# Supplementary material for: Integrative Analysis Between Genome-Wide Association Study and Expression Quantitative Trait Loci Reveals Bovine Muscle Gene Expression Regulatory Polymorphisms Associated With Intramuscular Fat and Backfat Thickness
Source: Front Genet. 2022 Aug 4;13:935238. doi: 10.3389/fgene.2022.935238 (PMC9386181; doi:10.3389/fgene.2022.935238)
Supplement: Supplementary file 1 [file Table2.XLSX]

## Sheet: Planilha1
Supplementary table 2. Complete overview of the annotation and functional consequences predicted by the Ensembl Variant Effect Predictor for a Nellore cattle population muscle transcriptome.
Variant Location (Chr:Pos)	Existing variation ID	Allele	Gene	Feature	Feature type	Consequence	cDNA position	CDS position	Protein position	Amino acids	Codons	Extra
1:69079026	rs716809264	C	ENSBTAG00000053238	ENSBTAT00000081361	Transcript	3_prime_UTR_variant	2570	-	-	-	-	IMPACT=MODIFIER;STRAND=1;VARIANT_CLASS=SNV
1:107425465	rs481722759	T	ENSBTAG00000052570	ENSBTAT00000076279	Transcript	3_prime_UTR_variant	1824	-	-	-	-	IMPACT=MODIFIER;STRAND=1;VARIANT_CLASS=SNV
1:107425465	rs481722759	T	ENSBTAG00000052570	ENSBTAT00000083877	Transcript	3_prime_UTR_variant	1797	-	-	-	-	IMPACT=MODIFIER;STRAND=1;VARIANT_CLASS=SNV
1:107425465	rs481722759	T	ENSBTAG00000052570	ENSBTAT00000084358	Transcript	3_prime_UTR_variant	1869	-	-	-	-	IMPACT=MODIFIER;STRAND=1;VARIANT_CLASS=SNV
1:107425524	rs385080148	G	ENSBTAG00000052570	ENSBTAT00000076279	Transcript	3_prime_UTR_variant	1883	-	-	-	-	IMPACT=MODIFIER;STRAND=1;VARIANT_CLASS=SNV
1:107425524	rs385080148	G	ENSBTAG00000052570	ENSBTAT00000083877	Transcript	3_prime_UTR_variant	1856	-	-	-	-	IMPACT=MODIFIER;STRAND=1;VARIANT_CLASS=SNV
1:107425524	rs385080148	G	ENSBTAG00000052570	ENSBTAT00000084358	Transcript	3_prime_UTR_variant	1928	-	-	-	-	IMPACT=MODIFIER;STRAND=1;VARIANT_CLASS=SNV
1:107426132	rs719871807	G	ENSBTAG00000052570	ENSBTAT00000076279	Transcript	3_prime_UTR_variant	2491	-	-	-	-	IMPACT=MODIFIER;STRAND=1;VARIANT_CLASS=SNV
1:107426132	rs719871807	G	ENSBTAG00000052570	ENSBTAT00000083877	Transcript	3_prime_UTR_variant	2464	-	-	-	-	IMPACT=MODIFIER;STRAND=1;VARIANT_CLASS=SNV
1:107426132	rs719871807	G	ENSBTAG00000052570	ENSBTAT00000084358	Transcript	3_prime_UTR_variant	2536	-	-	-	-	IMPACT=MODIFIER;STRAND=1;VARIANT_CLASS=SNV
1:107426552	rs136862816	G	ENSBTAG00000052570	ENSBTAT00000076279	Transcript	3_prime_UTR_variant	2911	-	-	-	-	IMPACT=MODIFIER;STRAND=1;VARIANT_CLASS=SNV
1:107426552	rs136862816	G	ENSBTAG00000052570	ENSBTAT00000083877	Transcript	3_prime_UTR_variant	2884	-	-	-	-	IMPACT=MODIFIER;STRAND=1;VARIANT_CLASS=SNV
1:107426552	rs136862816	G	ENSBTAG00000052570	ENSBTAT00000084358	Transcript	3_prime_UTR_variant	2956	-	-	-	-	IMPACT=MODIFIER;STRAND=1;VARIANT_CLASS=SNV
1:107426562	rs380378887	A	ENSBTAG00000052570	ENSBTAT00000076279	Transcript	3_prime_UTR_variant	2921	-	-	-	-	IMPACT=MODIFIER;STRAND=1;VARIANT_CLASS=SNV
1:107426562	rs380378887	A	ENSBTAG00000052570	ENSBTAT00000083877	Transcript	3_prime_UTR_variant	2894	-	-	-	-	IMPACT=MODIFIER;STRAND=1;VARIANT_CLASS=SNV
1:107426562	rs380378887	A	ENSBTAG00000052570	ENSBTAT00000084358	Transcript	3_prime_UTR_variant	2966	-	-	-	-	IMPACT=MODIFIER;STRAND=1;VARIANT_CLASS=SNV
1:129534184	rs526234339	A	ENSBTAG00000051936	ENSBTAT00000074137	Transcript	3_prime_UTR_variant	1529	-	-	-	-	IMPACT=MODIFIER;STRAND=1;VARIANT_CLASS=SNV
1:129534184	rs526234339	A	ENSBTAG00000051936	ENSBTAT00000084836	Transcript	3_prime_UTR_variant	1088	-	-	-	-	IMPACT=MODIFIER;STRAND=1;VARIANT_CLASS=SNV
1:129534258	rs464614834	A	ENSBTAG00000051936	ENSBTAT00000074137	Transcript	3_prime_UTR_variant	1603	-	-	-	-	IMPACT=MODIFIER;STRAND=1;VARIANT_CLASS=SNV
1:129534258	rs464614834	A	ENSBTAG00000051936	ENSBTAT00000084836	Transcript	3_prime_UTR_variant	1162	-	-	-	-	IMPACT=MODIFIER;STRAND=1;VARIANT_CLASS=SNV
1:143512909	rs385023149	T	ENSBTAG00000011437	ENSBTAT00000015200	Transcript	3_prime_UTR_variant	4139	-	-	-	-	IMPACT=MODIFIER;STRAND=-1;VARIANT_CLASS=SNV
1:143512928	rs1116126235	A	ENSBTAG00000011437	ENSBTAT00000015200	Transcript	3_prime_UTR_variant	4120	-	-	-	-	IMPACT=MODIFIER;STRAND=-1;VARIANT_CLASS=SNV
1:143513132	rs208657556	G	ENSBTAG00000011437	ENSBTAT00000015200	Transcript	3_prime_UTR_variant	3916	-	-	-	-	IMPACT=MODIFIER;STRAND=-1;VARIANT_CLASS=SNV
1:143513165	rs714532691	A	ENSBTAG00000011437	ENSBTAT00000015200	Transcript	3_prime_UTR_variant	3883	-	-	-	-	IMPACT=MODIFIER;STRAND=-1;VARIANT_CLASS=SNV
1:143513389	rs476625008	A	ENSBTAG00000011437	ENSBTAT00000015200	Transcript	3_prime_UTR_variant	3659	-	-	-	-	IMPACT=MODIFIER;STRAND=-1;VARIANT_CLASS=SNV
1:143513632	rs1115729220	T	ENSBTAG00000011437	ENSBTAT00000015200	Transcript	3_prime_UTR_variant	3416	-	-	-	-	IMPACT=MODIFIER;STRAND=-1;VARIANT_CLASS=SNV
1:143513633	rs210328417	A	ENSBTAG00000011437	ENSBTAT00000015200	Transcript	3_prime_UTR_variant	3415	-	-	-	-	IMPACT=MODIFIER;STRAND=-1;VARIANT_CLASS=SNV
1:143514184	-	A	ENSBTAG00000011437	ENSBTAT00000015200	Transcript	3_prime_UTR_variant	2864	-	-	-	-	IMPACT=MODIFIER;STRAND=-1;VARIANT_CLASS=SNV
1:143514545	-	G	ENSBTAG00000011437	ENSBTAT00000015200	Transcript	3_prime_UTR_variant	2503	-	-	-	-	IMPACT=MODIFIER;STRAND=-1;VARIANT_CLASS=SNV
1:144147237	rs714185189	A	ENSBTAG00000007105	ENSBTAT00000009343	Transcript	3_prime_UTR_variant	2963	-	-	-	-	IMPACT=MODIFIER;STRAND=1;VARIANT_CLASS=SNV
1:144147237	rs714185189	A	ENSBTAG00000007105	ENSBTAT00000078536	Transcript	3_prime_UTR_variant	3047	-	-	-	-	IMPACT=MODIFIER;STRAND=1;VARIANT_CLASS=SNV
1:144147718	rs1115576052	T	ENSBTAG00000007105	ENSBTAT00000009343	Transcript	3_prime_UTR_variant	3444	-	-	-	-	IMPACT=MODIFIER;STRAND=1;VARIANT_CLASS=SNV
1:144147718	rs1115576052	T	ENSBTAG00000007105	ENSBTAT00000078536	Transcript	3_prime_UTR_variant	3528	-	-	-	-	IMPACT=MODIFIER;STRAND=1;VARIANT_CLASS=SNV
1:144147727	rs723022167	A	ENSBTAG00000007105	ENSBTAT00000009343	Transcript	3_prime_UTR_variant	3453	-	-	-	-	IMPACT=MODIFIER;STRAND=1;VARIANT_CLASS=SNV
1:144147727	rs723022167	A	ENSBTAG00000007105	ENSBTAT00000078536	Transcript	3_prime_UTR_variant	3537	-	-	-	-	IMPACT=MODIFIER;STRAND=1;VARIANT_CLASS=SNV
1:144147755	rs519185002	C	ENSBTAG00000007105	ENSBTAT00000009343	Transcript	3_prime_UTR_variant	3481	-	-	-	-	IMPACT=MODIFIER;STRAND=1;VARIANT_CLASS=SNV
1:144147755	rs519185002	C	ENSBTAG00000007105	ENSBTAT00000078536	Transcript	3_prime_UTR_variant	3565	-	-	-	-	IMPACT=MODIFIER;STRAND=1;VARIANT_CLASS=SNV
1:144226276	rs523544115	C	ENSBTAG00000014880	ENSBTAT00000019810	Transcript	3_prime_UTR_variant	2117	-	-	-	-	IMPACT=MODIFIER;STRAND=-1;VARIANT_CLASS=SNV
1:144226276	rs523544115	C	ENSBTAG00000014880	ENSBTAT00000077110	Transcript	3_prime_UTR_variant	1982	-	-	-	-	IMPACT=MODIFIER;STRAND=-1;VARIANT_CLASS=SNV
1:144226331	rs208231444	G	ENSBTAG00000014880	ENSBTAT00000019810	Transcript	3_prime_UTR_variant	2062	-	-	-	-	IMPACT=MODIFIER;STRAND=-1;VARIANT_CLASS=SNV
1:144226331	rs208231444	G	ENSBTAG00000014880	ENSBTAT00000077110	Transcript	3_prime_UTR_variant	1927	-	-	-	-	IMPACT=MODIFIER;STRAND=-1;VARIANT_CLASS=SNV
1:144226418	rs715453751	A	ENSBTAG00000014880	ENSBTAT00000019810	Transcript	3_prime_UTR_variant	1975	-	-	-	-	IMPACT=MODIFIER;STRAND=-1;VARIANT_CLASS=SNV
1:144226418	rs715453751	A	ENSBTAG00000014880	ENSBTAT00000077110	Transcript	3_prime_UTR_variant	1840	-	-	-	-	IMPACT=MODIFIER;STRAND=-1;VARIANT_CLASS=SNV
1:153335689	rs43234879	T	ENSBTAG00000030593	ENSBTAT00000043219	Transcript	3_prime_UTR_variant	2843	-	-	-	-	IMPACT=MODIFIER;STRAND=-1;VARIANT_CLASS=SNV
1:153335826	rs723837268	A	ENSBTAG00000030593	ENSBTAT00000043219	Transcript	3_prime_UTR_variant	2706	-	-	-	-	IMPACT=MODIFIER;STRAND=-1;VARIANT_CLASS=SNV
1:153335978	rs135063771	A	ENSBTAG00000030593	ENSBTAT00000043219	Transcript	3_prime_UTR_variant	2554	-	-	-	-	IMPACT=MODIFIER;STRAND=-1;VARIANT_CLASS=SNV
2:93956349	rs210264423	C	ENSBTAG00000053833	ENSBTAT00000075066	Transcript	3_prime_UTR_variant	730	-	-	-	-	IMPACT=MODIFIER;STRAND=1;VARIANT_CLASS=SNV
2:93956683	rs109465708	C	ENSBTAG00000053833	ENSBTAT00000075066	Transcript	3_prime_UTR_variant	1064	-	-	-	-	IMPACT=MODIFIER;STRAND=1;VARIANT_CLASS=SNV
2:93957004	rs208538454	T	ENSBTAG00000053833	ENSBTAT00000075066	Transcript	3_prime_UTR_variant	1385	-	-	-	-	IMPACT=MODIFIER;STRAND=1;VARIANT_CLASS=SNV
2:93957303	rs714947639	C	ENSBTAG00000053833	ENSBTAT00000075066	Transcript	3_prime_UTR_variant	1684	-	-	-	-	IMPACT=MODIFIER;STRAND=1;VARIANT_CLASS=SNV
2:124851479	rs209809423	C	ENSBTAG00000048228	ENSBTAT00000066135	Transcript	3_prime_UTR_variant	696	-	-	-	-	IMPACT=MODIFIER;STRAND=1;VARIANT_CLASS=SNV
2:124852587	rs208238654	C	ENSBTAG00000048228	ENSBTAT00000066135	Transcript	3_prime_UTR_variant	827	-	-	-	-	IMPACT=MODIFIER;STRAND=1;VARIANT_CLASS=SNV
2:130802128	rs384595072	A	ENSBTAG00000040602	ENSBTAT00000056243	Transcript	3_prime_UTR_variant	897	-	-	-	-	IMPACT=MODIFIER;STRAND=-1;VARIANT_CLASS=SNV
2:130802225	rs109737553	C	ENSBTAG00000040602	ENSBTAT00000056243	Transcript	3_prime_UTR_variant	800	-	-	-	-	IMPACT=MODIFIER;STRAND=-1;VARIANT_CLASS=SNV
2:130802267	rs458455201	A	ENSBTAG00000040602	ENSBTAT00000056243	Transcript	3_prime_UTR_variant	758	-	-	-	-	IMPACT=MODIFIER;STRAND=-1;VARIANT_CLASS=SNV
3:12134028	-	C	ENSBTAG00000024960	ENSBTAT00000012703	Transcript	3_prime_UTR_variant	1861	-	-	-	-	IMPACT=MODIFIER;STRAND=-1;VARIANT_CLASS=SNV
3:12134028	-	C	ENSBTAG00000024960	ENSBTAT00000075294	Transcript	3_prime_UTR_variant	2714	-	-	-	-	IMPACT=MODIFIER;STRAND=-1;VARIANT_CLASS=SNV
3:12134028	-	C	ENSBTAG00000024960	ENSBTAT00000078621	Transcript	3_prime_UTR_variant	1861	-	-	-	-	IMPACT=MODIFIER;STRAND=-1;VARIANT_CLASS=SNV
3:12134043	-	G	ENSBTAG00000024960	ENSBTAT00000012703	Transcript	3_prime_UTR_variant	1846	-	-	-	-	IMPACT=MODIFIER;STRAND=-1;VARIANT_CLASS=SNV
3:12134043	-	G	ENSBTAG00000024960	ENSBTAT00000075294	Transcript	3_prime_UTR_variant	2699	-	-	-	-	IMPACT=MODIFIER;STRAND=-1;VARIANT_CLASS=SNV
3:12134043	-	G	ENSBTAG00000024960	ENSBTAT00000078621	Transcript	3_prime_UTR_variant	1846	-	-	-	-	IMPACT=MODIFIER;STRAND=-1;VARIANT_CLASS=SNV
3:12134045	-	G	ENSBTAG00000024960	ENSBTAT00000012703	Transcript	3_prime_UTR_variant	1844	-	-	-	-	IMPACT=MODIFIER;STRAND=-1;VARIANT_CLASS=SNV
3:12134045	-	G	ENSBTAG00000024960	ENSBTAT00000075294	Transcript	3_prime_UTR_variant	2697	-	-	-	-	IMPACT=MODIFIER;STRAND=-1;VARIANT_CLASS=SNV
3:12134045	-	G	ENSBTAG00000024960	ENSBTAT00000078621	Transcript	3_prime_UTR_variant	1844	-	-	-	-	IMPACT=MODIFIER;STRAND=-1;VARIANT_CLASS=SNV
3:12134138	rs716623661	A	ENSBTAG00000024960	ENSBTAT00000012703	Transcript	3_prime_UTR_variant	1751	-	-	-	-	IMPACT=MODIFIER;STRAND=-1;VARIANT_CLASS=SNV
3:12134138	rs716623661	A	ENSBTAG00000024960	ENSBTAT00000075294	Transcript	3_prime_UTR_variant	2604	-	-	-	-	IMPACT=MODIFIER;STRAND=-1;VARIANT_CLASS=SNV
3:12134138	rs716623661	A	ENSBTAG00000024960	ENSBTAT00000078621	Transcript	3_prime_UTR_variant	1751	-	-	-	-	IMPACT=MODIFIER;STRAND=-1;VARIANT_CLASS=SNV
3:12149623	-	C	ENSBTAG00000024960	ENSBTAT00000056013	Transcript	3_prime_UTR_variant	2677	-	-	-	-	IMPACT=MODIFIER;STRAND=-1;VARIANT_CLASS=SNV
3:12149624	-	C	ENSBTAG00000024960	ENSBTAT00000056013	Transcript	3_prime_UTR_variant	2676	-	-	-	-	IMPACT=MODIFIER;STRAND=-1;VARIANT_CLASS=SNV
3:12149661	rs526316503	A	ENSBTAG00000024960	ENSBTAT00000056013	Transcript	3_prime_UTR_variant	2639	-	-	-	-	IMPACT=MODIFIER;STRAND=-1;VARIANT_CLASS=SNV
3:12149823	rs714688577	G	ENSBTAG00000024960	ENSBTAT00000056013	Transcript	3_prime_UTR_variant	2477	-	-	-	-	IMPACT=MODIFIER;STRAND=-1;VARIANT_CLASS=SNV
3:12149935	-	T	ENSBTAG00000024960	ENSBTAT00000056013	Transcript	3_prime_UTR_variant	2365	-	-	-	-	IMPACT=MODIFIER;STRAND=-1;VARIANT_CLASS=SNV
3:12149940	rs717218842	G	ENSBTAG00000024960	ENSBTAT00000056013	Transcript	3_prime_UTR_variant	2360	-	-	-	-	IMPACT=MODIFIER;STRAND=-1;VARIANT_CLASS=SNV
3:12150086	rs723830340	C	ENSBTAG00000024960	ENSBTAT00000056013	Transcript	3_prime_UTR_variant	2214	-	-	-	-	IMPACT=MODIFIER;STRAND=-1;VARIANT_CLASS=SNV
3:12150101	rs717816821	T	ENSBTAG00000024960	ENSBTAT00000056013	Transcript	3_prime_UTR_variant	2199	-	-	-	-	IMPACT=MODIFIER;STRAND=-1;VARIANT_CLASS=SNV
3:12150190	rs383303811	G	ENSBTAG00000024960	ENSBTAT00000056013	Transcript	3_prime_UTR_variant	2110	-	-	-	-	IMPACT=MODIFIER;STRAND=-1;VARIANT_CLASS=SNV
3:12150328	rs380841896	A	ENSBTAG00000024960	ENSBTAT00000056013	Transcript	3_prime_UTR_variant	1972	-	-	-	-	IMPACT=MODIFIER;STRAND=-1;VARIANT_CLASS=SNV
3:12150353	rs519468725	T	ENSBTAG00000024960	ENSBTAT00000056013	Transcript	3_prime_UTR_variant	1947	-	-	-	-	IMPACT=MODIFIER;STRAND=-1;VARIANT_CLASS=SNV
3:12150358	rs522966080	A	ENSBTAG00000024960	ENSBTAT00000056013	Transcript	3_prime_UTR_variant	1942	-	-	-	-	IMPACT=MODIFIER;STRAND=-1;VARIANT_CLASS=SNV
3:12150393	rs516487507	T	ENSBTAG00000024960	ENSBTAT00000056013	Transcript	3_prime_UTR_variant	1907	-	-	-	-	IMPACT=MODIFIER;STRAND=-1;VARIANT_CLASS=SNV
3:12150394	rs474696719	G	ENSBTAG00000024960	ENSBTAT00000056013	Transcript	3_prime_UTR_variant	1906	-	-	-	-	IMPACT=MODIFIER;STRAND=-1;VARIANT_CLASS=SNV
3:12150439	rs524034733	C	ENSBTAG00000024960	ENSBTAT00000056013	Transcript	3_prime_UTR_variant	1861	-	-	-	-	IMPACT=MODIFIER;STRAND=-1;VARIANT_CLASS=SNV
3:12150454	rs450365476	G	ENSBTAG00000024960	ENSBTAT00000056013	Transcript	3_prime_UTR_variant	1846	-	-	-	-	IMPACT=MODIFIER;STRAND=-1;VARIANT_CLASS=SNV
3:12150456	rs800884693	G	ENSBTAG00000024960	ENSBTAT00000056013	Transcript	3_prime_UTR_variant	1844	-	-	-	-	IMPACT=MODIFIER;STRAND=-1;VARIANT_CLASS=SNV
3:12150549	-	A	ENSBTAG00000024960	ENSBTAT00000056013	Transcript	3_prime_UTR_variant	1751	-	-	-	-	IMPACT=MODIFIER;STRAND=-1;VARIANT_CLASS=SNV
3:12150594	rs515922563	T	ENSBTAG00000024960	ENSBTAT00000056013	Transcript	3_prime_UTR_variant	1706	-	-	-	-	IMPACT=MODIFIER;STRAND=-1;VARIANT_CLASS=SNV
3:12150653	rs381771695	G	ENSBTAG00000024960	ENSBTAT00000056013	Transcript	3_prime_UTR_variant	1647	-	-	-	-	IMPACT=MODIFIER;STRAND=-1;VARIANT_CLASS=SNV
3:12150660	-	C	ENSBTAG00000024960	ENSBTAT00000056013	Transcript	3_prime_UTR_variant	1640	-	-	-	-	IMPACT=MODIFIER;STRAND=-1;VARIANT_CLASS=SNV
3:12150678	rs521003167	C	ENSBTAG00000024960	ENSBTAT00000056013	Transcript	3_prime_UTR_variant	1622	-	-	-	-	IMPACT=MODIFIER;STRAND=-1;VARIANT_CLASS=SNV
3:12150799	rs719769131	C	ENSBTAG00000024960	ENSBTAT00000056013	Transcript	3_prime_UTR_variant	1501	-	-	-	-	IMPACT=MODIFIER;STRAND=-1;VARIANT_CLASS=SNV
4:9911904	rs210639952	A	ENSBTAG00000050705	ENSBTAT00000084430	Transcript	3_prime_UTR_variant	627	-	-	-	-	IMPACT=MODIFIER;STRAND=-1;VARIANT_CLASS=SNV
4:76613933	rs209337014	G	ENSBTAG00000052466	ENSBTAT00000075254	Transcript	3_prime_UTR_variant	344	-	-	-	-	IMPACT=MODIFIER;STRAND=1;VARIANT_CLASS=SNV
4:98884594	rs385871944	T	ENSBTAG00000031548	ENSBTAT00000044723	Transcript	3_prime_UTR_variant	4672	-	-	-	-	IMPACT=MODIFIER;STRAND=-1;VARIANT_CLASS=SNV
4:98884594	rs385871944	T	ENSBTAG00000031548	ENSBTAT00000085778	Transcript	3_prime_UTR_variant	4870	-	-	-	-	IMPACT=MODIFIER;STRAND=-1;VARIANT_CLASS=SNV
4:98884642	-	C	ENSBTAG00000031548	ENSBTAT00000044723	Transcript	3_prime_UTR_variant	4624	-	-	-	-	IMPACT=MODIFIER;STRAND=-1;VARIANT_CLASS=SNV
4:98884642	-	C	ENSBTAG00000031548	ENSBTAT00000085778	Transcript	3_prime_UTR_variant	4822	-	-	-	-	IMPACT=MODIFIER;STRAND=-1;VARIANT_CLASS=SNV
4:98884730	-	G	ENSBTAG00000031548	ENSBTAT00000044723	Transcript	3_prime_UTR_variant	4536	-	-	-	-	IMPACT=MODIFIER;STRAND=-1;VARIANT_CLASS=SNV
4:98884730	-	G	ENSBTAG00000031548	ENSBTAT00000085778	Transcript	3_prime_UTR_variant	4734	-	-	-	-	IMPACT=MODIFIER;STRAND=-1;VARIANT_CLASS=SNV
4:98884823	rs109085672	C	ENSBTAG00000031548	ENSBTAT00000044723	Transcript	3_prime_UTR_variant	4443	-	-	-	-	IMPACT=MODIFIER;STRAND=-1;VARIANT_CLASS=SNV
4:98884823	rs109085672	C	ENSBTAG00000031548	ENSBTAT00000085778	Transcript	3_prime_UTR_variant	4641	-	-	-	-	IMPACT=MODIFIER;STRAND=-1;VARIANT_CLASS=SNV
4:98885045	rs482983436	G	ENSBTAG00000031548	ENSBTAT00000044723	Transcript	3_prime_UTR_variant	4221	-	-	-	-	IMPACT=MODIFIER;STRAND=-1;VARIANT_CLASS=SNV
4:98885045	rs482983436	G	ENSBTAG00000031548	ENSBTAT00000085778	Transcript	3_prime_UTR_variant	4419	-	-	-	-	IMPACT=MODIFIER;STRAND=-1;VARIANT_CLASS=SNV
4:98885076	rs723740235	A	ENSBTAG00000031548	ENSBTAT00000044723	Transcript	3_prime_UTR_variant	4190	-	-	-	-	IMPACT=MODIFIER;STRAND=-1;VARIANT_CLASS=SNV
4:98885076	rs723740235	A	ENSBTAG00000031548	ENSBTAT00000085778	Transcript	3_prime_UTR_variant	4388	-	-	-	-	IMPACT=MODIFIER;STRAND=-1;VARIANT_CLASS=SNV
4:98885346	rs518896358	A	ENSBTAG00000031548	ENSBTAT00000044723	Transcript	3_prime_UTR_variant	3920	-	-	-	-	IMPACT=MODIFIER;STRAND=-1;VARIANT_CLASS=SNV
4:98885346	rs518896358	A	ENSBTAG00000031548	ENSBTAT00000085778	Transcript	3_prime_UTR_variant	4118	-	-	-	-	IMPACT=MODIFIER;STRAND=-1;VARIANT_CLASS=SNV
4:98885424	rs523873309	T	ENSBTAG00000031548	ENSBTAT00000044723	Transcript	3_prime_UTR_variant	3842	-	-	-	-	IMPACT=MODIFIER;STRAND=-1;VARIANT_CLASS=SNV
4:98885424	rs523873309	T	ENSBTAG00000031548	ENSBTAT00000085778	Transcript	3_prime_UTR_variant	4040	-	-	-	-	IMPACT=MODIFIER;STRAND=-1;VARIANT_CLASS=SNV
4:98885614	-	G	ENSBTAG00000031548	ENSBTAT00000044723	Transcript	3_prime_UTR_variant	3652	-	-	-	-	IMPACT=MODIFIER;STRAND=-1;VARIANT_CLASS=SNV
4:98885614	-	G	ENSBTAG00000031548	ENSBTAT00000085778	Transcript	3_prime_UTR_variant	3850	-	-	-	-	IMPACT=MODIFIER;STRAND=-1;VARIANT_CLASS=SNV
4:98885668	-	C	ENSBTAG00000031548	ENSBTAT00000044723	Transcript	3_prime_UTR_variant	3598	-	-	-	-	IMPACT=MODIFIER;STRAND=-1;VARIANT_CLASS=SNV
4:98885668	-	C	ENSBTAG00000031548	ENSBTAT00000085778	Transcript	3_prime_UTR_variant	3796	-	-	-	-	IMPACT=MODIFIER;STRAND=-1;VARIANT_CLASS=SNV
4:98885670	rs43079972	T	ENSBTAG00000031548	ENSBTAT00000044723	Transcript	3_prime_UTR_variant	3596	-	-	-	-	IMPACT=MODIFIER;STRAND=-1;VARIANT_CLASS=SNV
4:98885670	rs43079972	T	ENSBTAG00000031548	ENSBTAT00000085778	Transcript	3_prime_UTR_variant	3794	-	-	-	-	IMPACT=MODIFIER;STRAND=-1;VARIANT_CLASS=SNV
4:98885678	rs43079973	T	ENSBTAG00000031548	ENSBTAT00000044723	Transcript	3_prime_UTR_variant	3588	-	-	-	-	IMPACT=MODIFIER;STRAND=-1;VARIANT_CLASS=SNV
4:98885678	rs43079973	T	ENSBTAG00000031548	ENSBTAT00000085778	Transcript	3_prime_UTR_variant	3786	-	-	-	-	IMPACT=MODIFIER;STRAND=-1;VARIANT_CLASS=SNV
4:98885715	-	C	ENSBTAG00000031548	ENSBTAT00000044723	Transcript	3_prime_UTR_variant	3551	-	-	-	-	IMPACT=MODIFIER;STRAND=-1;VARIANT_CLASS=SNV
4:98885715	-	C	ENSBTAG00000031548	ENSBTAT00000085778	Transcript	3_prime_UTR_variant	3749	-	-	-	-	IMPACT=MODIFIER;STRAND=-1;VARIANT_CLASS=SNV
4:98886008	-	C	ENSBTAG00000031548	ENSBTAT00000044723	Transcript	3_prime_UTR_variant	3258	-	-	-	-	IMPACT=MODIFIER;STRAND=-1;VARIANT_CLASS=SNV
4:98886008	-	C	ENSBTAG00000031548	ENSBTAT00000085778	Transcript	3_prime_UTR_variant	3456	-	-	-	-	IMPACT=MODIFIER;STRAND=-1;VARIANT_CLASS=SNV
4:98886015	-	C	ENSBTAG00000031548	ENSBTAT00000044723	Transcript	3_prime_UTR_variant	3251	-	-	-	-	IMPACT=MODIFIER;STRAND=-1;VARIANT_CLASS=SNV
4:98886015	-	C	ENSBTAG00000031548	ENSBTAT00000085778	Transcript	3_prime_UTR_variant	3449	-	-	-	-	IMPACT=MODIFIER;STRAND=-1;VARIANT_CLASS=SNV
4:98886017	rs463361182	C	ENSBTAG00000031548	ENSBTAT00000044723	Transcript	3_prime_UTR_variant	3249	-	-	-	-	IMPACT=MODIFIER;STRAND=-1;VARIANT_CLASS=SNV
4:98886017	rs463361182	C	ENSBTAG00000031548	ENSBTAT00000085778	Transcript	3_prime_UTR_variant	3447	-	-	-	-	IMPACT=MODIFIER;STRAND=-1;VARIANT_CLASS=SNV
4:98886084	rs462305190	C	ENSBTAG00000031548	ENSBTAT00000044723	Transcript	3_prime_UTR_variant	3182	-	-	-	-	IMPACT=MODIFIER;STRAND=-1;VARIANT_CLASS=SNV
4:98886084	rs462305190	C	ENSBTAG00000031548	ENSBTAT00000085778	Transcript	3_prime_UTR_variant	3380	-	-	-	-	IMPACT=MODIFIER;STRAND=-1;VARIANT_CLASS=SNV
4:98886133	-	C	ENSBTAG00000031548	ENSBTAT00000044723	Transcript	3_prime_UTR_variant	3133	-	-	-	-	IMPACT=MODIFIER;STRAND=-1;VARIANT_CLASS=SNV
4:98886133	-	C	ENSBTAG00000031548	ENSBTAT00000085778	Transcript	3_prime_UTR_variant	3331	-	-	-	-	IMPACT=MODIFIER;STRAND=-1;VARIANT_CLASS=SNV
4:98886134	-	C	ENSBTAG00000031548	ENSBTAT00000044723	Transcript	3_prime_UTR_variant	3132	-	-	-	-	IMPACT=MODIFIER;STRAND=-1;VARIANT_CLASS=SNV
4:98886134	-	C	ENSBTAG00000031548	ENSBTAT00000085778	Transcript	3_prime_UTR_variant	3330	-	-	-	-	IMPACT=MODIFIER;STRAND=-1;VARIANT_CLASS=SNV
4:98886135	-	C	ENSBTAG00000031548	ENSBTAT00000044723	Transcript	3_prime_UTR_variant	3131	-	-	-	-	IMPACT=MODIFIER;STRAND=-1;VARIANT_CLASS=SNV
4:98886135	-	C	ENSBTAG00000031548	ENSBTAT00000085778	Transcript	3_prime_UTR_variant	3329	-	-	-	-	IMPACT=MODIFIER;STRAND=-1;VARIANT_CLASS=SNV
4:98886165	rs209989600	T	ENSBTAG00000031548	ENSBTAT00000044723	Transcript	3_prime_UTR_variant	3101	-	-	-	-	IMPACT=MODIFIER;STRAND=-1;VARIANT_CLASS=SNV
4:98886165	rs209989600	T	ENSBTAG00000031548	ENSBTAT00000085778	Transcript	3_prime_UTR_variant	3299	-	-	-	-	IMPACT=MODIFIER;STRAND=-1;VARIANT_CLASS=SNV
4:98886209	rs210844619	T	ENSBTAG00000031548	ENSBTAT00000044723	Transcript	3_prime_UTR_variant	3057	-	-	-	-	IMPACT=MODIFIER;STRAND=-1;VARIANT_CLASS=SNV
4:98886209	rs210844619	T	ENSBTAG00000031548	ENSBTAT00000085778	Transcript	3_prime_UTR_variant	3255	-	-	-	-	IMPACT=MODIFIER;STRAND=-1;VARIANT_CLASS=SNV
4:98886283	rs43079985	A	ENSBTAG00000031548	ENSBTAT00000044723	Transcript	3_prime_UTR_variant	2983	-	-	-	-	IMPACT=MODIFIER;STRAND=-1;VARIANT_CLASS=SNV
4:98886283	rs43079985	A	ENSBTAG00000031548	ENSBTAT00000085778	Transcript	3_prime_UTR_variant	3181	-	-	-	-	IMPACT=MODIFIER;STRAND=-1;VARIANT_CLASS=SNV
4:98886291	rs43079986	C	ENSBTAG00000031548	ENSBTAT00000044723	Transcript	3_prime_UTR_variant	2975	-	-	-	-	IMPACT=MODIFIER;STRAND=-1;VARIANT_CLASS=SNV
4:98886291	rs43079986	C	ENSBTAG00000031548	ENSBTAT00000085778	Transcript	3_prime_UTR_variant	3173	-	-	-	-	IMPACT=MODIFIER;STRAND=-1;VARIANT_CLASS=SNV
4:98886348	-	C	ENSBTAG00000031548	ENSBTAT00000044723	Transcript	3_prime_UTR_variant	2918	-	-	-	-	IMPACT=MODIFIER;STRAND=-1;VARIANT_CLASS=SNV
4:98886348	-	C	ENSBTAG00000031548	ENSBTAT00000085778	Transcript	3_prime_UTR_variant	3116	-	-	-	-	IMPACT=MODIFIER;STRAND=-1;VARIANT_CLASS=SNV
4:98886355	rs482908111	A	ENSBTAG00000031548	ENSBTAT00000044723	Transcript	3_prime_UTR_variant	2911	-	-	-	-	IMPACT=MODIFIER;STRAND=-1;VARIANT_CLASS=SNV
4:98886355	rs482908111	A	ENSBTAG00000031548	ENSBTAT00000085778	Transcript	3_prime_UTR_variant	3109	-	-	-	-	IMPACT=MODIFIER;STRAND=-1;VARIANT_CLASS=SNV
4:98886456	rs43079990	G	ENSBTAG00000031548	ENSBTAT00000044723	Transcript	3_prime_UTR_variant	2810	-	-	-	-	IMPACT=MODIFIER;STRAND=-1;VARIANT_CLASS=SNV
4:98886456	rs43079990	G	ENSBTAG00000031548	ENSBTAT00000085778	Transcript	3_prime_UTR_variant	3008	-	-	-	-	IMPACT=MODIFIER;STRAND=-1;VARIANT_CLASS=SNV
4:98886590	-	C	ENSBTAG00000031548	ENSBTAT00000044723	Transcript	3_prime_UTR_variant	2676	-	-	-	-	IMPACT=MODIFIER;STRAND=-1;VARIANT_CLASS=SNV
4:98886590	-	C	ENSBTAG00000031548	ENSBTAT00000085778	Transcript	3_prime_UTR_variant	2874	-	-	-	-	IMPACT=MODIFIER;STRAND=-1;VARIANT_CLASS=SNV
4:98886898	rs384059594	T	ENSBTAG00000031548	ENSBTAT00000044723	Transcript	3_prime_UTR_variant	2368	-	-	-	-	IMPACT=MODIFIER;STRAND=-1;VARIANT_CLASS=SNV
4:98886898	rs384059594	T	ENSBTAG00000031548	ENSBTAT00000085778	Transcript	3_prime_UTR_variant	2566	-	-	-	-	IMPACT=MODIFIER;STRAND=-1;VARIANT_CLASS=SNV
4:98886916	-	T	ENSBTAG00000031548	ENSBTAT00000044723	Transcript	3_prime_UTR_variant	2350	-	-	-	-	IMPACT=MODIFIER;STRAND=-1;VARIANT_CLASS=SNV
4:98886916	-	T	ENSBTAG00000031548	ENSBTAT00000085778	Transcript	3_prime_UTR_variant	2548	-	-	-	-	IMPACT=MODIFIER;STRAND=-1;VARIANT_CLASS=SNV
4:98886941	-	G	ENSBTAG00000031548	ENSBTAT00000044723	Transcript	3_prime_UTR_variant	2325	-	-	-	-	IMPACT=MODIFIER;STRAND=-1;VARIANT_CLASS=SNV
4:98886941	-	G	ENSBTAG00000031548	ENSBTAT00000085778	Transcript	3_prime_UTR_variant	2523	-	-	-	-	IMPACT=MODIFIER;STRAND=-1;VARIANT_CLASS=SNV
4:98887033	rs208960512	G	ENSBTAG00000031548	ENSBTAT00000044723	Transcript	3_prime_UTR_variant	2233	-	-	-	-	IMPACT=MODIFIER;STRAND=-1;VARIANT_CLASS=SNV
4:98887033	rs208960512	G	ENSBTAG00000031548	ENSBTAT00000085778	Transcript	3_prime_UTR_variant	2431	-	-	-	-	IMPACT=MODIFIER;STRAND=-1;VARIANT_CLASS=SNV
4:98887053	rs210573282	G	ENSBTAG00000031548	ENSBTAT00000044723	Transcript	3_prime_UTR_variant	2213	-	-	-	-	IMPACT=MODIFIER;STRAND=-1;VARIANT_CLASS=SNV
4:98887053	rs210573282	G	ENSBTAG00000031548	ENSBTAT00000085778	Transcript	3_prime_UTR_variant	2411	-	-	-	-	IMPACT=MODIFIER;STRAND=-1;VARIANT_CLASS=SNV
4:98887136	-	T	ENSBTAG00000031548	ENSBTAT00000044723	Transcript	3_prime_UTR_variant	2130	-	-	-	-	IMPACT=MODIFIER;STRAND=-1;VARIANT_CLASS=SNV
4:98887136	-	T	ENSBTAG00000031548	ENSBTAT00000085778	Transcript	3_prime_UTR_variant	2328	-	-	-	-	IMPACT=MODIFIER;STRAND=-1;VARIANT_CLASS=SNV
4:98887168	rs109474991	T	ENSBTAG00000031548	ENSBTAT00000044723	Transcript	3_prime_UTR_variant	2098	-	-	-	-	IMPACT=MODIFIER;STRAND=-1;VARIANT_CLASS=SNV
4:98887168	rs109474991	T	ENSBTAG00000031548	ENSBTAT00000085778	Transcript	3_prime_UTR_variant	2296	-	-	-	-	IMPACT=MODIFIER;STRAND=-1;VARIANT_CLASS=SNV
4:98887175	-	T	ENSBTAG00000031548	ENSBTAT00000044723	Transcript	3_prime_UTR_variant	2091	-	-	-	-	IMPACT=MODIFIER;STRAND=-1;VARIANT_CLASS=SNV
4:98887175	-	T	ENSBTAG00000031548	ENSBTAT00000085778	Transcript	3_prime_UTR_variant	2289	-	-	-	-	IMPACT=MODIFIER;STRAND=-1;VARIANT_CLASS=SNV
4:98887222	rs209171265	C	ENSBTAG00000031548	ENSBTAT00000044723	Transcript	3_prime_UTR_variant	2044	-	-	-	-	IMPACT=MODIFIER;STRAND=-1;VARIANT_CLASS=SNV
4:98887222	rs209171265	C	ENSBTAG00000031548	ENSBTAT00000085778	Transcript	3_prime_UTR_variant	2242	-	-	-	-	IMPACT=MODIFIER;STRAND=-1;VARIANT_CLASS=SNV
4:98887255	rs525054989	A	ENSBTAG00000031548	ENSBTAT00000044723	Transcript	3_prime_UTR_variant	2011	-	-	-	-	IMPACT=MODIFIER;STRAND=-1;VARIANT_CLASS=SNV
4:98887255	rs525054989	A	ENSBTAG00000031548	ENSBTAT00000085778	Transcript	3_prime_UTR_variant	2209	-	-	-	-	IMPACT=MODIFIER;STRAND=-1;VARIANT_CLASS=SNV
4:98887311	rs110713392	A	ENSBTAG00000031548	ENSBTAT00000044723	Transcript	3_prime_UTR_variant	1955	-	-	-	-	IMPACT=MODIFIER;STRAND=-1;VARIANT_CLASS=SNV
4:98887311	rs110713392	A	ENSBTAG00000031548	ENSBTAT00000085778	Transcript	3_prime_UTR_variant	2153	-	-	-	-	IMPACT=MODIFIER;STRAND=-1;VARIANT_CLASS=SNV
4:98887418	rs110474452	G	ENSBTAG00000031548	ENSBTAT00000044723	Transcript	3_prime_UTR_variant	1848	-	-	-	-	IMPACT=MODIFIER;STRAND=-1;VARIANT_CLASS=SNV
4:98887418	rs110474452	G	ENSBTAG00000031548	ENSBTAT00000085778	Transcript	3_prime_UTR_variant	2046	-	-	-	-	IMPACT=MODIFIER;STRAND=-1;VARIANT_CLASS=SNV
4:115184022	rs208943882	T	ENSBTAG00000008032	ENSBTAT00000038295	Transcript	3_prime_UTR_variant	1415	-	-	-	-	IMPACT=MODIFIER;STRAND=1;VARIANT_CLASS=SNV
4:115184022	rs208943882	T	ENSBTAG00000008032	ENSBTAT00000068425	Transcript	3_prime_UTR_variant	1359	-	-	-	-	IMPACT=MODIFIER;STRAND=1;VARIANT_CLASS=SNV
4:115184022	rs208943882	T	ENSBTAG00000008032	ENSBTAT00000070258	Transcript	3_prime_UTR_variant	1002	-	-	-	-	IMPACT=MODIFIER;STRAND=1;VARIANT_CLASS=SNV
4:115184022	rs208943882	T	ENSBTAG00000008032	ENSBTAT00000073134	Transcript	3_prime_UTR_variant	1961	-	-	-	-	IMPACT=MODIFIER;STRAND=1;VARIANT_CLASS=SNV
4:115184022	rs208943882	T	ENSBTAG00000008032	ENSBTAT00000075549	Transcript	3_prime_UTR_variant	1331	-	-	-	-	IMPACT=MODIFIER;STRAND=1;VARIANT_CLASS=SNV
4:115184077	rs209953177	C	ENSBTAG00000008032	ENSBTAT00000038295	Transcript	3_prime_UTR_variant	1470	-	-	-	-	IMPACT=MODIFIER;STRAND=1;VARIANT_CLASS=SNV
4:115184077	rs209953177	C	ENSBTAG00000008032	ENSBTAT00000068425	Transcript	3_prime_UTR_variant	1414	-	-	-	-	IMPACT=MODIFIER;STRAND=1;VARIANT_CLASS=SNV
4:115184077	rs209953177	C	ENSBTAG00000008032	ENSBTAT00000070258	Transcript	3_prime_UTR_variant	1057	-	-	-	-	IMPACT=MODIFIER;STRAND=1;VARIANT_CLASS=SNV
4:115184077	rs209953177	C	ENSBTAG00000008032	ENSBTAT00000073134	Transcript	3_prime_UTR_variant	2016	-	-	-	-	IMPACT=MODIFIER;STRAND=1;VARIANT_CLASS=SNV
4:115184077	rs209953177	C	ENSBTAG00000008032	ENSBTAT00000075549	Transcript	3_prime_UTR_variant	1386	-	-	-	-	IMPACT=MODIFIER;STRAND=1;VARIANT_CLASS=SNV
5:28596848	rs516197699	G	ENSBTAG00000051039	ENSBTAT00000076175	Transcript	3_prime_UTR_variant	950	-	-	-	-	IMPACT=MODIFIER;STRAND=1;VARIANT_CLASS=SNV
5:28596904	rs109346710	C	ENSBTAG00000051039	ENSBTAT00000076175	Transcript	3_prime_UTR_variant	1006	-	-	-	-	IMPACT=MODIFIER;STRAND=1;VARIANT_CLASS=SNV
5:28596978	rs209522747	A	ENSBTAG00000051039	ENSBTAT00000076175	Transcript	3_prime_UTR_variant	1080	-	-	-	-	IMPACT=MODIFIER;STRAND=1;VARIANT_CLASS=SNV
5:28597114	rs377971413	A	ENSBTAG00000051039	ENSBTAT00000076175	Transcript	3_prime_UTR_variant	1216	-	-	-	-	IMPACT=MODIFIER;STRAND=1;VARIANT_CLASS=SNV
5:28597267	rs110173360	G	ENSBTAG00000051039	ENSBTAT00000076175	Transcript	3_prime_UTR_variant	1369	-	-	-	-	IMPACT=MODIFIER;STRAND=1;VARIANT_CLASS=SNV
5:28597309	rs714987408	T	ENSBTAG00000051039	ENSBTAT00000076175	Transcript	3_prime_UTR_variant	1411	-	-	-	-	IMPACT=MODIFIER;STRAND=1;VARIANT_CLASS=SNV
5:28597310	rs718220149	A	ENSBTAG00000051039	ENSBTAT00000076175	Transcript	3_prime_UTR_variant	1412	-	-	-	-	IMPACT=MODIFIER;STRAND=1;VARIANT_CLASS=SNV
5:28597341	rs520950056	A	ENSBTAG00000051039	ENSBTAT00000076175	Transcript	3_prime_UTR_variant	1443	-	-	-	-	IMPACT=MODIFIER;STRAND=1;VARIANT_CLASS=SNV
5:28597424	rs714475622	G	ENSBTAG00000051039	ENSBTAT00000076175	Transcript	3_prime_UTR_variant	1526	-	-	-	-	IMPACT=MODIFIER;STRAND=1;VARIANT_CLASS=SNV
5:28597517	rs455953549	C	ENSBTAG00000051039	ENSBTAT00000076175	Transcript	3_prime_UTR_variant	1619	-	-	-	-	IMPACT=MODIFIER;STRAND=1;VARIANT_CLASS=SNV
5:28597535	rs722166120	G	ENSBTAG00000051039	ENSBTAT00000076175	Transcript	3_prime_UTR_variant	1637	-	-	-	-	IMPACT=MODIFIER;STRAND=1;VARIANT_CLASS=SNV
5:28597538	rs716526933	T	ENSBTAG00000051039	ENSBTAT00000076175	Transcript	3_prime_UTR_variant	1640	-	-	-	-	IMPACT=MODIFIER;STRAND=1;VARIANT_CLASS=SNV
5:28597539	rs211232790	C	ENSBTAG00000051039	ENSBTAT00000076175	Transcript	3_prime_UTR_variant	1641	-	-	-	-	IMPACT=MODIFIER;STRAND=1;VARIANT_CLASS=SNV
5:28597755	rs517991359	C	ENSBTAG00000051039	ENSBTAT00000076175	Transcript	3_prime_UTR_variant	1857	-	-	-	-	IMPACT=MODIFIER;STRAND=1;VARIANT_CLASS=SNV
5:28598016	rs525036236	T	ENSBTAG00000051039	ENSBTAT00000076175	Transcript	3_prime_UTR_variant	2118	-	-	-	-	IMPACT=MODIFIER;STRAND=1;VARIANT_CLASS=SNV
5:28598049	rs719845224	A	ENSBTAG00000051039	ENSBTAT00000076175	Transcript	3_prime_UTR_variant	2151	-	-	-	-	IMPACT=MODIFIER;STRAND=1;VARIANT_CLASS=SNV
5:28598050	rs723069381	A	ENSBTAG00000051039	ENSBTAT00000076175	Transcript	3_prime_UTR_variant	2152	-	-	-	-	IMPACT=MODIFIER;STRAND=1;VARIANT_CLASS=SNV
5:28598147	rs719979356	T	ENSBTAG00000051039	ENSBTAT00000076175	Transcript	3_prime_UTR_variant	2249	-	-	-	-	IMPACT=MODIFIER;STRAND=1;VARIANT_CLASS=SNV
5:28598207	rs517483058	A	ENSBTAG00000051039	ENSBTAT00000076175	Transcript	3_prime_UTR_variant	2309	-	-	-	-	IMPACT=MODIFIER;STRAND=1;VARIANT_CLASS=SNV
5:28598215	rs719281049	T	ENSBTAG00000051039	ENSBTAT00000076175	Transcript	3_prime_UTR_variant	2317	-	-	-	-	IMPACT=MODIFIER;STRAND=1;VARIANT_CLASS=SNV
5:74316942	-	G	ENSBTAG00000037799	ENSBTAT00000056456	Transcript	3_prime_UTR_variant	1295	-	-	-	-	IMPACT=MODIFIER;STRAND=1;VARIANT_CLASS=SNV
5:74316968	rs211255455	G	ENSBTAG00000037799	ENSBTAT00000056456	Transcript	3_prime_UTR_variant	1321	-	-	-	-	IMPACT=MODIFIER;STRAND=1;VARIANT_CLASS=SNV
5:74316971	rs444427273	G	ENSBTAG00000037799	ENSBTAT00000056456	Transcript	3_prime_UTR_variant	1324	-	-	-	-	IMPACT=MODIFIER;STRAND=1;VARIANT_CLASS=SNV
5:74317012	rs463678601	A	ENSBTAG00000037799	ENSBTAT00000056456	Transcript	3_prime_UTR_variant	1365	-	-	-	-	IMPACT=MODIFIER;STRAND=1;VARIANT_CLASS=SNV
5:74317024	rs480950900	G	ENSBTAG00000037799	ENSBTAT00000056456	Transcript	3_prime_UTR_variant	1377	-	-	-	-	IMPACT=MODIFIER;STRAND=1;VARIANT_CLASS=SNV
5:74317028	rs207945346	C	ENSBTAG00000037799	ENSBTAT00000056456	Transcript	3_prime_UTR_variant	1381	-	-	-	-	IMPACT=MODIFIER;STRAND=1;VARIANT_CLASS=SNV
5:74317040	rs445863028	G	ENSBTAG00000037799	ENSBTAT00000056456	Transcript	3_prime_UTR_variant	1393	-	-	-	-	IMPACT=MODIFIER;STRAND=1;VARIANT_CLASS=SNV
5:74317046	rs210119268	A	ENSBTAG00000037799	ENSBTAT00000056456	Transcript	3_prime_UTR_variant	1399	-	-	-	-	IMPACT=MODIFIER;STRAND=1;VARIANT_CLASS=SNV
5:74317053	rs211561563	A	ENSBTAG00000037799	ENSBTAT00000056456	Transcript	3_prime_UTR_variant	1406	-	-	-	-	IMPACT=MODIFIER;STRAND=1;VARIANT_CLASS=SNV
5:74317067	rs208416553	G	ENSBTAG00000037799	ENSBTAT00000056456	Transcript	3_prime_UTR_variant	1420	-	-	-	-	IMPACT=MODIFIER;STRAND=1;VARIANT_CLASS=SNV
5:74317094	rs436787451	A	ENSBTAG00000037799	ENSBTAT00000056456	Transcript	3_prime_UTR_variant	1447	-	-	-	-	IMPACT=MODIFIER;STRAND=1;VARIANT_CLASS=SNV
5:74317172	rs383264880	A	ENSBTAG00000037799	ENSBTAT00000056456	Transcript	3_prime_UTR_variant	1525	-	-	-	-	IMPACT=MODIFIER;STRAND=1;VARIANT_CLASS=SNV
5:74317189	-	G	ENSBTAG00000037799	ENSBTAT00000056456	Transcript	3_prime_UTR_variant	1542	-	-	-	-	IMPACT=MODIFIER;STRAND=1;VARIANT_CLASS=SNV
5:74317219	rs473568855	T	ENSBTAG00000037799	ENSBTAT00000056456	Transcript	3_prime_UTR_variant	1572	-	-	-	-	IMPACT=MODIFIER;STRAND=1;VARIANT_CLASS=SNV
5:74317227	rs435702497	G	ENSBTAG00000037799	ENSBTAT00000056456	Transcript	3_prime_UTR_variant	1580	-	-	-	-	IMPACT=MODIFIER;STRAND=1;VARIANT_CLASS=SNV
5:74317232	rs455860120	T	ENSBTAG00000037799	ENSBTAT00000056456	Transcript	3_prime_UTR_variant	1585	-	-	-	-	IMPACT=MODIFIER;STRAND=1;VARIANT_CLASS=SNV
5:74317277	-	G	ENSBTAG00000037799	ENSBTAT00000056456	Transcript	3_prime_UTR_variant	1630	-	-	-	-	IMPACT=MODIFIER;STRAND=1;VARIANT_CLASS=SNV
5:74317294	rs209339613	T	ENSBTAG00000037799	ENSBTAT00000056456	Transcript	3_prime_UTR_variant	1647	-	-	-	-	IMPACT=MODIFIER;STRAND=1;VARIANT_CLASS=SNV
5:74317311	rs383945922	A	ENSBTAG00000037799	ENSBTAT00000056456	Transcript	3_prime_UTR_variant	1664	-	-	-	-	IMPACT=MODIFIER;STRAND=1;VARIANT_CLASS=SNV
5:74317348	rs470916875	G	ENSBTAG00000037799	ENSBTAT00000056456	Transcript	3_prime_UTR_variant	1701	-	-	-	-	IMPACT=MODIFIER;STRAND=1;VARIANT_CLASS=SNV
5:74317355	rs439440781	C	ENSBTAG00000037799	ENSBTAT00000056456	Transcript	3_prime_UTR_variant	1708	-	-	-	-	IMPACT=MODIFIER;STRAND=1;VARIANT_CLASS=SNV
5:74317360	rs459569729	C	ENSBTAG00000037799	ENSBTAT00000056456	Transcript	3_prime_UTR_variant	1713	-	-	-	-	IMPACT=MODIFIER;STRAND=1;VARIANT_CLASS=SNV
5:74317384	rs448171165	A	ENSBTAG00000037799	ENSBTAT00000056456	Transcript	3_prime_UTR_variant	1737	-	-	-	-	IMPACT=MODIFIER;STRAND=1;VARIANT_CLASS=SNV
5:74317389	rs207634212	T	ENSBTAG00000037799	ENSBTAT00000056456	Transcript	3_prime_UTR_variant	1742	-	-	-	-	IMPACT=MODIFIER;STRAND=1;VARIANT_CLASS=SNV
5:74317390	rs461726877	G	ENSBTAG00000037799	ENSBTAT00000056456	Transcript	3_prime_UTR_variant	1743	-	-	-	-	IMPACT=MODIFIER;STRAND=1;VARIANT_CLASS=SNV
5:74317407	rs459233404	T	ENSBTAG00000037799	ENSBTAT00000056456	Transcript	3_prime_UTR_variant	1760	-	-	-	-	IMPACT=MODIFIER;STRAND=1;VARIANT_CLASS=SNV
5:74317410	rs481716042	A	ENSBTAG00000037799	ENSBTAT00000056456	Transcript	3_prime_UTR_variant	1763	-	-	-	-	IMPACT=MODIFIER;STRAND=1;VARIANT_CLASS=SNV
5:74317436	rs450409150	A	ENSBTAG00000037799	ENSBTAT00000056456	Transcript	3_prime_UTR_variant	1789	-	-	-	-	IMPACT=MODIFIER;STRAND=1;VARIANT_CLASS=SNV
5:74317482	rs208575748	T	ENSBTAG00000037799	ENSBTAT00000056456	Transcript	3_prime_UTR_variant	1835	-	-	-	-	IMPACT=MODIFIER;STRAND=1;VARIANT_CLASS=SNV
5:74317497	rs378013408	T	ENSBTAG00000037799	ENSBTAT00000056456	Transcript	3_prime_UTR_variant	1850	-	-	-	-	IMPACT=MODIFIER;STRAND=1;VARIANT_CLASS=SNV
5:74317503	rs467272365	T	ENSBTAG00000037799	ENSBTAT00000056456	Transcript	3_prime_UTR_variant	1856	-	-	-	-	IMPACT=MODIFIER;STRAND=1;VARIANT_CLASS=SNV
5:74317510	rs477190268	A	ENSBTAG00000037799	ENSBTAT00000056456	Transcript	3_prime_UTR_variant	1863	-	-	-	-	IMPACT=MODIFIER;STRAND=1;VARIANT_CLASS=SNV
5:74317512	rs445842420	G	ENSBTAG00000037799	ENSBTAT00000056456	Transcript	3_prime_UTR_variant	1865	-	-	-	-	IMPACT=MODIFIER;STRAND=1;VARIANT_CLASS=SNV
5:74317535	rs380889639	T	ENSBTAG00000037799	ENSBTAT00000056456	Transcript	3_prime_UTR_variant	1888	-	-	-	-	IMPACT=MODIFIER;STRAND=1;VARIANT_CLASS=SNV
5:74317548	rs383960115	T	ENSBTAG00000037799	ENSBTAT00000056456	Transcript	3_prime_UTR_variant	1901	-	-	-	-	IMPACT=MODIFIER;STRAND=1;VARIANT_CLASS=SNV
5:74317594	rs379686203	T	ENSBTAG00000037799	ENSBTAT00000056456	Transcript	3_prime_UTR_variant	1947	-	-	-	-	IMPACT=MODIFIER;STRAND=1;VARIANT_CLASS=SNV
5:74317618	rs471744075	G	ENSBTAG00000037799	ENSBTAT00000056456	Transcript	3_prime_UTR_variant	1971	-	-	-	-	IMPACT=MODIFIER;STRAND=1;VARIANT_CLASS=SNV
5:74317714	rs385020300	A	ENSBTAG00000037799	ENSBTAT00000056456	Transcript	3_prime_UTR_variant	2067	-	-	-	-	IMPACT=MODIFIER;STRAND=1;VARIANT_CLASS=SNV
5:74317782	rs1115562152	G	ENSBTAG00000037799	ENSBTAT00000056456	Transcript	3_prime_UTR_variant	2135	-	-	-	-	IMPACT=MODIFIER;STRAND=1;VARIANT_CLASS=SNV
5:74317793	rs441808639	A	ENSBTAG00000037799	ENSBTAT00000056456	Transcript	3_prime_UTR_variant	2146	-	-	-	-	IMPACT=MODIFIER;STRAND=1;VARIANT_CLASS=SNV
5:74318000	rs381084343	A	ENSBTAG00000037799	ENSBTAT00000056456	Transcript	3_prime_UTR_variant	2353	-	-	-	-	IMPACT=MODIFIER;STRAND=1;VARIANT_CLASS=SNV
5:74318018	rs383469910	T	ENSBTAG00000037799	ENSBTAT00000056456	Transcript	3_prime_UTR_variant	2371	-	-	-	-	IMPACT=MODIFIER;STRAND=1;VARIANT_CLASS=SNV
5:74318026	rs1117841939	G	ENSBTAG00000037799	ENSBTAT00000056456	Transcript	3_prime_UTR_variant	2379	-	-	-	-	IMPACT=MODIFIER;STRAND=1;VARIANT_CLASS=SNV
5:74318056	rs385973669	G	ENSBTAG00000037799	ENSBTAT00000056456	Transcript	3_prime_UTR_variant	2409	-	-	-	-	IMPACT=MODIFIER;STRAND=1;VARIANT_CLASS=SNV
5:74318089	rs721746323	T	ENSBTAG00000037799	ENSBTAT00000056456	Transcript	3_prime_UTR_variant	2442	-	-	-	-	IMPACT=MODIFIER;STRAND=1;VARIANT_CLASS=SNV
5:74318145	rs383772712	A	ENSBTAG00000037799	ENSBTAT00000056456	Transcript	3_prime_UTR_variant	2498	-	-	-	-	IMPACT=MODIFIER;STRAND=1;VARIANT_CLASS=SNV
5:74318177	rs454093882	A	ENSBTAG00000037799	ENSBTAT00000056456	Transcript	3_prime_UTR_variant	2530	-	-	-	-	IMPACT=MODIFIER;STRAND=1;VARIANT_CLASS=SNV
5:74318212	rs381053613	A	ENSBTAG00000037799	ENSBTAT00000056456	Transcript	3_prime_UTR_variant	2565	-	-	-	-	IMPACT=MODIFIER;STRAND=1;VARIANT_CLASS=SNV
5:74318321	rs383081831	A	ENSBTAG00000037799	ENSBTAT00000056456	Transcript	3_prime_UTR_variant	2674	-	-	-	-	IMPACT=MODIFIER;STRAND=1;VARIANT_CLASS=SNV
5:74318380	rs377834800	T	ENSBTAG00000037799	ENSBTAT00000056456	Transcript	3_prime_UTR_variant	2733	-	-	-	-	IMPACT=MODIFIER;STRAND=1;VARIANT_CLASS=SNV
5:74318555	-	T	ENSBTAG00000037799	ENSBTAT00000056456	Transcript	3_prime_UTR_variant	2908	-	-	-	-	IMPACT=MODIFIER;STRAND=1;VARIANT_CLASS=SNV
5:74318587	rs384875989	G	ENSBTAG00000037799	ENSBTAT00000056456	Transcript	3_prime_UTR_variant	2940	-	-	-	-	IMPACT=MODIFIER;STRAND=1;VARIANT_CLASS=SNV
5:74318620	rs521506645	T	ENSBTAG00000037799	ENSBTAT00000056456	Transcript	3_prime_UTR_variant	2973	-	-	-	-	IMPACT=MODIFIER;STRAND=1;VARIANT_CLASS=SNV
5:74318621	rs475488624	G	ENSBTAG00000037799	ENSBTAT00000056456	Transcript	3_prime_UTR_variant	2974	-	-	-	-	IMPACT=MODIFIER;STRAND=1;VARIANT_CLASS=SNV
5:74318643	rs437801510	T	ENSBTAG00000037799	ENSBTAT00000056456	Transcript	3_prime_UTR_variant	2996	-	-	-	-	IMPACT=MODIFIER;STRAND=1;VARIANT_CLASS=SNV
5:74318650	-	A	ENSBTAG00000037799	ENSBTAT00000056456	Transcript	3_prime_UTR_variant	3003	-	-	-	-	IMPACT=MODIFIER;STRAND=1;VARIANT_CLASS=SNV
5:74318652	rs451469105	G	ENSBTAG00000037799	ENSBTAT00000056456	Transcript	3_prime_UTR_variant	3005	-	-	-	-	IMPACT=MODIFIER;STRAND=1;VARIANT_CLASS=SNV
5:74318845	rs382533370	C	ENSBTAG00000037799	ENSBTAT00000056456	Transcript	3_prime_UTR_variant	3198	-	-	-	-	IMPACT=MODIFIER;STRAND=1;VARIANT_CLASS=SNV
5:74318962	rs447721534	C	ENSBTAG00000037799	ENSBTAT00000056456	Transcript	3_prime_UTR_variant	3315	-	-	-	-	IMPACT=MODIFIER;STRAND=1;VARIANT_CLASS=SNV
5:74318988	rs481951153	G	ENSBTAG00000037799	ENSBTAT00000056456	Transcript	3_prime_UTR_variant	3341	-	-	-	-	IMPACT=MODIFIER;STRAND=1;VARIANT_CLASS=SNV
5:74357244	-	C	ENSBTAG00000052884	ENSBTAT00000072231	Transcript	3_prime_UTR_variant	1246	-	-	-	-	IMPACT=MODIFIER;STRAND=1;VARIANT_CLASS=SNV
5:74439520	rs1114277306	T	ENSBTAG00000048740	ENSBTAT00000069263	Transcript	3_prime_UTR_variant	1868	-	-	-	-	IMPACT=MODIFIER;STRAND=-1;VARIANT_CLASS=SNV
5:74439533	rs377958542	C	ENSBTAG00000048740	ENSBTAT00000069263	Transcript	3_prime_UTR_variant	1855	-	-	-	-	IMPACT=MODIFIER;STRAND=-1;VARIANT_CLASS=SNV
5:74439554	rs208715490	A	ENSBTAG00000048740	ENSBTAT00000069263	Transcript	3_prime_UTR_variant	1834	-	-	-	-	IMPACT=MODIFIER;STRAND=-1;VARIANT_CLASS=SNV
5:74439599	rs456874760	A	ENSBTAG00000048740	ENSBTAT00000069263	Transcript	3_prime_UTR_variant	1789	-	-	-	-	IMPACT=MODIFIER;STRAND=-1;VARIANT_CLASS=SNV
5:74439604	rs464873622	C	ENSBTAG00000048740	ENSBTAT00000069263	Transcript	3_prime_UTR_variant	1784	-	-	-	-	IMPACT=MODIFIER;STRAND=-1;VARIANT_CLASS=SNV
5:74439612	rs435089668	T	ENSBTAG00000048740	ENSBTAT00000069263	Transcript	3_prime_UTR_variant	1776	-	-	-	-	IMPACT=MODIFIER;STRAND=-1;VARIANT_CLASS=SNV
5:74439642	rs443689066	C	ENSBTAG00000048740	ENSBTAT00000069263	Transcript	3_prime_UTR_variant	1746	-	-	-	-	IMPACT=MODIFIER;STRAND=-1;VARIANT_CLASS=SNV
5:74439718	rs439389513	G	ENSBTAG00000048740	ENSBTAT00000069263	Transcript	3_prime_UTR_variant	1670	-	-	-	-	IMPACT=MODIFIER;STRAND=-1;VARIANT_CLASS=SNV
5:74439728	rs379249255	A	ENSBTAG00000048740	ENSBTAT00000069263	Transcript	3_prime_UTR_variant	1660	-	-	-	-	IMPACT=MODIFIER;STRAND=-1;VARIANT_CLASS=SNV
5:74439764	rs207553878	C	ENSBTAG00000048740	ENSBTAT00000069263	Transcript	3_prime_UTR_variant	1624	-	-	-	-	IMPACT=MODIFIER;STRAND=-1;VARIANT_CLASS=SNV
5:74439783	rs721038741	G	ENSBTAG00000048740	ENSBTAT00000069263	Transcript	3_prime_UTR_variant	1605	-	-	-	-	IMPACT=MODIFIER;STRAND=-1;VARIANT_CLASS=SNV
5:74439819	rs475909111	T	ENSBTAG00000048740	ENSBTAT00000069263	Transcript	3_prime_UTR_variant	1569	-	-	-	-	IMPACT=MODIFIER;STRAND=-1;VARIANT_CLASS=SNV
5:74583231	rs378097951	T	ENSBTAG00000038652	ENSBTAT00000054074	Transcript	3_prime_UTR_variant	1268	-	-	-	-	IMPACT=MODIFIER;STRAND=1;VARIANT_CLASS=SNV
5:74583233	rs381047673	T	ENSBTAG00000038652	ENSBTAT00000054074	Transcript	3_prime_UTR_variant	1270	-	-	-	-	IMPACT=MODIFIER;STRAND=1;VARIANT_CLASS=SNV
5:74583273	rs211524682	C	ENSBTAG00000038652	ENSBTAT00000054074	Transcript	3_prime_UTR_variant	1310	-	-	-	-	IMPACT=MODIFIER;STRAND=1;VARIANT_CLASS=SNV
5:74583955	rs384824858	G	ENSBTAG00000038652	ENSBTAT00000054074	Transcript	3_prime_UTR_variant	1992	-	-	-	-	IMPACT=MODIFIER;STRAND=1;VARIANT_CLASS=SNV
5:74583969	rs379332182	T	ENSBTAG00000038652	ENSBTAT00000054074	Transcript	3_prime_UTR_variant	2006	-	-	-	-	IMPACT=MODIFIER;STRAND=1;VARIANT_CLASS=SNV
5:74584009	rs385931189	G	ENSBTAG00000038652	ENSBTAT00000054074	Transcript	3_prime_UTR_variant	2046	-	-	-	-	IMPACT=MODIFIER;STRAND=1;VARIANT_CLASS=SNV
5:74584171	rs381846391	T	ENSBTAG00000038652	ENSBTAT00000054074	Transcript	3_prime_UTR_variant	2208	-	-	-	-	IMPACT=MODIFIER;STRAND=1;VARIANT_CLASS=SNV
5:74584206	rs471555678	G	ENSBTAG00000038652	ENSBTAT00000054074	Transcript	3_prime_UTR_variant	2243	-	-	-	-	IMPACT=MODIFIER;STRAND=1;VARIANT_CLASS=SNV
5:74584233	rs380324964	T	ENSBTAG00000038652	ENSBTAT00000054074	Transcript	3_prime_UTR_variant	2270	-	-	-	-	IMPACT=MODIFIER;STRAND=1;VARIANT_CLASS=SNV
5:100199462	rs462308820	T	ENSBTAG00000012026	ENSBTAT00000009016	Transcript	3_prime_UTR_variant	821	-	-	-	-	IMPACT=MODIFIER;STRAND=1;VARIANT_CLASS=SNV
7:2685871	rs525623371	A	ENSBTAG00000040028	ENSBTAT00000057596	Transcript	3_prime_UTR_variant	3154	-	-	-	-	IMPACT=MODIFIER;STRAND=-1;VARIANT_CLASS=SNV
7:2685959	rs384789357	G	ENSBTAG00000040028	ENSBTAT00000057596	Transcript	3_prime_UTR_variant	3066	-	-	-	-	IMPACT=MODIFIER;STRAND=-1;VARIANT_CLASS=SNV
7:2685966	rs378971071	G	ENSBTAG00000040028	ENSBTAT00000057596	Transcript	3_prime_UTR_variant	3059	-	-	-	-	IMPACT=MODIFIER;STRAND=-1;VARIANT_CLASS=SNV
7:2686003	rs381857993	C	ENSBTAG00000040028	ENSBTAT00000057596	Transcript	3_prime_UTR_variant	3022	-	-	-	-	IMPACT=MODIFIER;STRAND=-1;VARIANT_CLASS=SNV
7:2686044	rs433749296	T	ENSBTAG00000040028	ENSBTAT00000057596	Transcript	3_prime_UTR_variant	2981	-	-	-	-	IMPACT=MODIFIER;STRAND=-1;VARIANT_CLASS=SNV
7:2686166	rs379259687	G	ENSBTAG00000040028	ENSBTAT00000057596	Transcript	3_prime_UTR_variant	2859	-	-	-	-	IMPACT=MODIFIER;STRAND=-1;VARIANT_CLASS=SNV
7:2686217	rs209528292	C	ENSBTAG00000040028	ENSBTAT00000057596	Transcript	3_prime_UTR_variant	2808	-	-	-	-	IMPACT=MODIFIER;STRAND=-1;VARIANT_CLASS=SNV
7:2686282	rs385905041	C	ENSBTAG00000040028	ENSBTAT00000057596	Transcript	3_prime_UTR_variant	2743	-	-	-	-	IMPACT=MODIFIER;STRAND=-1;VARIANT_CLASS=SNV
7:2686393	rs136298977	G	ENSBTAG00000040028	ENSBTAT00000057596	Transcript	3_prime_UTR_variant	2632	-	-	-	-	IMPACT=MODIFIER;STRAND=-1;VARIANT_CLASS=SNV
7:2686432	rs716872259	A	ENSBTAG00000040028	ENSBTAT00000057596	Transcript	3_prime_UTR_variant	2593	-	-	-	-	IMPACT=MODIFIER;STRAND=-1;VARIANT_CLASS=SNV
7:39088249	rs714827217	C	ENSBTAG00000039886	ENSBTAT00000054020	Transcript	3_prime_UTR_variant	1459	-	-	-	-	IMPACT=MODIFIER;STRAND=-1;VARIANT_CLASS=SNV
7:39088249	rs714827217	C	ENSBTAG00000039886	ENSBTAT00000085883	Transcript	3_prime_UTR_variant	1589	-	-	-	-	IMPACT=MODIFIER;STRAND=-1;VARIANT_CLASS=SNV
7:39088305	rs516524260	T	ENSBTAG00000039886	ENSBTAT00000054020	Transcript	3_prime_UTR_variant	1403	-	-	-	-	IMPACT=MODIFIER;STRAND=-1;VARIANT_CLASS=SNV
7:39088305	rs516524260	T	ENSBTAG00000039886	ENSBTAT00000085883	Transcript	3_prime_UTR_variant	1533	-	-	-	-	IMPACT=MODIFIER;STRAND=-1;VARIANT_CLASS=SNV
7:39088560	rs721325853	A	ENSBTAG00000039886	ENSBTAT00000085883	Transcript	3_prime_UTR_variant	1278	-	-	-	-	IMPACT=MODIFIER;STRAND=-1;VARIANT_CLASS=SNV
7:86290922	rs43536807	T	ENSBTAG00000039555	ENSBTAT00000052050	Transcript	3_prime_UTR_variant	448	-	-	-	-	IMPACT=MODIFIER;STRAND=1;VARIANT_CLASS=SNV
8:22191302	rs721117552	C	ENSBTAG00000025929	ENSBTAT00000048509	Transcript	3_prime_UTR_variant	1418	-	-	-	-	IMPACT=MODIFIER;STRAND=-1;VARIANT_CLASS=SNV
8:58190129	-	T	ENSBTAG00000050015	ENSBTAT00000085721	Transcript	3_prime_UTR_variant	1421	-	-	-	-	IMPACT=MODIFIER;STRAND=1;VARIANT_CLASS=SNV
8:110236818	rs383169191	C	ENSBTAG00000048407	ENSBTAT00000082404	Transcript	3_prime_UTR_variant	609	-	-	-	-	IMPACT=MODIFIER;STRAND=1;VARIANT_CLASS=SNV
8:110237624	rs516580349	T	ENSBTAG00000048407	ENSBTAT00000082404	Transcript	3_prime_UTR_variant	1415	-	-	-	-	IMPACT=MODIFIER;STRAND=1;VARIANT_CLASS=SNV
8:110237779	-	A	ENSBTAG00000048407	ENSBTAT00000082404	Transcript	3_prime_UTR_variant	1570	-	-	-	-	IMPACT=MODIFIER;STRAND=1;VARIANT_CLASS=SNV
8:110237905	rs380533786	T	ENSBTAG00000048407	ENSBTAT00000082404	Transcript	3_prime_UTR_variant	1696	-	-	-	-	IMPACT=MODIFIER;STRAND=1;VARIANT_CLASS=SNV
8:110237912	rs383619556	T	ENSBTAG00000048407	ENSBTAT00000082404	Transcript	3_prime_UTR_variant	1703	-	-	-	-	IMPACT=MODIFIER;STRAND=1;VARIANT_CLASS=SNV
8:110237957	rs378026000	C	ENSBTAG00000048407	ENSBTAT00000082404	Transcript	3_prime_UTR_variant	1748	-	-	-	-	IMPACT=MODIFIER;STRAND=1;VARIANT_CLASS=SNV
8:110237958	rs381145922	T	ENSBTAG00000048407	ENSBTAT00000082404	Transcript	3_prime_UTR_variant	1749	-	-	-	-	IMPACT=MODIFIER;STRAND=1;VARIANT_CLASS=SNV
8:110238012	rs521076741	T	ENSBTAG00000048407	ENSBTAT00000082404	Transcript	3_prime_UTR_variant	1803	-	-	-	-	IMPACT=MODIFIER;STRAND=1;VARIANT_CLASS=SNV
8:110238080	rs110804063	C	ENSBTAG00000048407	ENSBTAT00000082404	Transcript	3_prime_UTR_variant	1871	-	-	-	-	IMPACT=MODIFIER;STRAND=1;VARIANT_CLASS=SNV
8:110238354	-	A	ENSBTAG00000048407	ENSBTAT00000082404	Transcript	3_prime_UTR_variant	2145	-	-	-	-	IMPACT=MODIFIER;STRAND=1;VARIANT_CLASS=SNV
8:110238488	rs379528384	C	ENSBTAG00000048407	ENSBTAT00000082404	Transcript	3_prime_UTR_variant	2279	-	-	-	-	IMPACT=MODIFIER;STRAND=1;VARIANT_CLASS=SNV
8:110238579	rs718461798	A	ENSBTAG00000048407	ENSBTAT00000082404	Transcript	3_prime_UTR_variant	2370	-	-	-	-	IMPACT=MODIFIER;STRAND=1;VARIANT_CLASS=SNV
8:110239050	rs386078885	T	ENSBTAG00000048407	ENSBTAT00000082404	Transcript	3_prime_UTR_variant	2841	-	-	-	-	IMPACT=MODIFIER;STRAND=1;VARIANT_CLASS=SNV
8:110239057	rs379492302	T	ENSBTAG00000048407	ENSBTAT00000082404	Transcript	3_prime_UTR_variant	2848	-	-	-	-	IMPACT=MODIFIER;STRAND=1;VARIANT_CLASS=SNV
8:110239101	rs527157224	A	ENSBTAG00000048407	ENSBTAT00000082404	Transcript	3_prime_UTR_variant	2892	-	-	-	-	IMPACT=MODIFIER;STRAND=1;VARIANT_CLASS=SNV
8:110239135	rs383047839	A	ENSBTAG00000048407	ENSBTAT00000082404	Transcript	3_prime_UTR_variant	2926	-	-	-	-	IMPACT=MODIFIER;STRAND=1;VARIANT_CLASS=SNV
9:69324013	rs718913392	A	ENSBTAG00000051600	ENSBTAT00000083692	Transcript	3_prime_UTR_variant	710	-	-	-	-	IMPACT=MODIFIER;STRAND=1;VARIANT_CLASS=SNV
9:69324153	rs436208458	A	ENSBTAG00000051600	ENSBTAT00000083692	Transcript	3_prime_UTR_variant	850	-	-	-	-	IMPACT=MODIFIER;STRAND=1;VARIANT_CLASS=SNV
9:69324176	rs715186546	G	ENSBTAG00000051600	ENSBTAT00000083692	Transcript	3_prime_UTR_variant	873	-	-	-	-	IMPACT=MODIFIER;STRAND=1;VARIANT_CLASS=SNV
9:69324669	rs208008290	G	ENSBTAG00000051600	ENSBTAT00000083692	Transcript	3_prime_UTR_variant	1366	-	-	-	-	IMPACT=MODIFIER;STRAND=1;VARIANT_CLASS=SNV
9:69324706	rs469885769	A	ENSBTAG00000051600	ENSBTAT00000083692	Transcript	3_prime_UTR_variant	1403	-	-	-	-	IMPACT=MODIFIER;STRAND=1;VARIANT_CLASS=SNV
9:69324853	rs715913509	A	ENSBTAG00000051600	ENSBTAT00000083692	Transcript	3_prime_UTR_variant	1550	-	-	-	-	IMPACT=MODIFIER;STRAND=1;VARIANT_CLASS=SNV
9:69324915	rs436931776	T	ENSBTAG00000051600	ENSBTAT00000083692	Transcript	3_prime_UTR_variant	1612	-	-	-	-	IMPACT=MODIFIER;STRAND=1;VARIANT_CLASS=SNV
9:95048060	rs476877015	T	ENSBTAG00000004472	ENSBTAT00000005869	Transcript	3_prime_UTR_variant	518	-	-	-	-	IMPACT=MODIFIER;STRAND=-1;VARIANT_CLASS=SNV
9:95048161	rs439056444	T	ENSBTAG00000004472	ENSBTAT00000005869	Transcript	3_prime_UTR_variant	417	-	-	-	-	IMPACT=MODIFIER;STRAND=-1;VARIANT_CLASS=SNV
9:95048188	rs519242640	T	ENSBTAG00000004472	ENSBTAT00000005869	Transcript	3_prime_UTR_variant	390	-	-	-	-	IMPACT=MODIFIER;STRAND=-1;VARIANT_CLASS=SNV
10:103103370	rs208732698	C	ENSBTAG00000048782	ENSBTAT00000086688	Transcript	3_prime_UTR_variant	639	-	-	-	-	IMPACT=MODIFIER;STRAND=1;VARIANT_CLASS=SNV
10:103103378	rs518260073	C	ENSBTAG00000048782	ENSBTAT00000086688	Transcript	3_prime_UTR_variant	647	-	-	-	-	IMPACT=MODIFIER;STRAND=1;VARIANT_CLASS=SNV
10:103103424	rs460048600	T	ENSBTAG00000048782	ENSBTAT00000086688	Transcript	3_prime_UTR_variant	693	-	-	-	-	IMPACT=MODIFIER;STRAND=1;VARIANT_CLASS=SNV
10:103103477	rs481715255	G	ENSBTAG00000048782	ENSBTAT00000086688	Transcript	3_prime_UTR_variant	746	-	-	-	-	IMPACT=MODIFIER;STRAND=1;VARIANT_CLASS=SNV
10:103103525	rs517612659	G	ENSBTAG00000048782	ENSBTAT00000086688	Transcript	3_prime_UTR_variant	794	-	-	-	-	IMPACT=MODIFIER;STRAND=1;VARIANT_CLASS=SNV
10:103103611	rs522708387	C	ENSBTAG00000048782	ENSBTAT00000086688	Transcript	3_prime_UTR_variant	880	-	-	-	-	IMPACT=MODIFIER;STRAND=1;VARIANT_CLASS=SNV
10:103103612	rs526331928	C	ENSBTAG00000048782	ENSBTAT00000086688	Transcript	3_prime_UTR_variant	881	-	-	-	-	IMPACT=MODIFIER;STRAND=1;VARIANT_CLASS=SNV
10:103103622	rs450964095	G	ENSBTAG00000048782	ENSBTAT00000086688	Transcript	3_prime_UTR_variant	891	-	-	-	-	IMPACT=MODIFIER;STRAND=1;VARIANT_CLASS=SNV
10:103103721	rs135149619	A	ENSBTAG00000048782	ENSBTAT00000086688	Transcript	3_prime_UTR_variant	990	-	-	-	-	IMPACT=MODIFIER;STRAND=1;VARIANT_CLASS=SNV
10:103103755	rs482738989	T	ENSBTAG00000048782	ENSBTAT00000086688	Transcript	3_prime_UTR_variant	1024	-	-	-	-	IMPACT=MODIFIER;STRAND=1;VARIANT_CLASS=SNV
11:44844340	rs719102454	A	ENSBTAG00000054241	ENSBTAT00000078774	Transcript	3_prime_UTR_variant	2650	-	-	-	-	IMPACT=MODIFIER;STRAND=-1;VARIANT_CLASS=SNV
11:44844512	rs721258521	C	ENSBTAG00000054241	ENSBTAT00000078774	Transcript	3_prime_UTR_variant	2478	-	-	-	-	IMPACT=MODIFIER;STRAND=-1;VARIANT_CLASS=SNV
11:44844562	rs132927679	A	ENSBTAG00000054241	ENSBTAT00000078774	Transcript	3_prime_UTR_variant	2428	-	-	-	-	IMPACT=MODIFIER;STRAND=-1;VARIANT_CLASS=SNV
11:72070460	-	G	ENSBTAG00000049389	ENSBTAT00000082769	Transcript	3_prime_UTR_variant	2140	-	-	-	-	IMPACT=MODIFIER;STRAND=1;VARIANT_CLASS=SNV
11:72070481	rs385359736	G	ENSBTAG00000049389	ENSBTAT00000082769	Transcript	3_prime_UTR_variant	2161	-	-	-	-	IMPACT=MODIFIER;STRAND=1;VARIANT_CLASS=SNV
11:72070503	-	G	ENSBTAG00000049389	ENSBTAT00000082769	Transcript	3_prime_UTR_variant	2183	-	-	-	-	IMPACT=MODIFIER;STRAND=1;VARIANT_CLASS=SNV
11:72070764	-	G	ENSBTAG00000049389	ENSBTAT00000082769	Transcript	3_prime_UTR_variant	2444	-	-	-	-	IMPACT=MODIFIER;STRAND=1;VARIANT_CLASS=SNV
11:98907025	rs722423456	G	ENSBTAG00000055269	ENSBTAT00000064542	Transcript	3_prime_UTR_variant	854	-	-	-	-	IMPACT=MODIFIER;STRAND=-1;VARIANT_CLASS=SNV
11:98907196	rs520827222	T	ENSBTAG00000055269	ENSBTAT00000064542	Transcript	3_prime_UTR_variant	683	-	-	-	-	IMPACT=MODIFIER;STRAND=-1;VARIANT_CLASS=SNV
11:105597433	rs43692127	A	ENSBTAG00000052600	ENSBTAT00000061530	Transcript	3_prime_UTR_variant	1848	-	-	-	-	IMPACT=MODIFIER;STRAND=1;VARIANT_CLASS=SNV
11:105597585	rs466108764	A	ENSBTAG00000052600	ENSBTAT00000061530	Transcript	3_prime_UTR_variant	2000	-	-	-	-	IMPACT=MODIFIER;STRAND=1;VARIANT_CLASS=SNV
11:105597598	rs382896715	T	ENSBTAG00000052600	ENSBTAT00000061530	Transcript	3_prime_UTR_variant	2013	-	-	-	-	IMPACT=MODIFIER;STRAND=1;VARIANT_CLASS=SNV
11:105597844	rs527100256	C	ENSBTAG00000052600	ENSBTAT00000061530	Transcript	3_prime_UTR_variant	2259	-	-	-	-	IMPACT=MODIFIER;STRAND=1;VARIANT_CLASS=SNV
11:105597846	rs715004934	T	ENSBTAG00000052600	ENSBTAT00000061530	Transcript	3_prime_UTR_variant	2261	-	-	-	-	IMPACT=MODIFIER;STRAND=1;VARIANT_CLASS=SNV
11:105597861	rs522091908	G	ENSBTAG00000052600	ENSBTAT00000061530	Transcript	3_prime_UTR_variant	2276	-	-	-	-	IMPACT=MODIFIER;STRAND=1;VARIANT_CLASS=SNV
11:105597872	rs517272915	G	ENSBTAG00000052600	ENSBTAT00000061530	Transcript	3_prime_UTR_variant	2287	-	-	-	-	IMPACT=MODIFIER;STRAND=1;VARIANT_CLASS=SNV
11:105597964	rs1115394810	T	ENSBTAG00000052600	ENSBTAT00000061530	Transcript	3_prime_UTR_variant	2379	-	-	-	-	IMPACT=MODIFIER;STRAND=1;VARIANT_CLASS=SNV
11:105597991	rs109670129	T	ENSBTAG00000052600	ENSBTAT00000061530	Transcript	3_prime_UTR_variant	2406	-	-	-	-	IMPACT=MODIFIER;STRAND=1;VARIANT_CLASS=SNV
12:69482257	rs381632373	T	ENSBTAG00000032603	ENSBTAT00000013298	Transcript	3_prime_UTR_variant	3773	-	-	-	-	IMPACT=MODIFIER;STRAND=-1;VARIANT_CLASS=SNV
12:69482257	rs381632373	T	ENSBTAG00000032603	ENSBTAT00000035486	Transcript	3_prime_UTR_variant	3662	-	-	-	-	IMPACT=MODIFIER;STRAND=-1;VARIANT_CLASS=SNV
13:61382791	rs385317481	T	ENSBTAG00000031214	ENSBTAT00000012124	Transcript	3_prime_UTR_variant	1916	-	-	-	-	IMPACT=MODIFIER;STRAND=-1;VARIANT_CLASS=SNV
13:61396160	rs521897057	T	ENSBTAG00000054678	ENSBTAT00000072892	Transcript	3_prime_UTR_variant	619	-	-	-	-	IMPACT=MODIFIER;STRAND=-1;VARIANT_CLASS=SNV
14:1309695	rs379380987	G	ENSBTAG00000049014	ENSBTAT00000066737	Transcript	3_prime_UTR_variant	1671	-	-	-	-	IMPACT=MODIFIER;STRAND=-1;VARIANT_CLASS=SNV
14:1309695	rs379380987	G	ENSBTAG00000049014	ENSBTAT00000082671	Transcript	3_prime_UTR_variant	1577	-	-	-	-	IMPACT=MODIFIER;STRAND=-1;VARIANT_CLASS=SNV
14:1309808	rs483136523	T	ENSBTAG00000049014	ENSBTAT00000066737	Transcript	3_prime_UTR_variant	1558	-	-	-	-	IMPACT=MODIFIER;STRAND=-1;VARIANT_CLASS=SNV
14:1309808	rs483136523	T	ENSBTAG00000049014	ENSBTAT00000082671	Transcript	3_prime_UTR_variant	1464	-	-	-	-	IMPACT=MODIFIER;STRAND=-1;VARIANT_CLASS=SNV
14:1309823	rs715982814	A	ENSBTAG00000049014	ENSBTAT00000066737	Transcript	3_prime_UTR_variant	1543	-	-	-	-	IMPACT=MODIFIER;STRAND=-1;VARIANT_CLASS=SNV
14:1309823	rs715982814	A	ENSBTAG00000049014	ENSBTAT00000082671	Transcript	3_prime_UTR_variant	1449	-	-	-	-	IMPACT=MODIFIER;STRAND=-1;VARIANT_CLASS=SNV
14:1309848	rs385857417	C	ENSBTAG00000049014	ENSBTAT00000066737	Transcript	3_prime_UTR_variant	1518	-	-	-	-	IMPACT=MODIFIER;STRAND=-1;VARIANT_CLASS=SNV
14:1309848	rs385857417	C	ENSBTAG00000049014	ENSBTAT00000082671	Transcript	3_prime_UTR_variant	1424	-	-	-	-	IMPACT=MODIFIER;STRAND=-1;VARIANT_CLASS=SNV
14:1309855	rs381023067	G	ENSBTAG00000049014	ENSBTAT00000066737	Transcript	3_prime_UTR_variant	1511	-	-	-	-	IMPACT=MODIFIER;STRAND=-1;VARIANT_CLASS=SNV
14:1309855	rs381023067	G	ENSBTAG00000049014	ENSBTAT00000082671	Transcript	3_prime_UTR_variant	1417	-	-	-	-	IMPACT=MODIFIER;STRAND=-1;VARIANT_CLASS=SNV
14:1309860	rs137252471	G	ENSBTAG00000049014	ENSBTAT00000066737	Transcript	3_prime_UTR_variant	1506	-	-	-	-	IMPACT=MODIFIER;STRAND=-1;VARIANT_CLASS=SNV
14:1309860	rs137252471	G	ENSBTAG00000049014	ENSBTAT00000082671	Transcript	3_prime_UTR_variant	1412	-	-	-	-	IMPACT=MODIFIER;STRAND=-1;VARIANT_CLASS=SNV
14:1309878	rs383125399	C	ENSBTAG00000049014	ENSBTAT00000066737	Transcript	3_prime_UTR_variant	1488	-	-	-	-	IMPACT=MODIFIER;STRAND=-1;VARIANT_CLASS=SNV
14:1309878	rs383125399	C	ENSBTAG00000049014	ENSBTAT00000082671	Transcript	3_prime_UTR_variant	1394	-	-	-	-	IMPACT=MODIFIER;STRAND=-1;VARIANT_CLASS=SNV
14:1309900	rs518092631	T	ENSBTAG00000049014	ENSBTAT00000066737	Transcript	3_prime_UTR_variant	1466	-	-	-	-	IMPACT=MODIFIER;STRAND=-1;VARIANT_CLASS=SNV
14:1309900	rs518092631	T	ENSBTAG00000049014	ENSBTAT00000082671	Transcript	3_prime_UTR_variant	1372	-	-	-	-	IMPACT=MODIFIER;STRAND=-1;VARIANT_CLASS=SNV
14:1309939	rs716279683	A	ENSBTAG00000049014	ENSBTAT00000066737	Transcript	3_prime_UTR_variant	1427	-	-	-	-	IMPACT=MODIFIER;STRAND=-1;VARIANT_CLASS=SNV
14:1309939	rs716279683	A	ENSBTAG00000049014	ENSBTAT00000082671	Transcript	3_prime_UTR_variant	1333	-	-	-	-	IMPACT=MODIFIER;STRAND=-1;VARIANT_CLASS=SNV
14:1309968	rs465834463	G	ENSBTAG00000049014	ENSBTAT00000066737	Transcript	3_prime_UTR_variant	1398	-	-	-	-	IMPACT=MODIFIER;STRAND=-1;VARIANT_CLASS=SNV
14:1309968	rs465834463	G	ENSBTAG00000049014	ENSBTAT00000082671	Transcript	3_prime_UTR_variant	1304	-	-	-	-	IMPACT=MODIFIER;STRAND=-1;VARIANT_CLASS=SNV
14:1348264	rs523983812	A	ENSBTAG00000049125	ENSBTAT00000071232	Transcript	3_prime_UTR_variant	1387	-	-	-	-	IMPACT=MODIFIER;STRAND=-1;VARIANT_CLASS=SNV
14:76967481	rs109235474	T	ENSBTAG00000046121	ENSBTAT00000063321	Transcript	3_prime_UTR_variant	466	-	-	-	-	IMPACT=MODIFIER;STRAND=1;VARIANT_CLASS=SNV
14:76967537	rs719923765	T	ENSBTAG00000046121	ENSBTAT00000063321	Transcript	3_prime_UTR_variant	522	-	-	-	-	IMPACT=MODIFIER;STRAND=1;VARIANT_CLASS=SNV
14:76967592	rs381133555	T	ENSBTAG00000046121	ENSBTAT00000063321	Transcript	3_prime_UTR_variant	577	-	-	-	-	IMPACT=MODIFIER;STRAND=1;VARIANT_CLASS=SNV
14:76967614	rs208512458	A	ENSBTAG00000046121	ENSBTAT00000063321	Transcript	3_prime_UTR_variant	599	-	-	-	-	IMPACT=MODIFIER;STRAND=1;VARIANT_CLASS=SNV
15:47778759	rs719482625	A	ENSBTAG00000038536	ENSBTAT00000005971	Transcript	3_prime_UTR_variant	2401	-	-	-	-	IMPACT=MODIFIER;STRAND=-1;VARIANT_CLASS=SNV
15:51407888	-	A	ENSBTAG00000053177	ENSBTAT00000066796	Transcript	3_prime_UTR_variant	884	-	-	-	-	IMPACT=MODIFIER;STRAND=1;VARIANT_CLASS=SNV
15:51443574	-	G	ENSBTAG00000023648	ENSBTAT00000069444	Transcript	3_prime_UTR_variant	2159	-	-	-	-	IMPACT=MODIFIER;STRAND=1;VARIANT_CLASS=SNV
15:51443574	-	G	ENSBTAG00000023648	ENSBTAT00000075899	Transcript	3_prime_UTR_variant	2238	-	-	-	-	IMPACT=MODIFIER;STRAND=1;VARIANT_CLASS=SNV
15:51443597	-	G	ENSBTAG00000023648	ENSBTAT00000069444	Transcript	3_prime_UTR_variant	2182	-	-	-	-	IMPACT=MODIFIER;STRAND=1;VARIANT_CLASS=SNV
15:51443597	-	G	ENSBTAG00000023648	ENSBTAT00000075899	Transcript	3_prime_UTR_variant	2261	-	-	-	-	IMPACT=MODIFIER;STRAND=1;VARIANT_CLASS=SNV
16:1625266	rs381501518	G	ENSBTAG00000050925	ENSBTAT00000070507	Transcript	3_prime_UTR_variant	772	-	-	-	-	IMPACT=MODIFIER;STRAND=1;VARIANT_CLASS=SNV
16:51409043	rs521412831	A	ENSBTAG00000024492	ENSBTAT00000034027	Transcript	3_prime_UTR_variant	2221	-	-	-	-	IMPACT=MODIFIER;STRAND=-1;VARIANT_CLASS=SNV
17:72698977	rs461731959	A	ENSBTAG00000048885	ENSBTAT00000076062	Transcript	3_prime_UTR_variant	1099	-	-	-	-	IMPACT=MODIFIER;STRAND=-1;VARIANT_CLASS=SNV
17:72699036	rs441306406	C	ENSBTAG00000048885	ENSBTAT00000076062	Transcript	3_prime_UTR_variant	1040	-	-	-	-	IMPACT=MODIFIER;STRAND=-1;VARIANT_CLASS=SNV
17:72699148	rs519676513	A	ENSBTAG00000048885	ENSBTAT00000076062	Transcript	3_prime_UTR_variant	928	-	-	-	-	IMPACT=MODIFIER;STRAND=-1;VARIANT_CLASS=SNV
18:24015511	rs515794813	C	ENSBTAG00000001851	ENSBTAT00000032461	Transcript	3_prime_UTR_variant	1791	-	-	-	-	IMPACT=MODIFIER;STRAND=1;VARIANT_CLASS=SNV
18:34248521	rs208144960	T	ENSBTAG00000005152	ENSBTAT00000069872	Transcript	3_prime_UTR_variant	1777	-	-	-	-	IMPACT=MODIFIER;STRAND=-1;VARIANT_CLASS=SNV
18:34248521	rs208144960	T	ENSBTAG00000005152	ENSBTAT00000079179	Transcript	3_prime_UTR_variant	1710	-	-	-	-	IMPACT=MODIFIER;STRAND=-1;VARIANT_CLASS=SNV
18:34248532	rs515770037	T	ENSBTAG00000005152	ENSBTAT00000069872	Transcript	3_prime_UTR_variant	1766	-	-	-	-	IMPACT=MODIFIER;STRAND=-1;VARIANT_CLASS=SNV
18:34248532	rs515770037	T	ENSBTAG00000005152	ENSBTAT00000079179	Transcript	3_prime_UTR_variant	1699	-	-	-	-	IMPACT=MODIFIER;STRAND=-1;VARIANT_CLASS=SNV
18:34248662	rs520771617	T	ENSBTAG00000005152	ENSBTAT00000069872	Transcript	3_prime_UTR_variant	1636	-	-	-	-	IMPACT=MODIFIER;STRAND=-1;VARIANT_CLASS=SNV
18:34248662	rs520771617	T	ENSBTAG00000005152	ENSBTAT00000079179	Transcript	3_prime_UTR_variant	1569	-	-	-	-	IMPACT=MODIFIER;STRAND=-1;VARIANT_CLASS=SNV
18:34248802	rs378937001	A	ENSBTAG00000005152	ENSBTAT00000069872	Transcript	3_prime_UTR_variant	1496	-	-	-	-	IMPACT=MODIFIER;STRAND=-1;VARIANT_CLASS=SNV
18:34248802	rs378937001	A	ENSBTAG00000005152	ENSBTAT00000079179	Transcript	3_prime_UTR_variant	1429	-	-	-	-	IMPACT=MODIFIER;STRAND=-1;VARIANT_CLASS=SNV
18:34248841	rs382612941	G	ENSBTAG00000005152	ENSBTAT00000069872	Transcript	3_prime_UTR_variant	1457	-	-	-	-	IMPACT=MODIFIER;STRAND=-1;VARIANT_CLASS=SNV
18:34248841	rs382612941	G	ENSBTAG00000005152	ENSBTAT00000079179	Transcript	3_prime_UTR_variant	1390	-	-	-	-	IMPACT=MODIFIER;STRAND=-1;VARIANT_CLASS=SNV
18:34248964	rs520191488	A	ENSBTAG00000005152	ENSBTAT00000069872	Transcript	3_prime_UTR_variant	1334	-	-	-	-	IMPACT=MODIFIER;STRAND=-1;VARIANT_CLASS=SNV
18:34248964	rs520191488	A	ENSBTAG00000005152	ENSBTAT00000079179	Transcript	3_prime_UTR_variant	1267	-	-	-	-	IMPACT=MODIFIER;STRAND=-1;VARIANT_CLASS=SNV
18:63909075	rs460176069	A	ENSBTAG00000050453	ENSBTAT00000075545	Transcript	3_prime_UTR_variant	2149	-	-	-	-	IMPACT=MODIFIER;STRAND=-1;VARIANT_CLASS=SNV
18:64587657	rs208655841	A	ENSBTAG00000037375	ENSBTAT00000054956	Transcript	3_prime_UTR_variant	2153	-	-	-	-	IMPACT=MODIFIER;STRAND=-1;VARIANT_CLASS=SNV
18:64587913	rs525154393	A	ENSBTAG00000037375	ENSBTAT00000054956	Transcript	3_prime_UTR_variant	1897	-	-	-	-	IMPACT=MODIFIER;STRAND=-1;VARIANT_CLASS=SNV
18:64588098	rs723564362	A	ENSBTAG00000037375	ENSBTAT00000054956	Transcript	3_prime_UTR_variant	1712	-	-	-	-	IMPACT=MODIFIER;STRAND=-1;VARIANT_CLASS=SNV
18:64588146	rs465839177	C	ENSBTAG00000037375	ENSBTAT00000054956	Transcript	3_prime_UTR_variant	1664	-	-	-	-	IMPACT=MODIFIER;STRAND=-1;VARIANT_CLASS=SNV
18:64588150	rs719997727	C	ENSBTAG00000037375	ENSBTAT00000054956	Transcript	3_prime_UTR_variant	1660	-	-	-	-	IMPACT=MODIFIER;STRAND=-1;VARIANT_CLASS=SNV
18:64588200	rs716267732	A	ENSBTAG00000037375	ENSBTAT00000054956	Transcript	3_prime_UTR_variant	1610	-	-	-	-	IMPACT=MODIFIER;STRAND=-1;VARIANT_CLASS=SNV
18:64962123	rs136014692	A	ENSBTAG00000038635	ENSBTAT00000053442	Transcript	3_prime_UTR_variant	3557	-	-	-	-	IMPACT=MODIFIER;STRAND=-1;VARIANT_CLASS=SNV
18:64962394	rs469889962	C	ENSBTAG00000038635	ENSBTAT00000053442	Transcript	3_prime_UTR_variant	3286	-	-	-	-	IMPACT=MODIFIER;STRAND=-1;VARIANT_CLASS=SNV
18:64962423	rs521155329	C	ENSBTAG00000038635	ENSBTAT00000053442	Transcript	3_prime_UTR_variant	3257	-	-	-	-	IMPACT=MODIFIER;STRAND=-1;VARIANT_CLASS=SNV
18:64963136	rs516509285	T	ENSBTAG00000038635	ENSBTAT00000053442	Transcript	3_prime_UTR_variant	2544	-	-	-	-	IMPACT=MODIFIER;STRAND=-1;VARIANT_CLASS=SNV
18:64963356	rs525137881	A	ENSBTAG00000038635	ENSBTAT00000053442	Transcript	3_prime_UTR_variant	2324	-	-	-	-	IMPACT=MODIFIER;STRAND=-1;VARIANT_CLASS=SNV
18:64963411	rs448975812	C	ENSBTAG00000038635	ENSBTAT00000053442	Transcript	3_prime_UTR_variant	2269	-	-	-	-	IMPACT=MODIFIER;STRAND=-1;VARIANT_CLASS=SNV
18:64963422	rs520568957	T	ENSBTAG00000038635	ENSBTAT00000053442	Transcript	3_prime_UTR_variant	2258	-	-	-	-	IMPACT=MODIFIER;STRAND=-1;VARIANT_CLASS=SNV
19:14427364	rs380048686	C	ENSBTAG00000010155	ENSBTAT00000013399	Transcript	3_prime_UTR_variant	730	-	-	-	-	IMPACT=MODIFIER;STRAND=1;VARIANT_CLASS=SNV
19:14427473	rs378715548	T	ENSBTAG00000010155	ENSBTAT00000013399	Transcript	3_prime_UTR_variant	839	-	-	-	-	IMPACT=MODIFIER;STRAND=1;VARIANT_CLASS=SNV
19:14427521	rs466509811	C	ENSBTAG00000010155	ENSBTAT00000013399	Transcript	3_prime_UTR_variant	887	-	-	-	-	IMPACT=MODIFIER;STRAND=1;VARIANT_CLASS=SNV
19:14427537	rs385618903	T	ENSBTAG00000010155	ENSBTAT00000013399	Transcript	3_prime_UTR_variant	903	-	-	-	-	IMPACT=MODIFIER;STRAND=1;VARIANT_CLASS=SNV
19:14427615	-	A	ENSBTAG00000010155	ENSBTAT00000013399	Transcript	3_prime_UTR_variant	981	-	-	-	-	IMPACT=MODIFIER;STRAND=1;VARIANT_CLASS=SNV
19:14427616	-	G	ENSBTAG00000010155	ENSBTAT00000013399	Transcript	3_prime_UTR_variant	982	-	-	-	-	IMPACT=MODIFIER;STRAND=1;VARIANT_CLASS=SNV
19:14450203	-	C	ENSBTAG00000048980	ENSBTAT00000071668	Transcript	3_prime_UTR_variant	853	-	-	-	-	IMPACT=MODIFIER;STRAND=1;VARIANT_CLASS=SNV
19:14450249	-	G	ENSBTAG00000048980	ENSBTAT00000071668	Transcript	3_prime_UTR_variant	899	-	-	-	-	IMPACT=MODIFIER;STRAND=1;VARIANT_CLASS=SNV
19:14450280	rs469478111	T	ENSBTAG00000048980	ENSBTAT00000071668	Transcript	3_prime_UTR_variant	930	-	-	-	-	IMPACT=MODIFIER;STRAND=1;VARIANT_CLASS=SNV
19:14450357	rs110470243	A	ENSBTAG00000048980	ENSBTAT00000071668	Transcript	3_prime_UTR_variant	1007	-	-	-	-	IMPACT=MODIFIER;STRAND=1;VARIANT_CLASS=SNV
19:14450358	rs109195155	G	ENSBTAG00000048980	ENSBTAT00000071668	Transcript	3_prime_UTR_variant	1008	-	-	-	-	IMPACT=MODIFIER;STRAND=1;VARIANT_CLASS=SNV
19:14450387	rs110844982	T	ENSBTAG00000048980	ENSBTAT00000071668	Transcript	3_prime_UTR_variant	1037	-	-	-	-	IMPACT=MODIFIER;STRAND=1;VARIANT_CLASS=SNV
19:14450419	rs110903942	G	ENSBTAG00000048980	ENSBTAT00000071668	Transcript	3_prime_UTR_variant	1069	-	-	-	-	IMPACT=MODIFIER;STRAND=1;VARIANT_CLASS=SNV
19:14450471	rs525060942	A	ENSBTAG00000048980	ENSBTAT00000071668	Transcript	3_prime_UTR_variant	1121	-	-	-	-	IMPACT=MODIFIER;STRAND=1;VARIANT_CLASS=SNV
19:26427782	rs722306058	A	ENSBTAG00000055281	ENSBTAT00000081410	Transcript	3_prime_UTR_variant	1492	-	-	-	-	IMPACT=MODIFIER;STRAND=-1;VARIANT_CLASS=SNV
19:26427917	rs720342887	G	ENSBTAG00000055281	ENSBTAT00000081410	Transcript	3_prime_UTR_variant	1357	-	-	-	-	IMPACT=MODIFIER;STRAND=-1;VARIANT_CLASS=SNV
19:33034044	rs526941318	T	ENSBTAG00000002605	ENSBTAT00000003367	Transcript	3_prime_UTR_variant	2365	-	-	-	-	IMPACT=MODIFIER;STRAND=-1;VARIANT_CLASS=SNV
19:33034095	rs208840235	G	ENSBTAG00000002605	ENSBTAT00000003367	Transcript	3_prime_UTR_variant	2314	-	-	-	-	IMPACT=MODIFIER;STRAND=-1;VARIANT_CLASS=SNV
19:33034112	rs109458436	G	ENSBTAG00000002605	ENSBTAT00000003367	Transcript	3_prime_UTR_variant	2297	-	-	-	-	IMPACT=MODIFIER;STRAND=-1;VARIANT_CLASS=SNV
19:33034156	rs211343826	G	ENSBTAG00000002605	ENSBTAT00000003367	Transcript	3_prime_UTR_variant	2253	-	-	-	-	IMPACT=MODIFIER;STRAND=-1;VARIANT_CLASS=SNV
19:33034207	rs110335740	G	ENSBTAG00000002605	ENSBTAT00000003367	Transcript	3_prime_UTR_variant	2202	-	-	-	-	IMPACT=MODIFIER;STRAND=-1;VARIANT_CLASS=SNV
19:33034323	rs723640327	G	ENSBTAG00000002605	ENSBTAT00000003367	Transcript	3_prime_UTR_variant	2086	-	-	-	-	IMPACT=MODIFIER;STRAND=-1;VARIANT_CLASS=SNV
19:33034357	rs378490780	G	ENSBTAG00000002605	ENSBTAT00000003367	Transcript	3_prime_UTR_variant	2052	-	-	-	-	IMPACT=MODIFIER;STRAND=-1;VARIANT_CLASS=SNV
19:33034462	rs469964712	G	ENSBTAG00000002605	ENSBTAT00000003367	Transcript	3_prime_UTR_variant	1947	-	-	-	-	IMPACT=MODIFIER;STRAND=-1;VARIANT_CLASS=SNV
19:50538431	rs133488726	T	ENSBTAG00000050786	ENSBTAT00000074380	Transcript	3_prime_UTR_variant	1289	-	-	-	-	IMPACT=MODIFIER;STRAND=1;VARIANT_CLASS=SNV
19:50538431	rs133488726	T	ENSBTAG00000050786	ENSBTAT00000075475	Transcript	3_prime_UTR_variant	1347	-	-	-	-	IMPACT=MODIFIER;STRAND=1;VARIANT_CLASS=SNV
19:50538451	rs519010267	A	ENSBTAG00000050786	ENSBTAT00000074380	Transcript	3_prime_UTR_variant	1309	-	-	-	-	IMPACT=MODIFIER;STRAND=1;VARIANT_CLASS=SNV
19:50538451	rs519010267	A	ENSBTAG00000050786	ENSBTAT00000075475	Transcript	3_prime_UTR_variant	1367	-	-	-	-	IMPACT=MODIFIER;STRAND=1;VARIANT_CLASS=SNV
19:50538953	rs135825931	G	ENSBTAG00000050786	ENSBTAT00000074380	Transcript	3_prime_UTR_variant	1811	-	-	-	-	IMPACT=MODIFIER;STRAND=1;VARIANT_CLASS=SNV
19:50538953	rs135825931	G	ENSBTAG00000050786	ENSBTAT00000075475	Transcript	3_prime_UTR_variant	1869	-	-	-	-	IMPACT=MODIFIER;STRAND=1;VARIANT_CLASS=SNV
19:50538978	rs209857311	A	ENSBTAG00000050786	ENSBTAT00000057166	Transcript	3_prime_UTR_variant	1614	-	-	-	-	IMPACT=MODIFIER;STRAND=1;VARIANT_CLASS=SNV
19:50538978	rs209857311	A	ENSBTAG00000050786	ENSBTAT00000074380	Transcript	3_prime_UTR_variant	1836	-	-	-	-	IMPACT=MODIFIER;STRAND=1;VARIANT_CLASS=SNV
19:50538978	rs209857311	A	ENSBTAG00000050786	ENSBTAT00000075475	Transcript	3_prime_UTR_variant	1894	-	-	-	-	IMPACT=MODIFIER;STRAND=1;VARIANT_CLASS=SNV
19:50538978	rs209857311	A	ENSBTAG00000050786	ENSBTAT00000076176	Transcript	3_prime_UTR_variant	1581	-	-	-	-	IMPACT=MODIFIER;STRAND=1;VARIANT_CLASS=SNV
19:50539006	rs524433878	A	ENSBTAG00000050786	ENSBTAT00000057166	Transcript	3_prime_UTR_variant	1642	-	-	-	-	IMPACT=MODIFIER;STRAND=1;VARIANT_CLASS=SNV
19:50539006	rs524433878	A	ENSBTAG00000050786	ENSBTAT00000074380	Transcript	3_prime_UTR_variant	1864	-	-	-	-	IMPACT=MODIFIER;STRAND=1;VARIANT_CLASS=SNV
19:50539006	rs524433878	A	ENSBTAG00000050786	ENSBTAT00000075475	Transcript	3_prime_UTR_variant	1922	-	-	-	-	IMPACT=MODIFIER;STRAND=1;VARIANT_CLASS=SNV
19:50539006	rs524433878	A	ENSBTAG00000050786	ENSBTAT00000076176	Transcript	3_prime_UTR_variant	1609	-	-	-	-	IMPACT=MODIFIER;STRAND=1;VARIANT_CLASS=SNV
19:50539013	rs516474590	T	ENSBTAG00000050786	ENSBTAT00000057166	Transcript	3_prime_UTR_variant	1649	-	-	-	-	IMPACT=MODIFIER;STRAND=1;VARIANT_CLASS=SNV
19:50539013	rs516474590	T	ENSBTAG00000050786	ENSBTAT00000074380	Transcript	3_prime_UTR_variant	1871	-	-	-	-	IMPACT=MODIFIER;STRAND=1;VARIANT_CLASS=SNV
19:50539013	rs516474590	T	ENSBTAG00000050786	ENSBTAT00000075475	Transcript	3_prime_UTR_variant	1929	-	-	-	-	IMPACT=MODIFIER;STRAND=1;VARIANT_CLASS=SNV
19:50539013	rs516474590	T	ENSBTAG00000050786	ENSBTAT00000076176	Transcript	3_prime_UTR_variant	1616	-	-	-	-	IMPACT=MODIFIER;STRAND=1;VARIANT_CLASS=SNV
19:50539063	rs521448536	A	ENSBTAG00000050786	ENSBTAT00000057166	Transcript	3_prime_UTR_variant	1699	-	-	-	-	IMPACT=MODIFIER;STRAND=1;VARIANT_CLASS=SNV
19:50539063	rs521448536	A	ENSBTAG00000050786	ENSBTAT00000074380	Transcript	3_prime_UTR_variant	1921	-	-	-	-	IMPACT=MODIFIER;STRAND=1;VARIANT_CLASS=SNV
19:50539063	rs521448536	A	ENSBTAG00000050786	ENSBTAT00000075475	Transcript	3_prime_UTR_variant	1979	-	-	-	-	IMPACT=MODIFIER;STRAND=1;VARIANT_CLASS=SNV
19:50539063	rs521448536	A	ENSBTAG00000050786	ENSBTAT00000076176	Transcript	3_prime_UTR_variant	1666	-	-	-	-	IMPACT=MODIFIER;STRAND=1;VARIANT_CLASS=SNV
19:50539162	rs525014919	T	ENSBTAG00000050786	ENSBTAT00000057166	Transcript	3_prime_UTR_variant	1798	-	-	-	-	IMPACT=MODIFIER;STRAND=1;VARIANT_CLASS=SNV
19:50539162	rs525014919	T	ENSBTAG00000050786	ENSBTAT00000074380	Transcript	3_prime_UTR_variant	2020	-	-	-	-	IMPACT=MODIFIER;STRAND=1;VARIANT_CLASS=SNV
19:50539162	rs525014919	T	ENSBTAG00000050786	ENSBTAT00000075475	Transcript	3_prime_UTR_variant	2078	-	-	-	-	IMPACT=MODIFIER;STRAND=1;VARIANT_CLASS=SNV
19:50539162	rs525014919	T	ENSBTAG00000050786	ENSBTAT00000076176	Transcript	3_prime_UTR_variant	1765	-	-	-	-	IMPACT=MODIFIER;STRAND=1;VARIANT_CLASS=SNV
19:50539232	rs518472880	C	ENSBTAG00000050786	ENSBTAT00000057166	Transcript	3_prime_UTR_variant	1868	-	-	-	-	IMPACT=MODIFIER;STRAND=1;VARIANT_CLASS=SNV
19:50539232	rs518472880	C	ENSBTAG00000050786	ENSBTAT00000074380	Transcript	3_prime_UTR_variant	2090	-	-	-	-	IMPACT=MODIFIER;STRAND=1;VARIANT_CLASS=SNV
19:50539232	rs518472880	C	ENSBTAG00000050786	ENSBTAT00000075475	Transcript	3_prime_UTR_variant	2148	-	-	-	-	IMPACT=MODIFIER;STRAND=1;VARIANT_CLASS=SNV
19:50539232	rs518472880	C	ENSBTAG00000050786	ENSBTAT00000076176	Transcript	3_prime_UTR_variant	1835	-	-	-	-	IMPACT=MODIFIER;STRAND=1;VARIANT_CLASS=SNV
19:51108213	rs723680738	G	ENSBTAG00000055145	ENSBTAT00000000538	Transcript	3_prime_UTR_variant	1934	-	-	-	-	IMPACT=MODIFIER;STRAND=-1;VARIANT_CLASS=SNV
19:51108346	rs715041330	C	ENSBTAG00000055145	ENSBTAT00000000538	Transcript	3_prime_UTR_variant	1801	-	-	-	-	IMPACT=MODIFIER;STRAND=-1;VARIANT_CLASS=SNV
19:51109070	rs41923221	A	ENSBTAG00000055145	ENSBTAT00000000538	Transcript	3_prime_UTR_variant	1077	-	-	-	-	IMPACT=MODIFIER;STRAND=-1;VARIANT_CLASS=SNV
19:51109096	rs720957313	T	ENSBTAG00000055145	ENSBTAT00000000538	Transcript	3_prime_UTR_variant	1051	-	-	-	-	IMPACT=MODIFIER;STRAND=-1;VARIANT_CLASS=SNV
19:51109137	-	C	ENSBTAG00000055145	ENSBTAT00000000538	Transcript	3_prime_UTR_variant	1010	-	-	-	-	IMPACT=MODIFIER;STRAND=-1;VARIANT_CLASS=SNV
19:51109202	rs522180305	T	ENSBTAG00000055145	ENSBTAT00000000538	Transcript	3_prime_UTR_variant	945	-	-	-	-	IMPACT=MODIFIER;STRAND=-1;VARIANT_CLASS=SNV
19:53924553	rs717890247	T	ENSBTAG00000009029	ENSBTAT00000011887	Transcript	3_prime_UTR_variant	1326	-	-	-	-	IMPACT=MODIFIER;STRAND=1;VARIANT_CLASS=SNV
19:53924553	rs717890247	T	ENSBTAG00000009029	ENSBTAT00000075426	Transcript	3_prime_UTR_variant	858	-	-	-	-	IMPACT=MODIFIER;STRAND=1;VARIANT_CLASS=SNV
19:53924553	rs717890247	T	ENSBTAG00000009029	ENSBTAT00000080348	Transcript	3_prime_UTR_variant	774	-	-	-	-	IMPACT=MODIFIER;STRAND=1;VARIANT_CLASS=SNV
19:53924711	rs517858744	T	ENSBTAG00000009029	ENSBTAT00000011887	Transcript	3_prime_UTR_variant	1363	-	-	-	-	IMPACT=MODIFIER;STRAND=1;VARIANT_CLASS=SNV
19:53924711	rs517858744	T	ENSBTAG00000009029	ENSBTAT00000075426	Transcript	3_prime_UTR_variant	895	-	-	-	-	IMPACT=MODIFIER;STRAND=1;VARIANT_CLASS=SNV
19:53924711	rs517858744	T	ENSBTAG00000009029	ENSBTAT00000080348	Transcript	3_prime_UTR_variant	811	-	-	-	-	IMPACT=MODIFIER;STRAND=1;VARIANT_CLASS=SNV
19:53924772	rs467257684	G	ENSBTAG00000009029	ENSBTAT00000011887	Transcript	3_prime_UTR_variant	1424	-	-	-	-	IMPACT=MODIFIER;STRAND=1;VARIANT_CLASS=SNV
19:53924772	rs467257684	G	ENSBTAG00000009029	ENSBTAT00000075426	Transcript	3_prime_UTR_variant	956	-	-	-	-	IMPACT=MODIFIER;STRAND=1;VARIANT_CLASS=SNV
19:53924772	rs467257684	G	ENSBTAG00000009029	ENSBTAT00000080348	Transcript	3_prime_UTR_variant	872	-	-	-	-	IMPACT=MODIFIER;STRAND=1;VARIANT_CLASS=SNV
19:54799850	rs720179542	G	ENSBTAG00000051647	ENSBTAT00000078197	Transcript	3_prime_UTR_variant	462	-	-	-	-	IMPACT=MODIFIER;STRAND=1;VARIANT_CLASS=SNV
19:54799851	rs723350565	T	ENSBTAG00000051647	ENSBTAT00000078197	Transcript	3_prime_UTR_variant	463	-	-	-	-	IMPACT=MODIFIER;STRAND=1;VARIANT_CLASS=SNV
19:55095851	rs714019236	A	ENSBTAG00000051982	ENSBTAT00000081772	Transcript	3_prime_UTR_variant	1449	-	-	-	-	IMPACT=MODIFIER;STRAND=1;VARIANT_CLASS=SNV
19:55096362	rs520463130	G	ENSBTAG00000051982	ENSBTAT00000081772	Transcript	3_prime_UTR_variant	1960	-	-	-	-	IMPACT=MODIFIER;STRAND=1;VARIANT_CLASS=SNV
19:55194508	rs453374542	C	ENSBTAG00000053829	ENSBTAT00000086388	Transcript	3_prime_UTR_variant	788	-	-	-	-	IMPACT=MODIFIER;STRAND=-1;VARIANT_CLASS=SNV
19:55194555	rs441473441	C	ENSBTAG00000053829	ENSBTAT00000086388	Transcript	3_prime_UTR_variant	741	-	-	-	-	IMPACT=MODIFIER;STRAND=-1;VARIANT_CLASS=SNV
19:55194812	rs465941508	G	ENSBTAG00000053829	ENSBTAT00000086388	Transcript	3_prime_UTR_variant	484	-	-	-	-	IMPACT=MODIFIER;STRAND=-1;VARIANT_CLASS=SNV
19:55197663	rs450128291	T	ENSBTAG00000053829	ENSBTAT00000086388	Transcript	3_prime_UTR_variant	207	-	-	-	-	IMPACT=MODIFIER;STRAND=-1;VARIANT_CLASS=SNV
20:24269501	rs520980201	T	ENSBTAG00000003200	ENSBTAT00000078296	Transcript	3_prime_UTR_variant	7402	-	-	-	-	IMPACT=MODIFIER;STRAND=1;VARIANT_CLASS=SNV
23:25691725	rs385519109	G	ENSBTAG00000037605	ENSBTAT00000019939	Transcript	3_prime_UTR_variant	817	-	-	-	-	IMPACT=MODIFIER;STRAND=-1;VARIANT_CLASS=SNV
23:25734497	rs109241045	C	ENSBTAG00000013919	ENSBTAT00000018484	Transcript	3_prime_UTR_variant	891	-	-	-	-	IMPACT=MODIFIER;STRAND=1;VARIANT_CLASS=SNV
23:25734523	rs470817241	A	ENSBTAG00000013919	ENSBTAT00000018484	Transcript	3_prime_UTR_variant	917	-	-	-	-	IMPACT=MODIFIER;STRAND=1;VARIANT_CLASS=SNV
23:25734524	rs208430701	T	ENSBTAG00000013919	ENSBTAT00000018484	Transcript	3_prime_UTR_variant	918	-	-	-	-	IMPACT=MODIFIER;STRAND=1;VARIANT_CLASS=SNV
23:25734533	rs110252010	G	ENSBTAG00000013919	ENSBTAT00000018484	Transcript	3_prime_UTR_variant	927	-	-	-	-	IMPACT=MODIFIER;STRAND=1;VARIANT_CLASS=SNV
23:25734546	rs109255871	T	ENSBTAG00000013919	ENSBTAT00000018484	Transcript	3_prime_UTR_variant	940	-	-	-	-	IMPACT=MODIFIER;STRAND=1;VARIANT_CLASS=SNV
23:25734564	rs208868690	G	ENSBTAG00000013919	ENSBTAT00000018484	Transcript	3_prime_UTR_variant	958	-	-	-	-	IMPACT=MODIFIER;STRAND=1;VARIANT_CLASS=SNV
23:25734632	rs384000328	T	ENSBTAG00000013919	ENSBTAT00000018484	Transcript	3_prime_UTR_variant	1026	-	-	-	-	IMPACT=MODIFIER;STRAND=1;VARIANT_CLASS=SNV
23:25734646	rs382112594	T	ENSBTAG00000013919	ENSBTAT00000018484	Transcript	3_prime_UTR_variant	1040	-	-	-	-	IMPACT=MODIFIER;STRAND=1;VARIANT_CLASS=SNV
23:25734665	rs109133335	T	ENSBTAG00000013919	ENSBTAT00000018484	Transcript	3_prime_UTR_variant	1059	-	-	-	-	IMPACT=MODIFIER;STRAND=1;VARIANT_CLASS=SNV
23:25734682	rs379861430	A	ENSBTAG00000013919	ENSBTAT00000018484	Transcript	3_prime_UTR_variant	1076	-	-	-	-	IMPACT=MODIFIER;STRAND=1;VARIANT_CLASS=SNV
23:25734730	rs380829715	C	ENSBTAG00000013919	ENSBTAT00000018484	Transcript	3_prime_UTR_variant	1124	-	-	-	-	IMPACT=MODIFIER;STRAND=1;VARIANT_CLASS=SNV
23:25734793	rs209680984	T	ENSBTAG00000013919	ENSBTAT00000018484	Transcript	3_prime_UTR_variant	1187	-	-	-	-	IMPACT=MODIFIER;STRAND=1;VARIANT_CLASS=SNV
23:25734807	rs109452350	G	ENSBTAG00000013919	ENSBTAT00000018484	Transcript	3_prime_UTR_variant	1201	-	-	-	-	IMPACT=MODIFIER;STRAND=1;VARIANT_CLASS=SNV
23:25734831	rs109518940	C	ENSBTAG00000013919	ENSBTAT00000018484	Transcript	3_prime_UTR_variant	1225	-	-	-	-	IMPACT=MODIFIER;STRAND=1;VARIANT_CLASS=SNV
23:25734841	rs208822569	G	ENSBTAG00000013919	ENSBTAT00000018484	Transcript	3_prime_UTR_variant	1235	-	-	-	-	IMPACT=MODIFIER;STRAND=1;VARIANT_CLASS=SNV
23:25734855	rs460638826	T	ENSBTAG00000013919	ENSBTAT00000018484	Transcript	3_prime_UTR_variant	1249	-	-	-	-	IMPACT=MODIFIER;STRAND=1;VARIANT_CLASS=SNV
23:25734891	rs450599991	T	ENSBTAG00000013919	ENSBTAT00000018484	Transcript	3_prime_UTR_variant	1285	-	-	-	-	IMPACT=MODIFIER;STRAND=1;VARIANT_CLASS=SNV
23:25734892	rs207539837	G	ENSBTAG00000013919	ENSBTAT00000018484	Transcript	3_prime_UTR_variant	1286	-	-	-	-	IMPACT=MODIFIER;STRAND=1;VARIANT_CLASS=SNV
23:25734927	rs382553942	A	ENSBTAG00000013919	ENSBTAT00000018484	Transcript	3_prime_UTR_variant	1321	-	-	-	-	IMPACT=MODIFIER;STRAND=1;VARIANT_CLASS=SNV
23:25734928	rs380718156	G	ENSBTAG00000013919	ENSBTAT00000018484	Transcript	3_prime_UTR_variant	1322	-	-	-	-	IMPACT=MODIFIER;STRAND=1;VARIANT_CLASS=SNV
23:25735097	rs801097821	T	ENSBTAG00000013919	ENSBTAT00000018484	Transcript	3_prime_UTR_variant	1491	-	-	-	-	IMPACT=MODIFIER;STRAND=1;VARIANT_CLASS=SNV
23:25735100	rs797185461	A	ENSBTAG00000013919	ENSBTAT00000018484	Transcript	3_prime_UTR_variant	1494	-	-	-	-	IMPACT=MODIFIER;STRAND=1;VARIANT_CLASS=SNV
23:25735111	rs799777247	T	ENSBTAG00000013919	ENSBTAT00000018484	Transcript	3_prime_UTR_variant	1505	-	-	-	-	IMPACT=MODIFIER;STRAND=1;VARIANT_CLASS=SNV
23:25735127	rs473197344	A	ENSBTAG00000013919	ENSBTAT00000018484	Transcript	3_prime_UTR_variant	1521	-	-	-	-	IMPACT=MODIFIER;STRAND=1;VARIANT_CLASS=SNV
23:25735196	rs800378338	C	ENSBTAG00000013919	ENSBTAT00000018484	Transcript	3_prime_UTR_variant	1590	-	-	-	-	IMPACT=MODIFIER;STRAND=1;VARIANT_CLASS=SNV
23:28504572	rs378943176	G	ENSBTAG00000038619	ENSBTAT00000052679	Transcript	3_prime_UTR_variant	1183	-	-	-	-	IMPACT=MODIFIER;STRAND=1;VARIANT_CLASS=SNV
23:28504581	rs446815784	A	ENSBTAG00000038619	ENSBTAT00000052679	Transcript	3_prime_UTR_variant	1192	-	-	-	-	IMPACT=MODIFIER;STRAND=1;VARIANT_CLASS=SNV
23:28504609	rs208705446	A	ENSBTAG00000038619	ENSBTAT00000052679	Transcript	3_prime_UTR_variant	1220	-	-	-	-	IMPACT=MODIFIER;STRAND=1;VARIANT_CLASS=SNV
23:28504632	rs379654031	C	ENSBTAG00000038619	ENSBTAT00000052679	Transcript	3_prime_UTR_variant	1243	-	-	-	-	IMPACT=MODIFIER;STRAND=1;VARIANT_CLASS=SNV
23:28504633	rs435911806	A	ENSBTAG00000038619	ENSBTAT00000052679	Transcript	3_prime_UTR_variant	1244	-	-	-	-	IMPACT=MODIFIER;STRAND=1;VARIANT_CLASS=SNV
23:28504679	-	C	ENSBTAG00000038619	ENSBTAT00000052679	Transcript	3_prime_UTR_variant	1290	-	-	-	-	IMPACT=MODIFIER;STRAND=1;VARIANT_CLASS=SNV
23:28504756	rs380071979	G	ENSBTAG00000038619	ENSBTAT00000052679	Transcript	3_prime_UTR_variant	1367	-	-	-	-	IMPACT=MODIFIER;STRAND=1;VARIANT_CLASS=SNV
23:28504843	rs381546355	C	ENSBTAG00000038619	ENSBTAT00000052679	Transcript	3_prime_UTR_variant	1454	-	-	-	-	IMPACT=MODIFIER;STRAND=1;VARIANT_CLASS=SNV
23:28504905	rs377958311	A	ENSBTAG00000038619	ENSBTAT00000052679	Transcript	3_prime_UTR_variant	1516	-	-	-	-	IMPACT=MODIFIER;STRAND=1;VARIANT_CLASS=SNV
23:28504910	rs384739180	A	ENSBTAG00000038619	ENSBTAT00000052679	Transcript	3_prime_UTR_variant	1521	-	-	-	-	IMPACT=MODIFIER;STRAND=1;VARIANT_CLASS=SNV
23:28504980	rs41587547	A	ENSBTAG00000038619	ENSBTAT00000052679	Transcript	3_prime_UTR_variant	1591	-	-	-	-	IMPACT=MODIFIER;STRAND=1;VARIANT_CLASS=SNV
23:28505149	rs1118261614	G	ENSBTAG00000038619	ENSBTAT00000052679	Transcript	3_prime_UTR_variant	1760	-	-	-	-	IMPACT=MODIFIER;STRAND=1;VARIANT_CLASS=SNV
23:28505152	-	G	ENSBTAG00000038619	ENSBTAT00000052679	Transcript	3_prime_UTR_variant	1763	-	-	-	-	IMPACT=MODIFIER;STRAND=1;VARIANT_CLASS=SNV
23:28505181	-	G	ENSBTAG00000038619	ENSBTAT00000052679	Transcript	3_prime_UTR_variant	1792	-	-	-	-	IMPACT=MODIFIER;STRAND=1;VARIANT_CLASS=SNV
23:28505204	-	G	ENSBTAG00000038619	ENSBTAT00000052679	Transcript	3_prime_UTR_variant	1815	-	-	-	-	IMPACT=MODIFIER;STRAND=1;VARIANT_CLASS=SNV
25:583012	rs463850914	G	ENSBTAG00000038330	ENSBTAT00000057315	Transcript	3_prime_UTR_variant	805	-	-	-	-	IMPACT=MODIFIER;STRAND=-1;VARIANT_CLASS=SNV
25:990697	-	T	ENSBTAG00000016520	ENSBTAT00000009636	Transcript	3_prime_UTR_variant	1097	-	-	-	-	IMPACT=MODIFIER;STRAND=-1;VARIANT_CLASS=SNV
25:990697	-	T	ENSBTAG00000016520	ENSBTAT00000074405	Transcript	3_prime_UTR_variant	1116	-	-	-	-	IMPACT=MODIFIER;STRAND=-1;VARIANT_CLASS=SNV
25:14612900	rs442515812	T	ENSBTAG00000017759	ENSBTAT00000046252	Transcript	3_prime_UTR_variant	3860	-	-	-	-	IMPACT=MODIFIER;STRAND=1;VARIANT_CLASS=SNV
25:14612902	rs478346239	T	ENSBTAG00000017759	ENSBTAT00000046252	Transcript	3_prime_UTR_variant	3862	-	-	-	-	IMPACT=MODIFIER;STRAND=1;VARIANT_CLASS=SNV
25:14612928	rs714599688	A	ENSBTAG00000017759	ENSBTAT00000046252	Transcript	3_prime_UTR_variant	3888	-	-	-	-	IMPACT=MODIFIER;STRAND=1;VARIANT_CLASS=SNV
25:14612980	rs208544285	C	ENSBTAG00000017759	ENSBTAT00000046252	Transcript	3_prime_UTR_variant	3940	-	-	-	-	IMPACT=MODIFIER;STRAND=1;VARIANT_CLASS=SNV
25:14613215	rs432993812	A	ENSBTAG00000017759	ENSBTAT00000046252	Transcript	3_prime_UTR_variant	4175	-	-	-	-	IMPACT=MODIFIER;STRAND=1;VARIANT_CLASS=SNV
25:34571979	rs473436923	T	ENSBTAG00000005448	ENSBTAT00000007169	Transcript	3_prime_UTR_variant	2817	-	-	-	-	IMPACT=MODIFIER;STRAND=1;VARIANT_CLASS=SNV
25:34572104	rs449617363	C	ENSBTAG00000005448	ENSBTAT00000007169	Transcript	3_prime_UTR_variant	2942	-	-	-	-	IMPACT=MODIFIER;STRAND=1;VARIANT_CLASS=SNV
25:34572106	rs136403268	T	ENSBTAG00000005448	ENSBTAT00000007169	Transcript	3_prime_UTR_variant	2944	-	-	-	-	IMPACT=MODIFIER;STRAND=1;VARIANT_CLASS=SNV
25:34572144	rs797156221	A	ENSBTAG00000005448	ENSBTAT00000007169	Transcript	3_prime_UTR_variant	2982	-	-	-	-	IMPACT=MODIFIER;STRAND=1;VARIANT_CLASS=SNV
25:36982672	rs207898303	G	ENSBTAG00000020440	ENSBTAT00000066472	Transcript	3_prime_UTR_variant	2443	-	-	-	-	IMPACT=MODIFIER;STRAND=1;VARIANT_CLASS=SNV
25:36982845	rs719009129	C	ENSBTAG00000020440	ENSBTAT00000066472	Transcript	3_prime_UTR_variant	2616	-	-	-	-	IMPACT=MODIFIER;STRAND=1;VARIANT_CLASS=SNV
25:36982896	rs384900843	C	ENSBTAG00000020440	ENSBTAT00000066472	Transcript	3_prime_UTR_variant	2667	-	-	-	-	IMPACT=MODIFIER;STRAND=1;VARIANT_CLASS=SNV
25:36982997	rs380135101	G	ENSBTAG00000020440	ENSBTAT00000066472	Transcript	3_prime_UTR_variant	2768	-	-	-	-	IMPACT=MODIFIER;STRAND=1;VARIANT_CLASS=SNV
25:36983171	rs380292075	T	ENSBTAG00000020440	ENSBTAT00000066472	Transcript	3_prime_UTR_variant	2942	-	-	-	-	IMPACT=MODIFIER;STRAND=1;VARIANT_CLASS=SNV
25:36983437	rs383458400	G	ENSBTAG00000020440	ENSBTAT00000066472	Transcript	3_prime_UTR_variant	3208	-	-	-	-	IMPACT=MODIFIER;STRAND=1;VARIANT_CLASS=SNV
25:36983457	rs378310272	A	ENSBTAG00000020440	ENSBTAT00000066472	Transcript	3_prime_UTR_variant	3228	-	-	-	-	IMPACT=MODIFIER;STRAND=1;VARIANT_CLASS=SNV
25:36983536	rs380242629	T	ENSBTAG00000020440	ENSBTAT00000066472	Transcript	3_prime_UTR_variant	3307	-	-	-	-	IMPACT=MODIFIER;STRAND=1;VARIANT_CLASS=SNV
25:36983604	rs383257389	A	ENSBTAG00000020440	ENSBTAT00000066472	Transcript	3_prime_UTR_variant	3375	-	-	-	-	IMPACT=MODIFIER;STRAND=1;VARIANT_CLASS=SNV
26:18481716	rs434870446	A	ENSBTAG00000040427	ENSBTAT00000052139	Transcript	3_prime_UTR_variant	3655	-	-	-	-	IMPACT=MODIFIER;STRAND=-1;VARIANT_CLASS=SNV
26:18481716	rs434870446	A	ENSBTAG00000040427	ENSBTAT00000069094	Transcript	3_prime_UTR_variant	3556	-	-	-	-	IMPACT=MODIFIER;STRAND=-1;VARIANT_CLASS=SNV
26:18481734	rs722987164	T	ENSBTAG00000040427	ENSBTAT00000052139	Transcript	3_prime_UTR_variant	3637	-	-	-	-	IMPACT=MODIFIER;STRAND=-1;VARIANT_CLASS=SNV
26:18481734	rs722987164	T	ENSBTAG00000040427	ENSBTAT00000069094	Transcript	3_prime_UTR_variant	3538	-	-	-	-	IMPACT=MODIFIER;STRAND=-1;VARIANT_CLASS=SNV
26:18481767	rs451657544	T	ENSBTAG00000040427	ENSBTAT00000052139	Transcript	3_prime_UTR_variant	3604	-	-	-	-	IMPACT=MODIFIER;STRAND=-1;VARIANT_CLASS=SNV
26:18481767	rs451657544	T	ENSBTAG00000040427	ENSBTAT00000069094	Transcript	3_prime_UTR_variant	3505	-	-	-	-	IMPACT=MODIFIER;STRAND=-1;VARIANT_CLASS=SNV
26:18482680	rs722191033	A	ENSBTAG00000040427	ENSBTAT00000052139	Transcript	3_prime_UTR_variant	2691	-	-	-	-	IMPACT=MODIFIER;STRAND=-1;VARIANT_CLASS=SNV
26:18482680	rs722191033	A	ENSBTAG00000040427	ENSBTAT00000069094	Transcript	3_prime_UTR_variant	2592	-	-	-	-	IMPACT=MODIFIER;STRAND=-1;VARIANT_CLASS=SNV
26:18482819	rs207972997	C	ENSBTAG00000040427	ENSBTAT00000052139	Transcript	3_prime_UTR_variant	2552	-	-	-	-	IMPACT=MODIFIER;STRAND=-1;VARIANT_CLASS=SNV
26:18482819	rs207972997	C	ENSBTAG00000040427	ENSBTAT00000069094	Transcript	3_prime_UTR_variant	2453	-	-	-	-	IMPACT=MODIFIER;STRAND=-1;VARIANT_CLASS=SNV
26:18482928	rs517125174	T	ENSBTAG00000040427	ENSBTAT00000052139	Transcript	3_prime_UTR_variant	2443	-	-	-	-	IMPACT=MODIFIER;STRAND=-1;VARIANT_CLASS=SNV
26:18482928	rs517125174	T	ENSBTAG00000040427	ENSBTAT00000069094	Transcript	3_prime_UTR_variant	2344	-	-	-	-	IMPACT=MODIFIER;STRAND=-1;VARIANT_CLASS=SNV
26:31463989	rs438289201	T	ENSBTAG00000046362	ENSBTAT00000064380	Transcript	3_prime_UTR_variant	815	-	-	-	-	IMPACT=MODIFIER;STRAND=-1;VARIANT_CLASS=SNV
26:31464063	rs455231640	C	ENSBTAG00000046362	ENSBTAT00000064380	Transcript	3_prime_UTR_variant	741	-	-	-	-	IMPACT=MODIFIER;STRAND=-1;VARIANT_CLASS=SNV
26:31464141	rs468909614	G	ENSBTAG00000046362	ENSBTAT00000064380	Transcript	3_prime_UTR_variant	663	-	-	-	-	IMPACT=MODIFIER;STRAND=-1;VARIANT_CLASS=SNV
26:42723906	rs210734414	A	ENSBTAG00000023846	ENSBTAT00000032750	Transcript	3_prime_UTR_variant	1529	-	-	-	-	IMPACT=MODIFIER;STRAND=1;VARIANT_CLASS=SNV
27:36565908	rs208140294	T	ENSBTAG00000027629	ENSBTAT00000004244	Transcript	3_prime_UTR_variant	1677	-	-	-	-	IMPACT=MODIFIER;STRAND=-1;VARIANT_CLASS=SNV
27:36565908	rs208140294	T	ENSBTAG00000027629	ENSBTAT00000066510	Transcript	3_prime_UTR_variant	1814	-	-	-	-	IMPACT=MODIFIER;STRAND=-1;VARIANT_CLASS=SNV
27:36566049	-	C	ENSBTAG00000027629	ENSBTAT00000004244	Transcript	3_prime_UTR_variant	1536	-	-	-	-	IMPACT=MODIFIER;STRAND=-1;VARIANT_CLASS=SNV
27:36566049	-	C	ENSBTAG00000027629	ENSBTAT00000066510	Transcript	3_prime_UTR_variant	1673	-	-	-	-	IMPACT=MODIFIER;STRAND=-1;VARIANT_CLASS=SNV
27:36566323	-	G	ENSBTAG00000027629	ENSBTAT00000004244	Transcript	3_prime_UTR_variant	1262	-	-	-	-	IMPACT=MODIFIER;STRAND=-1;VARIANT_CLASS=SNV
27:36566323	-	G	ENSBTAG00000027629	ENSBTAT00000066510	Transcript	3_prime_UTR_variant	1399	-	-	-	-	IMPACT=MODIFIER;STRAND=-1;VARIANT_CLASS=SNV
27:36566337	-	A	ENSBTAG00000027629	ENSBTAT00000004244	Transcript	3_prime_UTR_variant	1248	-	-	-	-	IMPACT=MODIFIER;STRAND=-1;VARIANT_CLASS=SNV
27:36566337	-	A	ENSBTAG00000027629	ENSBTAT00000066510	Transcript	3_prime_UTR_variant	1385	-	-	-	-	IMPACT=MODIFIER;STRAND=-1;VARIANT_CLASS=SNV
27:36566493	-	T	ENSBTAG00000027629	ENSBTAT00000004244	Transcript	3_prime_UTR_variant	1092	-	-	-	-	IMPACT=MODIFIER;STRAND=-1;VARIANT_CLASS=SNV
27:36566493	-	T	ENSBTAG00000027629	ENSBTAT00000066510	Transcript	3_prime_UTR_variant	1229	-	-	-	-	IMPACT=MODIFIER;STRAND=-1;VARIANT_CLASS=SNV
1:129414468	rs524290522	T	ENSBTAG00000051936	ENSBTAT00000065556	Transcript	5_prime_UTR_variant	197	-	-	-	-	IMPACT=MODIFIER;STRAND=1;VARIANT_CLASS=SNV
1:129414468	rs524290522	T	ENSBTAG00000051936	ENSBTAT00000084836	Transcript	5_prime_UTR_variant	197	-	-	-	-	IMPACT=MODIFIER;STRAND=1;VARIANT_CLASS=SNV
2:130806085	rs109113232	A	ENSBTAG00000040602	ENSBTAT00000056243	Transcript	5_prime_UTR_variant	105	-	-	-	-	IMPACT=MODIFIER;STRAND=-1;VARIANT_CLASS=SNV
2:130806136	rs451030556	C	ENSBTAG00000040602	ENSBTAT00000056243	Transcript	5_prime_UTR_variant	54	-	-	-	-	IMPACT=MODIFIER;STRAND=-1;VARIANT_CLASS=SNV
2:133046948	rs209628464	A	ENSBTAG00000005140	ENSBTAT00000006779	Transcript	5_prime_UTR_variant	126	-	-	-	-	IMPACT=MODIFIER;STRAND=-1;VARIANT_CLASS=SNV
4:76611354	rs379255000	T	ENSBTAG00000052466	ENSBTAT00000075254	Transcript	5_prime_UTR_variant	5	-	-	-	-	IMPACT=MODIFIER;STRAND=1;VARIANT_CLASS=SNV
4:98942378	rs132791180	A	ENSBTAG00000031548	ENSBTAT00000085778	Transcript	5_prime_UTR_variant	310	-	-	-	-	IMPACT=MODIFIER;STRAND=-1;VARIANT_CLASS=SNV
4:98942416	rs110009661	T	ENSBTAG00000031548	ENSBTAT00000085778	Transcript	5_prime_UTR_variant	272	-	-	-	-	IMPACT=MODIFIER;STRAND=-1;VARIANT_CLASS=SNV
4:99055057	-	T	ENSBTAG00000047605	ENSBTAT00000054744	Transcript	5_prime_UTR_variant	418	-	-	-	-	IMPACT=MODIFIER;STRAND=-1;VARIANT_CLASS=SNV
4:115112670	-	T	ENSBTAG00000008032	ENSBTAT00000038295	Transcript	5_prime_UTR_variant	57	-	-	-	-	IMPACT=MODIFIER;STRAND=1;VARIANT_CLASS=SNV
4:115112670	-	T	ENSBTAG00000008032	ENSBTAT00000068425	Transcript	5_prime_UTR_variant	57	-	-	-	-	IMPACT=MODIFIER;STRAND=1;VARIANT_CLASS=SNV
4:115112670	-	T	ENSBTAG00000008032	ENSBTAT00000075549	Transcript	5_prime_UTR_variant	57	-	-	-	-	IMPACT=MODIFIER;STRAND=1;VARIANT_CLASS=SNV
5:74275908	rs460626319	T	ENSBTAG00000049297	ENSBTAT00000070791	Transcript	5_prime_UTR_variant	73	-	-	-	-	IMPACT=MODIFIER;STRAND=1;VARIANT_CLASS=SNV
5:74275908	rs460626319	T	ENSBTAG00000049297	ENSBTAT00000078756	Transcript	5_prime_UTR_variant	73	-	-	-	-	IMPACT=MODIFIER;STRAND=1;VARIANT_CLASS=SNV
5:74275929	-	A	ENSBTAG00000049297	ENSBTAT00000070791	Transcript	5_prime_UTR_variant	94	-	-	-	-	IMPACT=MODIFIER;STRAND=1;VARIANT_CLASS=SNV
5:74275929	-	A	ENSBTAG00000049297	ENSBTAT00000078756	Transcript	5_prime_UTR_variant	94	-	-	-	-	IMPACT=MODIFIER;STRAND=1;VARIANT_CLASS=SNV
5:74283352	rs211012545	C	ENSBTAG00000049297	ENSBTAT00000070791	Transcript	5_prime_UTR_variant	196	-	-	-	-	IMPACT=MODIFIER;STRAND=1;VARIANT_CLASS=SNV
5:74283352	rs211012545	C	ENSBTAG00000049297	ENSBTAT00000078756	Transcript	5_prime_UTR_variant	158	-	-	-	-	IMPACT=MODIFIER;STRAND=1;VARIANT_CLASS=SNV
5:74561463	rs208141817	C	ENSBTAG00000038652	ENSBTAT00000054074	Transcript	5_prime_UTR_variant	9	-	-	-	-	IMPACT=MODIFIER;STRAND=1;VARIANT_CLASS=SNV
5:74571413	rs385876381	T	ENSBTAG00000038652	ENSBTAT00000054074	Transcript	5_prime_UTR_variant	96	-	-	-	-	IMPACT=MODIFIER;STRAND=1;VARIANT_CLASS=SNV
7:18682547	rs210677545	G	ENSBTAG00000051794	ENSBTAT00000072629	Transcript	5_prime_UTR_variant	795	-	-	-	-	IMPACT=MODIFIER;STRAND=-1;VARIANT_CLASS=SNV
7:86288849	rs715177545	T	ENSBTAG00000039555	ENSBTAT00000052050	Transcript	5_prime_UTR_variant	133	-	-	-	-	IMPACT=MODIFIER;STRAND=1;VARIANT_CLASS=SNV
7:86288849	rs715177545	T	ENSBTAG00000039555	ENSBTAT00000079150	Transcript	5_prime_UTR_variant	133	-	-	-	-	IMPACT=MODIFIER;STRAND=1;VARIANT_CLASS=SNV
8:44298852	rs439783623	T	ENSBTAG00000000269	ENSBTAT00000000335	Transcript	5_prime_UTR_variant	148	-	-	-	-	IMPACT=MODIFIER;STRAND=1;VARIANT_CLASS=SNV
8:44298888	rs717856818	C	ENSBTAG00000000269	ENSBTAT00000000335	Transcript	5_prime_UTR_variant	184	-	-	-	-	IMPACT=MODIFIER;STRAND=1;VARIANT_CLASS=SNV
8:53179334	rs724034795	T	ENSBTAG00000051821	ENSBTAT00000066511	Transcript	5_prime_UTR_variant	168	-	-	-	-	IMPACT=MODIFIER;STRAND=1;VARIANT_CLASS=SNV
8:53179355	rs41797098	A	ENSBTAG00000051821	ENSBTAT00000066511	Transcript	5_prime_UTR_variant	189	-	-	-	-	IMPACT=MODIFIER;STRAND=1;VARIANT_CLASS=SNV
9:27701265	rs719920769	C	ENSBTAG00000038849	ENSBTAT00000056240	Transcript	5_prime_UTR_variant	429	-	-	-	-	IMPACT=MODIFIER;STRAND=1;VARIANT_CLASS=SNV
9:67610167	rs381207178	T	ENSBTAG00000054952	ENSBTAT00000066583	Transcript	5_prime_UTR_variant	234	-	-	-	-	IMPACT=MODIFIER;STRAND=1;VARIANT_CLASS=SNV
9:67610167	rs381207178	T	ENSBTAG00000054952	ENSBTAT00000086008	Transcript	5_prime_UTR_variant	140	-	-	-	-	IMPACT=MODIFIER;STRAND=1;VARIANT_CLASS=SNV
10:46376362	rs719446941	C	ENSBTAG00000019474	ENSBTAT00000061038	Transcript	5_prime_UTR_variant	1126	-	-	-	-	IMPACT=MODIFIER;STRAND=1;VARIANT_CLASS=SNV
10:46385285	rs1116711346	T	ENSBTAG00000019474	ENSBTAT00000061038	Transcript	5_prime_UTR_variant	1885	-	-	-	-	IMPACT=MODIFIER;STRAND=1;VARIANT_CLASS=SNV
14:1313703	rs518923932	A	ENSBTAG00000049014	ENSBTAT00000066737	Transcript	5_prime_UTR_variant	158	-	-	-	-	IMPACT=MODIFIER;STRAND=-1;VARIANT_CLASS=SNV
14:1313716	rs455059163	A	ENSBTAG00000049014	ENSBTAT00000066737	Transcript	5_prime_UTR_variant	145	-	-	-	-	IMPACT=MODIFIER;STRAND=-1;VARIANT_CLASS=SNV
14:1313741	rs435292058	A	ENSBTAG00000049014	ENSBTAT00000066737	Transcript	5_prime_UTR_variant	120	-	-	-	-	IMPACT=MODIFIER;STRAND=-1;VARIANT_CLASS=SNV
14:1350083	rs714001292	T	ENSBTAG00000049125	ENSBTAT00000071232	Transcript	5_prime_UTR_variant	829	-	-	-	-	IMPACT=MODIFIER;STRAND=-1;VARIANT_CLASS=SNV
15:51387029	-	C	ENSBTAG00000023648	ENSBTAT00000069444	Transcript	5_prime_UTR_variant	134	-	-	-	-	IMPACT=MODIFIER;STRAND=1;VARIANT_CLASS=SNV
15:51387029	-	C	ENSBTAG00000023648	ENSBTAT00000075899	Transcript	5_prime_UTR_variant	134	-	-	-	-	IMPACT=MODIFIER;STRAND=1;VARIANT_CLASS=SNV
15:51387044	-	C	ENSBTAG00000023648	ENSBTAT00000069444	Transcript	5_prime_UTR_variant	149	-	-	-	-	IMPACT=MODIFIER;STRAND=1;VARIANT_CLASS=SNV
15:51387044	-	C	ENSBTAG00000023648	ENSBTAT00000075899	Transcript	5_prime_UTR_variant	149	-	-	-	-	IMPACT=MODIFIER;STRAND=1;VARIANT_CLASS=SNV
15:51387380	-	A	ENSBTAG00000023648	ENSBTAT00000069444	Transcript	5_prime_UTR_variant	485	-	-	-	-	IMPACT=MODIFIER;STRAND=1;VARIANT_CLASS=SNV
15:51387380	-	A	ENSBTAG00000023648	ENSBTAT00000075899	Transcript	5_prime_UTR_variant	485	-	-	-	-	IMPACT=MODIFIER;STRAND=1;VARIANT_CLASS=SNV
15:51440663	-	A	ENSBTAG00000023648	ENSBTAT00000039858	Transcript	5_prime_UTR_variant	258	-	-	-	-	IMPACT=MODIFIER;STRAND=1;VARIANT_CLASS=SNV
15:51440663	-	A	ENSBTAG00000023648	ENSBTAT00000078388	Transcript	5_prime_UTR_variant	575	-	-	-	-	IMPACT=MODIFIER;STRAND=1;VARIANT_CLASS=SNV
15:51511620	rs723624930	C	ENSBTAG00000026796	ENSBTAT00000039859	Transcript	5_prime_UTR_variant	425	-	-	-	-	IMPACT=MODIFIER;STRAND=1;VARIANT_CLASS=SNV
15:51511620	rs723624930	C	ENSBTAG00000026796	ENSBTAT00000071165	Transcript	5_prime_UTR_variant	425	-	-	-	-	IMPACT=MODIFIER;STRAND=1;VARIANT_CLASS=SNV
15:51511620	rs723624930	C	ENSBTAG00000026796	ENSBTAT00000076500	Transcript	5_prime_UTR_variant	627	-	-	-	-	IMPACT=MODIFIER;STRAND=1;VARIANT_CLASS=SNV
15:51511625	rs41764633	C	ENSBTAG00000026796	ENSBTAT00000039859	Transcript	5_prime_UTR_variant	430	-	-	-	-	IMPACT=MODIFIER;STRAND=1;VARIANT_CLASS=SNV
15:51511625	rs41764633	C	ENSBTAG00000026796	ENSBTAT00000071165	Transcript	5_prime_UTR_variant	430	-	-	-	-	IMPACT=MODIFIER;STRAND=1;VARIANT_CLASS=SNV
15:51511625	rs41764633	C	ENSBTAG00000026796	ENSBTAT00000076500	Transcript	5_prime_UTR_variant	632	-	-	-	-	IMPACT=MODIFIER;STRAND=1;VARIANT_CLASS=SNV
15:51511632	rs1117093960	G	ENSBTAG00000026796	ENSBTAT00000039859	Transcript	5_prime_UTR_variant	437	-	-	-	-	IMPACT=MODIFIER;STRAND=1;VARIANT_CLASS=SNV
15:51511632	rs1117093960	G	ENSBTAG00000026796	ENSBTAT00000071165	Transcript	5_prime_UTR_variant	437	-	-	-	-	IMPACT=MODIFIER;STRAND=1;VARIANT_CLASS=SNV
15:51511632	rs1117093960	G	ENSBTAG00000026796	ENSBTAT00000076500	Transcript	5_prime_UTR_variant	639	-	-	-	-	IMPACT=MODIFIER;STRAND=1;VARIANT_CLASS=SNV
16:43342374	rs722813381	A	ENSBTAG00000054239	ENSBTAT00000083891	Transcript	5_prime_UTR_variant	172	-	-	-	-	IMPACT=MODIFIER;STRAND=-1;VARIANT_CLASS=SNV
16:43342374	rs722813381	A	ENSBTAG00000054239	ENSBTAT00000086287	Transcript	5_prime_UTR_variant	172	-	-	-	-	IMPACT=MODIFIER;STRAND=-1;VARIANT_CLASS=SNV
16:50993158	-	G	ENSBTAG00000039728	ENSBTAT00000052289	Transcript	5_prime_UTR_variant	54	-	-	-	-	IMPACT=MODIFIER;STRAND=-1;VARIANT_CLASS=SNV
18:47312398	rs715886621	T	ENSBTAG00000046367	ENSBTAT00000066337	Transcript	5_prime_UTR_variant	312	-	-	-	-	IMPACT=MODIFIER;STRAND=1;VARIANT_CLASS=SNV
18:57767524	rs110080882	C	ENSBTAG00000050920	ENSBTAT00000031816	Transcript	5_prime_UTR_variant	206	-	-	-	-	IMPACT=MODIFIER;STRAND=-1;VARIANT_CLASS=SNV
18:64989407	rs715424825	G	ENSBTAG00000038635	ENSBTAT00000053442	Transcript	5_prime_UTR_variant	113	-	-	-	-	IMPACT=MODIFIER;STRAND=-1;VARIANT_CLASS=SNV
18:64989413	rs525696188	G	ENSBTAG00000038635	ENSBTAT00000053442	Transcript	5_prime_UTR_variant	107	-	-	-	-	IMPACT=MODIFIER;STRAND=-1;VARIANT_CLASS=SNV
18:65176779	rs210475208	C	ENSBTAG00000038635	ENSBTAT00000078852	Transcript	5_prime_UTR_variant	361	-	-	-	-	IMPACT=MODIFIER;STRAND=-1;VARIANT_CLASS=SNV
18:65176942	rs460016508	T	ENSBTAG00000038635	ENSBTAT00000078852	Transcript	5_prime_UTR_variant	198	-	-	-	-	IMPACT=MODIFIER;STRAND=-1;VARIANT_CLASS=SNV
18:65182705	rs454652805	T	ENSBTAG00000038635	ENSBTAT00000078852	Transcript	5_prime_UTR_variant	57	-	-	-	-	IMPACT=MODIFIER;STRAND=-1;VARIANT_CLASS=SNV
18:65182745	rs473071884	A	ENSBTAG00000038635	ENSBTAT00000078852	Transcript	5_prime_UTR_variant	17	-	-	-	-	IMPACT=MODIFIER;STRAND=-1;VARIANT_CLASS=SNV
19:14421608	rs475749897	C	ENSBTAG00000010155	ENSBTAT00000013399	Transcript	5_prime_UTR_variant	401	-	-	-	-	IMPACT=MODIFIER;STRAND=1;VARIANT_CLASS=SNV
19:14421612	rs457961240	A	ENSBTAG00000010155	ENSBTAT00000013399	Transcript	5_prime_UTR_variant	405	-	-	-	-	IMPACT=MODIFIER;STRAND=1;VARIANT_CLASS=SNV
19:14421640	rs522725206	T	ENSBTAG00000010155	ENSBTAT00000013399	Transcript	5_prime_UTR_variant	433	-	-	-	-	IMPACT=MODIFIER;STRAND=1;VARIANT_CLASS=SNV
19:48209243	rs109582068	T	ENSBTAG00000019432	ENSBTAT00000078992	Transcript	5_prime_UTR_variant	563	-	-	-	-	IMPACT=MODIFIER;STRAND=-1;VARIANT_CLASS=SNV
19:50528660	rs1114745275	A	ENSBTAG00000050786	ENSBTAT00000057166	Transcript	5_prime_UTR_variant	906	-	-	-	-	IMPACT=MODIFIER;STRAND=1;VARIANT_CLASS=SNV
19:50528660	rs1114745275	A	ENSBTAG00000050786	ENSBTAT00000076176	Transcript	5_prime_UTR_variant	906	-	-	-	-	IMPACT=MODIFIER;STRAND=1;VARIANT_CLASS=SNV
19:53918989	rs452053972	A	ENSBTAG00000009029	ENSBTAT00000011887	Transcript	5_prime_UTR_variant	93	-	-	-	-	IMPACT=MODIFIER;STRAND=1;VARIANT_CLASS=SNV
19:53918989	rs452053972	A	ENSBTAG00000009029	ENSBTAT00000075426	Transcript	5_prime_UTR_variant	93	-	-	-	-	IMPACT=MODIFIER;STRAND=1;VARIANT_CLASS=SNV
19:53918989	rs452053972	A	ENSBTAG00000009029	ENSBTAT00000080348	Transcript	5_prime_UTR_variant	93	-	-	-	-	IMPACT=MODIFIER;STRAND=1;VARIANT_CLASS=SNV
21:14155613	rs1117829121	A	ENSBTAG00000054998	ENSBTAT00000072743	Transcript	5_prime_UTR_variant	137	-	-	-	-	IMPACT=MODIFIER;STRAND=-1;VARIANT_CLASS=SNV
23:25723739	-	A	ENSBTAG00000013919	ENSBTAT00000018484	Transcript	5_prime_UTR_variant	25	-	-	-	-	IMPACT=MODIFIER;STRAND=1;VARIANT_CLASS=SNV
23:25723741	rs380338987	T	ENSBTAG00000013919	ENSBTAT00000018484	Transcript	5_prime_UTR_variant	27	-	-	-	-	IMPACT=MODIFIER;STRAND=1;VARIANT_CLASS=SNV
23:25723752	rs378736867	G	ENSBTAG00000013919	ENSBTAT00000018484	Transcript	5_prime_UTR_variant	38	-	-	-	-	IMPACT=MODIFIER;STRAND=1;VARIANT_CLASS=SNV
23:25723756	rs208716105	C	ENSBTAG00000013919	ENSBTAT00000018484	Transcript	5_prime_UTR_variant	42	-	-	-	-	IMPACT=MODIFIER;STRAND=1;VARIANT_CLASS=SNV
23:28493393	rs133805177	C	ENSBTAG00000038619	ENSBTAT00000052679	Transcript	5_prime_UTR_variant	48	-	-	-	-	IMPACT=MODIFIER;STRAND=1;VARIANT_CLASS=SNV
23:40832521	rs210516837	C	ENSBTAG00000019672	ENSBTAT00000026218	Transcript	5_prime_UTR_variant	535	-	-	-	-	IMPACT=MODIFIER;STRAND=1;VARIANT_CLASS=SNV
23:40832605	rs519893196	C	ENSBTAG00000019672	ENSBTAT00000026218	Transcript	5_prime_UTR_variant	619	-	-	-	-	IMPACT=MODIFIER;STRAND=1;VARIANT_CLASS=SNV
25:2583268	rs110619788	C	ENSBTAG00000021407	ENSBTAT00000048500	Transcript	5_prime_UTR_variant	383	-	-	-	-	IMPACT=MODIFIER;STRAND=1;VARIANT_CLASS=SNV
25:2583268	rs110619788	C	ENSBTAG00000021407	ENSBTAT00000075295	Transcript	5_prime_UTR_variant	383	-	-	-	-	IMPACT=MODIFIER;STRAND=1;VARIANT_CLASS=SNV
25:2583295	rs207765388	A	ENSBTAG00000021407	ENSBTAT00000048500	Transcript	5_prime_UTR_variant	410	-	-	-	-	IMPACT=MODIFIER;STRAND=1;VARIANT_CLASS=SNV
25:2583295	rs207765388	A	ENSBTAG00000021407	ENSBTAT00000075295	Transcript	5_prime_UTR_variant	410	-	-	-	-	IMPACT=MODIFIER;STRAND=1;VARIANT_CLASS=SNV
25:2583297	rs466879705	A	ENSBTAG00000021407	ENSBTAT00000048500	Transcript	5_prime_UTR_variant	412	-	-	-	-	IMPACT=MODIFIER;STRAND=1;VARIANT_CLASS=SNV
25:2583297	rs466879705	A	ENSBTAG00000021407	ENSBTAT00000075295	Transcript	5_prime_UTR_variant	412	-	-	-	-	IMPACT=MODIFIER;STRAND=1;VARIANT_CLASS=SNV
25:2583307	rs381723402	A	ENSBTAG00000021407	ENSBTAT00000048500	Transcript	5_prime_UTR_variant	422	-	-	-	-	IMPACT=MODIFIER;STRAND=1;VARIANT_CLASS=SNV
25:2583307	rs381723402	A	ENSBTAG00000021407	ENSBTAT00000075295	Transcript	5_prime_UTR_variant	422	-	-	-	-	IMPACT=MODIFIER;STRAND=1;VARIANT_CLASS=SNV
25:36905033	rs441707012	A	ENSBTAG00000053161	ENSBTAT00000081100	Transcript	5_prime_UTR_variant	498	-	-	-	-	IMPACT=MODIFIER;STRAND=-1;VARIANT_CLASS=SNV
25:36905721	rs722246474	A	ENSBTAG00000053161	ENSBTAT00000081100	Transcript	5_prime_UTR_variant	68	-	-	-	-	IMPACT=MODIFIER;STRAND=-1;VARIANT_CLASS=SNV
26:23483998	rs516214218	C	ENSBTAG00000053826	ENSBTAT00000066772	Transcript	5_prime_UTR_variant	14	-	-	-	-	IMPACT=MODIFIER;STRAND=1;VARIANT_CLASS=SNV
27:36576369	rs519603519	T	ENSBTAG00000027629	ENSBTAT00000004244	Transcript	5_prime_UTR_variant	34	-	-	-	-	IMPACT=MODIFIER;STRAND=-1;VARIANT_CLASS=SNV
27:36576369	rs519603519	T	ENSBTAG00000027629	ENSBTAT00000066510	Transcript	5_prime_UTR_variant	230	-	-	-	-	IMPACT=MODIFIER;STRAND=-1;VARIANT_CLASS=SNV
1:22190419	rs483126453	A	ENSBTAG00000052575	ENSBTAT00000072612	Transcript	downstream_gene_variant	-	-	-	-	-	IMPACT=MODIFIER;DISTANCE=625;STRAND=1;VARIANT_CLASS=SNV
1:22191191	rs720249870	G	ENSBTAG00000052575	ENSBTAT00000072612	Transcript	downstream_gene_variant	-	-	-	-	-	IMPACT=MODIFIER;DISTANCE=1397;STRAND=1;VARIANT_CLASS=SNV
1:22192163	rs519739991	A	ENSBTAG00000052575	ENSBTAT00000072612	Transcript	downstream_gene_variant	-	-	-	-	-	IMPACT=MODIFIER;DISTANCE=2369;STRAND=1;VARIANT_CLASS=SNV
1:22194052	rs459170451	T	ENSBTAG00000052575	ENSBTAT00000072612	Transcript	downstream_gene_variant	-	-	-	-	-	IMPACT=MODIFIER;DISTANCE=4258;STRAND=1;VARIANT_CLASS=SNV
1:22194707	rs718165223	A	ENSBTAG00000052575	ENSBTAT00000072612	Transcript	downstream_gene_variant	-	-	-	-	-	IMPACT=MODIFIER;DISTANCE=4913;STRAND=1;VARIANT_CLASS=SNV
1:22194786	rs722722898	G	ENSBTAG00000052575	ENSBTAT00000072612	Transcript	downstream_gene_variant	-	-	-	-	-	IMPACT=MODIFIER;DISTANCE=4992;STRAND=1;VARIANT_CLASS=SNV
1:54849657	-	C	ENSBTAG00000055085	ENSBTAT00000082372	Transcript	downstream_gene_variant	-	-	-	-	-	IMPACT=MODIFIER;DISTANCE=82;STRAND=1;VARIANT_CLASS=SNV
1:67981318	rs378409061	A	ENSBTAG00000023608	ENSBTAT00000032277	Transcript	downstream_gene_variant	-	-	-	-	-	IMPACT=MODIFIER;DISTANCE=1770;STRAND=1;VARIANT_CLASS=SNV
1:67982014	rs383859869	G	ENSBTAG00000023608	ENSBTAT00000032277	Transcript	downstream_gene_variant	-	-	-	-	-	IMPACT=MODIFIER;DISTANCE=2466;STRAND=1;VARIANT_CLASS=SNV
1:67982236	-	A	ENSBTAG00000023608	ENSBTAT00000032277	Transcript	downstream_gene_variant	-	-	-	-	-	IMPACT=MODIFIER;DISTANCE=2688;STRAND=1;VARIANT_CLASS=SNV
1:67982325	rs525324813	T	ENSBTAG00000023608	ENSBTAT00000032277	Transcript	downstream_gene_variant	-	-	-	-	-	IMPACT=MODIFIER;DISTANCE=2777;STRAND=1;VARIANT_CLASS=SNV
1:69079026	rs716809264	C	ENSBTAG00000053238	ENSBTAT00000066853	Transcript	downstream_gene_variant	-	-	-	-	-	IMPACT=MODIFIER;DISTANCE=573;STRAND=1;VARIANT_CLASS=SNV
1:69079026	rs716809264	C	ENSBTAG00000053238	ENSBTAT00000077142	Transcript	downstream_gene_variant	-	-	-	-	-	IMPACT=MODIFIER;DISTANCE=573;STRAND=1;VARIANT_CLASS=SNV
1:70909261	rs518144885	T	ENSBTAG00000040161	ENSBTAT00000057570	Transcript	downstream_gene_variant	-	-	-	-	-	IMPACT=MODIFIER;DISTANCE=3757;STRAND=-1;VARIANT_CLASS=SNV
1:72053363	rs135625105	A	ENSBTAG00000052232	ENSBTAT00000082682	Transcript	downstream_gene_variant	-	-	-	-	-	IMPACT=MODIFIER;DISTANCE=4491;STRAND=-1;VARIANT_CLASS=SNV
1:72070002	rs109769894	A	ENSBTAG00000050331	ENSBTAT00000075771	Transcript	downstream_gene_variant	-	-	-	-	-	IMPACT=MODIFIER;DISTANCE=1103;STRAND=-1;VARIANT_CLASS=SNV
1:72318240	rs723367732	G	ENSBTAG00000054986	ENSBTAT00000004381	Transcript	downstream_gene_variant	-	-	-	-	-	IMPACT=MODIFIER;DISTANCE=338;STRAND=1;VARIANT_CLASS=SNV
1:72319157	rs526289373	A	ENSBTAG00000054986	ENSBTAT00000004381	Transcript	downstream_gene_variant	-	-	-	-	-	IMPACT=MODIFIER;DISTANCE=1255;STRAND=1;VARIANT_CLASS=SNV
1:72319252	rs523406395	C	ENSBTAG00000054986	ENSBTAT00000004381	Transcript	downstream_gene_variant	-	-	-	-	-	IMPACT=MODIFIER;DISTANCE=1350;STRAND=1;VARIANT_CLASS=SNV
1:72319715	rs523201866	T	ENSBTAG00000054986	ENSBTAT00000004381	Transcript	downstream_gene_variant	-	-	-	-	-	IMPACT=MODIFIER;DISTANCE=1813;STRAND=1;VARIANT_CLASS=SNV
1:72319758	rs478879475	T	ENSBTAG00000054986	ENSBTAT00000004381	Transcript	downstream_gene_variant	-	-	-	-	-	IMPACT=MODIFIER;DISTANCE=1856;STRAND=1;VARIANT_CLASS=SNV
1:72319764	rs520252399	A	ENSBTAG00000054986	ENSBTAT00000004381	Transcript	downstream_gene_variant	-	-	-	-	-	IMPACT=MODIFIER;DISTANCE=1862;STRAND=1;VARIANT_CLASS=SNV
1:72319814	rs715444852	A	ENSBTAG00000054986	ENSBTAT00000004381	Transcript	downstream_gene_variant	-	-	-	-	-	IMPACT=MODIFIER;DISTANCE=1912;STRAND=1;VARIANT_CLASS=SNV
1:72319845	rs523798879	G	ENSBTAG00000054986	ENSBTAT00000004381	Transcript	downstream_gene_variant	-	-	-	-	-	IMPACT=MODIFIER;DISTANCE=1943;STRAND=1;VARIANT_CLASS=SNV
1:72319866	rs464300461	T	ENSBTAG00000054986	ENSBTAT00000004381	Transcript	downstream_gene_variant	-	-	-	-	-	IMPACT=MODIFIER;DISTANCE=1964;STRAND=1;VARIANT_CLASS=SNV
1:72319897	rs520888735	A	ENSBTAG00000054986	ENSBTAT00000004381	Transcript	downstream_gene_variant	-	-	-	-	-	IMPACT=MODIFIER;DISTANCE=1995;STRAND=1;VARIANT_CLASS=SNV
1:72319969	rs432837683	T	ENSBTAG00000054986	ENSBTAT00000004381	Transcript	downstream_gene_variant	-	-	-	-	-	IMPACT=MODIFIER;DISTANCE=2067;STRAND=1;VARIANT_CLASS=SNV
1:72320094	rs517937525	T	ENSBTAG00000054986	ENSBTAT00000004381	Transcript	downstream_gene_variant	-	-	-	-	-	IMPACT=MODIFIER;DISTANCE=2192;STRAND=1;VARIANT_CLASS=SNV
1:72320202	rs719497426	C	ENSBTAG00000054986	ENSBTAT00000004381	Transcript	downstream_gene_variant	-	-	-	-	-	IMPACT=MODIFIER;DISTANCE=2300;STRAND=1;VARIANT_CLASS=SNV
1:72320219	rs720686166	G	ENSBTAG00000054986	ENSBTAT00000004381	Transcript	downstream_gene_variant	-	-	-	-	-	IMPACT=MODIFIER;DISTANCE=2317;STRAND=1;VARIANT_CLASS=SNV
1:72320406	rs209276193	C	ENSBTAG00000054986	ENSBTAT00000004381	Transcript	downstream_gene_variant	-	-	-	-	-	IMPACT=MODIFIER;DISTANCE=2504;STRAND=1;VARIANT_CLASS=SNV
1:72321199	rs525741953	A	ENSBTAG00000054986	ENSBTAT00000004381	Transcript	downstream_gene_variant	-	-	-	-	-	IMPACT=MODIFIER;DISTANCE=3297;STRAND=1;VARIANT_CLASS=SNV
1:72321551	rs475285031	G	ENSBTAG00000054986	ENSBTAT00000004381	Transcript	downstream_gene_variant	-	-	-	-	-	IMPACT=MODIFIER;DISTANCE=3649;STRAND=1;VARIANT_CLASS=SNV
1:72321738	rs522898378	G	ENSBTAG00000054986	ENSBTAT00000004381	Transcript	downstream_gene_variant	-	-	-	-	-	IMPACT=MODIFIER;DISTANCE=3836;STRAND=1;VARIANT_CLASS=SNV
1:80465498	rs714955320	G	ENSBTAG00000042702	ENSBTAT00000059694	Transcript	downstream_gene_variant	-	-	-	-	-	IMPACT=MODIFIER;DISTANCE=4263;STRAND=-1;VARIANT_CLASS=SNV
1:87518883	rs42676857	A	ENSBTAG00000048473	ENSBTAT00000075691	Transcript	downstream_gene_variant	-	-	-	-	-	IMPACT=MODIFIER;DISTANCE=134;STRAND=1;VARIANT_CLASS=SNV
1:87518897	rs459791654	A	ENSBTAG00000048473	ENSBTAT00000075691	Transcript	downstream_gene_variant	-	-	-	-	-	IMPACT=MODIFIER;DISTANCE=148;STRAND=1;VARIANT_CLASS=SNV
1:88367335	-	A	ENSBTAG00000052803	ENSBTAT00000085324	Transcript	downstream_gene_variant	-	-	-	-	-	IMPACT=MODIFIER;DISTANCE=209;STRAND=-1;VARIANT_CLASS=SNV
1:88367394	-	A	ENSBTAG00000052803	ENSBTAT00000085324	Transcript	downstream_gene_variant	-	-	-	-	-	IMPACT=MODIFIER;DISTANCE=150;STRAND=-1;VARIANT_CLASS=SNV
1:90207826	rs435881297	A	ENSBTAG00000054926	ENSBTAT00000069220	Transcript	downstream_gene_variant	-	-	-	-	-	IMPACT=MODIFIER;DISTANCE=234;STRAND=1;VARIANT_CLASS=SNV
1:95453762	-	G	ENSBTAG00000050699	ENSBTAT00000074364	Transcript	downstream_gene_variant	-	-	-	-	-	IMPACT=MODIFIER;DISTANCE=275;STRAND=-1;VARIANT_CLASS=SNV
1:95453765	-	A	ENSBTAG00000050699	ENSBTAT00000074364	Transcript	downstream_gene_variant	-	-	-	-	-	IMPACT=MODIFIER;DISTANCE=272;STRAND=-1;VARIANT_CLASS=SNV
1:95453804	-	A	ENSBTAG00000050699	ENSBTAT00000074364	Transcript	downstream_gene_variant	-	-	-	-	-	IMPACT=MODIFIER;DISTANCE=233;STRAND=-1;VARIANT_CLASS=SNV
1:96397578	-	T	ENSBTAG00000050747	ENSBTAT00000068690	Transcript	downstream_gene_variant	-	-	-	-	-	IMPACT=MODIFIER;DISTANCE=958;STRAND=-1;VARIANT_CLASS=SNV
1:96397624	rs451323971	C	ENSBTAG00000050747	ENSBTAT00000068690	Transcript	downstream_gene_variant	-	-	-	-	-	IMPACT=MODIFIER;DISTANCE=912;STRAND=-1;VARIANT_CLASS=SNV
1:112369499	rs469955241	A	ENSBTAG00000054182	ENSBTAT00000084679	Transcript	downstream_gene_variant	-	-	-	-	-	IMPACT=MODIFIER;DISTANCE=3080;STRAND=1;VARIANT_CLASS=SNV
1:112369683	rs1116695770	G	ENSBTAG00000054182	ENSBTAT00000084679	Transcript	downstream_gene_variant	-	-	-	-	-	IMPACT=MODIFIER;DISTANCE=3264;STRAND=1;VARIANT_CLASS=SNV
1:112369816	rs1116520031	A	ENSBTAG00000054182	ENSBTAT00000084679	Transcript	downstream_gene_variant	-	-	-	-	-	IMPACT=MODIFIER;DISTANCE=3397;STRAND=1;VARIANT_CLASS=SNV
1:112369816	rs1116520031	A	ENSBTAG00000054182	ENSBTAT00000087344	Transcript	downstream_gene_variant	-	-	-	-	-	IMPACT=MODIFIER;DISTANCE=77;STRAND=1;VARIANT_CLASS=SNV
1:112369830	rs1115095877	T	ENSBTAG00000054182	ENSBTAT00000084679	Transcript	downstream_gene_variant	-	-	-	-	-	IMPACT=MODIFIER;DISTANCE=3411;STRAND=1;VARIANT_CLASS=SNV
1:112369830	rs1115095877	T	ENSBTAG00000054182	ENSBTAT00000087344	Transcript	downstream_gene_variant	-	-	-	-	-	IMPACT=MODIFIER;DISTANCE=91;STRAND=1;VARIANT_CLASS=SNV
1:112370132	rs436755984	C	ENSBTAG00000054182	ENSBTAT00000084679	Transcript	downstream_gene_variant	-	-	-	-	-	IMPACT=MODIFIER;DISTANCE=3713;STRAND=1;VARIANT_CLASS=SNV
1:112370132	rs436755984	C	ENSBTAG00000054182	ENSBTAT00000087344	Transcript	downstream_gene_variant	-	-	-	-	-	IMPACT=MODIFIER;DISTANCE=393;STRAND=1;VARIANT_CLASS=SNV
1:112370209	rs464233748	A	ENSBTAG00000054182	ENSBTAT00000084679	Transcript	downstream_gene_variant	-	-	-	-	-	IMPACT=MODIFIER;DISTANCE=3790;STRAND=1;VARIANT_CLASS=SNV
1:112370209	rs464233748	A	ENSBTAG00000054182	ENSBTAT00000087344	Transcript	downstream_gene_variant	-	-	-	-	-	IMPACT=MODIFIER;DISTANCE=470;STRAND=1;VARIANT_CLASS=SNV
1:112370263	rs434328252	G	ENSBTAG00000054182	ENSBTAT00000084679	Transcript	downstream_gene_variant	-	-	-	-	-	IMPACT=MODIFIER;DISTANCE=3844;STRAND=1;VARIANT_CLASS=SNV
1:112370263	rs434328252	G	ENSBTAG00000054182	ENSBTAT00000087344	Transcript	downstream_gene_variant	-	-	-	-	-	IMPACT=MODIFIER;DISTANCE=524;STRAND=1;VARIANT_CLASS=SNV
1:112370318	rs525286161	G	ENSBTAG00000054182	ENSBTAT00000084679	Transcript	downstream_gene_variant	-	-	-	-	-	IMPACT=MODIFIER;DISTANCE=3899;STRAND=1;VARIANT_CLASS=SNV
1:112370318	rs525286161	G	ENSBTAG00000054182	ENSBTAT00000087344	Transcript	downstream_gene_variant	-	-	-	-	-	IMPACT=MODIFIER;DISTANCE=579;STRAND=1;VARIANT_CLASS=SNV
1:112370917	rs134271434	T	ENSBTAG00000054182	ENSBTAT00000084679	Transcript	downstream_gene_variant	-	-	-	-	-	IMPACT=MODIFIER;DISTANCE=4498;STRAND=1;VARIANT_CLASS=SNV
1:112370917	rs134271434	T	ENSBTAG00000054182	ENSBTAT00000087344	Transcript	downstream_gene_variant	-	-	-	-	-	IMPACT=MODIFIER;DISTANCE=1178;STRAND=1;VARIANT_CLASS=SNV
1:112370956	rs472672455	G	ENSBTAG00000054182	ENSBTAT00000084679	Transcript	downstream_gene_variant	-	-	-	-	-	IMPACT=MODIFIER;DISTANCE=4537;STRAND=1;VARIANT_CLASS=SNV
1:112370956	rs472672455	G	ENSBTAG00000054182	ENSBTAT00000087344	Transcript	downstream_gene_variant	-	-	-	-	-	IMPACT=MODIFIER;DISTANCE=1217;STRAND=1;VARIANT_CLASS=SNV
1:112371016	rs135633309	C	ENSBTAG00000054182	ENSBTAT00000084679	Transcript	downstream_gene_variant	-	-	-	-	-	IMPACT=MODIFIER;DISTANCE=4597;STRAND=1;VARIANT_CLASS=SNV
1:112371016	rs135633309	C	ENSBTAG00000054182	ENSBTAT00000087344	Transcript	downstream_gene_variant	-	-	-	-	-	IMPACT=MODIFIER;DISTANCE=1277;STRAND=1;VARIANT_CLASS=SNV
1:112371162	rs455100068	A	ENSBTAG00000054182	ENSBTAT00000084679	Transcript	downstream_gene_variant	-	-	-	-	-	IMPACT=MODIFIER;DISTANCE=4743;STRAND=1;VARIANT_CLASS=SNV
1:112371162	rs455100068	A	ENSBTAG00000054182	ENSBTAT00000087344	Transcript	downstream_gene_variant	-	-	-	-	-	IMPACT=MODIFIER;DISTANCE=1423;STRAND=1;VARIANT_CLASS=SNV
1:112371358	rs476833344	T	ENSBTAG00000054182	ENSBTAT00000084679	Transcript	downstream_gene_variant	-	-	-	-	-	IMPACT=MODIFIER;DISTANCE=4939;STRAND=1;VARIANT_CLASS=SNV
1:112371358	rs476833344	T	ENSBTAG00000054182	ENSBTAT00000087344	Transcript	downstream_gene_variant	-	-	-	-	-	IMPACT=MODIFIER;DISTANCE=1619;STRAND=1;VARIANT_CLASS=SNV
1:112371393	rs715960120	A	ENSBTAG00000054182	ENSBTAT00000084679	Transcript	downstream_gene_variant	-	-	-	-	-	IMPACT=MODIFIER;DISTANCE=4974;STRAND=1;VARIANT_CLASS=SNV
1:112371393	rs715960120	A	ENSBTAG00000054182	ENSBTAT00000087344	Transcript	downstream_gene_variant	-	-	-	-	-	IMPACT=MODIFIER;DISTANCE=1654;STRAND=1;VARIANT_CLASS=SNV
1:112371397	rs719073749	G	ENSBTAG00000054182	ENSBTAT00000084679	Transcript	downstream_gene_variant	-	-	-	-	-	IMPACT=MODIFIER;DISTANCE=4978;STRAND=1;VARIANT_CLASS=SNV
1:112371397	rs719073749	G	ENSBTAG00000054182	ENSBTAT00000087344	Transcript	downstream_gene_variant	-	-	-	-	-	IMPACT=MODIFIER;DISTANCE=1658;STRAND=1;VARIANT_CLASS=SNV
1:112371443	rs443832974	G	ENSBTAG00000054182	ENSBTAT00000087344	Transcript	downstream_gene_variant	-	-	-	-	-	IMPACT=MODIFIER;DISTANCE=1704;STRAND=1;VARIANT_CLASS=SNV
1:112371468	rs1117511149	A	ENSBTAG00000054182	ENSBTAT00000087344	Transcript	downstream_gene_variant	-	-	-	-	-	IMPACT=MODIFIER;DISTANCE=1729;STRAND=1;VARIANT_CLASS=SNV
1:112371475	rs524234675	T	ENSBTAG00000054182	ENSBTAT00000087344	Transcript	downstream_gene_variant	-	-	-	-	-	IMPACT=MODIFIER;DISTANCE=1736;STRAND=1;VARIANT_CLASS=SNV
1:112371495	rs459005672	T	ENSBTAG00000054182	ENSBTAT00000087344	Transcript	downstream_gene_variant	-	-	-	-	-	IMPACT=MODIFIER;DISTANCE=1756;STRAND=1;VARIANT_CLASS=SNV
1:112371496	rs1117325146	A	ENSBTAG00000054182	ENSBTAT00000087344	Transcript	downstream_gene_variant	-	-	-	-	-	IMPACT=MODIFIER;DISTANCE=1757;STRAND=1;VARIANT_CLASS=SNV
1:112371752	rs477578050	T	ENSBTAG00000054182	ENSBTAT00000087344	Transcript	downstream_gene_variant	-	-	-	-	-	IMPACT=MODIFIER;DISTANCE=2013;STRAND=1;VARIANT_CLASS=SNV
1:125705130	rs517298331	C	ENSBTAG00000052125	ENSBTAT00000073250	Transcript	downstream_gene_variant	-	-	-	-	-	IMPACT=MODIFIER;DISTANCE=4364;STRAND=-1;VARIANT_CLASS=SNV
1:144149435	rs716406092	C	ENSBTAG00000007105	ENSBTAT00000009343	Transcript	downstream_gene_variant	-	-	-	-	-	IMPACT=MODIFIER;DISTANCE=1486;STRAND=1;VARIANT_CLASS=SNV
1:144149435	rs716406092	C	ENSBTAG00000007105	ENSBTAT00000078536	Transcript	downstream_gene_variant	-	-	-	-	-	IMPACT=MODIFIER;DISTANCE=1486;STRAND=1;VARIANT_CLASS=SNV
1:144149441	rs719654645	T	ENSBTAG00000007105	ENSBTAT00000009343	Transcript	downstream_gene_variant	-	-	-	-	-	IMPACT=MODIFIER;DISTANCE=1492;STRAND=1;VARIANT_CLASS=SNV
1:144149441	rs719654645	T	ENSBTAG00000007105	ENSBTAT00000078536	Transcript	downstream_gene_variant	-	-	-	-	-	IMPACT=MODIFIER;DISTANCE=1492;STRAND=1;VARIANT_CLASS=SNV
1:144149442	rs724067071	T	ENSBTAG00000007105	ENSBTAT00000009343	Transcript	downstream_gene_variant	-	-	-	-	-	IMPACT=MODIFIER;DISTANCE=1493;STRAND=1;VARIANT_CLASS=SNV
1:144149442	rs724067071	T	ENSBTAG00000007105	ENSBTAT00000078536	Transcript	downstream_gene_variant	-	-	-	-	-	IMPACT=MODIFIER;DISTANCE=1493;STRAND=1;VARIANT_CLASS=SNV
1:144152209	rs723298070	T	ENSBTAG00000007105	ENSBTAT00000009343	Transcript	downstream_gene_variant	-	-	-	-	-	IMPACT=MODIFIER;DISTANCE=4260;STRAND=1;VARIANT_CLASS=SNV
1:144152209	rs723298070	T	ENSBTAG00000007105	ENSBTAT00000078536	Transcript	downstream_gene_variant	-	-	-	-	-	IMPACT=MODIFIER;DISTANCE=4260;STRAND=1;VARIANT_CLASS=SNV
1:144223697	-	A	ENSBTAG00000014880	ENSBTAT00000019810	Transcript	downstream_gene_variant	-	-	-	-	-	IMPACT=MODIFIER;DISTANCE=2485;STRAND=-1;VARIANT_CLASS=SNV
1:144223697	-	A	ENSBTAG00000014880	ENSBTAT00000077110	Transcript	downstream_gene_variant	-	-	-	-	-	IMPACT=MODIFIER;DISTANCE=1739;STRAND=-1;VARIANT_CLASS=SNV
1:144224224	rs1116564584	T	ENSBTAG00000014880	ENSBTAT00000019810	Transcript	downstream_gene_variant	-	-	-	-	-	IMPACT=MODIFIER;DISTANCE=1958;STRAND=-1;VARIANT_CLASS=SNV
1:144224224	rs1116564584	T	ENSBTAG00000014880	ENSBTAT00000077110	Transcript	downstream_gene_variant	-	-	-	-	-	IMPACT=MODIFIER;DISTANCE=1212;STRAND=-1;VARIANT_CLASS=SNV
1:144224789	-	C	ENSBTAG00000014880	ENSBTAT00000019810	Transcript	downstream_gene_variant	-	-	-	-	-	IMPACT=MODIFIER;DISTANCE=1393;STRAND=-1;VARIANT_CLASS=SNV
1:144224789	-	C	ENSBTAG00000014880	ENSBTAT00000077110	Transcript	downstream_gene_variant	-	-	-	-	-	IMPACT=MODIFIER;DISTANCE=647;STRAND=-1;VARIANT_CLASS=SNV
1:144224888	rs526023043	A	ENSBTAG00000014880	ENSBTAT00000019810	Transcript	downstream_gene_variant	-	-	-	-	-	IMPACT=MODIFIER;DISTANCE=1294;STRAND=-1;VARIANT_CLASS=SNV
1:144224888	rs526023043	A	ENSBTAG00000014880	ENSBTAT00000077110	Transcript	downstream_gene_variant	-	-	-	-	-	IMPACT=MODIFIER;DISTANCE=548;STRAND=-1;VARIANT_CLASS=SNV
1:144225143	rs519399033	T	ENSBTAG00000014880	ENSBTAT00000019810	Transcript	downstream_gene_variant	-	-	-	-	-	IMPACT=MODIFIER;DISTANCE=1039;STRAND=-1;VARIANT_CLASS=SNV
1:144225143	rs519399033	T	ENSBTAG00000014880	ENSBTAT00000077110	Transcript	downstream_gene_variant	-	-	-	-	-	IMPACT=MODIFIER;DISTANCE=293;STRAND=-1;VARIANT_CLASS=SNV
1:144225333	rs523066188	A	ENSBTAG00000014880	ENSBTAT00000019810	Transcript	downstream_gene_variant	-	-	-	-	-	IMPACT=MODIFIER;DISTANCE=849;STRAND=-1;VARIANT_CLASS=SNV
1:144225333	rs523066188	A	ENSBTAG00000014880	ENSBTAT00000077110	Transcript	downstream_gene_variant	-	-	-	-	-	IMPACT=MODIFIER;DISTANCE=103;STRAND=-1;VARIANT_CLASS=SNV
1:144225384	rs526488996	T	ENSBTAG00000014880	ENSBTAT00000019810	Transcript	downstream_gene_variant	-	-	-	-	-	IMPACT=MODIFIER;DISTANCE=798;STRAND=-1;VARIANT_CLASS=SNV
1:144225384	rs526488996	T	ENSBTAG00000014880	ENSBTAT00000077110	Transcript	downstream_gene_variant	-	-	-	-	-	IMPACT=MODIFIER;DISTANCE=52;STRAND=-1;VARIANT_CLASS=SNV
1:153260471	rs722564314	C	ENSBTAG00000053091	ENSBTAT00000083909	Transcript	downstream_gene_variant	-	-	-	-	-	IMPACT=MODIFIER;DISTANCE=1173;STRAND=-1;VARIANT_CLASS=SNV
1:153260498	rs520681527	A	ENSBTAG00000053091	ENSBTAT00000083909	Transcript	downstream_gene_variant	-	-	-	-	-	IMPACT=MODIFIER;DISTANCE=1146;STRAND=-1;VARIANT_CLASS=SNV
1:153260508	rs722867208	C	ENSBTAG00000053091	ENSBTAT00000083909	Transcript	downstream_gene_variant	-	-	-	-	-	IMPACT=MODIFIER;DISTANCE=1136;STRAND=-1;VARIANT_CLASS=SNV
1:153260637	rs525817858	C	ENSBTAG00000053091	ENSBTAT00000083909	Transcript	downstream_gene_variant	-	-	-	-	-	IMPACT=MODIFIER;DISTANCE=1007;STRAND=-1;VARIANT_CLASS=SNV
1:153260764	rs208196860	T	ENSBTAG00000053091	ENSBTAT00000083909	Transcript	downstream_gene_variant	-	-	-	-	-	IMPACT=MODIFIER;DISTANCE=880;STRAND=-1;VARIANT_CLASS=SNV
1:153260766	rs209497175	C	ENSBTAG00000053091	ENSBTAT00000083909	Transcript	downstream_gene_variant	-	-	-	-	-	IMPACT=MODIFIER;DISTANCE=878;STRAND=-1;VARIANT_CLASS=SNV
1:153260888	-	C	ENSBTAG00000053091	ENSBTAT00000083909	Transcript	downstream_gene_variant	-	-	-	-	-	IMPACT=MODIFIER;DISTANCE=756;STRAND=-1;VARIANT_CLASS=SNV
1:153260936	rs435757836	A	ENSBTAG00000053091	ENSBTAT00000083909	Transcript	downstream_gene_variant	-	-	-	-	-	IMPACT=MODIFIER;DISTANCE=708;STRAND=-1;VARIANT_CLASS=SNV
1:153260951	rs1115666540	T	ENSBTAG00000053091	ENSBTAT00000083909	Transcript	downstream_gene_variant	-	-	-	-	-	IMPACT=MODIFIER;DISTANCE=693;STRAND=-1;VARIANT_CLASS=SNV
1:153261031	rs455891115	C	ENSBTAG00000053091	ENSBTAT00000083909	Transcript	downstream_gene_variant	-	-	-	-	-	IMPACT=MODIFIER;DISTANCE=613;STRAND=-1;VARIANT_CLASS=SNV
1:153261060	rs721168772	A	ENSBTAG00000053091	ENSBTAT00000083909	Transcript	downstream_gene_variant	-	-	-	-	-	IMPACT=MODIFIER;DISTANCE=584;STRAND=-1;VARIANT_CLASS=SNV
1:153261083	rs455706250	A	ENSBTAG00000053091	ENSBTAT00000083909	Transcript	downstream_gene_variant	-	-	-	-	-	IMPACT=MODIFIER;DISTANCE=561;STRAND=-1;VARIANT_CLASS=SNV
1:153261103	rs521960072	T	ENSBTAG00000053091	ENSBTAT00000083909	Transcript	downstream_gene_variant	-	-	-	-	-	IMPACT=MODIFIER;DISTANCE=541;STRAND=-1;VARIANT_CLASS=SNV
1:153261112	rs475871364	C	ENSBTAG00000053091	ENSBTAT00000083909	Transcript	downstream_gene_variant	-	-	-	-	-	IMPACT=MODIFIER;DISTANCE=532;STRAND=-1;VARIANT_CLASS=SNV
1:153261149	rs716206361	T	ENSBTAG00000053091	ENSBTAT00000083909	Transcript	downstream_gene_variant	-	-	-	-	-	IMPACT=MODIFIER;DISTANCE=495;STRAND=-1;VARIANT_CLASS=SNV
1:153261204	rs526885263	T	ENSBTAG00000053091	ENSBTAT00000083909	Transcript	downstream_gene_variant	-	-	-	-	-	IMPACT=MODIFIER;DISTANCE=440;STRAND=-1;VARIANT_CLASS=SNV
1:153261255	rs208865172	T	ENSBTAG00000053091	ENSBTAT00000083909	Transcript	downstream_gene_variant	-	-	-	-	-	IMPACT=MODIFIER;DISTANCE=389;STRAND=-1;VARIANT_CLASS=SNV
1:153261319	rs383337246	A	ENSBTAG00000053091	ENSBTAT00000083909	Transcript	downstream_gene_variant	-	-	-	-	-	IMPACT=MODIFIER;DISTANCE=325;STRAND=-1;VARIANT_CLASS=SNV
1:153261359	rs210185810	T	ENSBTAG00000053091	ENSBTAT00000083909	Transcript	downstream_gene_variant	-	-	-	-	-	IMPACT=MODIFIER;DISTANCE=285;STRAND=-1;VARIANT_CLASS=SNV
1:153261368	rs715691040	C	ENSBTAG00000053091	ENSBTAT00000083909	Transcript	downstream_gene_variant	-	-	-	-	-	IMPACT=MODIFIER;DISTANCE=276;STRAND=-1;VARIANT_CLASS=SNV
1:153261386	rs522614666	A	ENSBTAG00000053091	ENSBTAT00000083909	Transcript	downstream_gene_variant	-	-	-	-	-	IMPACT=MODIFIER;DISTANCE=258;STRAND=-1;VARIANT_CLASS=SNV
1:153261415	rs208892801	A	ENSBTAG00000053091	ENSBTAT00000083909	Transcript	downstream_gene_variant	-	-	-	-	-	IMPACT=MODIFIER;DISTANCE=229;STRAND=-1;VARIANT_CLASS=SNV
1:153261428	rs210694342	G	ENSBTAG00000053091	ENSBTAT00000083909	Transcript	downstream_gene_variant	-	-	-	-	-	IMPACT=MODIFIER;DISTANCE=216;STRAND=-1;VARIANT_CLASS=SNV
1:153261486	rs724072765	A	ENSBTAG00000053091	ENSBTAT00000083909	Transcript	downstream_gene_variant	-	-	-	-	-	IMPACT=MODIFIER;DISTANCE=158;STRAND=-1;VARIANT_CLASS=SNV
1:153261546	rs471794297	T	ENSBTAG00000053091	ENSBTAT00000083909	Transcript	downstream_gene_variant	-	-	-	-	-	IMPACT=MODIFIER;DISTANCE=98;STRAND=-1;VARIANT_CLASS=SNV
1:153261560	rs516685664	T	ENSBTAG00000053091	ENSBTAT00000083909	Transcript	downstream_gene_variant	-	-	-	-	-	IMPACT=MODIFIER;DISTANCE=84;STRAND=-1;VARIANT_CLASS=SNV
1:153261561	rs518699161	T	ENSBTAG00000053091	ENSBTAT00000083909	Transcript	downstream_gene_variant	-	-	-	-	-	IMPACT=MODIFIER;DISTANCE=83;STRAND=-1;VARIANT_CLASS=SNV
1:153261597	rs440521814	C	ENSBTAG00000053091	ENSBTAT00000083909	Transcript	downstream_gene_variant	-	-	-	-	-	IMPACT=MODIFIER;DISTANCE=47;STRAND=-1;VARIANT_CLASS=SNV
1:153261626	rs721113774	G	ENSBTAG00000053091	ENSBTAT00000083909	Transcript	downstream_gene_variant	-	-	-	-	-	IMPACT=MODIFIER;DISTANCE=18;STRAND=-1;VARIANT_CLASS=SNV
1:153261640	rs207735452	C	ENSBTAG00000053091	ENSBTAT00000083909	Transcript	downstream_gene_variant	-	-	-	-	-	IMPACT=MODIFIER;DISTANCE=4;STRAND=-1;VARIANT_CLASS=SNV
2:5418371	rs798528970	A	ENSBTAG00000034949	ENSBTAT00000049425	Transcript	downstream_gene_variant	-	-	-	-	-	IMPACT=MODIFIER;DISTANCE=4977;STRAND=1;VARIANT_CLASS=SNV
2:13797293	rs718274300	C	ENSBTAG00000051395	ENSBTAT00000079113	Transcript	downstream_gene_variant	-	-	-	-	-	IMPACT=MODIFIER;DISTANCE=3281;STRAND=-1;VARIANT_CLASS=SNV
2:18145241	rs211075222	C	ENSBTAG00000054051	ENSBTAT00000075052	Transcript	downstream_gene_variant	-	-	-	-	-	IMPACT=MODIFIER;DISTANCE=739;STRAND=1;VARIANT_CLASS=SNV
2:18145280	rs383842598	A	ENSBTAG00000054051	ENSBTAT00000075052	Transcript	downstream_gene_variant	-	-	-	-	-	IMPACT=MODIFIER;DISTANCE=778;STRAND=1;VARIANT_CLASS=SNV
2:18145412	rs208805507	G	ENSBTAG00000054051	ENSBTAT00000075052	Transcript	downstream_gene_variant	-	-	-	-	-	IMPACT=MODIFIER;DISTANCE=910;STRAND=1;VARIANT_CLASS=SNV
2:18145633	rs208505984	C	ENSBTAG00000054051	ENSBTAT00000075052	Transcript	downstream_gene_variant	-	-	-	-	-	IMPACT=MODIFIER;DISTANCE=1131;STRAND=1;VARIANT_CLASS=SNV
2:18145865	rs519742607	T	ENSBTAG00000054051	ENSBTAT00000075052	Transcript	downstream_gene_variant	-	-	-	-	-	IMPACT=MODIFIER;DISTANCE=1363;STRAND=1;VARIANT_CLASS=SNV
2:18146320	rs211601369	A	ENSBTAG00000054051	ENSBTAT00000075052	Transcript	downstream_gene_variant	-	-	-	-	-	IMPACT=MODIFIER;DISTANCE=1818;STRAND=1;VARIANT_CLASS=SNV
2:18146634	rs526794461	A	ENSBTAG00000054051	ENSBTAT00000075052	Transcript	downstream_gene_variant	-	-	-	-	-	IMPACT=MODIFIER;DISTANCE=2132;STRAND=1;VARIANT_CLASS=SNV
2:18146930	rs715604469	G	ENSBTAG00000054051	ENSBTAT00000075052	Transcript	downstream_gene_variant	-	-	-	-	-	IMPACT=MODIFIER;DISTANCE=2428;STRAND=1;VARIANT_CLASS=SNV
2:18146934	rs720027076	T	ENSBTAG00000054051	ENSBTAT00000075052	Transcript	downstream_gene_variant	-	-	-	-	-	IMPACT=MODIFIER;DISTANCE=2432;STRAND=1;VARIANT_CLASS=SNV
2:18148646	rs378070910	A	ENSBTAG00000054051	ENSBTAT00000075052	Transcript	downstream_gene_variant	-	-	-	-	-	IMPACT=MODIFIER;DISTANCE=4144;STRAND=1;VARIANT_CLASS=SNV
2:18148696	rs523073434	T	ENSBTAG00000054051	ENSBTAT00000075052	Transcript	downstream_gene_variant	-	-	-	-	-	IMPACT=MODIFIER;DISTANCE=4194;STRAND=1;VARIANT_CLASS=SNV
2:18149888	rs465960736	C	ENSBTAG00000052033	ENSBTAT00000085807	Transcript	downstream_gene_variant	-	-	-	-	-	IMPACT=MODIFIER;DISTANCE=218;STRAND=1;VARIANT_CLASS=SNV
2:18149975	rs209159580	C	ENSBTAG00000052033	ENSBTAT00000085807	Transcript	downstream_gene_variant	-	-	-	-	-	IMPACT=MODIFIER;DISTANCE=305;STRAND=1;VARIANT_CLASS=SNV
2:18150465	rs470107927	T	ENSBTAG00000052033	ENSBTAT00000085807	Transcript	downstream_gene_variant	-	-	-	-	-	IMPACT=MODIFIER;DISTANCE=795;STRAND=1;VARIANT_CLASS=SNV
2:18151238	rs517546609	C	ENSBTAG00000052033	ENSBTAT00000085807	Transcript	downstream_gene_variant	-	-	-	-	-	IMPACT=MODIFIER;DISTANCE=1568;STRAND=1;VARIANT_CLASS=SNV
2:18151250	rs210471182	T	ENSBTAG00000052033	ENSBTAT00000085807	Transcript	downstream_gene_variant	-	-	-	-	-	IMPACT=MODIFIER;DISTANCE=1580;STRAND=1;VARIANT_CLASS=SNV
2:18152109	rs452953600	A	ENSBTAG00000052033	ENSBTAT00000085807	Transcript	downstream_gene_variant	-	-	-	-	-	IMPACT=MODIFIER;DISTANCE=2439;STRAND=1;VARIANT_CLASS=SNV
2:18153957	rs137397009	A	ENSBTAG00000052033	ENSBTAT00000085807	Transcript	downstream_gene_variant	-	-	-	-	-	IMPACT=MODIFIER;DISTANCE=4287;STRAND=1;VARIANT_CLASS=SNV
2:18153983	rs43294592	T	ENSBTAG00000052033	ENSBTAT00000085807	Transcript	downstream_gene_variant	-	-	-	-	-	IMPACT=MODIFIER;DISTANCE=4313;STRAND=1;VARIANT_CLASS=SNV
2:18154052	rs521328815	C	ENSBTAG00000052033	ENSBTAT00000085807	Transcript	downstream_gene_variant	-	-	-	-	-	IMPACT=MODIFIER;DISTANCE=4382;STRAND=1;VARIANT_CLASS=SNV
2:18154077	rs211172799	A	ENSBTAG00000052033	ENSBTAT00000085807	Transcript	downstream_gene_variant	-	-	-	-	-	IMPACT=MODIFIER;DISTANCE=4407;STRAND=1;VARIANT_CLASS=SNV
2:18154160	rs718122970	T	ENSBTAG00000052033	ENSBTAT00000085807	Transcript	downstream_gene_variant	-	-	-	-	-	IMPACT=MODIFIER;DISTANCE=4490;STRAND=1;VARIANT_CLASS=SNV
2:18155974	rs722985437	A	ENSBTAG00000053974	ENSBTAT00000078119	Transcript	downstream_gene_variant	-	-	-	-	-	IMPACT=MODIFIER;DISTANCE=209;STRAND=1;VARIANT_CLASS=SNV
2:18157015	rs464016095	T	ENSBTAG00000053974	ENSBTAT00000078119	Transcript	downstream_gene_variant	-	-	-	-	-	IMPACT=MODIFIER;DISTANCE=1250;STRAND=1;VARIANT_CLASS=SNV
2:18157308	rs446375724	T	ENSBTAG00000053974	ENSBTAT00000078119	Transcript	downstream_gene_variant	-	-	-	-	-	IMPACT=MODIFIER;DISTANCE=1543;STRAND=1;VARIANT_CLASS=SNV
2:18157508	rs135958413	A	ENSBTAG00000053974	ENSBTAT00000078119	Transcript	downstream_gene_variant	-	-	-	-	-	IMPACT=MODIFIER;DISTANCE=1743;STRAND=1;VARIANT_CLASS=SNV
2:18157739	rs137238861	C	ENSBTAG00000053974	ENSBTAT00000078119	Transcript	downstream_gene_variant	-	-	-	-	-	IMPACT=MODIFIER;DISTANCE=1974;STRAND=1;VARIANT_CLASS=SNV
2:18157772	rs722502568	G	ENSBTAG00000053974	ENSBTAT00000078119	Transcript	downstream_gene_variant	-	-	-	-	-	IMPACT=MODIFIER;DISTANCE=2007;STRAND=1;VARIANT_CLASS=SNV
2:18157869	rs136157862	C	ENSBTAG00000053974	ENSBTAT00000078119	Transcript	downstream_gene_variant	-	-	-	-	-	IMPACT=MODIFIER;DISTANCE=2104;STRAND=1;VARIANT_CLASS=SNV
2:18157902	rs109219922	G	ENSBTAG00000053974	ENSBTAT00000078119	Transcript	downstream_gene_variant	-	-	-	-	-	IMPACT=MODIFIER;DISTANCE=2137;STRAND=1;VARIANT_CLASS=SNV
2:18158134	rs135675282	G	ENSBTAG00000053974	ENSBTAT00000078119	Transcript	downstream_gene_variant	-	-	-	-	-	IMPACT=MODIFIER;DISTANCE=2369;STRAND=1;VARIANT_CLASS=SNV
2:18159629	rs714861896	A	ENSBTAG00000053974	ENSBTAT00000078119	Transcript	downstream_gene_variant	-	-	-	-	-	IMPACT=MODIFIER;DISTANCE=3864;STRAND=1;VARIANT_CLASS=SNV
2:18159692	rs446440645	C	ENSBTAG00000053974	ENSBTAT00000078119	Transcript	downstream_gene_variant	-	-	-	-	-	IMPACT=MODIFIER;DISTANCE=3927;STRAND=1;VARIANT_CLASS=SNV
2:18160427	rs210053734	C	ENSBTAG00000053974	ENSBTAT00000078119	Transcript	downstream_gene_variant	-	-	-	-	-	IMPACT=MODIFIER;DISTANCE=4662;STRAND=1;VARIANT_CLASS=SNV
2:18160490	rs719868176	T	ENSBTAG00000053974	ENSBTAT00000078119	Transcript	downstream_gene_variant	-	-	-	-	-	IMPACT=MODIFIER;DISTANCE=4725;STRAND=1;VARIANT_CLASS=SNV
2:18211110	-	G	ENSBTAG00000052348	ENSBTAT00000074214	Transcript	downstream_gene_variant	-	-	-	-	-	IMPACT=MODIFIER;DISTANCE=3239;STRAND=1;VARIANT_CLASS=SNV
2:18211112	-	T	ENSBTAG00000052348	ENSBTAT00000074214	Transcript	downstream_gene_variant	-	-	-	-	-	IMPACT=MODIFIER;DISTANCE=3241;STRAND=1;VARIANT_CLASS=SNV
2:18211113	-	G	ENSBTAG00000052348	ENSBTAT00000074214	Transcript	downstream_gene_variant	-	-	-	-	-	IMPACT=MODIFIER;DISTANCE=3242;STRAND=1;VARIANT_CLASS=SNV
2:18211116	-	A	ENSBTAG00000052348	ENSBTAT00000074214	Transcript	downstream_gene_variant	-	-	-	-	-	IMPACT=MODIFIER;DISTANCE=3245;STRAND=1;VARIANT_CLASS=SNV
2:18211150	rs447691604	G	ENSBTAG00000052348	ENSBTAT00000074214	Transcript	downstream_gene_variant	-	-	-	-	-	IMPACT=MODIFIER;DISTANCE=3279;STRAND=1;VARIANT_CLASS=SNV
2:18211151	-	T	ENSBTAG00000052348	ENSBTAT00000074214	Transcript	downstream_gene_variant	-	-	-	-	-	IMPACT=MODIFIER;DISTANCE=3280;STRAND=1;VARIANT_CLASS=SNV
2:18211173	rs454433680	C	ENSBTAG00000052348	ENSBTAT00000074214	Transcript	downstream_gene_variant	-	-	-	-	-	IMPACT=MODIFIER;DISTANCE=3302;STRAND=1;VARIANT_CLASS=SNV
2:18211711	rs384766705	T	ENSBTAG00000052348	ENSBTAT00000074214	Transcript	downstream_gene_variant	-	-	-	-	-	IMPACT=MODIFIER;DISTANCE=3840;STRAND=1;VARIANT_CLASS=SNV
2:18335892	rs210798174	C	ENSBTAG00000052709	ENSBTAT00000074598	Transcript	downstream_gene_variant	-	-	-	-	-	IMPACT=MODIFIER;DISTANCE=122;STRAND=1;VARIANT_CLASS=SNV
2:18336137	rs451205859	A	ENSBTAG00000052709	ENSBTAT00000074598	Transcript	downstream_gene_variant	-	-	-	-	-	IMPACT=MODIFIER;DISTANCE=367;STRAND=1;VARIANT_CLASS=SNV
2:18336631	rs722611208	T	ENSBTAG00000052709	ENSBTAT00000074598	Transcript	downstream_gene_variant	-	-	-	-	-	IMPACT=MODIFIER;DISTANCE=861;STRAND=1;VARIANT_CLASS=SNV
2:18336714	rs715533052	G	ENSBTAG00000052709	ENSBTAT00000074598	Transcript	downstream_gene_variant	-	-	-	-	-	IMPACT=MODIFIER;DISTANCE=944;STRAND=1;VARIANT_CLASS=SNV
2:18336728	rs517704252	C	ENSBTAG00000052709	ENSBTAT00000074598	Transcript	downstream_gene_variant	-	-	-	-	-	IMPACT=MODIFIER;DISTANCE=958;STRAND=1;VARIANT_CLASS=SNV
2:18336946	rs522674990	A	ENSBTAG00000052709	ENSBTAT00000074598	Transcript	downstream_gene_variant	-	-	-	-	-	IMPACT=MODIFIER;DISTANCE=1176;STRAND=1;VARIANT_CLASS=SNV
2:18336965	rs447100090	T	ENSBTAG00000052709	ENSBTAT00000074598	Transcript	downstream_gene_variant	-	-	-	-	-	IMPACT=MODIFIER;DISTANCE=1195;STRAND=1;VARIANT_CLASS=SNV
2:18336997	rs723642664	C	ENSBTAG00000052709	ENSBTAT00000074598	Transcript	downstream_gene_variant	-	-	-	-	-	IMPACT=MODIFIER;DISTANCE=1227;STRAND=1;VARIANT_CLASS=SNV
2:18337094	rs466940520	C	ENSBTAG00000052709	ENSBTAT00000074598	Transcript	downstream_gene_variant	-	-	-	-	-	IMPACT=MODIFIER;DISTANCE=1324;STRAND=1;VARIANT_CLASS=SNV
2:18514780	rs525453181	T	ENSBTAG00000042858	ENSBTAT00000059850	Transcript	downstream_gene_variant	-	-	-	-	-	IMPACT=MODIFIER;DISTANCE=3125;STRAND=-1;VARIANT_CLASS=SNV
2:25533220	rs520443843	A	ENSBTAG00000036258	ENSBTAT00000050760	Transcript	downstream_gene_variant	-	-	-	-	-	IMPACT=MODIFIER;DISTANCE=3417;STRAND=1;VARIANT_CLASS=SNV
2:36401286	rs208790825	A	ENSBTAG00000042933	ENSBTAT00000059925	Transcript	downstream_gene_variant	-	-	-	-	-	IMPACT=MODIFIER;DISTANCE=3122;STRAND=1;VARIANT_CLASS=SNV
2:69511544	rs1117299405	C	ENSBTAG00000015077	ENSBTAT00000045489	Transcript	downstream_gene_variant	-	-	-	-	-	IMPACT=MODIFIER;DISTANCE=164;STRAND=1;VARIANT_CLASS=SNV
2:69511545	rs720220472	A	ENSBTAG00000015077	ENSBTAT00000045489	Transcript	downstream_gene_variant	-	-	-	-	-	IMPACT=MODIFIER;DISTANCE=165;STRAND=1;VARIANT_CLASS=SNV
2:69511906	-	G	ENSBTAG00000015077	ENSBTAT00000045489	Transcript	downstream_gene_variant	-	-	-	-	-	IMPACT=MODIFIER;DISTANCE=526;STRAND=1;VARIANT_CLASS=SNV
2:69512042	-	T	ENSBTAG00000015077	ENSBTAT00000045489	Transcript	downstream_gene_variant	-	-	-	-	-	IMPACT=MODIFIER;DISTANCE=662;STRAND=1;VARIANT_CLASS=SNV
2:69512068	-	T	ENSBTAG00000015077	ENSBTAT00000045489	Transcript	downstream_gene_variant	-	-	-	-	-	IMPACT=MODIFIER;DISTANCE=688;STRAND=1;VARIANT_CLASS=SNV
2:69512129	rs520104791	C	ENSBTAG00000015077	ENSBTAT00000045489	Transcript	downstream_gene_variant	-	-	-	-	-	IMPACT=MODIFIER;DISTANCE=749;STRAND=1;VARIANT_CLASS=SNV
2:69512203	rs525213391	G	ENSBTAG00000015077	ENSBTAT00000045489	Transcript	downstream_gene_variant	-	-	-	-	-	IMPACT=MODIFIER;DISTANCE=823;STRAND=1;VARIANT_CLASS=SNV
2:69512236	-	A	ENSBTAG00000015077	ENSBTAT00000045489	Transcript	downstream_gene_variant	-	-	-	-	-	IMPACT=MODIFIER;DISTANCE=856;STRAND=1;VARIANT_CLASS=SNV
2:69512320	-	C	ENSBTAG00000015077	ENSBTAT00000045489	Transcript	downstream_gene_variant	-	-	-	-	-	IMPACT=MODIFIER;DISTANCE=940;STRAND=1;VARIANT_CLASS=SNV
2:69512434	-	T	ENSBTAG00000015077	ENSBTAT00000045489	Transcript	downstream_gene_variant	-	-	-	-	-	IMPACT=MODIFIER;DISTANCE=1054;STRAND=1;VARIANT_CLASS=SNV
2:69512440	-	A	ENSBTAG00000015077	ENSBTAT00000045489	Transcript	downstream_gene_variant	-	-	-	-	-	IMPACT=MODIFIER;DISTANCE=1060;STRAND=1;VARIANT_CLASS=SNV
2:69512658	-	G	ENSBTAG00000015077	ENSBTAT00000045489	Transcript	downstream_gene_variant	-	-	-	-	-	IMPACT=MODIFIER;DISTANCE=1278;STRAND=1;VARIANT_CLASS=SNV
2:69512661	-	G	ENSBTAG00000015077	ENSBTAT00000045489	Transcript	downstream_gene_variant	-	-	-	-	-	IMPACT=MODIFIER;DISTANCE=1281;STRAND=1;VARIANT_CLASS=SNV
2:69512666	-	G	ENSBTAG00000015077	ENSBTAT00000045489	Transcript	downstream_gene_variant	-	-	-	-	-	IMPACT=MODIFIER;DISTANCE=1286;STRAND=1;VARIANT_CLASS=SNV
2:79513340	-	A	ENSBTAG00000051479	ENSBTAT00000081716	Transcript	downstream_gene_variant	-	-	-	-	-	IMPACT=MODIFIER;DISTANCE=733;STRAND=1;VARIANT_CLASS=SNV
2:79513976	rs209410373	T	ENSBTAG00000051479	ENSBTAT00000081716	Transcript	downstream_gene_variant	-	-	-	-	-	IMPACT=MODIFIER;DISTANCE=1369;STRAND=1;VARIANT_CLASS=SNV
2:79514142	rs714060815	T	ENSBTAG00000051479	ENSBTAT00000081716	Transcript	downstream_gene_variant	-	-	-	-	-	IMPACT=MODIFIER;DISTANCE=1535;STRAND=1;VARIANT_CLASS=SNV
2:79514725	rs208224704	G	ENSBTAG00000051479	ENSBTAT00000081716	Transcript	downstream_gene_variant	-	-	-	-	-	IMPACT=MODIFIER;DISTANCE=2118;STRAND=1;VARIANT_CLASS=SNV
2:79517423	rs208808842	T	ENSBTAG00000051479	ENSBTAT00000081716	Transcript	downstream_gene_variant	-	-	-	-	-	IMPACT=MODIFIER;DISTANCE=4816;STRAND=1;VARIANT_CLASS=SNV
2:90805666	rs110953497	A	ENSBTAG00000045316	ENSBTAT00000062749	Transcript	downstream_gene_variant	-	-	-	-	-	IMPACT=MODIFIER;DISTANCE=1454;STRAND=1;VARIANT_CLASS=SNV
2:92574653	-	C	ENSBTAG00000040367	ENSBTAT00000044482	Transcript	downstream_gene_variant	-	-	-	-	-	IMPACT=MODIFIER;DISTANCE=794;STRAND=-1;VARIANT_CLASS=SNV
2:92574773	-	C	ENSBTAG00000040367	ENSBTAT00000044482	Transcript	downstream_gene_variant	-	-	-	-	-	IMPACT=MODIFIER;DISTANCE=674;STRAND=-1;VARIANT_CLASS=SNV
2:92574847	rs717741315	C	ENSBTAG00000040367	ENSBTAT00000044482	Transcript	downstream_gene_variant	-	-	-	-	-	IMPACT=MODIFIER;DISTANCE=600;STRAND=-1;VARIANT_CLASS=SNV
2:92574874	-	C	ENSBTAG00000040367	ENSBTAT00000044482	Transcript	downstream_gene_variant	-	-	-	-	-	IMPACT=MODIFIER;DISTANCE=573;STRAND=-1;VARIANT_CLASS=SNV
2:92575114	-	A	ENSBTAG00000040367	ENSBTAT00000044482	Transcript	downstream_gene_variant	-	-	-	-	-	IMPACT=MODIFIER;DISTANCE=333;STRAND=-1;VARIANT_CLASS=SNV
2:92575175	rs385419224	T	ENSBTAG00000040367	ENSBTAT00000044482	Transcript	downstream_gene_variant	-	-	-	-	-	IMPACT=MODIFIER;DISTANCE=272;STRAND=-1;VARIANT_CLASS=SNV
2:92575266	-	C	ENSBTAG00000040367	ENSBTAT00000044482	Transcript	downstream_gene_variant	-	-	-	-	-	IMPACT=MODIFIER;DISTANCE=181;STRAND=-1;VARIANT_CLASS=SNV
2:92575284	rs449536873	G	ENSBTAG00000040367	ENSBTAT00000044482	Transcript	downstream_gene_variant	-	-	-	-	-	IMPACT=MODIFIER;DISTANCE=163;STRAND=-1;VARIANT_CLASS=SNV
2:92575397	rs42601026	G	ENSBTAG00000040367	ENSBTAT00000044482	Transcript	downstream_gene_variant	-	-	-	-	-	IMPACT=MODIFIER;DISTANCE=50;STRAND=-1;VARIANT_CLASS=SNV
2:92575398	rs721483033	C	ENSBTAG00000040367	ENSBTAT00000044482	Transcript	downstream_gene_variant	-	-	-	-	-	IMPACT=MODIFIER;DISTANCE=49;STRAND=-1;VARIANT_CLASS=SNV
2:92575422	rs714417242	G	ENSBTAG00000040367	ENSBTAT00000044482	Transcript	downstream_gene_variant	-	-	-	-	-	IMPACT=MODIFIER;DISTANCE=25;STRAND=-1;VARIANT_CLASS=SNV
2:92575425	rs42601027	G	ENSBTAG00000040367	ENSBTAT00000044482	Transcript	downstream_gene_variant	-	-	-	-	-	IMPACT=MODIFIER;DISTANCE=22;STRAND=-1;VARIANT_CLASS=SNV
2:92575439	-	C	ENSBTAG00000040367	ENSBTAT00000044482	Transcript	downstream_gene_variant	-	-	-	-	-	IMPACT=MODIFIER;DISTANCE=8;STRAND=-1;VARIANT_CLASS=SNV
2:93958959	rs110518792	C	ENSBTAG00000053833	ENSBTAT00000075066	Transcript	downstream_gene_variant	-	-	-	-	-	IMPACT=MODIFIER;DISTANCE=1559;STRAND=1;VARIANT_CLASS=SNV
2:93959211	rs717907632	T	ENSBTAG00000053833	ENSBTAT00000075066	Transcript	downstream_gene_variant	-	-	-	-	-	IMPACT=MODIFIER;DISTANCE=1811;STRAND=1;VARIANT_CLASS=SNV
2:93959593	rs477724914	C	ENSBTAG00000053833	ENSBTAT00000075066	Transcript	downstream_gene_variant	-	-	-	-	-	IMPACT=MODIFIER;DISTANCE=2193;STRAND=1;VARIANT_CLASS=SNV
2:93959976	rs526999423	A	ENSBTAG00000053833	ENSBTAT00000075066	Transcript	downstream_gene_variant	-	-	-	-	-	IMPACT=MODIFIER;DISTANCE=2576;STRAND=1;VARIANT_CLASS=SNV
2:93959982	rs723468049	A	ENSBTAG00000053833	ENSBTAT00000075066	Transcript	downstream_gene_variant	-	-	-	-	-	IMPACT=MODIFIER;DISTANCE=2582;STRAND=1;VARIANT_CLASS=SNV
2:93960388	rs451205931	A	ENSBTAG00000053833	ENSBTAT00000075066	Transcript	downstream_gene_variant	-	-	-	-	-	IMPACT=MODIFIER;DISTANCE=2988;STRAND=1;VARIANT_CLASS=SNV
2:94423823	rs524353137	T	ENSBTAG00000055132	ENSBTAT00000079915	Transcript	downstream_gene_variant	-	-	-	-	-	IMPACT=MODIFIER;DISTANCE=2636;STRAND=-1;VARIANT_CLASS=SNV
2:94423823	rs524353137	T	ENSBTAG00000054879	ENSBTAT00000084820	Transcript	downstream_gene_variant	-	-	-	-	-	IMPACT=MODIFIER;DISTANCE=255;STRAND=1;VARIANT_CLASS=SNV
2:107422689	rs723627917	T	ENSBTAG00000049713	ENSBTAT00000081403	Transcript	downstream_gene_variant	-	-	-	-	-	IMPACT=MODIFIER;DISTANCE=4687;STRAND=-1;VARIANT_CLASS=SNV
2:107423294	rs43322215	C	ENSBTAG00000049713	ENSBTAT00000081403	Transcript	downstream_gene_variant	-	-	-	-	-	IMPACT=MODIFIER;DISTANCE=4082;STRAND=-1;VARIANT_CLASS=SNV
2:107423423	rs43322214	G	ENSBTAG00000049713	ENSBTAT00000081403	Transcript	downstream_gene_variant	-	-	-	-	-	IMPACT=MODIFIER;DISTANCE=3953;STRAND=-1;VARIANT_CLASS=SNV
2:107424020	rs43322212	T	ENSBTAG00000049713	ENSBTAT00000081403	Transcript	downstream_gene_variant	-	-	-	-	-	IMPACT=MODIFIER;DISTANCE=3356;STRAND=-1;VARIANT_CLASS=SNV
2:107424033	rs43322211	G	ENSBTAG00000049713	ENSBTAT00000081403	Transcript	downstream_gene_variant	-	-	-	-	-	IMPACT=MODIFIER;DISTANCE=3343;STRAND=-1;VARIANT_CLASS=SNV
2:107429507	rs480637368	G	ENSBTAG00000048641	ENSBTAT00000067980	Transcript	downstream_gene_variant	-	-	-	-	-	IMPACT=MODIFIER;DISTANCE=629;STRAND=1;VARIANT_CLASS=SNV
2:107429507	rs480637368	G	ENSBTAG00000052917	ENSBTAT00000072763	Transcript	downstream_gene_variant	-	-	-	-	-	IMPACT=MODIFIER;DISTANCE=4925;STRAND=-1;VARIANT_CLASS=SNV
2:107429507	rs480637368	G	ENSBTAG00000048641	ENSBTAT00000081796	Transcript	downstream_gene_variant	-	-	-	-	-	IMPACT=MODIFIER;DISTANCE=1408;STRAND=1;VARIANT_CLASS=SNV
2:107432531	rs443008240	T	ENSBTAG00000048641	ENSBTAT00000067980	Transcript	downstream_gene_variant	-	-	-	-	-	IMPACT=MODIFIER;DISTANCE=3653;STRAND=1;VARIANT_CLASS=SNV
2:107432531	rs443008240	T	ENSBTAG00000052917	ENSBTAT00000072763	Transcript	downstream_gene_variant	-	-	-	-	-	IMPACT=MODIFIER;DISTANCE=1901;STRAND=-1;VARIANT_CLASS=SNV
2:107432531	rs443008240	T	ENSBTAG00000048641	ENSBTAT00000081796	Transcript	downstream_gene_variant	-	-	-	-	-	IMPACT=MODIFIER;DISTANCE=4432;STRAND=1;VARIANT_CLASS=SNV
2:111893829	rs133003986	T	ENSBTAG00000027962	ENSBTAT00000040333	Transcript	downstream_gene_variant	-	-	-	-	-	IMPACT=MODIFIER;DISTANCE=6;STRAND=1;VARIANT_CLASS=SNV
2:111893993	rs1118060921	A	ENSBTAG00000027962	ENSBTAT00000040333	Transcript	downstream_gene_variant	-	-	-	-	-	IMPACT=MODIFIER;DISTANCE=170;STRAND=1;VARIANT_CLASS=SNV
2:115840115	-	T	ENSBTAG00000007127	ENSBTAT00000009378	Transcript	downstream_gene_variant	-	-	-	-	-	IMPACT=MODIFIER;DISTANCE=93;STRAND=1;VARIANT_CLASS=SNV
2:118313815	rs437081328	T	ENSBTAG00000047133	ENSBTAT00000063110	Transcript	downstream_gene_variant	-	-	-	-	-	IMPACT=MODIFIER;DISTANCE=46;STRAND=1;VARIANT_CLASS=SNV
2:118313815	rs437081328	T	ENSBTAG00000047133	ENSBTAT00000064013	Transcript	downstream_gene_variant	-	-	-	-	-	IMPACT=MODIFIER;DISTANCE=46;STRAND=1;VARIANT_CLASS=SNV
2:118313872	rs518179007	G	ENSBTAG00000047133	ENSBTAT00000063110	Transcript	downstream_gene_variant	-	-	-	-	-	IMPACT=MODIFIER;DISTANCE=103;STRAND=1;VARIANT_CLASS=SNV
2:118313872	rs518179007	G	ENSBTAG00000047133	ENSBTAT00000064013	Transcript	downstream_gene_variant	-	-	-	-	-	IMPACT=MODIFIER;DISTANCE=103;STRAND=1;VARIANT_CLASS=SNV
2:118313949	rs521537050	C	ENSBTAG00000047133	ENSBTAT00000063110	Transcript	downstream_gene_variant	-	-	-	-	-	IMPACT=MODIFIER;DISTANCE=180;STRAND=1;VARIANT_CLASS=SNV
2:118313949	rs521537050	C	ENSBTAG00000047133	ENSBTAT00000064013	Transcript	downstream_gene_variant	-	-	-	-	-	IMPACT=MODIFIER;DISTANCE=180;STRAND=1;VARIANT_CLASS=SNV
2:119414239	rs718164688	T	ENSBTAG00000051671	ENSBTAT00000085018	Transcript	downstream_gene_variant	-	-	-	-	-	IMPACT=MODIFIER;DISTANCE=4918;STRAND=1;VARIANT_CLASS=SNV
2:122438047	rs455376046	T	ENSBTAG00000053976	ENSBTAT00000077725	Transcript	downstream_gene_variant	-	-	-	-	-	IMPACT=MODIFIER;DISTANCE=4957;STRAND=-1;VARIANT_CLASS=SNV
2:122438175	rs523476635	T	ENSBTAG00000053976	ENSBTAT00000077725	Transcript	downstream_gene_variant	-	-	-	-	-	IMPACT=MODIFIER;DISTANCE=4829;STRAND=-1;VARIANT_CLASS=SNV
2:122652579	rs468855891	A	ENSBTAG00000050624	ENSBTAT00000060186	Transcript	downstream_gene_variant	-	-	-	-	-	IMPACT=MODIFIER;DISTANCE=2726;STRAND=1;VARIANT_CLASS=SNV
2:122653575	rs452744912	T	ENSBTAG00000050624	ENSBTAT00000060186	Transcript	downstream_gene_variant	-	-	-	-	-	IMPACT=MODIFIER;DISTANCE=3722;STRAND=1;VARIANT_CLASS=SNV
2:124381711	rs109636855	T	ENSBTAG00000051464	ENSBTAT00000082285	Transcript	downstream_gene_variant	-	-	-	-	-	IMPACT=MODIFIER;DISTANCE=92;STRAND=1;VARIANT_CLASS=SNV
2:124382057	-	T	ENSBTAG00000051464	ENSBTAT00000082285	Transcript	downstream_gene_variant	-	-	-	-	-	IMPACT=MODIFIER;DISTANCE=438;STRAND=1;VARIANT_CLASS=SNV
2:124382228	rs450803319	A	ENSBTAG00000051464	ENSBTAT00000082285	Transcript	downstream_gene_variant	-	-	-	-	-	IMPACT=MODIFIER;DISTANCE=609;STRAND=1;VARIANT_CLASS=SNV
2:124383163	rs716761091	G	ENSBTAG00000051464	ENSBTAT00000082285	Transcript	downstream_gene_variant	-	-	-	-	-	IMPACT=MODIFIER;DISTANCE=1544;STRAND=1;VARIANT_CLASS=SNV
2:124383258	rs721255650	T	ENSBTAG00000051464	ENSBTAT00000082285	Transcript	downstream_gene_variant	-	-	-	-	-	IMPACT=MODIFIER;DISTANCE=1639;STRAND=1;VARIANT_CLASS=SNV
2:124383530	rs110704714	A	ENSBTAG00000051464	ENSBTAT00000082285	Transcript	downstream_gene_variant	-	-	-	-	-	IMPACT=MODIFIER;DISTANCE=1911;STRAND=1;VARIANT_CLASS=SNV
2:124383736	rs1117212250	G	ENSBTAG00000051464	ENSBTAT00000082285	Transcript	downstream_gene_variant	-	-	-	-	-	IMPACT=MODIFIER;DISTANCE=2117;STRAND=1;VARIANT_CLASS=SNV
2:124384819	rs522440970	T	ENSBTAG00000051464	ENSBTAT00000082285	Transcript	downstream_gene_variant	-	-	-	-	-	IMPACT=MODIFIER;DISTANCE=3200;STRAND=1;VARIANT_CLASS=SNV
2:124385046	-	T	ENSBTAG00000051464	ENSBTAT00000082285	Transcript	downstream_gene_variant	-	-	-	-	-	IMPACT=MODIFIER;DISTANCE=3427;STRAND=1;VARIANT_CLASS=SNV
2:124385425	rs110295078	C	ENSBTAG00000051464	ENSBTAT00000082285	Transcript	downstream_gene_variant	-	-	-	-	-	IMPACT=MODIFIER;DISTANCE=3806;STRAND=1;VARIANT_CLASS=SNV
2:124386155	rs135894356	C	ENSBTAG00000051464	ENSBTAT00000082285	Transcript	downstream_gene_variant	-	-	-	-	-	IMPACT=MODIFIER;DISTANCE=4536;STRAND=1;VARIANT_CLASS=SNV
2:124851220	rs208271601	C	ENSBTAG00000052614	ENSBTAT00000076098	Transcript	downstream_gene_variant	-	-	-	-	-	IMPACT=MODIFIER;DISTANCE=1800;STRAND=1;VARIANT_CLASS=SNV
2:124851223	-	T	ENSBTAG00000052614	ENSBTAT00000076098	Transcript	downstream_gene_variant	-	-	-	-	-	IMPACT=MODIFIER;DISTANCE=1803;STRAND=1;VARIANT_CLASS=SNV
2:124851479	rs209809423	C	ENSBTAG00000052614	ENSBTAT00000076098	Transcript	downstream_gene_variant	-	-	-	-	-	IMPACT=MODIFIER;DISTANCE=2059;STRAND=1;VARIANT_CLASS=SNV
2:124852587	rs208238654	C	ENSBTAG00000042986	ENSBTAT00000059978	Transcript	downstream_gene_variant	-	-	-	-	-	IMPACT=MODIFIER;DISTANCE=423;STRAND=1;VARIANT_CLASS=SNV
2:124852587	rs208238654	C	ENSBTAG00000052614	ENSBTAT00000076098	Transcript	downstream_gene_variant	-	-	-	-	-	IMPACT=MODIFIER;DISTANCE=3167;STRAND=1;VARIANT_CLASS=SNV
2:124853025	rs209608248	G	ENSBTAG00000042986	ENSBTAT00000059978	Transcript	downstream_gene_variant	-	-	-	-	-	IMPACT=MODIFIER;DISTANCE=861;STRAND=1;VARIANT_CLASS=SNV
2:124853025	rs209608248	G	ENSBTAG00000052614	ENSBTAT00000076098	Transcript	downstream_gene_variant	-	-	-	-	-	IMPACT=MODIFIER;DISTANCE=3605;STRAND=1;VARIANT_CLASS=SNV
2:124853055	-	G	ENSBTAG00000042986	ENSBTAT00000059978	Transcript	downstream_gene_variant	-	-	-	-	-	IMPACT=MODIFIER;DISTANCE=891;STRAND=1;VARIANT_CLASS=SNV
2:124853055	-	G	ENSBTAG00000052614	ENSBTAT00000076098	Transcript	downstream_gene_variant	-	-	-	-	-	IMPACT=MODIFIER;DISTANCE=3635;STRAND=1;VARIANT_CLASS=SNV
2:124853128	rs380874375	C	ENSBTAG00000042986	ENSBTAT00000059978	Transcript	downstream_gene_variant	-	-	-	-	-	IMPACT=MODIFIER;DISTANCE=964;STRAND=1;VARIANT_CLASS=SNV
2:124853128	rs380874375	C	ENSBTAG00000052614	ENSBTAT00000076098	Transcript	downstream_gene_variant	-	-	-	-	-	IMPACT=MODIFIER;DISTANCE=3708;STRAND=1;VARIANT_CLASS=SNV
2:124853535	rs211465419	A	ENSBTAG00000042986	ENSBTAT00000059978	Transcript	downstream_gene_variant	-	-	-	-	-	IMPACT=MODIFIER;DISTANCE=1371;STRAND=1;VARIANT_CLASS=SNV
2:124853535	rs211465419	A	ENSBTAG00000052614	ENSBTAT00000076098	Transcript	downstream_gene_variant	-	-	-	-	-	IMPACT=MODIFIER;DISTANCE=4115;STRAND=1;VARIANT_CLASS=SNV
2:124853632	rs210851453	C	ENSBTAG00000042986	ENSBTAT00000059978	Transcript	downstream_gene_variant	-	-	-	-	-	IMPACT=MODIFIER;DISTANCE=1468;STRAND=1;VARIANT_CLASS=SNV
2:124853632	rs210851453	C	ENSBTAG00000052614	ENSBTAT00000076098	Transcript	downstream_gene_variant	-	-	-	-	-	IMPACT=MODIFIER;DISTANCE=4212;STRAND=1;VARIANT_CLASS=SNV
2:124853839	rs1116558079	T	ENSBTAG00000042986	ENSBTAT00000059978	Transcript	downstream_gene_variant	-	-	-	-	-	IMPACT=MODIFIER;DISTANCE=1675;STRAND=1;VARIANT_CLASS=SNV
2:124853839	rs1116558079	T	ENSBTAG00000052614	ENSBTAT00000076098	Transcript	downstream_gene_variant	-	-	-	-	-	IMPACT=MODIFIER;DISTANCE=4419;STRAND=1;VARIANT_CLASS=SNV
2:124854484	rs1117632959	G	ENSBTAG00000042986	ENSBTAT00000059978	Transcript	downstream_gene_variant	-	-	-	-	-	IMPACT=MODIFIER;DISTANCE=2320;STRAND=1;VARIANT_CLASS=SNV
2:124854484	rs1117632959	G	ENSBTAG00000048228	ENSBTAT00000066135	Transcript	downstream_gene_variant	-	-	-	-	-	IMPACT=MODIFIER;DISTANCE=477;STRAND=1;VARIANT_CLASS=SNV
2:124854619	rs717880818	A	ENSBTAG00000042986	ENSBTAT00000059978	Transcript	downstream_gene_variant	-	-	-	-	-	IMPACT=MODIFIER;DISTANCE=2455;STRAND=1;VARIANT_CLASS=SNV
2:124854619	rs717880818	A	ENSBTAG00000048228	ENSBTAT00000066135	Transcript	downstream_gene_variant	-	-	-	-	-	IMPACT=MODIFIER;DISTANCE=612;STRAND=1;VARIANT_CLASS=SNV
2:124854907	rs517650160	G	ENSBTAG00000042986	ENSBTAT00000059978	Transcript	downstream_gene_variant	-	-	-	-	-	IMPACT=MODIFIER;DISTANCE=2743;STRAND=1;VARIANT_CLASS=SNV
2:124854907	rs517650160	G	ENSBTAG00000048228	ENSBTAT00000066135	Transcript	downstream_gene_variant	-	-	-	-	-	IMPACT=MODIFIER;DISTANCE=900;STRAND=1;VARIANT_CLASS=SNV
2:124854918	rs209333296	T	ENSBTAG00000042986	ENSBTAT00000059978	Transcript	downstream_gene_variant	-	-	-	-	-	IMPACT=MODIFIER;DISTANCE=2754;STRAND=1;VARIANT_CLASS=SNV
2:124854918	rs209333296	T	ENSBTAG00000048228	ENSBTAT00000066135	Transcript	downstream_gene_variant	-	-	-	-	-	IMPACT=MODIFIER;DISTANCE=911;STRAND=1;VARIANT_CLASS=SNV
2:124854942	rs210975663	C	ENSBTAG00000042986	ENSBTAT00000059978	Transcript	downstream_gene_variant	-	-	-	-	-	IMPACT=MODIFIER;DISTANCE=2778;STRAND=1;VARIANT_CLASS=SNV
2:124854942	rs210975663	C	ENSBTAG00000048228	ENSBTAT00000066135	Transcript	downstream_gene_variant	-	-	-	-	-	IMPACT=MODIFIER;DISTANCE=935;STRAND=1;VARIANT_CLASS=SNV
2:124854974	rs207500203	T	ENSBTAG00000042986	ENSBTAT00000059978	Transcript	downstream_gene_variant	-	-	-	-	-	IMPACT=MODIFIER;DISTANCE=2810;STRAND=1;VARIANT_CLASS=SNV
2:124854974	rs207500203	T	ENSBTAG00000048228	ENSBTAT00000066135	Transcript	downstream_gene_variant	-	-	-	-	-	IMPACT=MODIFIER;DISTANCE=967;STRAND=1;VARIANT_CLASS=SNV
2:124855091	rs209129109	C	ENSBTAG00000042986	ENSBTAT00000059978	Transcript	downstream_gene_variant	-	-	-	-	-	IMPACT=MODIFIER;DISTANCE=2927;STRAND=1;VARIANT_CLASS=SNV
2:124855091	rs209129109	C	ENSBTAG00000048228	ENSBTAT00000066135	Transcript	downstream_gene_variant	-	-	-	-	-	IMPACT=MODIFIER;DISTANCE=1084;STRAND=1;VARIANT_CLASS=SNV
2:124855283	rs211336761	C	ENSBTAG00000042986	ENSBTAT00000059978	Transcript	downstream_gene_variant	-	-	-	-	-	IMPACT=MODIFIER;DISTANCE=3119;STRAND=1;VARIANT_CLASS=SNV
2:124855283	rs211336761	C	ENSBTAG00000048228	ENSBTAT00000066135	Transcript	downstream_gene_variant	-	-	-	-	-	IMPACT=MODIFIER;DISTANCE=1276;STRAND=1;VARIANT_CLASS=SNV
2:124855315	rs208480708	G	ENSBTAG00000042986	ENSBTAT00000059978	Transcript	downstream_gene_variant	-	-	-	-	-	IMPACT=MODIFIER;DISTANCE=3151;STRAND=1;VARIANT_CLASS=SNV
2:124855315	rs208480708	G	ENSBTAG00000048228	ENSBTAT00000066135	Transcript	downstream_gene_variant	-	-	-	-	-	IMPACT=MODIFIER;DISTANCE=1308;STRAND=1;VARIANT_CLASS=SNV
2:124855446	rs719450910	A	ENSBTAG00000042986	ENSBTAT00000059978	Transcript	downstream_gene_variant	-	-	-	-	-	IMPACT=MODIFIER;DISTANCE=3282;STRAND=1;VARIANT_CLASS=SNV
2:124855446	rs719450910	A	ENSBTAG00000048228	ENSBTAT00000066135	Transcript	downstream_gene_variant	-	-	-	-	-	IMPACT=MODIFIER;DISTANCE=1439;STRAND=1;VARIANT_CLASS=SNV
2:125946322	rs208004409	T	ENSBTAG00000050795	ENSBTAT00000071493	Transcript	downstream_gene_variant	-	-	-	-	-	IMPACT=MODIFIER;DISTANCE=4896;STRAND=-1;VARIANT_CLASS=SNV
2:125946431	rs209352723	A	ENSBTAG00000050795	ENSBTAT00000071493	Transcript	downstream_gene_variant	-	-	-	-	-	IMPACT=MODIFIER;DISTANCE=4787;STRAND=-1;VARIANT_CLASS=SNV
2:125946558	rs719984645	A	ENSBTAG00000050795	ENSBTAT00000071493	Transcript	downstream_gene_variant	-	-	-	-	-	IMPACT=MODIFIER;DISTANCE=4660;STRAND=-1;VARIANT_CLASS=SNV
2:125946579	rs456326721	T	ENSBTAG00000050795	ENSBTAT00000071493	Transcript	downstream_gene_variant	-	-	-	-	-	IMPACT=MODIFIER;DISTANCE=4639;STRAND=-1;VARIANT_CLASS=SNV
2:125946583	rs435352489	T	ENSBTAG00000050795	ENSBTAT00000071493	Transcript	downstream_gene_variant	-	-	-	-	-	IMPACT=MODIFIER;DISTANCE=4635;STRAND=-1;VARIANT_CLASS=SNV
2:125946617	rs465965842	T	ENSBTAG00000050795	ENSBTAT00000071493	Transcript	downstream_gene_variant	-	-	-	-	-	IMPACT=MODIFIER;DISTANCE=4601;STRAND=-1;VARIANT_CLASS=SNV
2:125946679	rs210409610	A	ENSBTAG00000050795	ENSBTAT00000071493	Transcript	downstream_gene_variant	-	-	-	-	-	IMPACT=MODIFIER;DISTANCE=4539;STRAND=-1;VARIANT_CLASS=SNV
2:125946701	rs520027402	T	ENSBTAG00000050795	ENSBTAT00000071493	Transcript	downstream_gene_variant	-	-	-	-	-	IMPACT=MODIFIER;DISTANCE=4517;STRAND=-1;VARIANT_CLASS=SNV
2:125946706	rs208096007	T	ENSBTAG00000050795	ENSBTAT00000071493	Transcript	downstream_gene_variant	-	-	-	-	-	IMPACT=MODIFIER;DISTANCE=4512;STRAND=-1;VARIANT_CLASS=SNV
2:125946862	rs525148619	A	ENSBTAG00000050795	ENSBTAT00000071493	Transcript	downstream_gene_variant	-	-	-	-	-	IMPACT=MODIFIER;DISTANCE=4356;STRAND=-1;VARIANT_CLASS=SNV
2:125947075	rs481900178	A	ENSBTAG00000050795	ENSBTAT00000071493	Transcript	downstream_gene_variant	-	-	-	-	-	IMPACT=MODIFIER;DISTANCE=4143;STRAND=-1;VARIANT_CLASS=SNV
2:125947125	rs717279062	A	ENSBTAG00000050795	ENSBTAT00000071493	Transcript	downstream_gene_variant	-	-	-	-	-	IMPACT=MODIFIER;DISTANCE=4093;STRAND=-1;VARIANT_CLASS=SNV
2:125948332	rs517664216	C	ENSBTAG00000050795	ENSBTAT00000071493	Transcript	downstream_gene_variant	-	-	-	-	-	IMPACT=MODIFIER;DISTANCE=2886;STRAND=-1;VARIANT_CLASS=SNV
2:126930386	rs526585965	T	ENSBTAG00000050680	ENSBTAT00000083542	Transcript	downstream_gene_variant	-	-	-	-	-	IMPACT=MODIFIER;DISTANCE=1183;STRAND=1;VARIANT_CLASS=SNV
2:127662324	-	C	ENSBTAG00000001297	ENSBTAT00000001711	Transcript	downstream_gene_variant	-	-	-	-	-	IMPACT=MODIFIER;DISTANCE=2016;STRAND=1;VARIANT_CLASS=SNV
2:133044560	rs109176831	A	ENSBTAG00000005140	ENSBTAT00000006779	Transcript	downstream_gene_variant	-	-	-	-	-	IMPACT=MODIFIER;DISTANCE=810;STRAND=-1;VARIANT_CLASS=SNV
2:133044560	rs109176831	A	ENSBTAG00000005140	ENSBTAT00000083342	Transcript	downstream_gene_variant	-	-	-	-	-	IMPACT=MODIFIER;DISTANCE=810;STRAND=-1;VARIANT_CLASS=SNV
2:133044573	rs385741353	T	ENSBTAG00000005140	ENSBTAT00000006779	Transcript	downstream_gene_variant	-	-	-	-	-	IMPACT=MODIFIER;DISTANCE=797;STRAND=-1;VARIANT_CLASS=SNV
2:133044573	rs385741353	T	ENSBTAG00000005140	ENSBTAT00000083342	Transcript	downstream_gene_variant	-	-	-	-	-	IMPACT=MODIFIER;DISTANCE=797;STRAND=-1;VARIANT_CLASS=SNV
2:133044576	rs43322419	T	ENSBTAG00000005140	ENSBTAT00000006779	Transcript	downstream_gene_variant	-	-	-	-	-	IMPACT=MODIFIER;DISTANCE=794;STRAND=-1;VARIANT_CLASS=SNV
2:133044576	rs43322419	T	ENSBTAG00000005140	ENSBTAT00000083342	Transcript	downstream_gene_variant	-	-	-	-	-	IMPACT=MODIFIER;DISTANCE=794;STRAND=-1;VARIANT_CLASS=SNV
2:133044632	rs383377302	A	ENSBTAG00000005140	ENSBTAT00000006779	Transcript	downstream_gene_variant	-	-	-	-	-	IMPACT=MODIFIER;DISTANCE=738;STRAND=-1;VARIANT_CLASS=SNV
2:133044632	rs383377302	A	ENSBTAG00000005140	ENSBTAT00000083342	Transcript	downstream_gene_variant	-	-	-	-	-	IMPACT=MODIFIER;DISTANCE=738;STRAND=-1;VARIANT_CLASS=SNV
2:133044691	rs109137184	T	ENSBTAG00000005140	ENSBTAT00000006779	Transcript	downstream_gene_variant	-	-	-	-	-	IMPACT=MODIFIER;DISTANCE=679;STRAND=-1;VARIANT_CLASS=SNV
2:133044691	rs109137184	T	ENSBTAG00000005140	ENSBTAT00000083342	Transcript	downstream_gene_variant	-	-	-	-	-	IMPACT=MODIFIER;DISTANCE=679;STRAND=-1;VARIANT_CLASS=SNV
2:133044900	rs1116918775	A	ENSBTAG00000005140	ENSBTAT00000006779	Transcript	downstream_gene_variant	-	-	-	-	-	IMPACT=MODIFIER;DISTANCE=470;STRAND=-1;VARIANT_CLASS=SNV
2:133044900	rs1116918775	A	ENSBTAG00000005140	ENSBTAT00000083342	Transcript	downstream_gene_variant	-	-	-	-	-	IMPACT=MODIFIER;DISTANCE=470;STRAND=-1;VARIANT_CLASS=SNV
2:133045244	rs384195644	T	ENSBTAG00000005140	ENSBTAT00000006779	Transcript	downstream_gene_variant	-	-	-	-	-	IMPACT=MODIFIER;DISTANCE=126;STRAND=-1;VARIANT_CLASS=SNV
2:133045244	rs384195644	T	ENSBTAG00000005140	ENSBTAT00000083342	Transcript	downstream_gene_variant	-	-	-	-	-	IMPACT=MODIFIER;DISTANCE=126;STRAND=-1;VARIANT_CLASS=SNV
2:133045302	rs209520643	A	ENSBTAG00000005140	ENSBTAT00000006779	Transcript	downstream_gene_variant	-	-	-	-	-	IMPACT=MODIFIER;DISTANCE=68;STRAND=-1;VARIANT_CLASS=SNV
2:133045302	rs209520643	A	ENSBTAG00000005140	ENSBTAT00000083342	Transcript	downstream_gene_variant	-	-	-	-	-	IMPACT=MODIFIER;DISTANCE=68;STRAND=-1;VARIANT_CLASS=SNV
2:133045331	rs110845979	A	ENSBTAG00000005140	ENSBTAT00000006779	Transcript	downstream_gene_variant	-	-	-	-	-	IMPACT=MODIFIER;DISTANCE=39;STRAND=-1;VARIANT_CLASS=SNV
2:133045331	rs110845979	A	ENSBTAG00000005140	ENSBTAT00000083342	Transcript	downstream_gene_variant	-	-	-	-	-	IMPACT=MODIFIER;DISTANCE=39;STRAND=-1;VARIANT_CLASS=SNV
2:133418731	rs520800048	A	ENSBTAG00000052114	ENSBTAT00000073257	Transcript	downstream_gene_variant	-	-	-	-	-	IMPACT=MODIFIER;DISTANCE=269;STRAND=1;VARIANT_CLASS=SNV
2:133418750	rs523598475	C	ENSBTAG00000052114	ENSBTAT00000073257	Transcript	downstream_gene_variant	-	-	-	-	-	IMPACT=MODIFIER;DISTANCE=288;STRAND=1;VARIANT_CLASS=SNV
2:133419143	rs518303731	A	ENSBTAG00000052114	ENSBTAT00000073257	Transcript	downstream_gene_variant	-	-	-	-	-	IMPACT=MODIFIER;DISTANCE=681;STRAND=1;VARIANT_CLASS=SNV
2:133419270	rs521871291	A	ENSBTAG00000052114	ENSBTAT00000073257	Transcript	downstream_gene_variant	-	-	-	-	-	IMPACT=MODIFIER;DISTANCE=808;STRAND=1;VARIANT_CLASS=SNV
2:133420326	rs517429387	A	ENSBTAG00000052114	ENSBTAT00000073257	Transcript	downstream_gene_variant	-	-	-	-	-	IMPACT=MODIFIER;DISTANCE=1864;STRAND=1;VARIANT_CLASS=SNV
2:133420365	rs522418748	A	ENSBTAG00000052114	ENSBTAT00000073257	Transcript	downstream_gene_variant	-	-	-	-	-	IMPACT=MODIFIER;DISTANCE=1903;STRAND=1;VARIANT_CLASS=SNV
2:133421102	rs1116094660	A	ENSBTAG00000052114	ENSBTAT00000073257	Transcript	downstream_gene_variant	-	-	-	-	-	IMPACT=MODIFIER;DISTANCE=2640;STRAND=1;VARIANT_CLASS=SNV
2:133421113	rs518089945	C	ENSBTAG00000052114	ENSBTAT00000073257	Transcript	downstream_gene_variant	-	-	-	-	-	IMPACT=MODIFIER;DISTANCE=2651;STRAND=1;VARIANT_CLASS=SNV
2:135771848	-	T	ENSBTAG00000052646	ENSBTAT00000075003	Transcript	downstream_gene_variant	-	-	-	-	-	IMPACT=MODIFIER;DISTANCE=1790;STRAND=1;VARIANT_CLASS=SNV
2:135772605	-	T	ENSBTAG00000052646	ENSBTAT00000075003	Transcript	downstream_gene_variant	-	-	-	-	-	IMPACT=MODIFIER;DISTANCE=2547;STRAND=1;VARIANT_CLASS=SNV
3:657594	rs720869728	C	ENSBTAG00000045284	ENSBTAT00000062717	Transcript	downstream_gene_variant	-	-	-	-	-	IMPACT=MODIFIER;DISTANCE=1856;STRAND=1;VARIANT_CLASS=SNV
3:1637390	rs132787979	A	ENSBTAG00000049336	ENSBTAT00000078613	Transcript	downstream_gene_variant	-	-	-	-	-	IMPACT=MODIFIER;DISTANCE=3123;STRAND=1;VARIANT_CLASS=SNV
3:9474942	-	G	ENSBTAG00000052819	ENSBTAT00000079156	Transcript	downstream_gene_variant	-	-	-	-	-	IMPACT=MODIFIER;DISTANCE=1755;STRAND=1;VARIANT_CLASS=SNV
3:9475081	rs472233227	C	ENSBTAG00000052819	ENSBTAT00000079156	Transcript	downstream_gene_variant	-	-	-	-	-	IMPACT=MODIFIER;DISTANCE=1894;STRAND=1;VARIANT_CLASS=SNV
3:9475088	rs516682545	A	ENSBTAG00000052819	ENSBTAT00000079156	Transcript	downstream_gene_variant	-	-	-	-	-	IMPACT=MODIFIER;DISTANCE=1901;STRAND=1;VARIANT_CLASS=SNV
3:13043504	rs467528903	G	ENSBTAG00000052866	ENSBTAT00000077434	Transcript	downstream_gene_variant	-	-	-	-	-	IMPACT=MODIFIER;DISTANCE=4892;STRAND=-1;VARIANT_CLASS=SNV
3:13043644	rs472605561	G	ENSBTAG00000052866	ENSBTAT00000077434	Transcript	downstream_gene_variant	-	-	-	-	-	IMPACT=MODIFIER;DISTANCE=4752;STRAND=-1;VARIANT_CLASS=SNV
3:13043650	rs441179935	A	ENSBTAG00000052866	ENSBTAT00000077434	Transcript	downstream_gene_variant	-	-	-	-	-	IMPACT=MODIFIER;DISTANCE=4746;STRAND=-1;VARIANT_CLASS=SNV
3:13043749	rs451561285	A	ENSBTAG00000052866	ENSBTAT00000077434	Transcript	downstream_gene_variant	-	-	-	-	-	IMPACT=MODIFIER;DISTANCE=4647;STRAND=-1;VARIANT_CLASS=SNV
3:13043759	rs471927184	T	ENSBTAG00000052866	ENSBTAT00000077434	Transcript	downstream_gene_variant	-	-	-	-	-	IMPACT=MODIFIER;DISTANCE=4637;STRAND=-1;VARIANT_CLASS=SNV
3:13043782	rs443846022	A	ENSBTAG00000052866	ENSBTAT00000077434	Transcript	downstream_gene_variant	-	-	-	-	-	IMPACT=MODIFIER;DISTANCE=4614;STRAND=-1;VARIANT_CLASS=SNV
3:13043964	rs478898836	C	ENSBTAG00000052866	ENSBTAT00000077434	Transcript	downstream_gene_variant	-	-	-	-	-	IMPACT=MODIFIER;DISTANCE=4432;STRAND=-1;VARIANT_CLASS=SNV
3:13043974	-	C	ENSBTAG00000052866	ENSBTAT00000077434	Transcript	downstream_gene_variant	-	-	-	-	-	IMPACT=MODIFIER;DISTANCE=4422;STRAND=-1;VARIANT_CLASS=SNV
3:13043977	-	C	ENSBTAG00000052866	ENSBTAT00000077434	Transcript	downstream_gene_variant	-	-	-	-	-	IMPACT=MODIFIER;DISTANCE=4419;STRAND=-1;VARIANT_CLASS=SNV
3:13044031	rs525985647	G	ENSBTAG00000052866	ENSBTAT00000077434	Transcript	downstream_gene_variant	-	-	-	-	-	IMPACT=MODIFIER;DISTANCE=4365;STRAND=-1;VARIANT_CLASS=SNV
3:13044250	rs520681368	G	ENSBTAG00000052866	ENSBTAT00000077434	Transcript	downstream_gene_variant	-	-	-	-	-	IMPACT=MODIFIER;DISTANCE=4146;STRAND=-1;VARIANT_CLASS=SNV
3:13044332	rs516477414	A	ENSBTAG00000052866	ENSBTAT00000077434	Transcript	downstream_gene_variant	-	-	-	-	-	IMPACT=MODIFIER;DISTANCE=4064;STRAND=-1;VARIANT_CLASS=SNV
3:13044716	-	C	ENSBTAG00000052866	ENSBTAT00000077434	Transcript	downstream_gene_variant	-	-	-	-	-	IMPACT=MODIFIER;DISTANCE=3680;STRAND=-1;VARIANT_CLASS=SNV
3:13044749	-	C	ENSBTAG00000052866	ENSBTAT00000077434	Transcript	downstream_gene_variant	-	-	-	-	-	IMPACT=MODIFIER;DISTANCE=3647;STRAND=-1;VARIANT_CLASS=SNV
3:13044750	-	C	ENSBTAG00000052866	ENSBTAT00000077434	Transcript	downstream_gene_variant	-	-	-	-	-	IMPACT=MODIFIER;DISTANCE=3646;STRAND=-1;VARIANT_CLASS=SNV
3:13044757	-	C	ENSBTAG00000052866	ENSBTAT00000077434	Transcript	downstream_gene_variant	-	-	-	-	-	IMPACT=MODIFIER;DISTANCE=3639;STRAND=-1;VARIANT_CLASS=SNV
3:13044762	rs443436461	C	ENSBTAG00000052866	ENSBTAT00000077434	Transcript	downstream_gene_variant	-	-	-	-	-	IMPACT=MODIFIER;DISTANCE=3634;STRAND=-1;VARIANT_CLASS=SNV
3:13044763	rs461925278	C	ENSBTAG00000052866	ENSBTAT00000077434	Transcript	downstream_gene_variant	-	-	-	-	-	IMPACT=MODIFIER;DISTANCE=3633;STRAND=-1;VARIANT_CLASS=SNV
3:13044776	-	C	ENSBTAG00000052866	ENSBTAT00000077434	Transcript	downstream_gene_variant	-	-	-	-	-	IMPACT=MODIFIER;DISTANCE=3620;STRAND=-1;VARIANT_CLASS=SNV
3:13044792	-	C	ENSBTAG00000052866	ENSBTAT00000077434	Transcript	downstream_gene_variant	-	-	-	-	-	IMPACT=MODIFIER;DISTANCE=3604;STRAND=-1;VARIANT_CLASS=SNV
3:13044804	-	C	ENSBTAG00000052866	ENSBTAT00000077434	Transcript	downstream_gene_variant	-	-	-	-	-	IMPACT=MODIFIER;DISTANCE=3592;STRAND=-1;VARIANT_CLASS=SNV
3:13044806	-	C	ENSBTAG00000052866	ENSBTAT00000077434	Transcript	downstream_gene_variant	-	-	-	-	-	IMPACT=MODIFIER;DISTANCE=3590;STRAND=-1;VARIANT_CLASS=SNV
3:13044821	-	C	ENSBTAG00000052866	ENSBTAT00000077434	Transcript	downstream_gene_variant	-	-	-	-	-	IMPACT=MODIFIER;DISTANCE=3575;STRAND=-1;VARIANT_CLASS=SNV
3:13044858	-	C	ENSBTAG00000052866	ENSBTAT00000077434	Transcript	downstream_gene_variant	-	-	-	-	-	IMPACT=MODIFIER;DISTANCE=3538;STRAND=-1;VARIANT_CLASS=SNV
3:13044863	rs517541766	G	ENSBTAG00000052866	ENSBTAT00000077434	Transcript	downstream_gene_variant	-	-	-	-	-	IMPACT=MODIFIER;DISTANCE=3533;STRAND=-1;VARIANT_CLASS=SNV
3:13044893	rs522929906	T	ENSBTAG00000052866	ENSBTAT00000077434	Transcript	downstream_gene_variant	-	-	-	-	-	IMPACT=MODIFIER;DISTANCE=3503;STRAND=-1;VARIANT_CLASS=SNV
3:13044939	rs715675015	C	ENSBTAG00000052866	ENSBTAT00000077434	Transcript	downstream_gene_variant	-	-	-	-	-	IMPACT=MODIFIER;DISTANCE=3457;STRAND=-1;VARIANT_CLASS=SNV
3:13045060	rs523760896	G	ENSBTAG00000052866	ENSBTAT00000077434	Transcript	downstream_gene_variant	-	-	-	-	-	IMPACT=MODIFIER;DISTANCE=3336;STRAND=-1;VARIANT_CLASS=SNV
3:13045232	rs463795915	A	ENSBTAG00000052866	ENSBTAT00000077434	Transcript	downstream_gene_variant	-	-	-	-	-	IMPACT=MODIFIER;DISTANCE=3164;STRAND=-1;VARIANT_CLASS=SNV
3:13045252	rs480839719	T	ENSBTAG00000052866	ENSBTAT00000077434	Transcript	downstream_gene_variant	-	-	-	-	-	IMPACT=MODIFIER;DISTANCE=3144;STRAND=-1;VARIANT_CLASS=SNV
3:13045408	rs723745617	T	ENSBTAG00000052866	ENSBTAT00000077434	Transcript	downstream_gene_variant	-	-	-	-	-	IMPACT=MODIFIER;DISTANCE=2988;STRAND=-1;VARIANT_CLASS=SNV
3:13045467	rs453062208	C	ENSBTAG00000052866	ENSBTAT00000077434	Transcript	downstream_gene_variant	-	-	-	-	-	IMPACT=MODIFIER;DISTANCE=2929;STRAND=-1;VARIANT_CLASS=SNV
3:13045876	rs444873401	C	ENSBTAG00000052866	ENSBTAT00000077434	Transcript	downstream_gene_variant	-	-	-	-	-	IMPACT=MODIFIER;DISTANCE=2520;STRAND=-1;VARIANT_CLASS=SNV
3:13046104	rs717458137	A	ENSBTAG00000052866	ENSBTAT00000077434	Transcript	downstream_gene_variant	-	-	-	-	-	IMPACT=MODIFIER;DISTANCE=2292;STRAND=-1;VARIANT_CLASS=SNV
3:13046171	rs136801192	A	ENSBTAG00000052866	ENSBTAT00000077434	Transcript	downstream_gene_variant	-	-	-	-	-	IMPACT=MODIFIER;DISTANCE=2225;STRAND=-1;VARIANT_CLASS=SNV
3:13046179	rs134582164	A	ENSBTAG00000052866	ENSBTAT00000077434	Transcript	downstream_gene_variant	-	-	-	-	-	IMPACT=MODIFIER;DISTANCE=2217;STRAND=-1;VARIANT_CLASS=SNV
3:13046232	rs450810726	G	ENSBTAG00000052866	ENSBTAT00000077434	Transcript	downstream_gene_variant	-	-	-	-	-	IMPACT=MODIFIER;DISTANCE=2164;STRAND=-1;VARIANT_CLASS=SNV
3:13046381	rs518080435	T	ENSBTAG00000052866	ENSBTAT00000077434	Transcript	downstream_gene_variant	-	-	-	-	-	IMPACT=MODIFIER;DISTANCE=2015;STRAND=-1;VARIANT_CLASS=SNV
3:13046424	rs715104774	A	ENSBTAG00000052866	ENSBTAT00000077434	Transcript	downstream_gene_variant	-	-	-	-	-	IMPACT=MODIFIER;DISTANCE=1972;STRAND=-1;VARIANT_CLASS=SNV
3:13047635	rs715934934	T	ENSBTAG00000052866	ENSBTAT00000077434	Transcript	downstream_gene_variant	-	-	-	-	-	IMPACT=MODIFIER;DISTANCE=761;STRAND=-1;VARIANT_CLASS=SNV
3:13047915	rs466299600	G	ENSBTAG00000052866	ENSBTAT00000077434	Transcript	downstream_gene_variant	-	-	-	-	-	IMPACT=MODIFIER;DISTANCE=481;STRAND=-1;VARIANT_CLASS=SNV
3:13048007	rs474707525	T	ENSBTAG00000052866	ENSBTAT00000077434	Transcript	downstream_gene_variant	-	-	-	-	-	IMPACT=MODIFIER;DISTANCE=389;STRAND=-1;VARIANT_CLASS=SNV
3:13048052	rs719935758	T	ENSBTAG00000052866	ENSBTAT00000077434	Transcript	downstream_gene_variant	-	-	-	-	-	IMPACT=MODIFIER;DISTANCE=344;STRAND=-1;VARIANT_CLASS=SNV
3:13048319	rs434821352	C	ENSBTAG00000052866	ENSBTAT00000077434	Transcript	downstream_gene_variant	-	-	-	-	-	IMPACT=MODIFIER;DISTANCE=77;STRAND=-1;VARIANT_CLASS=SNV
3:13048322	rs521742454	C	ENSBTAG00000052866	ENSBTAT00000077434	Transcript	downstream_gene_variant	-	-	-	-	-	IMPACT=MODIFIER;DISTANCE=74;STRAND=-1;VARIANT_CLASS=SNV
3:13049348	rs110008961	A	ENSBTAG00000052866	ENSBTAT00000077612	Transcript	downstream_gene_variant	-	-	-	-	-	IMPACT=MODIFIER;DISTANCE=4799;STRAND=-1;VARIANT_CLASS=SNV
3:13049348	rs110008961	A	ENSBTAG00000052866	ENSBTAT00000081393	Transcript	downstream_gene_variant	-	-	-	-	-	IMPACT=MODIFIER;DISTANCE=4799;STRAND=-1;VARIANT_CLASS=SNV
3:13049469	rs457471951	G	ENSBTAG00000052866	ENSBTAT00000077612	Transcript	downstream_gene_variant	-	-	-	-	-	IMPACT=MODIFIER;DISTANCE=4678;STRAND=-1;VARIANT_CLASS=SNV
3:13049469	rs457471951	G	ENSBTAG00000052866	ENSBTAT00000081393	Transcript	downstream_gene_variant	-	-	-	-	-	IMPACT=MODIFIER;DISTANCE=4678;STRAND=-1;VARIANT_CLASS=SNV
3:13049883	rs718988793	A	ENSBTAG00000052866	ENSBTAT00000073829	Transcript	downstream_gene_variant	-	-	-	-	-	IMPACT=MODIFIER;DISTANCE=4644;STRAND=-1;VARIANT_CLASS=SNV
3:13049883	rs718988793	A	ENSBTAG00000052866	ENSBTAT00000077612	Transcript	downstream_gene_variant	-	-	-	-	-	IMPACT=MODIFIER;DISTANCE=4264;STRAND=-1;VARIANT_CLASS=SNV
3:13049883	rs718988793	A	ENSBTAG00000052866	ENSBTAT00000081393	Transcript	downstream_gene_variant	-	-	-	-	-	IMPACT=MODIFIER;DISTANCE=4264;STRAND=-1;VARIANT_CLASS=SNV
3:13049923	rs722182574	A	ENSBTAG00000052866	ENSBTAT00000073829	Transcript	downstream_gene_variant	-	-	-	-	-	IMPACT=MODIFIER;DISTANCE=4604;STRAND=-1;VARIANT_CLASS=SNV
3:13049923	rs722182574	A	ENSBTAG00000052866	ENSBTAT00000077612	Transcript	downstream_gene_variant	-	-	-	-	-	IMPACT=MODIFIER;DISTANCE=4224;STRAND=-1;VARIANT_CLASS=SNV
3:13049923	rs722182574	A	ENSBTAG00000052866	ENSBTAT00000081393	Transcript	downstream_gene_variant	-	-	-	-	-	IMPACT=MODIFIER;DISTANCE=4224;STRAND=-1;VARIANT_CLASS=SNV
3:13049976	rs474449451	C	ENSBTAG00000052866	ENSBTAT00000073829	Transcript	downstream_gene_variant	-	-	-	-	-	IMPACT=MODIFIER;DISTANCE=4551;STRAND=-1;VARIANT_CLASS=SNV
3:13049976	rs474449451	C	ENSBTAG00000052866	ENSBTAT00000077612	Transcript	downstream_gene_variant	-	-	-	-	-	IMPACT=MODIFIER;DISTANCE=4171;STRAND=-1;VARIANT_CLASS=SNV
3:13049976	rs474449451	C	ENSBTAG00000052866	ENSBTAT00000081393	Transcript	downstream_gene_variant	-	-	-	-	-	IMPACT=MODIFIER;DISTANCE=4171;STRAND=-1;VARIANT_CLASS=SNV
3:13050539	rs459870271	C	ENSBTAG00000052866	ENSBTAT00000073829	Transcript	downstream_gene_variant	-	-	-	-	-	IMPACT=MODIFIER;DISTANCE=3988;STRAND=-1;VARIANT_CLASS=SNV
3:13050539	rs459870271	C	ENSBTAG00000052866	ENSBTAT00000077612	Transcript	downstream_gene_variant	-	-	-	-	-	IMPACT=MODIFIER;DISTANCE=3608;STRAND=-1;VARIANT_CLASS=SNV
3:13050539	rs459870271	C	ENSBTAG00000052866	ENSBTAT00000081393	Transcript	downstream_gene_variant	-	-	-	-	-	IMPACT=MODIFIER;DISTANCE=3608;STRAND=-1;VARIANT_CLASS=SNV
3:13050898	rs458571627	T	ENSBTAG00000052866	ENSBTAT00000073829	Transcript	downstream_gene_variant	-	-	-	-	-	IMPACT=MODIFIER;DISTANCE=3629;STRAND=-1;VARIANT_CLASS=SNV
3:13050898	rs458571627	T	ENSBTAG00000052866	ENSBTAT00000077612	Transcript	downstream_gene_variant	-	-	-	-	-	IMPACT=MODIFIER;DISTANCE=3249;STRAND=-1;VARIANT_CLASS=SNV
3:13050898	rs458571627	T	ENSBTAG00000052866	ENSBTAT00000081393	Transcript	downstream_gene_variant	-	-	-	-	-	IMPACT=MODIFIER;DISTANCE=3249;STRAND=-1;VARIANT_CLASS=SNV
3:13051181	rs716094603	C	ENSBTAG00000052866	ENSBTAT00000073829	Transcript	downstream_gene_variant	-	-	-	-	-	IMPACT=MODIFIER;DISTANCE=3346;STRAND=-1;VARIANT_CLASS=SNV
3:13051181	rs716094603	C	ENSBTAG00000052866	ENSBTAT00000077612	Transcript	downstream_gene_variant	-	-	-	-	-	IMPACT=MODIFIER;DISTANCE=2966;STRAND=-1;VARIANT_CLASS=SNV
3:13051181	rs716094603	C	ENSBTAG00000052866	ENSBTAT00000081393	Transcript	downstream_gene_variant	-	-	-	-	-	IMPACT=MODIFIER;DISTANCE=2966;STRAND=-1;VARIANT_CLASS=SNV
3:13051618	rs715187603	A	ENSBTAG00000052866	ENSBTAT00000073829	Transcript	downstream_gene_variant	-	-	-	-	-	IMPACT=MODIFIER;DISTANCE=2909;STRAND=-1;VARIANT_CLASS=SNV
3:13051618	rs715187603	A	ENSBTAG00000052866	ENSBTAT00000077612	Transcript	downstream_gene_variant	-	-	-	-	-	IMPACT=MODIFIER;DISTANCE=2529;STRAND=-1;VARIANT_CLASS=SNV
3:13051618	rs715187603	A	ENSBTAG00000052866	ENSBTAT00000081393	Transcript	downstream_gene_variant	-	-	-	-	-	IMPACT=MODIFIER;DISTANCE=2529;STRAND=-1;VARIANT_CLASS=SNV
3:13052103	rs461234904	A	ENSBTAG00000052866	ENSBTAT00000073829	Transcript	downstream_gene_variant	-	-	-	-	-	IMPACT=MODIFIER;DISTANCE=2424;STRAND=-1;VARIANT_CLASS=SNV
3:13052103	rs461234904	A	ENSBTAG00000052866	ENSBTAT00000077612	Transcript	downstream_gene_variant	-	-	-	-	-	IMPACT=MODIFIER;DISTANCE=2044;STRAND=-1;VARIANT_CLASS=SNV
3:13052103	rs461234904	A	ENSBTAG00000052866	ENSBTAT00000081393	Transcript	downstream_gene_variant	-	-	-	-	-	IMPACT=MODIFIER;DISTANCE=2044;STRAND=-1;VARIANT_CLASS=SNV
3:13052121	rs723762595	C	ENSBTAG00000052866	ENSBTAT00000073829	Transcript	downstream_gene_variant	-	-	-	-	-	IMPACT=MODIFIER;DISTANCE=2406;STRAND=-1;VARIANT_CLASS=SNV
3:13052121	rs723762595	C	ENSBTAG00000052866	ENSBTAT00000077612	Transcript	downstream_gene_variant	-	-	-	-	-	IMPACT=MODIFIER;DISTANCE=2026;STRAND=-1;VARIANT_CLASS=SNV
3:13052121	rs723762595	C	ENSBTAG00000052866	ENSBTAT00000081393	Transcript	downstream_gene_variant	-	-	-	-	-	IMPACT=MODIFIER;DISTANCE=2026;STRAND=-1;VARIANT_CLASS=SNV
3:13052296	-	C	ENSBTAG00000052866	ENSBTAT00000073829	Transcript	downstream_gene_variant	-	-	-	-	-	IMPACT=MODIFIER;DISTANCE=2231;STRAND=-1;VARIANT_CLASS=SNV
3:13052296	-	C	ENSBTAG00000052866	ENSBTAT00000077612	Transcript	downstream_gene_variant	-	-	-	-	-	IMPACT=MODIFIER;DISTANCE=1851;STRAND=-1;VARIANT_CLASS=SNV
3:13052296	-	C	ENSBTAG00000052866	ENSBTAT00000081393	Transcript	downstream_gene_variant	-	-	-	-	-	IMPACT=MODIFIER;DISTANCE=1851;STRAND=-1;VARIANT_CLASS=SNV
3:13052324	-	C	ENSBTAG00000052866	ENSBTAT00000073829	Transcript	downstream_gene_variant	-	-	-	-	-	IMPACT=MODIFIER;DISTANCE=2203;STRAND=-1;VARIANT_CLASS=SNV
3:13052324	-	C	ENSBTAG00000052866	ENSBTAT00000077612	Transcript	downstream_gene_variant	-	-	-	-	-	IMPACT=MODIFIER;DISTANCE=1823;STRAND=-1;VARIANT_CLASS=SNV
3:13052324	-	C	ENSBTAG00000052866	ENSBTAT00000081393	Transcript	downstream_gene_variant	-	-	-	-	-	IMPACT=MODIFIER;DISTANCE=1823;STRAND=-1;VARIANT_CLASS=SNV
3:13052337	-	C	ENSBTAG00000052866	ENSBTAT00000073829	Transcript	downstream_gene_variant	-	-	-	-	-	IMPACT=MODIFIER;DISTANCE=2190;STRAND=-1;VARIANT_CLASS=SNV
3:13052337	-	C	ENSBTAG00000052866	ENSBTAT00000077612	Transcript	downstream_gene_variant	-	-	-	-	-	IMPACT=MODIFIER;DISTANCE=1810;STRAND=-1;VARIANT_CLASS=SNV
3:13052337	-	C	ENSBTAG00000052866	ENSBTAT00000081393	Transcript	downstream_gene_variant	-	-	-	-	-	IMPACT=MODIFIER;DISTANCE=1810;STRAND=-1;VARIANT_CLASS=SNV
3:13052349	rs436782537	C	ENSBTAG00000052866	ENSBTAT00000073829	Transcript	downstream_gene_variant	-	-	-	-	-	IMPACT=MODIFIER;DISTANCE=2178;STRAND=-1;VARIANT_CLASS=SNV
3:13052349	rs436782537	C	ENSBTAG00000052866	ENSBTAT00000077612	Transcript	downstream_gene_variant	-	-	-	-	-	IMPACT=MODIFIER;DISTANCE=1798;STRAND=-1;VARIANT_CLASS=SNV
3:13052349	rs436782537	C	ENSBTAG00000052866	ENSBTAT00000081393	Transcript	downstream_gene_variant	-	-	-	-	-	IMPACT=MODIFIER;DISTANCE=1798;STRAND=-1;VARIANT_CLASS=SNV
3:13052880	rs446655811	G	ENSBTAG00000052866	ENSBTAT00000073829	Transcript	downstream_gene_variant	-	-	-	-	-	IMPACT=MODIFIER;DISTANCE=1647;STRAND=-1;VARIANT_CLASS=SNV
3:13052880	rs446655811	G	ENSBTAG00000052866	ENSBTAT00000077612	Transcript	downstream_gene_variant	-	-	-	-	-	IMPACT=MODIFIER;DISTANCE=1267;STRAND=-1;VARIANT_CLASS=SNV
3:13052880	rs446655811	G	ENSBTAG00000052866	ENSBTAT00000081393	Transcript	downstream_gene_variant	-	-	-	-	-	IMPACT=MODIFIER;DISTANCE=1267;STRAND=-1;VARIANT_CLASS=SNV
3:13053163	rs522827026	A	ENSBTAG00000052866	ENSBTAT00000073829	Transcript	downstream_gene_variant	-	-	-	-	-	IMPACT=MODIFIER;DISTANCE=1364;STRAND=-1;VARIANT_CLASS=SNV
3:13053163	rs522827026	A	ENSBTAG00000052866	ENSBTAT00000077612	Transcript	downstream_gene_variant	-	-	-	-	-	IMPACT=MODIFIER;DISTANCE=984;STRAND=-1;VARIANT_CLASS=SNV
3:13053163	rs522827026	A	ENSBTAG00000052866	ENSBTAT00000081393	Transcript	downstream_gene_variant	-	-	-	-	-	IMPACT=MODIFIER;DISTANCE=984;STRAND=-1;VARIANT_CLASS=SNV
3:13053738	rs723130325	A	ENSBTAG00000052866	ENSBTAT00000073829	Transcript	downstream_gene_variant	-	-	-	-	-	IMPACT=MODIFIER;DISTANCE=789;STRAND=-1;VARIANT_CLASS=SNV
3:13053738	rs723130325	A	ENSBTAG00000052866	ENSBTAT00000077612	Transcript	downstream_gene_variant	-	-	-	-	-	IMPACT=MODIFIER;DISTANCE=409;STRAND=-1;VARIANT_CLASS=SNV
3:13053738	rs723130325	A	ENSBTAG00000052866	ENSBTAT00000081393	Transcript	downstream_gene_variant	-	-	-	-	-	IMPACT=MODIFIER;DISTANCE=409;STRAND=-1;VARIANT_CLASS=SNV
3:14842972	rs208436735	T	ENSBTAG00000048866	ENSBTAT00000069796	Transcript	downstream_gene_variant	-	-	-	-	-	IMPACT=MODIFIER;DISTANCE=1129;STRAND=1;VARIANT_CLASS=SNV
3:14842972	rs208436735	T	ENSBTAG00000051849	ENSBTAT00000074014	Transcript	downstream_gene_variant	-	-	-	-	-	IMPACT=MODIFIER;DISTANCE=1129;STRAND=1;VARIANT_CLASS=SNV
3:15632532	rs381799037	G	ENSBTAG00000043446	ENSBTAT00000060438	Transcript	downstream_gene_variant	-	-	-	-	-	IMPACT=MODIFIER;DISTANCE=4085;STRAND=-1;VARIANT_CLASS=SNV
3:16267242	rs208280908	T	ENSBTAG00000043590	ENSBTAT00000060582	Transcript	downstream_gene_variant	-	-	-	-	-	IMPACT=MODIFIER;DISTANCE=2492;STRAND=-1;VARIANT_CLASS=SNV
3:16446714	-	C	ENSBTAG00000018987	ENSBTAT00000025270	Transcript	downstream_gene_variant	-	-	-	-	-	IMPACT=MODIFIER;DISTANCE=2993;STRAND=-1;VARIANT_CLASS=SNV
3:16447011	rs462384776	C	ENSBTAG00000018987	ENSBTAT00000025270	Transcript	downstream_gene_variant	-	-	-	-	-	IMPACT=MODIFIER;DISTANCE=2696;STRAND=-1;VARIANT_CLASS=SNV
3:16447155	rs518756470	T	ENSBTAG00000018987	ENSBTAT00000025270	Transcript	downstream_gene_variant	-	-	-	-	-	IMPACT=MODIFIER;DISTANCE=2552;STRAND=-1;VARIANT_CLASS=SNV
3:16447235	rs526435565	C	ENSBTAG00000018987	ENSBTAT00000025270	Transcript	downstream_gene_variant	-	-	-	-	-	IMPACT=MODIFIER;DISTANCE=2472;STRAND=-1;VARIANT_CLASS=SNV
3:16447492	rs520048546	A	ENSBTAG00000018987	ENSBTAT00000025270	Transcript	downstream_gene_variant	-	-	-	-	-	IMPACT=MODIFIER;DISTANCE=2215;STRAND=-1;VARIANT_CLASS=SNV
3:16448003	rs458165544	C	ENSBTAG00000018987	ENSBTAT00000025270	Transcript	downstream_gene_variant	-	-	-	-	-	IMPACT=MODIFIER;DISTANCE=1704;STRAND=-1;VARIANT_CLASS=SNV
3:16448012	rs208567541	A	ENSBTAG00000018987	ENSBTAT00000025270	Transcript	downstream_gene_variant	-	-	-	-	-	IMPACT=MODIFIER;DISTANCE=1695;STRAND=-1;VARIANT_CLASS=SNV
3:16449309	rs210317429	A	ENSBTAG00000018987	ENSBTAT00000025270	Transcript	downstream_gene_variant	-	-	-	-	-	IMPACT=MODIFIER;DISTANCE=398;STRAND=-1;VARIANT_CLASS=SNV
3:20715880	-	A	ENSBTAG00000040098	ENSBTAT00000053588	Transcript	downstream_gene_variant	-	-	-	-	-	IMPACT=MODIFIER;DISTANCE=4537;STRAND=-1;VARIANT_CLASS=SNV
3:21446546	rs383021415	A	ENSBTAG00000008370	ENSBTAT00000011019	Transcript	downstream_gene_variant	-	-	-	-	-	IMPACT=MODIFIER;DISTANCE=3302;STRAND=-1;VARIANT_CLASS=SNV
3:21448311	rs134736314	G	ENSBTAG00000008370	ENSBTAT00000011019	Transcript	downstream_gene_variant	-	-	-	-	-	IMPACT=MODIFIER;DISTANCE=1537;STRAND=-1;VARIANT_CLASS=SNV
3:21449115	rs109067432	A	ENSBTAG00000008370	ENSBTAT00000011019	Transcript	downstream_gene_variant	-	-	-	-	-	IMPACT=MODIFIER;DISTANCE=733;STRAND=-1;VARIANT_CLASS=SNV
3:33685957	rs447617016	T	ENSBTAG00000012692	ENSBTAT00000016866	Transcript	downstream_gene_variant	-	-	-	-	-	IMPACT=MODIFIER;DISTANCE=4935;STRAND=-1;VARIANT_CLASS=SNV
3:33686033	rs442578245	T	ENSBTAG00000012692	ENSBTAT00000016866	Transcript	downstream_gene_variant	-	-	-	-	-	IMPACT=MODIFIER;DISTANCE=4859;STRAND=-1;VARIANT_CLASS=SNV
3:48288662	-	T	ENSBTAG00000044125	ENSBTAT00000060965	Transcript	downstream_gene_variant	-	-	-	-	-	IMPACT=MODIFIER;DISTANCE=4718;STRAND=-1;VARIANT_CLASS=SNV
3:48288922	rs386079050	T	ENSBTAG00000044125	ENSBTAT00000060965	Transcript	downstream_gene_variant	-	-	-	-	-	IMPACT=MODIFIER;DISTANCE=4458;STRAND=-1;VARIANT_CLASS=SNV
3:48288923	rs380626855	G	ENSBTAG00000044125	ENSBTAT00000060965	Transcript	downstream_gene_variant	-	-	-	-	-	IMPACT=MODIFIER;DISTANCE=4457;STRAND=-1;VARIANT_CLASS=SNV
3:48288953	rs108976138	T	ENSBTAG00000044125	ENSBTAT00000060965	Transcript	downstream_gene_variant	-	-	-	-	-	IMPACT=MODIFIER;DISTANCE=4427;STRAND=-1;VARIANT_CLASS=SNV
3:48288968	rs211272565	C	ENSBTAG00000044125	ENSBTAT00000060965	Transcript	downstream_gene_variant	-	-	-	-	-	IMPACT=MODIFIER;DISTANCE=4412;STRAND=-1;VARIANT_CLASS=SNV
3:48289393	rs383659799	G	ENSBTAG00000044125	ENSBTAT00000060965	Transcript	downstream_gene_variant	-	-	-	-	-	IMPACT=MODIFIER;DISTANCE=3987;STRAND=-1;VARIANT_CLASS=SNV
3:48289468	rs384925193	G	ENSBTAG00000044125	ENSBTAT00000060965	Transcript	downstream_gene_variant	-	-	-	-	-	IMPACT=MODIFIER;DISTANCE=3912;STRAND=-1;VARIANT_CLASS=SNV
3:48289526	rs380781699	G	ENSBTAG00000044125	ENSBTAT00000060965	Transcript	downstream_gene_variant	-	-	-	-	-	IMPACT=MODIFIER;DISTANCE=3854;STRAND=-1;VARIANT_CLASS=SNV
3:48289553	rs208357903	C	ENSBTAG00000044125	ENSBTAT00000060965	Transcript	downstream_gene_variant	-	-	-	-	-	IMPACT=MODIFIER;DISTANCE=3827;STRAND=-1;VARIANT_CLASS=SNV
3:48289565	rs207658338	G	ENSBTAG00000044125	ENSBTAT00000060965	Transcript	downstream_gene_variant	-	-	-	-	-	IMPACT=MODIFIER;DISTANCE=3815;STRAND=-1;VARIANT_CLASS=SNV
3:48289596	rs209279217	C	ENSBTAG00000044125	ENSBTAT00000060965	Transcript	downstream_gene_variant	-	-	-	-	-	IMPACT=MODIFIER;DISTANCE=3784;STRAND=-1;VARIANT_CLASS=SNV
3:48289725	rs210466076	C	ENSBTAG00000044125	ENSBTAT00000060965	Transcript	downstream_gene_variant	-	-	-	-	-	IMPACT=MODIFIER;DISTANCE=3655;STRAND=-1;VARIANT_CLASS=SNV
3:48289756	rs715122364	A	ENSBTAG00000044125	ENSBTAT00000060965	Transcript	downstream_gene_variant	-	-	-	-	-	IMPACT=MODIFIER;DISTANCE=3624;STRAND=-1;VARIANT_CLASS=SNV
3:48289825	rs717109887	A	ENSBTAG00000044125	ENSBTAT00000060965	Transcript	downstream_gene_variant	-	-	-	-	-	IMPACT=MODIFIER;DISTANCE=3555;STRAND=-1;VARIANT_CLASS=SNV
3:48289906	rs721060136	C	ENSBTAG00000044125	ENSBTAT00000060965	Transcript	downstream_gene_variant	-	-	-	-	-	IMPACT=MODIFIER;DISTANCE=3474;STRAND=-1;VARIANT_CLASS=SNV
3:48292013	rs457369327	G	ENSBTAG00000044125	ENSBTAT00000060965	Transcript	downstream_gene_variant	-	-	-	-	-	IMPACT=MODIFIER;DISTANCE=1367;STRAND=-1;VARIANT_CLASS=SNV
3:48292043	rs475805324	A	ENSBTAG00000044125	ENSBTAT00000060965	Transcript	downstream_gene_variant	-	-	-	-	-	IMPACT=MODIFIER;DISTANCE=1337;STRAND=-1;VARIANT_CLASS=SNV
3:48293048	rs721558231	A	ENSBTAG00000044125	ENSBTAT00000060965	Transcript	downstream_gene_variant	-	-	-	-	-	IMPACT=MODIFIER;DISTANCE=332;STRAND=-1;VARIANT_CLASS=SNV
3:69063834	rs109674557	C	ENSBTAG00000042950	ENSBTAT00000059942	Transcript	downstream_gene_variant	-	-	-	-	-	IMPACT=MODIFIER;DISTANCE=1017;STRAND=-1;VARIANT_CLASS=SNV
3:93195762	rs719379679	A	ENSBTAG00000054697	ENSBTAT00000073524	Transcript	downstream_gene_variant	-	-	-	-	-	IMPACT=MODIFIER;DISTANCE=316;STRAND=-1;VARIANT_CLASS=SNV
3:93195762	rs719379679	A	ENSBTAG00000054697	ENSBTAT00000085796	Transcript	downstream_gene_variant	-	-	-	-	-	IMPACT=MODIFIER;DISTANCE=241;STRAND=-1;VARIANT_CLASS=SNV
3:93196011	rs1115993689	T	ENSBTAG00000054697	ENSBTAT00000073524	Transcript	downstream_gene_variant	-	-	-	-	-	IMPACT=MODIFIER;DISTANCE=67;STRAND=-1;VARIANT_CLASS=SNV
3:93221236	rs42717674	A	ENSBTAG00000054697	ENSBTAT00000075588	Transcript	downstream_gene_variant	-	-	-	-	-	IMPACT=MODIFIER;DISTANCE=2615;STRAND=-1;VARIANT_CLASS=SNV
3:93221236	rs42717674	A	ENSBTAG00000054697	ENSBTAT00000082060	Transcript	downstream_gene_variant	-	-	-	-	-	IMPACT=MODIFIER;DISTANCE=2615;STRAND=-1;VARIANT_CLASS=SNV
3:93222009	rs109981913	C	ENSBTAG00000054697	ENSBTAT00000075588	Transcript	downstream_gene_variant	-	-	-	-	-	IMPACT=MODIFIER;DISTANCE=1842;STRAND=-1;VARIANT_CLASS=SNV
3:93222009	rs109981913	C	ENSBTAG00000054697	ENSBTAT00000082060	Transcript	downstream_gene_variant	-	-	-	-	-	IMPACT=MODIFIER;DISTANCE=1842;STRAND=-1;VARIANT_CLASS=SNV
3:93222049	rs720294631	A	ENSBTAG00000054697	ENSBTAT00000075588	Transcript	downstream_gene_variant	-	-	-	-	-	IMPACT=MODIFIER;DISTANCE=1802;STRAND=-1;VARIANT_CLASS=SNV
3:93222049	rs720294631	A	ENSBTAG00000054697	ENSBTAT00000082060	Transcript	downstream_gene_variant	-	-	-	-	-	IMPACT=MODIFIER;DISTANCE=1802;STRAND=-1;VARIANT_CLASS=SNV
3:93222120	rs723508945	G	ENSBTAG00000054697	ENSBTAT00000075588	Transcript	downstream_gene_variant	-	-	-	-	-	IMPACT=MODIFIER;DISTANCE=1731;STRAND=-1;VARIANT_CLASS=SNV
3:93222120	rs723508945	G	ENSBTAG00000054697	ENSBTAT00000082060	Transcript	downstream_gene_variant	-	-	-	-	-	IMPACT=MODIFIER;DISTANCE=1731;STRAND=-1;VARIANT_CLASS=SNV
3:93222165	rs716544457	C	ENSBTAG00000054697	ENSBTAT00000075588	Transcript	downstream_gene_variant	-	-	-	-	-	IMPACT=MODIFIER;DISTANCE=1686;STRAND=-1;VARIANT_CLASS=SNV
3:93222165	rs716544457	C	ENSBTAG00000054697	ENSBTAT00000082060	Transcript	downstream_gene_variant	-	-	-	-	-	IMPACT=MODIFIER;DISTANCE=1686;STRAND=-1;VARIANT_CLASS=SNV
3:93222176	rs136724431	C	ENSBTAG00000054697	ENSBTAT00000075588	Transcript	downstream_gene_variant	-	-	-	-	-	IMPACT=MODIFIER;DISTANCE=1675;STRAND=-1;VARIANT_CLASS=SNV
3:93222176	rs136724431	C	ENSBTAG00000054697	ENSBTAT00000082060	Transcript	downstream_gene_variant	-	-	-	-	-	IMPACT=MODIFIER;DISTANCE=1675;STRAND=-1;VARIANT_CLASS=SNV
3:93222256	rs444822777	T	ENSBTAG00000054697	ENSBTAT00000075588	Transcript	downstream_gene_variant	-	-	-	-	-	IMPACT=MODIFIER;DISTANCE=1595;STRAND=-1;VARIANT_CLASS=SNV
3:93222256	rs444822777	T	ENSBTAG00000054697	ENSBTAT00000082060	Transcript	downstream_gene_variant	-	-	-	-	-	IMPACT=MODIFIER;DISTANCE=1595;STRAND=-1;VARIANT_CLASS=SNV
3:93222420	rs209946098	G	ENSBTAG00000054697	ENSBTAT00000075588	Transcript	downstream_gene_variant	-	-	-	-	-	IMPACT=MODIFIER;DISTANCE=1431;STRAND=-1;VARIANT_CLASS=SNV
3:93222420	rs209946098	G	ENSBTAG00000054697	ENSBTAT00000082060	Transcript	downstream_gene_variant	-	-	-	-	-	IMPACT=MODIFIER;DISTANCE=1431;STRAND=-1;VARIANT_CLASS=SNV
3:93222431	rs210727339	C	ENSBTAG00000054697	ENSBTAT00000075588	Transcript	downstream_gene_variant	-	-	-	-	-	IMPACT=MODIFIER;DISTANCE=1420;STRAND=-1;VARIANT_CLASS=SNV
3:93222431	rs210727339	C	ENSBTAG00000054697	ENSBTAT00000082060	Transcript	downstream_gene_variant	-	-	-	-	-	IMPACT=MODIFIER;DISTANCE=1420;STRAND=-1;VARIANT_CLASS=SNV
3:93222532	rs476488845	G	ENSBTAG00000054697	ENSBTAT00000075588	Transcript	downstream_gene_variant	-	-	-	-	-	IMPACT=MODIFIER;DISTANCE=1319;STRAND=-1;VARIANT_CLASS=SNV
3:93222532	rs476488845	G	ENSBTAG00000054697	ENSBTAT00000082060	Transcript	downstream_gene_variant	-	-	-	-	-	IMPACT=MODIFIER;DISTANCE=1319;STRAND=-1;VARIANT_CLASS=SNV
3:93222540	rs208169680	T	ENSBTAG00000054697	ENSBTAT00000075588	Transcript	downstream_gene_variant	-	-	-	-	-	IMPACT=MODIFIER;DISTANCE=1311;STRAND=-1;VARIANT_CLASS=SNV
3:93222540	rs208169680	T	ENSBTAG00000054697	ENSBTAT00000082060	Transcript	downstream_gene_variant	-	-	-	-	-	IMPACT=MODIFIER;DISTANCE=1311;STRAND=-1;VARIANT_CLASS=SNV
3:93222742	rs42717677	T	ENSBTAG00000054697	ENSBTAT00000075588	Transcript	downstream_gene_variant	-	-	-	-	-	IMPACT=MODIFIER;DISTANCE=1109;STRAND=-1;VARIANT_CLASS=SNV
3:93222742	rs42717677	T	ENSBTAG00000054697	ENSBTAT00000082060	Transcript	downstream_gene_variant	-	-	-	-	-	IMPACT=MODIFIER;DISTANCE=1109;STRAND=-1;VARIANT_CLASS=SNV
3:93222861	rs454318496	G	ENSBTAG00000054697	ENSBTAT00000075588	Transcript	downstream_gene_variant	-	-	-	-	-	IMPACT=MODIFIER;DISTANCE=990;STRAND=-1;VARIANT_CLASS=SNV
3:93222861	rs454318496	G	ENSBTAG00000054697	ENSBTAT00000082060	Transcript	downstream_gene_variant	-	-	-	-	-	IMPACT=MODIFIER;DISTANCE=990;STRAND=-1;VARIANT_CLASS=SNV
3:93222865	rs42717678	A	ENSBTAG00000054697	ENSBTAT00000075588	Transcript	downstream_gene_variant	-	-	-	-	-	IMPACT=MODIFIER;DISTANCE=986;STRAND=-1;VARIANT_CLASS=SNV
3:93222865	rs42717678	A	ENSBTAG00000054697	ENSBTAT00000082060	Transcript	downstream_gene_variant	-	-	-	-	-	IMPACT=MODIFIER;DISTANCE=986;STRAND=-1;VARIANT_CLASS=SNV
3:93222921	rs42717679	A	ENSBTAG00000054697	ENSBTAT00000075588	Transcript	downstream_gene_variant	-	-	-	-	-	IMPACT=MODIFIER;DISTANCE=930;STRAND=-1;VARIANT_CLASS=SNV
3:93222921	rs42717679	A	ENSBTAG00000054697	ENSBTAT00000082060	Transcript	downstream_gene_variant	-	-	-	-	-	IMPACT=MODIFIER;DISTANCE=930;STRAND=-1;VARIANT_CLASS=SNV
3:93223110	rs42717680	A	ENSBTAG00000054697	ENSBTAT00000075588	Transcript	downstream_gene_variant	-	-	-	-	-	IMPACT=MODIFIER;DISTANCE=741;STRAND=-1;VARIANT_CLASS=SNV
3:93223110	rs42717680	A	ENSBTAG00000054697	ENSBTAT00000082060	Transcript	downstream_gene_variant	-	-	-	-	-	IMPACT=MODIFIER;DISTANCE=741;STRAND=-1;VARIANT_CLASS=SNV
3:93223154	rs438893479	A	ENSBTAG00000054697	ENSBTAT00000075588	Transcript	downstream_gene_variant	-	-	-	-	-	IMPACT=MODIFIER;DISTANCE=697;STRAND=-1;VARIANT_CLASS=SNV
3:93223154	rs438893479	A	ENSBTAG00000054697	ENSBTAT00000082060	Transcript	downstream_gene_variant	-	-	-	-	-	IMPACT=MODIFIER;DISTANCE=697;STRAND=-1;VARIANT_CLASS=SNV
3:93223162	rs208408428	G	ENSBTAG00000054697	ENSBTAT00000075588	Transcript	downstream_gene_variant	-	-	-	-	-	IMPACT=MODIFIER;DISTANCE=689;STRAND=-1;VARIANT_CLASS=SNV
3:93223162	rs208408428	G	ENSBTAG00000054697	ENSBTAT00000082060	Transcript	downstream_gene_variant	-	-	-	-	-	IMPACT=MODIFIER;DISTANCE=689;STRAND=-1;VARIANT_CLASS=SNV
3:93223512	rs42717682	C	ENSBTAG00000054697	ENSBTAT00000075588	Transcript	downstream_gene_variant	-	-	-	-	-	IMPACT=MODIFIER;DISTANCE=339;STRAND=-1;VARIANT_CLASS=SNV
3:93223512	rs42717682	C	ENSBTAG00000054697	ENSBTAT00000082060	Transcript	downstream_gene_variant	-	-	-	-	-	IMPACT=MODIFIER;DISTANCE=339;STRAND=-1;VARIANT_CLASS=SNV
3:93223757	rs527188237	T	ENSBTAG00000054697	ENSBTAT00000075588	Transcript	downstream_gene_variant	-	-	-	-	-	IMPACT=MODIFIER;DISTANCE=94;STRAND=-1;VARIANT_CLASS=SNV
3:93223757	rs527188237	T	ENSBTAG00000054697	ENSBTAT00000082060	Transcript	downstream_gene_variant	-	-	-	-	-	IMPACT=MODIFIER;DISTANCE=94;STRAND=-1;VARIANT_CLASS=SNV
3:99340266	rs207524730	A	ENSBTAG00000050746	ENSBTAT00000068070	Transcript	downstream_gene_variant	-	-	-	-	-	IMPACT=MODIFIER;DISTANCE=4133;STRAND=1;VARIANT_CLASS=SNV
3:99491553	rs209404230	C	ENSBTAG00000043349	ENSBTAT00000060341	Transcript	downstream_gene_variant	-	-	-	-	-	IMPACT=MODIFIER;DISTANCE=4983;STRAND=1;VARIANT_CLASS=SNV
3:101034324	rs522102300	T	ENSBTAG00000048658	ENSBTAT00000065357	Transcript	downstream_gene_variant	-	-	-	-	-	IMPACT=MODIFIER;DISTANCE=2893;STRAND=1;VARIANT_CLASS=SNV
3:101034363	rs524185528	G	ENSBTAG00000048658	ENSBTAT00000065357	Transcript	downstream_gene_variant	-	-	-	-	-	IMPACT=MODIFIER;DISTANCE=2932;STRAND=1;VARIANT_CLASS=SNV
3:101034911	rs109732082	G	ENSBTAG00000048658	ENSBTAT00000065357	Transcript	downstream_gene_variant	-	-	-	-	-	IMPACT=MODIFIER;DISTANCE=3480;STRAND=1;VARIANT_CLASS=SNV
3:101035282	rs109774254	T	ENSBTAG00000048658	ENSBTAT00000065357	Transcript	downstream_gene_variant	-	-	-	-	-	IMPACT=MODIFIER;DISTANCE=3851;STRAND=1;VARIANT_CLASS=SNV
3:101232574	rs478257697	T	ENSBTAG00000042645	ENSBTAT00000059637	Transcript	downstream_gene_variant	-	-	-	-	-	IMPACT=MODIFIER;DISTANCE=1641;STRAND=-1;VARIANT_CLASS=SNV
3:101232574	rs478257697	T	ENSBTAG00000048677	ENSBTAT00000071178	Transcript	downstream_gene_variant	-	-	-	-	-	IMPACT=MODIFIER;DISTANCE=799;STRAND=-1;VARIANT_CLASS=SNV
3:101234005	rs526351183	G	ENSBTAG00000042645	ENSBTAT00000059637	Transcript	downstream_gene_variant	-	-	-	-	-	IMPACT=MODIFIER;DISTANCE=210;STRAND=-1;VARIANT_CLASS=SNV
3:105673080	rs519911167	A	ENSBTAG00000054444	ENSBTAT00000087294	Transcript	downstream_gene_variant	-	-	-	-	-	IMPACT=MODIFIER;DISTANCE=4972;STRAND=-1;VARIANT_CLASS=SNV
3:105673231	rs209475105	C	ENSBTAG00000054444	ENSBTAT00000087294	Transcript	downstream_gene_variant	-	-	-	-	-	IMPACT=MODIFIER;DISTANCE=4821;STRAND=-1;VARIANT_CLASS=SNV
3:105674923	rs521572236	C	ENSBTAG00000054444	ENSBTAT00000087294	Transcript	downstream_gene_variant	-	-	-	-	-	IMPACT=MODIFIER;DISTANCE=3129;STRAND=-1;VARIANT_CLASS=SNV
3:105674971	rs473238707	A	ENSBTAG00000054444	ENSBTAT00000087294	Transcript	downstream_gene_variant	-	-	-	-	-	IMPACT=MODIFIER;DISTANCE=3081;STRAND=-1;VARIANT_CLASS=SNV
3:106328593	rs525402003	A	ENSBTAG00000053451	ENSBTAT00000065198	Transcript	downstream_gene_variant	-	-	-	-	-	IMPACT=MODIFIER;DISTANCE=4181;STRAND=1;VARIANT_CLASS=SNV
3:106328608	rs446692505	T	ENSBTAG00000053451	ENSBTAT00000065198	Transcript	downstream_gene_variant	-	-	-	-	-	IMPACT=MODIFIER;DISTANCE=4196;STRAND=1;VARIANT_CLASS=SNV
3:106328625	rs439632648	A	ENSBTAG00000053451	ENSBTAT00000065198	Transcript	downstream_gene_variant	-	-	-	-	-	IMPACT=MODIFIER;DISTANCE=4213;STRAND=1;VARIANT_CLASS=SNV
3:106328638	rs517424410	T	ENSBTAG00000053451	ENSBTAT00000065198	Transcript	downstream_gene_variant	-	-	-	-	-	IMPACT=MODIFIER;DISTANCE=4226;STRAND=1;VARIANT_CLASS=SNV
3:106328903	rs715460692	T	ENSBTAG00000053451	ENSBTAT00000065198	Transcript	downstream_gene_variant	-	-	-	-	-	IMPACT=MODIFIER;DISTANCE=4491;STRAND=1;VARIANT_CLASS=SNV
3:106328933	rs722657142	G	ENSBTAG00000053451	ENSBTAT00000065198	Transcript	downstream_gene_variant	-	-	-	-	-	IMPACT=MODIFIER;DISTANCE=4521;STRAND=1;VARIANT_CLASS=SNV
3:106328990	rs526251513	T	ENSBTAG00000053451	ENSBTAT00000065198	Transcript	downstream_gene_variant	-	-	-	-	-	IMPACT=MODIFIER;DISTANCE=4578;STRAND=1;VARIANT_CLASS=SNV
3:106329014	rs519906084	T	ENSBTAG00000053451	ENSBTAT00000065198	Transcript	downstream_gene_variant	-	-	-	-	-	IMPACT=MODIFIER;DISTANCE=4602;STRAND=1;VARIANT_CLASS=SNV
3:106329036	rs522008979	A	ENSBTAG00000053451	ENSBTAT00000065198	Transcript	downstream_gene_variant	-	-	-	-	-	IMPACT=MODIFIER;DISTANCE=4624;STRAND=1;VARIANT_CLASS=SNV
3:106329081	rs527205131	T	ENSBTAG00000053451	ENSBTAT00000065198	Transcript	downstream_gene_variant	-	-	-	-	-	IMPACT=MODIFIER;DISTANCE=4669;STRAND=1;VARIANT_CLASS=SNV
3:106329090	rs519225505	A	ENSBTAG00000053451	ENSBTAT00000065198	Transcript	downstream_gene_variant	-	-	-	-	-	IMPACT=MODIFIER;DISTANCE=4678;STRAND=1;VARIANT_CLASS=SNV
3:106329187	rs380701698	A	ENSBTAG00000053451	ENSBTAT00000065198	Transcript	downstream_gene_variant	-	-	-	-	-	IMPACT=MODIFIER;DISTANCE=4775;STRAND=1;VARIANT_CLASS=SNV
3:106998604	rs717334997	C	ENSBTAG00000053378	ENSBTAT00000082688	Transcript	downstream_gene_variant	-	-	-	-	-	IMPACT=MODIFIER;DISTANCE=4959;STRAND=1;VARIANT_CLASS=SNV
3:109482129	-	G	ENSBTAG00000049000	ENSBTAT00000078551	Transcript	downstream_gene_variant	-	-	-	-	-	IMPACT=MODIFIER;DISTANCE=3505;STRAND=-1;VARIANT_CLASS=SNV
3:109482200	-	A	ENSBTAG00000049000	ENSBTAT00000078551	Transcript	downstream_gene_variant	-	-	-	-	-	IMPACT=MODIFIER;DISTANCE=3434;STRAND=-1;VARIANT_CLASS=SNV
3:109482252	rs518100591	T	ENSBTAG00000049000	ENSBTAT00000078551	Transcript	downstream_gene_variant	-	-	-	-	-	IMPACT=MODIFIER;DISTANCE=3382;STRAND=-1;VARIANT_CLASS=SNV
3:109484252	rs718523589	T	ENSBTAG00000049000	ENSBTAT00000078551	Transcript	downstream_gene_variant	-	-	-	-	-	IMPACT=MODIFIER;DISTANCE=1382;STRAND=-1;VARIANT_CLASS=SNV
3:109484341	rs518389266	A	ENSBTAG00000049000	ENSBTAT00000078551	Transcript	downstream_gene_variant	-	-	-	-	-	IMPACT=MODIFIER;DISTANCE=1293;STRAND=-1;VARIANT_CLASS=SNV
3:117540825	-	C	ENSBTAG00000052151	ENSBTAT00000077402	Transcript	downstream_gene_variant	-	-	-	-	-	IMPACT=MODIFIER;DISTANCE=84;STRAND=-1;VARIANT_CLASS=SNV
3:118884997	rs208935948	A	ENSBTAG00000052181	ENSBTAT00000085343	Transcript	downstream_gene_variant	-	-	-	-	-	IMPACT=MODIFIER;DISTANCE=450;STRAND=1;VARIANT_CLASS=SNV
3:118885102	rs210095102	G	ENSBTAG00000052181	ENSBTAT00000085343	Transcript	downstream_gene_variant	-	-	-	-	-	IMPACT=MODIFIER;DISTANCE=555;STRAND=1;VARIANT_CLASS=SNV
3:118885103	rs383800527	T	ENSBTAG00000052181	ENSBTAT00000085343	Transcript	downstream_gene_variant	-	-	-	-	-	IMPACT=MODIFIER;DISTANCE=556;STRAND=1;VARIANT_CLASS=SNV
3:118885107	rs378716245	C	ENSBTAG00000052181	ENSBTAT00000085343	Transcript	downstream_gene_variant	-	-	-	-	-	IMPACT=MODIFIER;DISTANCE=560;STRAND=1;VARIANT_CLASS=SNV
3:118885228	rs381350173	A	ENSBTAG00000052181	ENSBTAT00000085343	Transcript	downstream_gene_variant	-	-	-	-	-	IMPACT=MODIFIER;DISTANCE=681;STRAND=1;VARIANT_CLASS=SNV
3:118885294	rs714313431	A	ENSBTAG00000052181	ENSBTAT00000085343	Transcript	downstream_gene_variant	-	-	-	-	-	IMPACT=MODIFIER;DISTANCE=747;STRAND=1;VARIANT_CLASS=SNV
3:118923914	rs436535973	A	ENSBTAG00000040084	ENSBTAT00000055615	Transcript	downstream_gene_variant	-	-	-	-	-	IMPACT=MODIFIER;DISTANCE=1377;STRAND=-1;VARIANT_CLASS=SNV
4:9873324	rs378822053	A	ENSBTAG00000003810	ENSBTAT00000004963	Transcript	downstream_gene_variant	-	-	-	-	-	IMPACT=MODIFIER;DISTANCE=4268;STRAND=-1;VARIANT_CLASS=SNV
4:9877108	rs460333963	C	ENSBTAG00000003810	ENSBTAT00000004963	Transcript	downstream_gene_variant	-	-	-	-	-	IMPACT=MODIFIER;DISTANCE=484;STRAND=-1;VARIANT_CLASS=SNV
4:31554558	rs520580889	G	ENSBTAG00000053905	ENSBTAT00000067903	Transcript	downstream_gene_variant	-	-	-	-	-	IMPACT=MODIFIER;DISTANCE=795;STRAND=1;VARIANT_CLASS=SNV
4:31554558	rs520580889	G	ENSBTAG00000053905	ENSBTAT00000072688	Transcript	downstream_gene_variant	-	-	-	-	-	IMPACT=MODIFIER;DISTANCE=330;STRAND=1;VARIANT_CLASS=SNV
4:33144003	rs521439651	T	ENSBTAG00000054504	ENSBTAT00000067935	Transcript	downstream_gene_variant	-	-	-	-	-	IMPACT=MODIFIER;DISTANCE=798;STRAND=-1;VARIANT_CLASS=SNV
4:33144003	rs521439651	T	ENSBTAG00000049907	ENSBTAT00000079861	Transcript	downstream_gene_variant	-	-	-	-	-	IMPACT=MODIFIER;DISTANCE=604;STRAND=-1;VARIANT_CLASS=SNV
4:55293608	rs462123077	T	ENSBTAG00000051506	ENSBTAT00000070495	Transcript	downstream_gene_variant	-	-	-	-	-	IMPACT=MODIFIER;DISTANCE=16;STRAND=1;VARIANT_CLASS=SNV
4:55298101	rs722195925	G	ENSBTAG00000051506	ENSBTAT00000070495	Transcript	downstream_gene_variant	-	-	-	-	-	IMPACT=MODIFIER;DISTANCE=4509;STRAND=1;VARIANT_CLASS=SNV
4:55298101	rs722195925	G	ENSBTAG00000051506	ENSBTAT00000087009	Transcript	downstream_gene_variant	-	-	-	-	-	IMPACT=MODIFIER;DISTANCE=3643;STRAND=1;VARIANT_CLASS=SNV
4:68871087	rs446226819	T	ENSBTAG00000048562	ENSBTAT00000073483	Transcript	downstream_gene_variant	-	-	-	-	-	IMPACT=MODIFIER;DISTANCE=1692;STRAND=1;VARIANT_CLASS=SNV
4:76551755	rs385542004	C	ENSBTAG00000051248	ENSBTAT00000068714	Transcript	downstream_gene_variant	-	-	-	-	-	IMPACT=MODIFIER;DISTANCE=3103;STRAND=1;VARIANT_CLASS=SNV
4:76551755	rs385542004	C	ENSBTAG00000051248	ENSBTAT00000079886	Transcript	downstream_gene_variant	-	-	-	-	-	IMPACT=MODIFIER;DISTANCE=3063;STRAND=1;VARIANT_CLASS=SNV
4:76551755	rs385542004	C	ENSBTAG00000051248	ENSBTAT00000086415	Transcript	downstream_gene_variant	-	-	-	-	-	IMPACT=MODIFIER;DISTANCE=3103;STRAND=1;VARIANT_CLASS=SNV
4:77205750	rs524291460	G	ENSBTAG00000049936	ENSBTAT00000068766	Transcript	downstream_gene_variant	-	-	-	-	-	IMPACT=MODIFIER;DISTANCE=4372;STRAND=-1;VARIANT_CLASS=SNV
4:77206899	rs718353247	T	ENSBTAG00000049936	ENSBTAT00000068766	Transcript	downstream_gene_variant	-	-	-	-	-	IMPACT=MODIFIER;DISTANCE=3223;STRAND=-1;VARIANT_CLASS=SNV
4:92570173	-	T	ENSBTAG00000031866	ENSBTAT00000045185	Transcript	downstream_gene_variant	-	-	-	-	-	IMPACT=MODIFIER;DISTANCE=817;STRAND=1;VARIANT_CLASS=SNV
4:92571776	rs210253060	T	ENSBTAG00000031866	ENSBTAT00000045185	Transcript	downstream_gene_variant	-	-	-	-	-	IMPACT=MODIFIER;DISTANCE=2420;STRAND=1;VARIANT_CLASS=SNV
4:92831213	-	A	ENSBTAG00000052301	ENSBTAT00000069721	Transcript	downstream_gene_variant	-	-	-	-	-	IMPACT=MODIFIER;DISTANCE=3282;STRAND=-1;VARIANT_CLASS=SNV
4:92831279	rs522856187	T	ENSBTAG00000052301	ENSBTAT00000069721	Transcript	downstream_gene_variant	-	-	-	-	-	IMPACT=MODIFIER;DISTANCE=3216;STRAND=-1;VARIANT_CLASS=SNV
4:98883206	rs525773940	A	ENSBTAG00000031548	ENSBTAT00000044723	Transcript	downstream_gene_variant	-	-	-	-	-	IMPACT=MODIFIER;DISTANCE=1368;STRAND=-1;VARIANT_CLASS=SNV
4:98883206	rs525773940	A	ENSBTAG00000031548	ENSBTAT00000070216	Transcript	downstream_gene_variant	-	-	-	-	-	IMPACT=MODIFIER;DISTANCE=3514;STRAND=-1;VARIANT_CLASS=SNV
4:98883206	rs525773940	A	ENSBTAG00000031548	ENSBTAT00000085778	Transcript	downstream_gene_variant	-	-	-	-	-	IMPACT=MODIFIER;DISTANCE=1368;STRAND=-1;VARIANT_CLASS=SNV
4:98883422	rs136566459	C	ENSBTAG00000031548	ENSBTAT00000044723	Transcript	downstream_gene_variant	-	-	-	-	-	IMPACT=MODIFIER;DISTANCE=1152;STRAND=-1;VARIANT_CLASS=SNV
4:98883422	rs136566459	C	ENSBTAG00000031548	ENSBTAT00000070216	Transcript	downstream_gene_variant	-	-	-	-	-	IMPACT=MODIFIER;DISTANCE=3298;STRAND=-1;VARIANT_CLASS=SNV
4:98883422	rs136566459	C	ENSBTAG00000031548	ENSBTAT00000085778	Transcript	downstream_gene_variant	-	-	-	-	-	IMPACT=MODIFIER;DISTANCE=1152;STRAND=-1;VARIANT_CLASS=SNV
4:98883439	rs134125164	C	ENSBTAG00000031548	ENSBTAT00000044723	Transcript	downstream_gene_variant	-	-	-	-	-	IMPACT=MODIFIER;DISTANCE=1135;STRAND=-1;VARIANT_CLASS=SNV
4:98883439	rs134125164	C	ENSBTAG00000031548	ENSBTAT00000070216	Transcript	downstream_gene_variant	-	-	-	-	-	IMPACT=MODIFIER;DISTANCE=3281;STRAND=-1;VARIANT_CLASS=SNV
4:98883439	rs134125164	C	ENSBTAG00000031548	ENSBTAT00000085778	Transcript	downstream_gene_variant	-	-	-	-	-	IMPACT=MODIFIER;DISTANCE=1135;STRAND=-1;VARIANT_CLASS=SNV
4:98883696	rs109314505	C	ENSBTAG00000031548	ENSBTAT00000044723	Transcript	downstream_gene_variant	-	-	-	-	-	IMPACT=MODIFIER;DISTANCE=878;STRAND=-1;VARIANT_CLASS=SNV
4:98883696	rs109314505	C	ENSBTAG00000031548	ENSBTAT00000070216	Transcript	downstream_gene_variant	-	-	-	-	-	IMPACT=MODIFIER;DISTANCE=3024;STRAND=-1;VARIANT_CLASS=SNV
4:98883696	rs109314505	C	ENSBTAG00000031548	ENSBTAT00000085778	Transcript	downstream_gene_variant	-	-	-	-	-	IMPACT=MODIFIER;DISTANCE=878;STRAND=-1;VARIANT_CLASS=SNV
4:98883785	rs518459269	A	ENSBTAG00000031548	ENSBTAT00000044723	Transcript	downstream_gene_variant	-	-	-	-	-	IMPACT=MODIFIER;DISTANCE=789;STRAND=-1;VARIANT_CLASS=SNV
4:98883785	rs518459269	A	ENSBTAG00000031548	ENSBTAT00000070216	Transcript	downstream_gene_variant	-	-	-	-	-	IMPACT=MODIFIER;DISTANCE=2935;STRAND=-1;VARIANT_CLASS=SNV
4:98883785	rs518459269	A	ENSBTAG00000031548	ENSBTAT00000085778	Transcript	downstream_gene_variant	-	-	-	-	-	IMPACT=MODIFIER;DISTANCE=789;STRAND=-1;VARIANT_CLASS=SNV
4:98884048	rs527067927	A	ENSBTAG00000031548	ENSBTAT00000044723	Transcript	downstream_gene_variant	-	-	-	-	-	IMPACT=MODIFIER;DISTANCE=526;STRAND=-1;VARIANT_CLASS=SNV
4:98884048	rs527067927	A	ENSBTAG00000031548	ENSBTAT00000070216	Transcript	downstream_gene_variant	-	-	-	-	-	IMPACT=MODIFIER;DISTANCE=2672;STRAND=-1;VARIANT_CLASS=SNV
4:98884048	rs527067927	A	ENSBTAG00000031548	ENSBTAT00000085778	Transcript	downstream_gene_variant	-	-	-	-	-	IMPACT=MODIFIER;DISTANCE=526;STRAND=-1;VARIANT_CLASS=SNV
4:98884114	rs519025853	G	ENSBTAG00000031548	ENSBTAT00000044723	Transcript	downstream_gene_variant	-	-	-	-	-	IMPACT=MODIFIER;DISTANCE=460;STRAND=-1;VARIANT_CLASS=SNV
4:98884114	rs519025853	G	ENSBTAG00000031548	ENSBTAT00000070216	Transcript	downstream_gene_variant	-	-	-	-	-	IMPACT=MODIFIER;DISTANCE=2606;STRAND=-1;VARIANT_CLASS=SNV
4:98884114	rs519025853	G	ENSBTAG00000031548	ENSBTAT00000085778	Transcript	downstream_gene_variant	-	-	-	-	-	IMPACT=MODIFIER;DISTANCE=460;STRAND=-1;VARIANT_CLASS=SNV
4:98884594	rs385871944	T	ENSBTAG00000031548	ENSBTAT00000070216	Transcript	downstream_gene_variant	-	-	-	-	-	IMPACT=MODIFIER;DISTANCE=2126;STRAND=-1;VARIANT_CLASS=SNV
4:98884642	-	C	ENSBTAG00000031548	ENSBTAT00000070216	Transcript	downstream_gene_variant	-	-	-	-	-	IMPACT=MODIFIER;DISTANCE=2078;STRAND=-1;VARIANT_CLASS=SNV
4:98884730	-	G	ENSBTAG00000031548	ENSBTAT00000070216	Transcript	downstream_gene_variant	-	-	-	-	-	IMPACT=MODIFIER;DISTANCE=1990;STRAND=-1;VARIANT_CLASS=SNV
4:98884823	rs109085672	C	ENSBTAG00000031548	ENSBTAT00000070216	Transcript	downstream_gene_variant	-	-	-	-	-	IMPACT=MODIFIER;DISTANCE=1897;STRAND=-1;VARIANT_CLASS=SNV
4:98885045	rs482983436	G	ENSBTAG00000031548	ENSBTAT00000070216	Transcript	downstream_gene_variant	-	-	-	-	-	IMPACT=MODIFIER;DISTANCE=1675;STRAND=-1;VARIANT_CLASS=SNV
4:98885076	rs723740235	A	ENSBTAG00000031548	ENSBTAT00000070216	Transcript	downstream_gene_variant	-	-	-	-	-	IMPACT=MODIFIER;DISTANCE=1644;STRAND=-1;VARIANT_CLASS=SNV
4:98885346	rs518896358	A	ENSBTAG00000031548	ENSBTAT00000070216	Transcript	downstream_gene_variant	-	-	-	-	-	IMPACT=MODIFIER;DISTANCE=1374;STRAND=-1;VARIANT_CLASS=SNV
4:98885424	rs523873309	T	ENSBTAG00000031548	ENSBTAT00000070216	Transcript	downstream_gene_variant	-	-	-	-	-	IMPACT=MODIFIER;DISTANCE=1296;STRAND=-1;VARIANT_CLASS=SNV
4:98885614	-	G	ENSBTAG00000031548	ENSBTAT00000070216	Transcript	downstream_gene_variant	-	-	-	-	-	IMPACT=MODIFIER;DISTANCE=1106;STRAND=-1;VARIANT_CLASS=SNV
4:98885668	-	C	ENSBTAG00000031548	ENSBTAT00000070216	Transcript	downstream_gene_variant	-	-	-	-	-	IMPACT=MODIFIER;DISTANCE=1052;STRAND=-1;VARIANT_CLASS=SNV
4:98885670	rs43079972	T	ENSBTAG00000031548	ENSBTAT00000070216	Transcript	downstream_gene_variant	-	-	-	-	-	IMPACT=MODIFIER;DISTANCE=1050;STRAND=-1;VARIANT_CLASS=SNV
4:98885678	rs43079973	T	ENSBTAG00000031548	ENSBTAT00000070216	Transcript	downstream_gene_variant	-	-	-	-	-	IMPACT=MODIFIER;DISTANCE=1042;STRAND=-1;VARIANT_CLASS=SNV
4:98885715	-	C	ENSBTAG00000031548	ENSBTAT00000070216	Transcript	downstream_gene_variant	-	-	-	-	-	IMPACT=MODIFIER;DISTANCE=1005;STRAND=-1;VARIANT_CLASS=SNV
4:98886008	-	C	ENSBTAG00000031548	ENSBTAT00000070216	Transcript	downstream_gene_variant	-	-	-	-	-	IMPACT=MODIFIER;DISTANCE=712;STRAND=-1;VARIANT_CLASS=SNV
4:98886015	-	C	ENSBTAG00000031548	ENSBTAT00000070216	Transcript	downstream_gene_variant	-	-	-	-	-	IMPACT=MODIFIER;DISTANCE=705;STRAND=-1;VARIANT_CLASS=SNV
4:98886017	rs463361182	C	ENSBTAG00000031548	ENSBTAT00000070216	Transcript	downstream_gene_variant	-	-	-	-	-	IMPACT=MODIFIER;DISTANCE=703;STRAND=-1;VARIANT_CLASS=SNV
4:98886084	rs462305190	C	ENSBTAG00000031548	ENSBTAT00000070216	Transcript	downstream_gene_variant	-	-	-	-	-	IMPACT=MODIFIER;DISTANCE=636;STRAND=-1;VARIANT_CLASS=SNV
4:98886133	-	C	ENSBTAG00000031548	ENSBTAT00000070216	Transcript	downstream_gene_variant	-	-	-	-	-	IMPACT=MODIFIER;DISTANCE=587;STRAND=-1;VARIANT_CLASS=SNV
4:98886134	-	C	ENSBTAG00000031548	ENSBTAT00000070216	Transcript	downstream_gene_variant	-	-	-	-	-	IMPACT=MODIFIER;DISTANCE=586;STRAND=-1;VARIANT_CLASS=SNV
4:98886135	-	C	ENSBTAG00000031548	ENSBTAT00000070216	Transcript	downstream_gene_variant	-	-	-	-	-	IMPACT=MODIFIER;DISTANCE=585;STRAND=-1;VARIANT_CLASS=SNV
4:98886165	rs209989600	T	ENSBTAG00000031548	ENSBTAT00000070216	Transcript	downstream_gene_variant	-	-	-	-	-	IMPACT=MODIFIER;DISTANCE=555;STRAND=-1;VARIANT_CLASS=SNV
4:98886209	rs210844619	T	ENSBTAG00000031548	ENSBTAT00000070216	Transcript	downstream_gene_variant	-	-	-	-	-	IMPACT=MODIFIER;DISTANCE=511;STRAND=-1;VARIANT_CLASS=SNV
4:98886283	rs43079985	A	ENSBTAG00000031548	ENSBTAT00000070216	Transcript	downstream_gene_variant	-	-	-	-	-	IMPACT=MODIFIER;DISTANCE=437;STRAND=-1;VARIANT_CLASS=SNV
4:98886291	rs43079986	C	ENSBTAG00000031548	ENSBTAT00000070216	Transcript	downstream_gene_variant	-	-	-	-	-	IMPACT=MODIFIER;DISTANCE=429;STRAND=-1;VARIANT_CLASS=SNV
4:98886348	-	C	ENSBTAG00000031548	ENSBTAT00000070216	Transcript	downstream_gene_variant	-	-	-	-	-	IMPACT=MODIFIER;DISTANCE=372;STRAND=-1;VARIANT_CLASS=SNV
4:98886355	rs482908111	A	ENSBTAG00000031548	ENSBTAT00000070216	Transcript	downstream_gene_variant	-	-	-	-	-	IMPACT=MODIFIER;DISTANCE=365;STRAND=-1;VARIANT_CLASS=SNV
4:98886456	rs43079990	G	ENSBTAG00000031548	ENSBTAT00000070216	Transcript	downstream_gene_variant	-	-	-	-	-	IMPACT=MODIFIER;DISTANCE=264;STRAND=-1;VARIANT_CLASS=SNV
4:98886590	-	C	ENSBTAG00000031548	ENSBTAT00000070216	Transcript	downstream_gene_variant	-	-	-	-	-	IMPACT=MODIFIER;DISTANCE=130;STRAND=-1;VARIANT_CLASS=SNV
4:98976938	-	T	ENSBTAG00000047605	ENSBTAT00000054744	Transcript	downstream_gene_variant	-	-	-	-	-	IMPACT=MODIFIER;DISTANCE=4270;STRAND=-1;VARIANT_CLASS=SNV
4:98976938	-	T	ENSBTAG00000047605	ENSBTAT00000083609	Transcript	downstream_gene_variant	-	-	-	-	-	IMPACT=MODIFIER;DISTANCE=3556;STRAND=-1;VARIANT_CLASS=SNV
4:98976974	-	A	ENSBTAG00000047605	ENSBTAT00000054744	Transcript	downstream_gene_variant	-	-	-	-	-	IMPACT=MODIFIER;DISTANCE=4234;STRAND=-1;VARIANT_CLASS=SNV
4:98976974	-	A	ENSBTAG00000047605	ENSBTAT00000083609	Transcript	downstream_gene_variant	-	-	-	-	-	IMPACT=MODIFIER;DISTANCE=3520;STRAND=-1;VARIANT_CLASS=SNV
4:98977020	-	C	ENSBTAG00000047605	ENSBTAT00000054744	Transcript	downstream_gene_variant	-	-	-	-	-	IMPACT=MODIFIER;DISTANCE=4188;STRAND=-1;VARIANT_CLASS=SNV
4:98977020	-	C	ENSBTAG00000047605	ENSBTAT00000083609	Transcript	downstream_gene_variant	-	-	-	-	-	IMPACT=MODIFIER;DISTANCE=3474;STRAND=-1;VARIANT_CLASS=SNV
4:98977205	-	C	ENSBTAG00000047605	ENSBTAT00000054744	Transcript	downstream_gene_variant	-	-	-	-	-	IMPACT=MODIFIER;DISTANCE=4003;STRAND=-1;VARIANT_CLASS=SNV
4:98977205	-	C	ENSBTAG00000047605	ENSBTAT00000083609	Transcript	downstream_gene_variant	-	-	-	-	-	IMPACT=MODIFIER;DISTANCE=3289;STRAND=-1;VARIANT_CLASS=SNV
4:98977320	-	G	ENSBTAG00000047605	ENSBTAT00000054744	Transcript	downstream_gene_variant	-	-	-	-	-	IMPACT=MODIFIER;DISTANCE=3888;STRAND=-1;VARIANT_CLASS=SNV
4:98977320	-	G	ENSBTAG00000047605	ENSBTAT00000083609	Transcript	downstream_gene_variant	-	-	-	-	-	IMPACT=MODIFIER;DISTANCE=3174;STRAND=-1;VARIANT_CLASS=SNV
4:98977329	-	T	ENSBTAG00000047605	ENSBTAT00000054744	Transcript	downstream_gene_variant	-	-	-	-	-	IMPACT=MODIFIER;DISTANCE=3879;STRAND=-1;VARIANT_CLASS=SNV
4:98977329	-	T	ENSBTAG00000047605	ENSBTAT00000083609	Transcript	downstream_gene_variant	-	-	-	-	-	IMPACT=MODIFIER;DISTANCE=3165;STRAND=-1;VARIANT_CLASS=SNV
4:98977747	-	C	ENSBTAG00000047605	ENSBTAT00000054744	Transcript	downstream_gene_variant	-	-	-	-	-	IMPACT=MODIFIER;DISTANCE=3461;STRAND=-1;VARIANT_CLASS=SNV
4:98977747	-	C	ENSBTAG00000047605	ENSBTAT00000083609	Transcript	downstream_gene_variant	-	-	-	-	-	IMPACT=MODIFIER;DISTANCE=2747;STRAND=-1;VARIANT_CLASS=SNV
4:98977751	-	C	ENSBTAG00000047605	ENSBTAT00000054744	Transcript	downstream_gene_variant	-	-	-	-	-	IMPACT=MODIFIER;DISTANCE=3457;STRAND=-1;VARIANT_CLASS=SNV
4:98977751	-	C	ENSBTAG00000047605	ENSBTAT00000083609	Transcript	downstream_gene_variant	-	-	-	-	-	IMPACT=MODIFIER;DISTANCE=2743;STRAND=-1;VARIANT_CLASS=SNV
4:98977754	-	T	ENSBTAG00000047605	ENSBTAT00000054744	Transcript	downstream_gene_variant	-	-	-	-	-	IMPACT=MODIFIER;DISTANCE=3454;STRAND=-1;VARIANT_CLASS=SNV
4:98977754	-	T	ENSBTAG00000047605	ENSBTAT00000083609	Transcript	downstream_gene_variant	-	-	-	-	-	IMPACT=MODIFIER;DISTANCE=2740;STRAND=-1;VARIANT_CLASS=SNV
4:98977828	-	G	ENSBTAG00000047605	ENSBTAT00000054744	Transcript	downstream_gene_variant	-	-	-	-	-	IMPACT=MODIFIER;DISTANCE=3380;STRAND=-1;VARIANT_CLASS=SNV
4:98977828	-	G	ENSBTAG00000047605	ENSBTAT00000083609	Transcript	downstream_gene_variant	-	-	-	-	-	IMPACT=MODIFIER;DISTANCE=2666;STRAND=-1;VARIANT_CLASS=SNV
4:98978470	-	A	ENSBTAG00000047605	ENSBTAT00000054744	Transcript	downstream_gene_variant	-	-	-	-	-	IMPACT=MODIFIER;DISTANCE=2738;STRAND=-1;VARIANT_CLASS=SNV
4:98978470	-	A	ENSBTAG00000047605	ENSBTAT00000083609	Transcript	downstream_gene_variant	-	-	-	-	-	IMPACT=MODIFIER;DISTANCE=2024;STRAND=-1;VARIANT_CLASS=SNV
4:98978623	-	A	ENSBTAG00000047605	ENSBTAT00000054744	Transcript	downstream_gene_variant	-	-	-	-	-	IMPACT=MODIFIER;DISTANCE=2585;STRAND=-1;VARIANT_CLASS=SNV
4:98978623	-	A	ENSBTAG00000047605	ENSBTAT00000083609	Transcript	downstream_gene_variant	-	-	-	-	-	IMPACT=MODIFIER;DISTANCE=1871;STRAND=-1;VARIANT_CLASS=SNV
4:98978680	-	G	ENSBTAG00000047605	ENSBTAT00000054744	Transcript	downstream_gene_variant	-	-	-	-	-	IMPACT=MODIFIER;DISTANCE=2528;STRAND=-1;VARIANT_CLASS=SNV
4:98978680	-	G	ENSBTAG00000047605	ENSBTAT00000083609	Transcript	downstream_gene_variant	-	-	-	-	-	IMPACT=MODIFIER;DISTANCE=1814;STRAND=-1;VARIANT_CLASS=SNV
4:98978702	-	T	ENSBTAG00000047605	ENSBTAT00000054744	Transcript	downstream_gene_variant	-	-	-	-	-	IMPACT=MODIFIER;DISTANCE=2506;STRAND=-1;VARIANT_CLASS=SNV
4:98978702	-	T	ENSBTAG00000047605	ENSBTAT00000083609	Transcript	downstream_gene_variant	-	-	-	-	-	IMPACT=MODIFIER;DISTANCE=1792;STRAND=-1;VARIANT_CLASS=SNV
4:98978733	-	T	ENSBTAG00000047605	ENSBTAT00000054744	Transcript	downstream_gene_variant	-	-	-	-	-	IMPACT=MODIFIER;DISTANCE=2475;STRAND=-1;VARIANT_CLASS=SNV
4:98978733	-	T	ENSBTAG00000047605	ENSBTAT00000083609	Transcript	downstream_gene_variant	-	-	-	-	-	IMPACT=MODIFIER;DISTANCE=1761;STRAND=-1;VARIANT_CLASS=SNV
4:98978756	-	G	ENSBTAG00000047605	ENSBTAT00000054744	Transcript	downstream_gene_variant	-	-	-	-	-	IMPACT=MODIFIER;DISTANCE=2452;STRAND=-1;VARIANT_CLASS=SNV
4:98978756	-	G	ENSBTAG00000047605	ENSBTAT00000083609	Transcript	downstream_gene_variant	-	-	-	-	-	IMPACT=MODIFIER;DISTANCE=1738;STRAND=-1;VARIANT_CLASS=SNV
4:98978799	-	G	ENSBTAG00000047605	ENSBTAT00000054744	Transcript	downstream_gene_variant	-	-	-	-	-	IMPACT=MODIFIER;DISTANCE=2409;STRAND=-1;VARIANT_CLASS=SNV
4:98978799	-	G	ENSBTAG00000047605	ENSBTAT00000083609	Transcript	downstream_gene_variant	-	-	-	-	-	IMPACT=MODIFIER;DISTANCE=1695;STRAND=-1;VARIANT_CLASS=SNV
4:98978819	-	C	ENSBTAG00000047605	ENSBTAT00000054744	Transcript	downstream_gene_variant	-	-	-	-	-	IMPACT=MODIFIER;DISTANCE=2389;STRAND=-1;VARIANT_CLASS=SNV
4:98978819	-	C	ENSBTAG00000047605	ENSBTAT00000083609	Transcript	downstream_gene_variant	-	-	-	-	-	IMPACT=MODIFIER;DISTANCE=1675;STRAND=-1;VARIANT_CLASS=SNV
4:98978999	-	T	ENSBTAG00000047605	ENSBTAT00000054744	Transcript	downstream_gene_variant	-	-	-	-	-	IMPACT=MODIFIER;DISTANCE=2209;STRAND=-1;VARIANT_CLASS=SNV
4:98978999	-	T	ENSBTAG00000047605	ENSBTAT00000083609	Transcript	downstream_gene_variant	-	-	-	-	-	IMPACT=MODIFIER;DISTANCE=1495;STRAND=-1;VARIANT_CLASS=SNV
4:98979059	-	T	ENSBTAG00000047605	ENSBTAT00000054744	Transcript	downstream_gene_variant	-	-	-	-	-	IMPACT=MODIFIER;DISTANCE=2149;STRAND=-1;VARIANT_CLASS=SNV
4:98979059	-	T	ENSBTAG00000047605	ENSBTAT00000083609	Transcript	downstream_gene_variant	-	-	-	-	-	IMPACT=MODIFIER;DISTANCE=1435;STRAND=-1;VARIANT_CLASS=SNV
4:98979106	-	T	ENSBTAG00000047605	ENSBTAT00000054744	Transcript	downstream_gene_variant	-	-	-	-	-	IMPACT=MODIFIER;DISTANCE=2102;STRAND=-1;VARIANT_CLASS=SNV
4:98979106	-	T	ENSBTAG00000047605	ENSBTAT00000083609	Transcript	downstream_gene_variant	-	-	-	-	-	IMPACT=MODIFIER;DISTANCE=1388;STRAND=-1;VARIANT_CLASS=SNV
4:98979170	-	T	ENSBTAG00000047605	ENSBTAT00000054744	Transcript	downstream_gene_variant	-	-	-	-	-	IMPACT=MODIFIER;DISTANCE=2038;STRAND=-1;VARIANT_CLASS=SNV
4:98979170	-	T	ENSBTAG00000047605	ENSBTAT00000083609	Transcript	downstream_gene_variant	-	-	-	-	-	IMPACT=MODIFIER;DISTANCE=1324;STRAND=-1;VARIANT_CLASS=SNV
4:98979238	-	T	ENSBTAG00000047605	ENSBTAT00000054744	Transcript	downstream_gene_variant	-	-	-	-	-	IMPACT=MODIFIER;DISTANCE=1970;STRAND=-1;VARIANT_CLASS=SNV
4:98979238	-	T	ENSBTAG00000047605	ENSBTAT00000083609	Transcript	downstream_gene_variant	-	-	-	-	-	IMPACT=MODIFIER;DISTANCE=1256;STRAND=-1;VARIANT_CLASS=SNV
4:98979419	-	C	ENSBTAG00000047605	ENSBTAT00000054744	Transcript	downstream_gene_variant	-	-	-	-	-	IMPACT=MODIFIER;DISTANCE=1789;STRAND=-1;VARIANT_CLASS=SNV
4:98979419	-	C	ENSBTAG00000047605	ENSBTAT00000083609	Transcript	downstream_gene_variant	-	-	-	-	-	IMPACT=MODIFIER;DISTANCE=1075;STRAND=-1;VARIANT_CLASS=SNV
4:98979430	-	T	ENSBTAG00000047605	ENSBTAT00000054744	Transcript	downstream_gene_variant	-	-	-	-	-	IMPACT=MODIFIER;DISTANCE=1778;STRAND=-1;VARIANT_CLASS=SNV
4:98979430	-	T	ENSBTAG00000047605	ENSBTAT00000083609	Transcript	downstream_gene_variant	-	-	-	-	-	IMPACT=MODIFIER;DISTANCE=1064;STRAND=-1;VARIANT_CLASS=SNV
4:98979466	-	C	ENSBTAG00000047605	ENSBTAT00000054744	Transcript	downstream_gene_variant	-	-	-	-	-	IMPACT=MODIFIER;DISTANCE=1742;STRAND=-1;VARIANT_CLASS=SNV
4:98979466	-	C	ENSBTAG00000047605	ENSBTAT00000083609	Transcript	downstream_gene_variant	-	-	-	-	-	IMPACT=MODIFIER;DISTANCE=1028;STRAND=-1;VARIANT_CLASS=SNV
4:98979504	-	C	ENSBTAG00000047605	ENSBTAT00000054744	Transcript	downstream_gene_variant	-	-	-	-	-	IMPACT=MODIFIER;DISTANCE=1704;STRAND=-1;VARIANT_CLASS=SNV
4:98979504	-	C	ENSBTAG00000047605	ENSBTAT00000083609	Transcript	downstream_gene_variant	-	-	-	-	-	IMPACT=MODIFIER;DISTANCE=990;STRAND=-1;VARIANT_CLASS=SNV
4:98979507	-	G	ENSBTAG00000047605	ENSBTAT00000054744	Transcript	downstream_gene_variant	-	-	-	-	-	IMPACT=MODIFIER;DISTANCE=1701;STRAND=-1;VARIANT_CLASS=SNV
4:98979507	-	G	ENSBTAG00000047605	ENSBTAT00000083609	Transcript	downstream_gene_variant	-	-	-	-	-	IMPACT=MODIFIER;DISTANCE=987;STRAND=-1;VARIANT_CLASS=SNV
4:98979546	-	G	ENSBTAG00000047605	ENSBTAT00000054744	Transcript	downstream_gene_variant	-	-	-	-	-	IMPACT=MODIFIER;DISTANCE=1662;STRAND=-1;VARIANT_CLASS=SNV
4:98979546	-	G	ENSBTAG00000047605	ENSBTAT00000083609	Transcript	downstream_gene_variant	-	-	-	-	-	IMPACT=MODIFIER;DISTANCE=948;STRAND=-1;VARIANT_CLASS=SNV
4:98979630	-	T	ENSBTAG00000047605	ENSBTAT00000054744	Transcript	downstream_gene_variant	-	-	-	-	-	IMPACT=MODIFIER;DISTANCE=1578;STRAND=-1;VARIANT_CLASS=SNV
4:98979630	-	T	ENSBTAG00000047605	ENSBTAT00000083609	Transcript	downstream_gene_variant	-	-	-	-	-	IMPACT=MODIFIER;DISTANCE=864;STRAND=-1;VARIANT_CLASS=SNV
4:98979639	-	C	ENSBTAG00000047605	ENSBTAT00000054744	Transcript	downstream_gene_variant	-	-	-	-	-	IMPACT=MODIFIER;DISTANCE=1569;STRAND=-1;VARIANT_CLASS=SNV
4:98979639	-	C	ENSBTAG00000047605	ENSBTAT00000083609	Transcript	downstream_gene_variant	-	-	-	-	-	IMPACT=MODIFIER;DISTANCE=855;STRAND=-1;VARIANT_CLASS=SNV
4:98979665	-	C	ENSBTAG00000047605	ENSBTAT00000054744	Transcript	downstream_gene_variant	-	-	-	-	-	IMPACT=MODIFIER;DISTANCE=1543;STRAND=-1;VARIANT_CLASS=SNV
4:98979665	-	C	ENSBTAG00000047605	ENSBTAT00000083609	Transcript	downstream_gene_variant	-	-	-	-	-	IMPACT=MODIFIER;DISTANCE=829;STRAND=-1;VARIANT_CLASS=SNV
4:98979680	-	C	ENSBTAG00000047605	ENSBTAT00000054744	Transcript	downstream_gene_variant	-	-	-	-	-	IMPACT=MODIFIER;DISTANCE=1528;STRAND=-1;VARIANT_CLASS=SNV
4:98979680	-	C	ENSBTAG00000047605	ENSBTAT00000083609	Transcript	downstream_gene_variant	-	-	-	-	-	IMPACT=MODIFIER;DISTANCE=814;STRAND=-1;VARIANT_CLASS=SNV
4:98979737	-	C	ENSBTAG00000047605	ENSBTAT00000054744	Transcript	downstream_gene_variant	-	-	-	-	-	IMPACT=MODIFIER;DISTANCE=1471;STRAND=-1;VARIANT_CLASS=SNV
4:98979737	-	C	ENSBTAG00000047605	ENSBTAT00000083609	Transcript	downstream_gene_variant	-	-	-	-	-	IMPACT=MODIFIER;DISTANCE=757;STRAND=-1;VARIANT_CLASS=SNV
4:98979751	-	C	ENSBTAG00000047605	ENSBTAT00000054744	Transcript	downstream_gene_variant	-	-	-	-	-	IMPACT=MODIFIER;DISTANCE=1457;STRAND=-1;VARIANT_CLASS=SNV
4:98979751	-	C	ENSBTAG00000047605	ENSBTAT00000083609	Transcript	downstream_gene_variant	-	-	-	-	-	IMPACT=MODIFIER;DISTANCE=743;STRAND=-1;VARIANT_CLASS=SNV
4:98979753	-	C	ENSBTAG00000047605	ENSBTAT00000054744	Transcript	downstream_gene_variant	-	-	-	-	-	IMPACT=MODIFIER;DISTANCE=1455;STRAND=-1;VARIANT_CLASS=SNV
4:98979753	-	C	ENSBTAG00000047605	ENSBTAT00000083609	Transcript	downstream_gene_variant	-	-	-	-	-	IMPACT=MODIFIER;DISTANCE=741;STRAND=-1;VARIANT_CLASS=SNV
4:98979754	-	C	ENSBTAG00000047605	ENSBTAT00000054744	Transcript	downstream_gene_variant	-	-	-	-	-	IMPACT=MODIFIER;DISTANCE=1454;STRAND=-1;VARIANT_CLASS=SNV
4:98979754	-	C	ENSBTAG00000047605	ENSBTAT00000083609	Transcript	downstream_gene_variant	-	-	-	-	-	IMPACT=MODIFIER;DISTANCE=740;STRAND=-1;VARIANT_CLASS=SNV
4:98979755	-	C	ENSBTAG00000047605	ENSBTAT00000054744	Transcript	downstream_gene_variant	-	-	-	-	-	IMPACT=MODIFIER;DISTANCE=1453;STRAND=-1;VARIANT_CLASS=SNV
4:98979755	-	C	ENSBTAG00000047605	ENSBTAT00000083609	Transcript	downstream_gene_variant	-	-	-	-	-	IMPACT=MODIFIER;DISTANCE=739;STRAND=-1;VARIANT_CLASS=SNV
4:98979771	-	G	ENSBTAG00000047605	ENSBTAT00000054744	Transcript	downstream_gene_variant	-	-	-	-	-	IMPACT=MODIFIER;DISTANCE=1437;STRAND=-1;VARIANT_CLASS=SNV
4:98979771	-	G	ENSBTAG00000047605	ENSBTAT00000083609	Transcript	downstream_gene_variant	-	-	-	-	-	IMPACT=MODIFIER;DISTANCE=723;STRAND=-1;VARIANT_CLASS=SNV
4:98979809	-	C	ENSBTAG00000047605	ENSBTAT00000054744	Transcript	downstream_gene_variant	-	-	-	-	-	IMPACT=MODIFIER;DISTANCE=1399;STRAND=-1;VARIANT_CLASS=SNV
4:98979809	-	C	ENSBTAG00000047605	ENSBTAT00000083609	Transcript	downstream_gene_variant	-	-	-	-	-	IMPACT=MODIFIER;DISTANCE=685;STRAND=-1;VARIANT_CLASS=SNV
4:98979812	-	C	ENSBTAG00000047605	ENSBTAT00000054744	Transcript	downstream_gene_variant	-	-	-	-	-	IMPACT=MODIFIER;DISTANCE=1396;STRAND=-1;VARIANT_CLASS=SNV
4:98979812	-	C	ENSBTAG00000047605	ENSBTAT00000083609	Transcript	downstream_gene_variant	-	-	-	-	-	IMPACT=MODIFIER;DISTANCE=682;STRAND=-1;VARIANT_CLASS=SNV
4:98980583	-	G	ENSBTAG00000047605	ENSBTAT00000054744	Transcript	downstream_gene_variant	-	-	-	-	-	IMPACT=MODIFIER;DISTANCE=625;STRAND=-1;VARIANT_CLASS=SNV
4:98980690	-	T	ENSBTAG00000047605	ENSBTAT00000054744	Transcript	downstream_gene_variant	-	-	-	-	-	IMPACT=MODIFIER;DISTANCE=518;STRAND=-1;VARIANT_CLASS=SNV
4:98980752	-	G	ENSBTAG00000047605	ENSBTAT00000054744	Transcript	downstream_gene_variant	-	-	-	-	-	IMPACT=MODIFIER;DISTANCE=456;STRAND=-1;VARIANT_CLASS=SNV
4:98980825	-	G	ENSBTAG00000047605	ENSBTAT00000054744	Transcript	downstream_gene_variant	-	-	-	-	-	IMPACT=MODIFIER;DISTANCE=383;STRAND=-1;VARIANT_CLASS=SNV
4:98980949	-	T	ENSBTAG00000047605	ENSBTAT00000054744	Transcript	downstream_gene_variant	-	-	-	-	-	IMPACT=MODIFIER;DISTANCE=259;STRAND=-1;VARIANT_CLASS=SNV
4:98980995	-	C	ENSBTAG00000047605	ENSBTAT00000054744	Transcript	downstream_gene_variant	-	-	-	-	-	IMPACT=MODIFIER;DISTANCE=213;STRAND=-1;VARIANT_CLASS=SNV
4:98981112	-	C	ENSBTAG00000047605	ENSBTAT00000054744	Transcript	downstream_gene_variant	-	-	-	-	-	IMPACT=MODIFIER;DISTANCE=96;STRAND=-1;VARIANT_CLASS=SNV
4:98981136	-	A	ENSBTAG00000047605	ENSBTAT00000054744	Transcript	downstream_gene_variant	-	-	-	-	-	IMPACT=MODIFIER;DISTANCE=72;STRAND=-1;VARIANT_CLASS=SNV
4:98981164	-	C	ENSBTAG00000047605	ENSBTAT00000054744	Transcript	downstream_gene_variant	-	-	-	-	-	IMPACT=MODIFIER;DISTANCE=44;STRAND=-1;VARIANT_CLASS=SNV
4:98981165	-	A	ENSBTAG00000047605	ENSBTAT00000054744	Transcript	downstream_gene_variant	-	-	-	-	-	IMPACT=MODIFIER;DISTANCE=43;STRAND=-1;VARIANT_CLASS=SNV
4:98981167	-	C	ENSBTAG00000047605	ENSBTAT00000054744	Transcript	downstream_gene_variant	-	-	-	-	-	IMPACT=MODIFIER;DISTANCE=41;STRAND=-1;VARIANT_CLASS=SNV
4:98981190	-	A	ENSBTAG00000047605	ENSBTAT00000054744	Transcript	downstream_gene_variant	-	-	-	-	-	IMPACT=MODIFIER;DISTANCE=18;STRAND=-1;VARIANT_CLASS=SNV
4:99018124	rs722574304	T	ENSBTAG00000052991	ENSBTAT00000073071	Transcript	downstream_gene_variant	-	-	-	-	-	IMPACT=MODIFIER;DISTANCE=3411;STRAND=1;VARIANT_CLASS=SNV
4:99087772	rs381118100	A	ENSBTAG00000047088	ENSBTAT00000063519	Transcript	downstream_gene_variant	-	-	-	-	-	IMPACT=MODIFIER;DISTANCE=4020;STRAND=-1;VARIANT_CLASS=SNV
4:99087813	rs453912569	C	ENSBTAG00000047088	ENSBTAT00000063519	Transcript	downstream_gene_variant	-	-	-	-	-	IMPACT=MODIFIER;DISTANCE=3979;STRAND=-1;VARIANT_CLASS=SNV
4:99087817	rs384188325	A	ENSBTAG00000047088	ENSBTAT00000063519	Transcript	downstream_gene_variant	-	-	-	-	-	IMPACT=MODIFIER;DISTANCE=3975;STRAND=-1;VARIANT_CLASS=SNV
4:99087822	rs471148772	C	ENSBTAG00000047088	ENSBTAT00000063519	Transcript	downstream_gene_variant	-	-	-	-	-	IMPACT=MODIFIER;DISTANCE=3970;STRAND=-1;VARIANT_CLASS=SNV
4:99087823	rs723687029	T	ENSBTAG00000047088	ENSBTAT00000063519	Transcript	downstream_gene_variant	-	-	-	-	-	IMPACT=MODIFIER;DISTANCE=3969;STRAND=-1;VARIANT_CLASS=SNV
4:99087833	rs716694300	A	ENSBTAG00000047088	ENSBTAT00000063519	Transcript	downstream_gene_variant	-	-	-	-	-	IMPACT=MODIFIER;DISTANCE=3959;STRAND=-1;VARIANT_CLASS=SNV
4:99087868	rs463189320	C	ENSBTAG00000047088	ENSBTAT00000063519	Transcript	downstream_gene_variant	-	-	-	-	-	IMPACT=MODIFIER;DISTANCE=3924;STRAND=-1;VARIANT_CLASS=SNV
4:99087881	rs380806723	A	ENSBTAG00000047088	ENSBTAT00000063519	Transcript	downstream_gene_variant	-	-	-	-	-	IMPACT=MODIFIER;DISTANCE=3911;STRAND=-1;VARIANT_CLASS=SNV
4:99477554	rs720735159	A	ENSBTAG00000015551	ENSBTAT00000020662	Transcript	downstream_gene_variant	-	-	-	-	-	IMPACT=MODIFIER;DISTANCE=4466;STRAND=-1;VARIANT_CLASS=SNV
4:99477608	-	G	ENSBTAG00000015551	ENSBTAT00000020662	Transcript	downstream_gene_variant	-	-	-	-	-	IMPACT=MODIFIER;DISTANCE=4412;STRAND=-1;VARIANT_CLASS=SNV
4:99477695	rs208721891	A	ENSBTAG00000015551	ENSBTAT00000020662	Transcript	downstream_gene_variant	-	-	-	-	-	IMPACT=MODIFIER;DISTANCE=4325;STRAND=-1;VARIANT_CLASS=SNV
4:99478054	rs437531606	C	ENSBTAG00000015551	ENSBTAT00000020662	Transcript	downstream_gene_variant	-	-	-	-	-	IMPACT=MODIFIER;DISTANCE=3966;STRAND=-1;VARIANT_CLASS=SNV
4:99478333	rs137726364	A	ENSBTAG00000015551	ENSBTAT00000020662	Transcript	downstream_gene_variant	-	-	-	-	-	IMPACT=MODIFIER;DISTANCE=3687;STRAND=-1;VARIANT_CLASS=SNV
4:99478392	rs526030150	G	ENSBTAG00000015551	ENSBTAT00000020662	Transcript	downstream_gene_variant	-	-	-	-	-	IMPACT=MODIFIER;DISTANCE=3628;STRAND=-1;VARIANT_CLASS=SNV
4:99478650	rs716702190	T	ENSBTAG00000015551	ENSBTAT00000020662	Transcript	downstream_gene_variant	-	-	-	-	-	IMPACT=MODIFIER;DISTANCE=3370;STRAND=-1;VARIANT_CLASS=SNV
4:99478725	rs457753702	A	ENSBTAG00000015551	ENSBTAT00000020662	Transcript	downstream_gene_variant	-	-	-	-	-	IMPACT=MODIFIER;DISTANCE=3295;STRAND=-1;VARIANT_CLASS=SNV
4:99478823	rs211219380	G	ENSBTAG00000015551	ENSBTAT00000020662	Transcript	downstream_gene_variant	-	-	-	-	-	IMPACT=MODIFIER;DISTANCE=3197;STRAND=-1;VARIANT_CLASS=SNV
4:99479007	rs714980290	C	ENSBTAG00000015551	ENSBTAT00000020662	Transcript	downstream_gene_variant	-	-	-	-	-	IMPACT=MODIFIER;DISTANCE=3013;STRAND=-1;VARIANT_CLASS=SNV
4:99479187	rs457687115	C	ENSBTAG00000015551	ENSBTAT00000020662	Transcript	downstream_gene_variant	-	-	-	-	-	IMPACT=MODIFIER;DISTANCE=2833;STRAND=-1;VARIANT_CLASS=SNV
4:99479189	rs483236692	G	ENSBTAG00000015551	ENSBTAT00000020662	Transcript	downstream_gene_variant	-	-	-	-	-	IMPACT=MODIFIER;DISTANCE=2831;STRAND=-1;VARIANT_CLASS=SNV
4:112198273	rs481875310	G	ENSBTAG00000050861	ENSBTAT00000079293	Transcript	downstream_gene_variant	-	-	-	-	-	IMPACT=MODIFIER;DISTANCE=2266;STRAND=1;VARIANT_CLASS=SNV
4:112198296	rs453199480	C	ENSBTAG00000050861	ENSBTAT00000079293	Transcript	downstream_gene_variant	-	-	-	-	-	IMPACT=MODIFIER;DISTANCE=2289;STRAND=1;VARIANT_CLASS=SNV
4:112198327	rs475366280	A	ENSBTAG00000050861	ENSBTAT00000079293	Transcript	downstream_gene_variant	-	-	-	-	-	IMPACT=MODIFIER;DISTANCE=2320;STRAND=1;VARIANT_CLASS=SNV
4:112198337	rs442247784	C	ENSBTAG00000050861	ENSBTAT00000079293	Transcript	downstream_gene_variant	-	-	-	-	-	IMPACT=MODIFIER;DISTANCE=2330;STRAND=1;VARIANT_CLASS=SNV
4:112198442	rs464042016	T	ENSBTAG00000050861	ENSBTAT00000079293	Transcript	downstream_gene_variant	-	-	-	-	-	IMPACT=MODIFIER;DISTANCE=2435;STRAND=1;VARIANT_CLASS=SNV
4:112198448	rs476047288	C	ENSBTAG00000050861	ENSBTAT00000079293	Transcript	downstream_gene_variant	-	-	-	-	-	IMPACT=MODIFIER;DISTANCE=2441;STRAND=1;VARIANT_CLASS=SNV
4:112198903	rs446455159	G	ENSBTAG00000050861	ENSBTAT00000079293	Transcript	downstream_gene_variant	-	-	-	-	-	IMPACT=MODIFIER;DISTANCE=2896;STRAND=1;VARIANT_CLASS=SNV
4:112198922	rs461664689	G	ENSBTAG00000050861	ENSBTAT00000079293	Transcript	downstream_gene_variant	-	-	-	-	-	IMPACT=MODIFIER;DISTANCE=2915;STRAND=1;VARIANT_CLASS=SNV
4:112199265	rs1116060760	T	ENSBTAG00000050861	ENSBTAT00000079293	Transcript	downstream_gene_variant	-	-	-	-	-	IMPACT=MODIFIER;DISTANCE=3258;STRAND=1;VARIANT_CLASS=SNV
4:112200574	rs473136113	T	ENSBTAG00000050861	ENSBTAT00000079293	Transcript	downstream_gene_variant	-	-	-	-	-	IMPACT=MODIFIER;DISTANCE=4567;STRAND=1;VARIANT_CLASS=SNV
4:112813218	rs210303675	G	ENSBTAG00000053931	ENSBTAT00000084902	Transcript	downstream_gene_variant	-	-	-	-	-	IMPACT=MODIFIER;DISTANCE=1622;STRAND=-1;VARIANT_CLASS=SNV
4:113698374	rs43416288	A	ENSBTAG00000048379	ENSBTAT00000074946	Transcript	downstream_gene_variant	-	-	-	-	-	IMPACT=MODIFIER;DISTANCE=733;STRAND=1;VARIANT_CLASS=SNV
4:113698374	rs43416288	A	ENSBTAG00000048379	ENSBTAT00000080356	Transcript	downstream_gene_variant	-	-	-	-	-	IMPACT=MODIFIER;DISTANCE=733;STRAND=1;VARIANT_CLASS=SNV
4:113698374	rs43416288	A	ENSBTAG00000048379	ENSBTAT00000082338	Transcript	downstream_gene_variant	-	-	-	-	-	IMPACT=MODIFIER;DISTANCE=2888;STRAND=1;VARIANT_CLASS=SNV
4:115184022	rs208943882	T	ENSBTAG00000008032	ENSBTAT00000083676	Transcript	downstream_gene_variant	-	-	-	-	-	IMPACT=MODIFIER;DISTANCE=78;STRAND=1;VARIANT_CLASS=SNV
4:115184077	rs209953177	C	ENSBTAG00000008032	ENSBTAT00000083676	Transcript	downstream_gene_variant	-	-	-	-	-	IMPACT=MODIFIER;DISTANCE=133;STRAND=1;VARIANT_CLASS=SNV
4:115188573	rs381444615	A	ENSBTAG00000008032	ENSBTAT00000038295	Transcript	downstream_gene_variant	-	-	-	-	-	IMPACT=MODIFIER;DISTANCE=4217;STRAND=1;VARIANT_CLASS=SNV
4:115188573	rs381444615	A	ENSBTAG00000008032	ENSBTAT00000068425	Transcript	downstream_gene_variant	-	-	-	-	-	IMPACT=MODIFIER;DISTANCE=4217;STRAND=1;VARIANT_CLASS=SNV
4:115188573	rs381444615	A	ENSBTAG00000008032	ENSBTAT00000070258	Transcript	downstream_gene_variant	-	-	-	-	-	IMPACT=MODIFIER;DISTANCE=4217;STRAND=1;VARIANT_CLASS=SNV
4:115188573	rs381444615	A	ENSBTAG00000008032	ENSBTAT00000073134	Transcript	downstream_gene_variant	-	-	-	-	-	IMPACT=MODIFIER;DISTANCE=4217;STRAND=1;VARIANT_CLASS=SNV
4:115188573	rs381444615	A	ENSBTAG00000008032	ENSBTAT00000075549	Transcript	downstream_gene_variant	-	-	-	-	-	IMPACT=MODIFIER;DISTANCE=4217;STRAND=1;VARIANT_CLASS=SNV
4:115188573	rs381444615	A	ENSBTAG00000008032	ENSBTAT00000083676	Transcript	downstream_gene_variant	-	-	-	-	-	IMPACT=MODIFIER;DISTANCE=4629;STRAND=1;VARIANT_CLASS=SNV
4:115188941	rs468287072	C	ENSBTAG00000008032	ENSBTAT00000038295	Transcript	downstream_gene_variant	-	-	-	-	-	IMPACT=MODIFIER;DISTANCE=4585;STRAND=1;VARIANT_CLASS=SNV
4:115188941	rs468287072	C	ENSBTAG00000008032	ENSBTAT00000068425	Transcript	downstream_gene_variant	-	-	-	-	-	IMPACT=MODIFIER;DISTANCE=4585;STRAND=1;VARIANT_CLASS=SNV
4:115188941	rs468287072	C	ENSBTAG00000008032	ENSBTAT00000070258	Transcript	downstream_gene_variant	-	-	-	-	-	IMPACT=MODIFIER;DISTANCE=4585;STRAND=1;VARIANT_CLASS=SNV
4:115188941	rs468287072	C	ENSBTAG00000008032	ENSBTAT00000073134	Transcript	downstream_gene_variant	-	-	-	-	-	IMPACT=MODIFIER;DISTANCE=4585;STRAND=1;VARIANT_CLASS=SNV
4:115188941	rs468287072	C	ENSBTAG00000008032	ENSBTAT00000075549	Transcript	downstream_gene_variant	-	-	-	-	-	IMPACT=MODIFIER;DISTANCE=4585;STRAND=1;VARIANT_CLASS=SNV
4:115188941	rs468287072	C	ENSBTAG00000008032	ENSBTAT00000083676	Transcript	downstream_gene_variant	-	-	-	-	-	IMPACT=MODIFIER;DISTANCE=4997;STRAND=1;VARIANT_CLASS=SNV
5:26029787	rs447297312	C	ENSBTAG00000053232	ENSBTAT00000084969	Transcript	downstream_gene_variant	-	-	-	-	-	IMPACT=MODIFIER;DISTANCE=2404;STRAND=1;VARIANT_CLASS=SNV
5:26548445	rs385046214	C	ENSBTAG00000053393	ENSBTAT00000083772	Transcript	downstream_gene_variant	-	-	-	-	-	IMPACT=MODIFIER;DISTANCE=3694;STRAND=-1;VARIANT_CLASS=SNV
5:26548718	rs527218607	T	ENSBTAG00000053393	ENSBTAT00000083772	Transcript	downstream_gene_variant	-	-	-	-	-	IMPACT=MODIFIER;DISTANCE=3421;STRAND=-1;VARIANT_CLASS=SNV
5:26549345	rs210389709	T	ENSBTAG00000053393	ENSBTAT00000083772	Transcript	downstream_gene_variant	-	-	-	-	-	IMPACT=MODIFIER;DISTANCE=2794;STRAND=-1;VARIANT_CLASS=SNV
5:28598316	rs522457659	T	ENSBTAG00000051039	ENSBTAT00000076175	Transcript	downstream_gene_variant	-	-	-	-	-	IMPACT=MODIFIER;DISTANCE=82;STRAND=1;VARIANT_CLASS=SNV
5:28598339	rs519567531	G	ENSBTAG00000051039	ENSBTAT00000076175	Transcript	downstream_gene_variant	-	-	-	-	-	IMPACT=MODIFIER;DISTANCE=105;STRAND=1;VARIANT_CLASS=SNV
5:28598370	rs521671440	A	ENSBTAG00000051039	ENSBTAT00000076175	Transcript	downstream_gene_variant	-	-	-	-	-	IMPACT=MODIFIER;DISTANCE=136;STRAND=1;VARIANT_CLASS=SNV
5:28598551	rs526334285	G	ENSBTAG00000051039	ENSBTAT00000076175	Transcript	downstream_gene_variant	-	-	-	-	-	IMPACT=MODIFIER;DISTANCE=317;STRAND=1;VARIANT_CLASS=SNV
5:28598583	rs519790804	G	ENSBTAG00000051039	ENSBTAT00000076175	Transcript	downstream_gene_variant	-	-	-	-	-	IMPACT=MODIFIER;DISTANCE=349;STRAND=1;VARIANT_CLASS=SNV
5:28598597	rs721414747	T	ENSBTAG00000051039	ENSBTAT00000076175	Transcript	downstream_gene_variant	-	-	-	-	-	IMPACT=MODIFIER;DISTANCE=363;STRAND=1;VARIANT_CLASS=SNV
5:28599109	rs209028736	A	ENSBTAG00000051039	ENSBTAT00000076175	Transcript	downstream_gene_variant	-	-	-	-	-	IMPACT=MODIFIER;DISTANCE=875;STRAND=1;VARIANT_CLASS=SNV
5:28599117	rs1114847697	T	ENSBTAG00000051039	ENSBTAT00000076175	Transcript	downstream_gene_variant	-	-	-	-	-	IMPACT=MODIFIER;DISTANCE=883;STRAND=1;VARIANT_CLASS=SNV
5:28599130	rs519321889	C	ENSBTAG00000051039	ENSBTAT00000076175	Transcript	downstream_gene_variant	-	-	-	-	-	IMPACT=MODIFIER;DISTANCE=896;STRAND=1;VARIANT_CLASS=SNV
5:28599197	rs720874810	G	ENSBTAG00000051039	ENSBTAT00000076175	Transcript	downstream_gene_variant	-	-	-	-	-	IMPACT=MODIFIER;DISTANCE=963;STRAND=1;VARIANT_CLASS=SNV
5:28599279	rs524358482	A	ENSBTAG00000051039	ENSBTAT00000076175	Transcript	downstream_gene_variant	-	-	-	-	-	IMPACT=MODIFIER;DISTANCE=1045;STRAND=1;VARIANT_CLASS=SNV
5:28599341	rs444574273	T	ENSBTAG00000051039	ENSBTAT00000076175	Transcript	downstream_gene_variant	-	-	-	-	-	IMPACT=MODIFIER;DISTANCE=1107;STRAND=1;VARIANT_CLASS=SNV
5:28599388	rs523476160	G	ENSBTAG00000051039	ENSBTAT00000076175	Transcript	downstream_gene_variant	-	-	-	-	-	IMPACT=MODIFIER;DISTANCE=1154;STRAND=1;VARIANT_CLASS=SNV
5:29006626	-	G	ENSBTAG00000038893	ENSBTAT00000053675	Transcript	downstream_gene_variant	-	-	-	-	-	IMPACT=MODIFIER;DISTANCE=3640;STRAND=-1;VARIANT_CLASS=SNV
5:31110800	rs474669645	T	ENSBTAG00000043249	ENSBTAT00000060241	Transcript	downstream_gene_variant	-	-	-	-	-	IMPACT=MODIFIER;DISTANCE=3651;STRAND=1;VARIANT_CLASS=SNV
5:31117234	rs722398185	T	ENSBTAG00000042166	ENSBTAT00000059158	Transcript	downstream_gene_variant	-	-	-	-	-	IMPACT=MODIFIER;DISTANCE=1862;STRAND=1;VARIANT_CLASS=SNV
5:31117379	rs714215253	C	ENSBTAG00000042166	ENSBTAT00000059158	Transcript	downstream_gene_variant	-	-	-	-	-	IMPACT=MODIFIER;DISTANCE=2007;STRAND=1;VARIANT_CLASS=SNV
5:31117414	rs519624568	A	ENSBTAG00000042166	ENSBTAT00000059158	Transcript	downstream_gene_variant	-	-	-	-	-	IMPACT=MODIFIER;DISTANCE=2042;STRAND=1;VARIANT_CLASS=SNV
5:31117437	rs465807702	G	ENSBTAG00000042166	ENSBTAT00000059158	Transcript	downstream_gene_variant	-	-	-	-	-	IMPACT=MODIFIER;DISTANCE=2065;STRAND=1;VARIANT_CLASS=SNV
5:31117530	rs481521185	C	ENSBTAG00000042166	ENSBTAT00000059158	Transcript	downstream_gene_variant	-	-	-	-	-	IMPACT=MODIFIER;DISTANCE=2158;STRAND=1;VARIANT_CLASS=SNV
5:31117551	rs210454969	C	ENSBTAG00000042166	ENSBTAT00000059158	Transcript	downstream_gene_variant	-	-	-	-	-	IMPACT=MODIFIER;DISTANCE=2179;STRAND=1;VARIANT_CLASS=SNV
5:31117700	rs208584554	G	ENSBTAG00000042166	ENSBTAT00000059158	Transcript	downstream_gene_variant	-	-	-	-	-	IMPACT=MODIFIER;DISTANCE=2328;STRAND=1;VARIANT_CLASS=SNV
5:37121263	rs209368596	C	ENSBTAG00000045574	ENSBTAT00000064660	Transcript	downstream_gene_variant	-	-	-	-	-	IMPACT=MODIFIER;DISTANCE=1356;STRAND=1;VARIANT_CLASS=SNV
5:37121287	rs465097710	C	ENSBTAG00000045574	ENSBTAT00000064660	Transcript	downstream_gene_variant	-	-	-	-	-	IMPACT=MODIFIER;DISTANCE=1380;STRAND=1;VARIANT_CLASS=SNV
5:39416318	rs722725605	T	ENSBTAG00000001079	ENSBTAT00000001430	Transcript	downstream_gene_variant	-	-	-	-	-	IMPACT=MODIFIER;DISTANCE=526;STRAND=-1;VARIANT_CLASS=SNV
5:45085583	rs716383127	A	ENSBTAG00000042289	ENSBTAT00000059281	Transcript	downstream_gene_variant	-	-	-	-	-	IMPACT=MODIFIER;DISTANCE=4253;STRAND=-1;VARIANT_CLASS=SNV
5:45085637	rs448897439	G	ENSBTAG00000042289	ENSBTAT00000059281	Transcript	downstream_gene_variant	-	-	-	-	-	IMPACT=MODIFIER;DISTANCE=4199;STRAND=-1;VARIANT_CLASS=SNV
5:51160972	rs43708478	G	ENSBTAG00000053892	ENSBTAT00000084117	Transcript	downstream_gene_variant	-	-	-	-	-	IMPACT=MODIFIER;DISTANCE=4323;STRAND=1;VARIANT_CLASS=SNV
5:53785400	-	A	ENSBTAG00000055198	ENSBTAT00000070088	Transcript	downstream_gene_variant	-	-	-	-	-	IMPACT=MODIFIER;DISTANCE=5;STRAND=-1;VARIANT_CLASS=SNV
5:57091593	rs715484912	T	ENSBTAG00000052361	ENSBTAT00000079048	Transcript	downstream_gene_variant	-	-	-	-	-	IMPACT=MODIFIER;DISTANCE=299;STRAND=1;VARIANT_CLASS=SNV
5:57530088	rs719633182	G	ENSBTAG00000051365	ENSBTAT00000086752	Transcript	downstream_gene_variant	-	-	-	-	-	IMPACT=MODIFIER;DISTANCE=4474;STRAND=1;VARIANT_CLASS=SNV
5:57530255	rs522542185	G	ENSBTAG00000051365	ENSBTAT00000086752	Transcript	downstream_gene_variant	-	-	-	-	-	IMPACT=MODIFIER;DISTANCE=4641;STRAND=1;VARIANT_CLASS=SNV
5:57530586	rs208681358	A	ENSBTAG00000051365	ENSBTAT00000086752	Transcript	downstream_gene_variant	-	-	-	-	-	IMPACT=MODIFIER;DISTANCE=4972;STRAND=1;VARIANT_CLASS=SNV
5:67511093	rs522872100	T	ENSBTAG00000027899	ENSBTAT00000040243	Transcript	downstream_gene_variant	-	-	-	-	-	IMPACT=MODIFIER;DISTANCE=2135;STRAND=-1;VARIANT_CLASS=SNV
5:70565541	-	T	ENSBTAG00000001858	ENSBTAT00000002422	Transcript	downstream_gene_variant	-	-	-	-	-	IMPACT=MODIFIER;DISTANCE=40;STRAND=1;VARIANT_CLASS=SNV
5:71458861	rs481446863	C	ENSBTAG00000050644	ENSBTAT00000068830	Transcript	downstream_gene_variant	-	-	-	-	-	IMPACT=MODIFIER;DISTANCE=3117;STRAND=-1;VARIANT_CLASS=SNV
5:71460340	rs207591909	C	ENSBTAG00000050644	ENSBTAT00000068830	Transcript	downstream_gene_variant	-	-	-	-	-	IMPACT=MODIFIER;DISTANCE=1638;STRAND=-1;VARIANT_CLASS=SNV
5:71460340	rs207591909	C	ENSBTAG00000050644	ENSBTAT00000085064	Transcript	downstream_gene_variant	-	-	-	-	-	IMPACT=MODIFIER;DISTANCE=4194;STRAND=-1;VARIANT_CLASS=SNV
5:71461013	rs210066433	C	ENSBTAG00000050644	ENSBTAT00000068830	Transcript	downstream_gene_variant	-	-	-	-	-	IMPACT=MODIFIER;DISTANCE=965;STRAND=-1;VARIANT_CLASS=SNV
5:71461013	rs210066433	C	ENSBTAG00000050644	ENSBTAT00000085064	Transcript	downstream_gene_variant	-	-	-	-	-	IMPACT=MODIFIER;DISTANCE=3521;STRAND=-1;VARIANT_CLASS=SNV
5:71461063	rs207753136	T	ENSBTAG00000050644	ENSBTAT00000068830	Transcript	downstream_gene_variant	-	-	-	-	-	IMPACT=MODIFIER;DISTANCE=915;STRAND=-1;VARIANT_CLASS=SNV
5:71461063	rs207753136	T	ENSBTAG00000050644	ENSBTAT00000085064	Transcript	downstream_gene_variant	-	-	-	-	-	IMPACT=MODIFIER;DISTANCE=3471;STRAND=-1;VARIANT_CLASS=SNV
5:71461669	rs525620788	G	ENSBTAG00000050644	ENSBTAT00000068830	Transcript	downstream_gene_variant	-	-	-	-	-	IMPACT=MODIFIER;DISTANCE=309;STRAND=-1;VARIANT_CLASS=SNV
5:71461669	rs525620788	G	ENSBTAG00000050644	ENSBTAT00000085064	Transcript	downstream_gene_variant	-	-	-	-	-	IMPACT=MODIFIER;DISTANCE=2865;STRAND=-1;VARIANT_CLASS=SNV
5:71461815	rs41257215	C	ENSBTAG00000050644	ENSBTAT00000068830	Transcript	downstream_gene_variant	-	-	-	-	-	IMPACT=MODIFIER;DISTANCE=163;STRAND=-1;VARIANT_CLASS=SNV
5:71461815	rs41257215	C	ENSBTAG00000050644	ENSBTAT00000085064	Transcript	downstream_gene_variant	-	-	-	-	-	IMPACT=MODIFIER;DISTANCE=2719;STRAND=-1;VARIANT_CLASS=SNV
5:71462171	rs41257216	G	ENSBTAG00000050644	ENSBTAT00000085064	Transcript	downstream_gene_variant	-	-	-	-	-	IMPACT=MODIFIER;DISTANCE=2363;STRAND=-1;VARIANT_CLASS=SNV
5:71462225	-	A	ENSBTAG00000050644	ENSBTAT00000085064	Transcript	downstream_gene_variant	-	-	-	-	-	IMPACT=MODIFIER;DISTANCE=2309;STRAND=-1;VARIANT_CLASS=SNV
5:74288235	rs798216082	G	ENSBTAG00000049297	ENSBTAT00000070791	Transcript	downstream_gene_variant	-	-	-	-	-	IMPACT=MODIFIER;DISTANCE=90;STRAND=1;VARIANT_CLASS=SNV
5:74288235	rs798216082	G	ENSBTAG00000049297	ENSBTAT00000078756	Transcript	downstream_gene_variant	-	-	-	-	-	IMPACT=MODIFIER;DISTANCE=90;STRAND=1;VARIANT_CLASS=SNV
5:74288267	rs718202415	G	ENSBTAG00000049297	ENSBTAT00000070791	Transcript	downstream_gene_variant	-	-	-	-	-	IMPACT=MODIFIER;DISTANCE=122;STRAND=1;VARIANT_CLASS=SNV
5:74288267	rs718202415	G	ENSBTAG00000049297	ENSBTAT00000078756	Transcript	downstream_gene_variant	-	-	-	-	-	IMPACT=MODIFIER;DISTANCE=122;STRAND=1;VARIANT_CLASS=SNV
5:74288292	rs209960002	C	ENSBTAG00000049297	ENSBTAT00000070791	Transcript	downstream_gene_variant	-	-	-	-	-	IMPACT=MODIFIER;DISTANCE=147;STRAND=1;VARIANT_CLASS=SNV
5:74288292	rs209960002	C	ENSBTAG00000049297	ENSBTAT00000078756	Transcript	downstream_gene_variant	-	-	-	-	-	IMPACT=MODIFIER;DISTANCE=147;STRAND=1;VARIANT_CLASS=SNV
5:74288317	rs211615026	G	ENSBTAG00000049297	ENSBTAT00000070791	Transcript	downstream_gene_variant	-	-	-	-	-	IMPACT=MODIFIER;DISTANCE=172;STRAND=1;VARIANT_CLASS=SNV
5:74288317	rs211615026	G	ENSBTAG00000049297	ENSBTAT00000078756	Transcript	downstream_gene_variant	-	-	-	-	-	IMPACT=MODIFIER;DISTANCE=172;STRAND=1;VARIANT_CLASS=SNV
5:74288368	rs454063244	T	ENSBTAG00000049297	ENSBTAT00000070791	Transcript	downstream_gene_variant	-	-	-	-	-	IMPACT=MODIFIER;DISTANCE=223;STRAND=1;VARIANT_CLASS=SNV
5:74288368	rs454063244	T	ENSBTAG00000049297	ENSBTAT00000078756	Transcript	downstream_gene_variant	-	-	-	-	-	IMPACT=MODIFIER;DISTANCE=223;STRAND=1;VARIANT_CLASS=SNV
5:74288374	rs382109064	G	ENSBTAG00000049297	ENSBTAT00000070791	Transcript	downstream_gene_variant	-	-	-	-	-	IMPACT=MODIFIER;DISTANCE=229;STRAND=1;VARIANT_CLASS=SNV
5:74288374	rs382109064	G	ENSBTAG00000049297	ENSBTAT00000078756	Transcript	downstream_gene_variant	-	-	-	-	-	IMPACT=MODIFIER;DISTANCE=229;STRAND=1;VARIANT_CLASS=SNV
5:74288429	rs378500479	A	ENSBTAG00000049297	ENSBTAT00000070791	Transcript	downstream_gene_variant	-	-	-	-	-	IMPACT=MODIFIER;DISTANCE=284;STRAND=1;VARIANT_CLASS=SNV
5:74288429	rs378500479	A	ENSBTAG00000049297	ENSBTAT00000078756	Transcript	downstream_gene_variant	-	-	-	-	-	IMPACT=MODIFIER;DISTANCE=284;STRAND=1;VARIANT_CLASS=SNV
5:74288454	rs384445382	A	ENSBTAG00000049297	ENSBTAT00000070791	Transcript	downstream_gene_variant	-	-	-	-	-	IMPACT=MODIFIER;DISTANCE=309;STRAND=1;VARIANT_CLASS=SNV
5:74288454	rs384445382	A	ENSBTAG00000049297	ENSBTAT00000078756	Transcript	downstream_gene_variant	-	-	-	-	-	IMPACT=MODIFIER;DISTANCE=309;STRAND=1;VARIANT_CLASS=SNV
5:74356248	-	T	ENSBTAG00000055135	ENSBTAT00000076771	Transcript	downstream_gene_variant	-	-	-	-	-	IMPACT=MODIFIER;DISTANCE=2127;STRAND=-1;VARIANT_CLASS=SNV
5:74356260	rs454542495	C	ENSBTAG00000055135	ENSBTAT00000076771	Transcript	downstream_gene_variant	-	-	-	-	-	IMPACT=MODIFIER;DISTANCE=2115;STRAND=-1;VARIANT_CLASS=SNV
5:74356271	-	T	ENSBTAG00000055135	ENSBTAT00000076771	Transcript	downstream_gene_variant	-	-	-	-	-	IMPACT=MODIFIER;DISTANCE=2104;STRAND=-1;VARIANT_CLASS=SNV
5:74356567	rs443490891	G	ENSBTAG00000055135	ENSBTAT00000076771	Transcript	downstream_gene_variant	-	-	-	-	-	IMPACT=MODIFIER;DISTANCE=1808;STRAND=-1;VARIANT_CLASS=SNV
5:74356572	rs463444418	G	ENSBTAG00000055135	ENSBTAT00000076771	Transcript	downstream_gene_variant	-	-	-	-	-	IMPACT=MODIFIER;DISTANCE=1803;STRAND=-1;VARIANT_CLASS=SNV
5:74356589	rs477024792	C	ENSBTAG00000055135	ENSBTAT00000076771	Transcript	downstream_gene_variant	-	-	-	-	-	IMPACT=MODIFIER;DISTANCE=1786;STRAND=-1;VARIANT_CLASS=SNV
5:74356596	rs445797812	T	ENSBTAG00000055135	ENSBTAT00000076771	Transcript	downstream_gene_variant	-	-	-	-	-	IMPACT=MODIFIER;DISTANCE=1779;STRAND=-1;VARIANT_CLASS=SNV
5:74356657	rs210708295	G	ENSBTAG00000055135	ENSBTAT00000076771	Transcript	downstream_gene_variant	-	-	-	-	-	IMPACT=MODIFIER;DISTANCE=1718;STRAND=-1;VARIANT_CLASS=SNV
5:74356695	rs458622188	C	ENSBTAG00000055135	ENSBTAT00000076771	Transcript	downstream_gene_variant	-	-	-	-	-	IMPACT=MODIFIER;DISTANCE=1680;STRAND=-1;VARIANT_CLASS=SNV
5:74356699	rs451224986	G	ENSBTAG00000055135	ENSBTAT00000076771	Transcript	downstream_gene_variant	-	-	-	-	-	IMPACT=MODIFIER;DISTANCE=1676;STRAND=-1;VARIANT_CLASS=SNV
5:74356712	-	C	ENSBTAG00000055135	ENSBTAT00000076771	Transcript	downstream_gene_variant	-	-	-	-	-	IMPACT=MODIFIER;DISTANCE=1663;STRAND=-1;VARIANT_CLASS=SNV
5:74356717	rs464823575	G	ENSBTAG00000055135	ENSBTAT00000076771	Transcript	downstream_gene_variant	-	-	-	-	-	IMPACT=MODIFIER;DISTANCE=1658;STRAND=-1;VARIANT_CLASS=SNV
5:74356728	rs433379040	A	ENSBTAG00000055135	ENSBTAT00000076771	Transcript	downstream_gene_variant	-	-	-	-	-	IMPACT=MODIFIER;DISTANCE=1647;STRAND=-1;VARIANT_CLASS=SNV
5:74356733	rs453513076	C	ENSBTAG00000055135	ENSBTAT00000076771	Transcript	downstream_gene_variant	-	-	-	-	-	IMPACT=MODIFIER;DISTANCE=1642;STRAND=-1;VARIANT_CLASS=SNV
5:74356763	rs210446199	T	ENSBTAG00000055135	ENSBTAT00000076771	Transcript	downstream_gene_variant	-	-	-	-	-	IMPACT=MODIFIER;DISTANCE=1612;STRAND=-1;VARIANT_CLASS=SNV
5:74356769	rs207519818	A	ENSBTAG00000055135	ENSBTAT00000076771	Transcript	downstream_gene_variant	-	-	-	-	-	IMPACT=MODIFIER;DISTANCE=1606;STRAND=-1;VARIANT_CLASS=SNV
5:74357244	-	C	ENSBTAG00000055135	ENSBTAT00000076771	Transcript	downstream_gene_variant	-	-	-	-	-	IMPACT=MODIFIER;DISTANCE=1131;STRAND=-1;VARIANT_CLASS=SNV
5:74361554	-	C	ENSBTAG00000052884	ENSBTAT00000072231	Transcript	downstream_gene_variant	-	-	-	-	-	IMPACT=MODIFIER;DISTANCE=4016;STRAND=1;VARIANT_CLASS=SNV
5:74361582	rs439298714	G	ENSBTAG00000052884	ENSBTAT00000072231	Transcript	downstream_gene_variant	-	-	-	-	-	IMPACT=MODIFIER;DISTANCE=4044;STRAND=1;VARIANT_CLASS=SNV
5:74361804	rs210633661	G	ENSBTAG00000052884	ENSBTAT00000072231	Transcript	downstream_gene_variant	-	-	-	-	-	IMPACT=MODIFIER;DISTANCE=4266;STRAND=1;VARIANT_CLASS=SNV
5:74361809	rs453394448	C	ENSBTAG00000052884	ENSBTAT00000072231	Transcript	downstream_gene_variant	-	-	-	-	-	IMPACT=MODIFIER;DISTANCE=4271;STRAND=1;VARIANT_CLASS=SNV
5:74437918	rs461570125	G	ENSBTAG00000048740	ENSBTAT00000069263	Transcript	downstream_gene_variant	-	-	-	-	-	IMPACT=MODIFIER;DISTANCE=1594;STRAND=-1;VARIANT_CLASS=SNV
5:74437929	-	T	ENSBTAG00000048740	ENSBTAT00000069263	Transcript	downstream_gene_variant	-	-	-	-	-	IMPACT=MODIFIER;DISTANCE=1583;STRAND=-1;VARIANT_CLASS=SNV
5:74437931	rs481687955	T	ENSBTAG00000048740	ENSBTAT00000069263	Transcript	downstream_gene_variant	-	-	-	-	-	IMPACT=MODIFIER;DISTANCE=1581;STRAND=-1;VARIANT_CLASS=SNV
5:74437943	rs450164025	G	ENSBTAG00000048740	ENSBTAT00000069263	Transcript	downstream_gene_variant	-	-	-	-	-	IMPACT=MODIFIER;DISTANCE=1569;STRAND=-1;VARIANT_CLASS=SNV
5:74438315	rs210527053	C	ENSBTAG00000048740	ENSBTAT00000069263	Transcript	downstream_gene_variant	-	-	-	-	-	IMPACT=MODIFIER;DISTANCE=1197;STRAND=-1;VARIANT_CLASS=SNV
5:74438377	-	T	ENSBTAG00000048740	ENSBTAT00000069263	Transcript	downstream_gene_variant	-	-	-	-	-	IMPACT=MODIFIER;DISTANCE=1135;STRAND=-1;VARIANT_CLASS=SNV
5:74438389	rs461656091	G	ENSBTAG00000048740	ENSBTAT00000069263	Transcript	downstream_gene_variant	-	-	-	-	-	IMPACT=MODIFIER;DISTANCE=1123;STRAND=-1;VARIANT_CLASS=SNV
5:74438404	-	A	ENSBTAG00000048740	ENSBTAT00000069263	Transcript	downstream_gene_variant	-	-	-	-	-	IMPACT=MODIFIER;DISTANCE=1108;STRAND=-1;VARIANT_CLASS=SNV
5:74438418	-	G	ENSBTAG00000048740	ENSBTAT00000069263	Transcript	downstream_gene_variant	-	-	-	-	-	IMPACT=MODIFIER;DISTANCE=1094;STRAND=-1;VARIANT_CLASS=SNV
5:74438423	-	A	ENSBTAG00000048740	ENSBTAT00000069263	Transcript	downstream_gene_variant	-	-	-	-	-	IMPACT=MODIFIER;DISTANCE=1089;STRAND=-1;VARIANT_CLASS=SNV
5:74438428	rs443817829	G	ENSBTAG00000048740	ENSBTAT00000069263	Transcript	downstream_gene_variant	-	-	-	-	-	IMPACT=MODIFIER;DISTANCE=1084;STRAND=-1;VARIANT_CLASS=SNV
5:74438474	rs477576388	C	ENSBTAG00000048740	ENSBTAT00000069263	Transcript	downstream_gene_variant	-	-	-	-	-	IMPACT=MODIFIER;DISTANCE=1038;STRAND=-1;VARIANT_CLASS=SNV
5:74438480	rs381054955	C	ENSBTAG00000048740	ENSBTAT00000069263	Transcript	downstream_gene_variant	-	-	-	-	-	IMPACT=MODIFIER;DISTANCE=1032;STRAND=-1;VARIANT_CLASS=SNV
5:74438553	-	A	ENSBTAG00000048740	ENSBTAT00000069263	Transcript	downstream_gene_variant	-	-	-	-	-	IMPACT=MODIFIER;DISTANCE=959;STRAND=-1;VARIANT_CLASS=SNV
5:74438852	rs380345141	G	ENSBTAG00000048740	ENSBTAT00000069263	Transcript	downstream_gene_variant	-	-	-	-	-	IMPACT=MODIFIER;DISTANCE=660;STRAND=-1;VARIANT_CLASS=SNV
5:74438943	rs517515922	C	ENSBTAG00000048740	ENSBTAT00000069263	Transcript	downstream_gene_variant	-	-	-	-	-	IMPACT=MODIFIER;DISTANCE=569;STRAND=-1;VARIANT_CLASS=SNV
5:74438980	rs459693733	A	ENSBTAG00000048740	ENSBTAT00000069263	Transcript	downstream_gene_variant	-	-	-	-	-	IMPACT=MODIFIER;DISTANCE=532;STRAND=-1;VARIANT_CLASS=SNV
5:74438991	rs479671845	T	ENSBTAG00000048740	ENSBTAT00000069263	Transcript	downstream_gene_variant	-	-	-	-	-	IMPACT=MODIFIER;DISTANCE=521;STRAND=-1;VARIANT_CLASS=SNV
5:74439004	rs799311635	G	ENSBTAG00000048740	ENSBTAT00000069263	Transcript	downstream_gene_variant	-	-	-	-	-	IMPACT=MODIFIER;DISTANCE=508;STRAND=-1;VARIANT_CLASS=SNV
5:74439005	rs462111871	T	ENSBTAG00000048740	ENSBTAT00000069263	Transcript	downstream_gene_variant	-	-	-	-	-	IMPACT=MODIFIER;DISTANCE=507;STRAND=-1;VARIANT_CLASS=SNV
5:74439012	rs481397481	T	ENSBTAG00000048740	ENSBTAT00000069263	Transcript	downstream_gene_variant	-	-	-	-	-	IMPACT=MODIFIER;DISTANCE=500;STRAND=-1;VARIANT_CLASS=SNV
5:74439080	rs717488548	T	ENSBTAG00000048740	ENSBTAT00000069263	Transcript	downstream_gene_variant	-	-	-	-	-	IMPACT=MODIFIER;DISTANCE=432;STRAND=-1;VARIANT_CLASS=SNV
5:74439109	rs211410494	G	ENSBTAG00000048740	ENSBTAT00000069263	Transcript	downstream_gene_variant	-	-	-	-	-	IMPACT=MODIFIER;DISTANCE=403;STRAND=-1;VARIANT_CLASS=SNV
5:74439128	rs210388695	A	ENSBTAG00000048740	ENSBTAT00000069263	Transcript	downstream_gene_variant	-	-	-	-	-	IMPACT=MODIFIER;DISTANCE=384;STRAND=-1;VARIANT_CLASS=SNV
5:74439243	rs378711367	C	ENSBTAG00000048740	ENSBTAT00000069263	Transcript	downstream_gene_variant	-	-	-	-	-	IMPACT=MODIFIER;DISTANCE=269;STRAND=-1;VARIANT_CLASS=SNV
5:74439297	rs209623816	A	ENSBTAG00000048740	ENSBTAT00000069263	Transcript	downstream_gene_variant	-	-	-	-	-	IMPACT=MODIFIER;DISTANCE=215;STRAND=-1;VARIANT_CLASS=SNV
5:74439310	rs211620409	G	ENSBTAG00000048740	ENSBTAT00000069263	Transcript	downstream_gene_variant	-	-	-	-	-	IMPACT=MODIFIER;DISTANCE=202;STRAND=-1;VARIANT_CLASS=SNV
5:74439320	-	C	ENSBTAG00000048740	ENSBTAT00000069263	Transcript	downstream_gene_variant	-	-	-	-	-	IMPACT=MODIFIER;DISTANCE=192;STRAND=-1;VARIANT_CLASS=SNV
5:74439322	rs208965110	T	ENSBTAG00000048740	ENSBTAT00000069263	Transcript	downstream_gene_variant	-	-	-	-	-	IMPACT=MODIFIER;DISTANCE=190;STRAND=-1;VARIANT_CLASS=SNV
5:74439329	rs471266085	A	ENSBTAG00000048740	ENSBTAT00000069263	Transcript	downstream_gene_variant	-	-	-	-	-	IMPACT=MODIFIER;DISTANCE=183;STRAND=-1;VARIANT_CLASS=SNV
5:74439335	rs381546488	A	ENSBTAG00000048740	ENSBTAT00000069263	Transcript	downstream_gene_variant	-	-	-	-	-	IMPACT=MODIFIER;DISTANCE=177;STRAND=-1;VARIANT_CLASS=SNV
5:74439350	rs453380683	C	ENSBTAG00000048740	ENSBTAT00000069263	Transcript	downstream_gene_variant	-	-	-	-	-	IMPACT=MODIFIER;DISTANCE=162;STRAND=-1;VARIANT_CLASS=SNV
5:74439396	rs473347189	T	ENSBTAG00000048740	ENSBTAT00000069263	Transcript	downstream_gene_variant	-	-	-	-	-	IMPACT=MODIFIER;DISTANCE=116;STRAND=-1;VARIANT_CLASS=SNV
5:74439422	rs442053183	T	ENSBTAG00000048740	ENSBTAT00000069263	Transcript	downstream_gene_variant	-	-	-	-	-	IMPACT=MODIFIER;DISTANCE=90;STRAND=-1;VARIANT_CLASS=SNV
5:74439425	rs477066079	A	ENSBTAG00000048740	ENSBTAT00000069263	Transcript	downstream_gene_variant	-	-	-	-	-	IMPACT=MODIFIER;DISTANCE=87;STRAND=-1;VARIANT_CLASS=SNV
5:74439438	-	T	ENSBTAG00000048740	ENSBTAT00000069263	Transcript	downstream_gene_variant	-	-	-	-	-	IMPACT=MODIFIER;DISTANCE=74;STRAND=-1;VARIANT_CLASS=SNV
5:74439442	rs207857231	C	ENSBTAG00000048740	ENSBTAT00000069263	Transcript	downstream_gene_variant	-	-	-	-	-	IMPACT=MODIFIER;DISTANCE=70;STRAND=-1;VARIANT_CLASS=SNV
5:74439448	rs482300349	G	ENSBTAG00000048740	ENSBTAT00000069263	Transcript	downstream_gene_variant	-	-	-	-	-	IMPACT=MODIFIER;DISTANCE=64;STRAND=-1;VARIANT_CLASS=SNV
5:74439472	rs463628433	G	ENSBTAG00000048740	ENSBTAT00000069263	Transcript	downstream_gene_variant	-	-	-	-	-	IMPACT=MODIFIER;DISTANCE=40;STRAND=-1;VARIANT_CLASS=SNV
5:74439477	rs477252093	G	ENSBTAG00000048740	ENSBTAT00000069263	Transcript	downstream_gene_variant	-	-	-	-	-	IMPACT=MODIFIER;DISTANCE=35;STRAND=-1;VARIANT_CLASS=SNV
5:74439497	rs452869722	C	ENSBTAG00000048740	ENSBTAT00000069263	Transcript	downstream_gene_variant	-	-	-	-	-	IMPACT=MODIFIER;DISTANCE=15;STRAND=-1;VARIANT_CLASS=SNV
5:74476511	-	G	ENSBTAG00000050417	ENSBTAT00000074235	Transcript	downstream_gene_variant	-	-	-	-	-	IMPACT=MODIFIER;DISTANCE=4022;STRAND=-1;VARIANT_CLASS=SNV
5:74501372	-	T	ENSBTAG00000039524	ENSBTAT00000017482	Transcript	downstream_gene_variant	-	-	-	-	-	IMPACT=MODIFIER;DISTANCE=302;STRAND=-1;VARIANT_CLASS=SNV
5:82854713	rs469958380	C	ENSBTAG00000052661	ENSBTAT00000072080	Transcript	downstream_gene_variant	-	-	-	-	-	IMPACT=MODIFIER;DISTANCE=3519;STRAND=1;VARIANT_CLASS=SNV
5:98571523	-	C	ENSBTAG00000051472	ENSBTAT00000085089	Transcript	downstream_gene_variant	-	-	-	-	-	IMPACT=MODIFIER;DISTANCE=141;STRAND=1;VARIANT_CLASS=SNV
5:98571572	rs135621823	G	ENSBTAG00000051472	ENSBTAT00000085089	Transcript	downstream_gene_variant	-	-	-	-	-	IMPACT=MODIFIER;DISTANCE=190;STRAND=1;VARIANT_CLASS=SNV
5:100481357	-	C	ENSBTAG00000046324	ENSBTAT00000085200	Transcript	downstream_gene_variant	-	-	-	-	-	IMPACT=MODIFIER;DISTANCE=4142;STRAND=-1;VARIANT_CLASS=SNV
5:100481358	-	C	ENSBTAG00000046324	ENSBTAT00000085200	Transcript	downstream_gene_variant	-	-	-	-	-	IMPACT=MODIFIER;DISTANCE=4141;STRAND=-1;VARIANT_CLASS=SNV
5:100481406	-	C	ENSBTAG00000046324	ENSBTAT00000085200	Transcript	downstream_gene_variant	-	-	-	-	-	IMPACT=MODIFIER;DISTANCE=4093;STRAND=-1;VARIANT_CLASS=SNV
5:100481418	-	C	ENSBTAG00000046324	ENSBTAT00000085200	Transcript	downstream_gene_variant	-	-	-	-	-	IMPACT=MODIFIER;DISTANCE=4081;STRAND=-1;VARIANT_CLASS=SNV
5:100481419	-	C	ENSBTAG00000046324	ENSBTAT00000085200	Transcript	downstream_gene_variant	-	-	-	-	-	IMPACT=MODIFIER;DISTANCE=4080;STRAND=-1;VARIANT_CLASS=SNV
5:100481440	-	C	ENSBTAG00000046324	ENSBTAT00000085200	Transcript	downstream_gene_variant	-	-	-	-	-	IMPACT=MODIFIER;DISTANCE=4059;STRAND=-1;VARIANT_CLASS=SNV
5:100481560	rs435737637	T	ENSBTAG00000046324	ENSBTAT00000085200	Transcript	downstream_gene_variant	-	-	-	-	-	IMPACT=MODIFIER;DISTANCE=3939;STRAND=-1;VARIANT_CLASS=SNV
5:100481637	rs109368509	C	ENSBTAG00000046324	ENSBTAT00000085200	Transcript	downstream_gene_variant	-	-	-	-	-	IMPACT=MODIFIER;DISTANCE=3862;STRAND=-1;VARIANT_CLASS=SNV
5:100482949	rs718988567	A	ENSBTAG00000046324	ENSBTAT00000085200	Transcript	downstream_gene_variant	-	-	-	-	-	IMPACT=MODIFIER;DISTANCE=2550;STRAND=-1;VARIANT_CLASS=SNV
5:100483420	-	C	ENSBTAG00000046324	ENSBTAT00000085200	Transcript	downstream_gene_variant	-	-	-	-	-	IMPACT=MODIFIER;DISTANCE=2079;STRAND=-1;VARIANT_CLASS=SNV
5:100483421	-	C	ENSBTAG00000046324	ENSBTAT00000085200	Transcript	downstream_gene_variant	-	-	-	-	-	IMPACT=MODIFIER;DISTANCE=2078;STRAND=-1;VARIANT_CLASS=SNV
5:100483475	rs716032200	A	ENSBTAG00000046324	ENSBTAT00000085200	Transcript	downstream_gene_variant	-	-	-	-	-	IMPACT=MODIFIER;DISTANCE=2024;STRAND=-1;VARIANT_CLASS=SNV
5:100483482	rs719096770	A	ENSBTAG00000046324	ENSBTAT00000085200	Transcript	downstream_gene_variant	-	-	-	-	-	IMPACT=MODIFIER;DISTANCE=2017;STRAND=-1;VARIANT_CLASS=SNV
5:100483510	rs109727127	T	ENSBTAG00000046324	ENSBTAT00000085200	Transcript	downstream_gene_variant	-	-	-	-	-	IMPACT=MODIFIER;DISTANCE=1989;STRAND=-1;VARIANT_CLASS=SNV
5:100847142	rs210820262	G	ENSBTAG00000049220	ENSBTAT00000076334	Transcript	downstream_gene_variant	-	-	-	-	-	IMPACT=MODIFIER;DISTANCE=1099;STRAND=1;VARIANT_CLASS=SNV
5:106834163	-	A	ENSBTAG00000052603	ENSBTAT00000079505	Transcript	downstream_gene_variant	-	-	-	-	-	IMPACT=MODIFIER;DISTANCE=2049;STRAND=-1;VARIANT_CLASS=SNV
5:107000963	rs437048702	T	ENSBTAG00000007093	ENSBTAT00000009329	Transcript	downstream_gene_variant	-	-	-	-	-	IMPACT=MODIFIER;DISTANCE=1342;STRAND=1;VARIANT_CLASS=SNV
5:107001066	rs517001947	C	ENSBTAG00000007093	ENSBTAT00000009329	Transcript	downstream_gene_variant	-	-	-	-	-	IMPACT=MODIFIER;DISTANCE=1445;STRAND=1;VARIANT_CLASS=SNV
5:107001894	rs525192979	A	ENSBTAG00000007093	ENSBTAT00000009329	Transcript	downstream_gene_variant	-	-	-	-	-	IMPACT=MODIFIER;DISTANCE=2273;STRAND=1;VARIANT_CLASS=SNV
5:107259423	rs458540432	G	ENSBTAG00000023274	ENSBTAT00000026400	Transcript	downstream_gene_variant	-	-	-	-	-	IMPACT=MODIFIER;DISTANCE=2024;STRAND=1;VARIANT_CLASS=SNV
5:110159135	rs209955714	T	ENSBTAG00000048703	ENSBTAT00000066512	Transcript	downstream_gene_variant	-	-	-	-	-	IMPACT=MODIFIER;DISTANCE=4098;STRAND=-1;VARIANT_CLASS=SNV
5:110161358	rs446162386	G	ENSBTAG00000048703	ENSBTAT00000066512	Transcript	downstream_gene_variant	-	-	-	-	-	IMPACT=MODIFIER;DISTANCE=1875;STRAND=-1;VARIANT_CLASS=SNV
5:110161392	rs714673304	C	ENSBTAG00000048703	ENSBTAT00000066512	Transcript	downstream_gene_variant	-	-	-	-	-	IMPACT=MODIFIER;DISTANCE=1841;STRAND=-1;VARIANT_CLASS=SNV
5:110161498	rs137098253	A	ENSBTAG00000048703	ENSBTAT00000066512	Transcript	downstream_gene_variant	-	-	-	-	-	IMPACT=MODIFIER;DISTANCE=1735;STRAND=-1;VARIANT_CLASS=SNV
5:110161629	rs383631129	C	ENSBTAG00000048703	ENSBTAT00000066512	Transcript	downstream_gene_variant	-	-	-	-	-	IMPACT=MODIFIER;DISTANCE=1604;STRAND=-1;VARIANT_CLASS=SNV
5:110162148	rs526146051	G	ENSBTAG00000048703	ENSBTAT00000066512	Transcript	downstream_gene_variant	-	-	-	-	-	IMPACT=MODIFIER;DISTANCE=1085;STRAND=-1;VARIANT_CLASS=SNV
5:110162253	rs519409582	T	ENSBTAG00000048703	ENSBTAT00000066512	Transcript	downstream_gene_variant	-	-	-	-	-	IMPACT=MODIFIER;DISTANCE=980;STRAND=-1;VARIANT_CLASS=SNV
5:110162901	rs133651831	A	ENSBTAG00000048703	ENSBTAT00000066512	Transcript	downstream_gene_variant	-	-	-	-	-	IMPACT=MODIFIER;DISTANCE=332;STRAND=-1;VARIANT_CLASS=SNV
5:110163029	rs384425318	A	ENSBTAG00000048703	ENSBTAT00000066512	Transcript	downstream_gene_variant	-	-	-	-	-	IMPACT=MODIFIER;DISTANCE=204;STRAND=-1;VARIANT_CLASS=SNV
5:110745831	rs471910346	A	ENSBTAG00000044812	ENSBTAT00000062245	Transcript	downstream_gene_variant	-	-	-	-	-	IMPACT=MODIFIER;DISTANCE=3586;STRAND=-1;VARIANT_CLASS=SNV
5:110747624	rs723341638	T	ENSBTAG00000044812	ENSBTAT00000062245	Transcript	downstream_gene_variant	-	-	-	-	-	IMPACT=MODIFIER;DISTANCE=1793;STRAND=-1;VARIANT_CLASS=SNV
5:110748279	rs526008847	A	ENSBTAG00000044812	ENSBTAT00000062245	Transcript	downstream_gene_variant	-	-	-	-	-	IMPACT=MODIFIER;DISTANCE=1138;STRAND=-1;VARIANT_CLASS=SNV
5:110748324	rs714062594	A	ENSBTAG00000044812	ENSBTAT00000062245	Transcript	downstream_gene_variant	-	-	-	-	-	IMPACT=MODIFIER;DISTANCE=1093;STRAND=-1;VARIANT_CLASS=SNV
5:110749359	rs473511534	A	ENSBTAG00000044812	ENSBTAT00000062245	Transcript	downstream_gene_variant	-	-	-	-	-	IMPACT=MODIFIER;DISTANCE=58;STRAND=-1;VARIANT_CLASS=SNV
5:111977442	rs1114176980	C	ENSBTAG00000042762	ENSBTAT00000059754	Transcript	downstream_gene_variant	-	-	-	-	-	IMPACT=MODIFIER;DISTANCE=1197;STRAND=-1;VARIANT_CLASS=SNV
5:113090585	rs210604662	A	ENSBTAG00000037632	ENSBTAT00000052775	Transcript	downstream_gene_variant	-	-	-	-	-	IMPACT=MODIFIER;DISTANCE=1518;STRAND=1;VARIANT_CLASS=SNV
5:113092227	rs209407609	G	ENSBTAG00000037632	ENSBTAT00000052775	Transcript	downstream_gene_variant	-	-	-	-	-	IMPACT=MODIFIER;DISTANCE=3160;STRAND=1;VARIANT_CLASS=SNV
5:113092244	rs208632875	G	ENSBTAG00000037632	ENSBTAT00000052775	Transcript	downstream_gene_variant	-	-	-	-	-	IMPACT=MODIFIER;DISTANCE=3177;STRAND=1;VARIANT_CLASS=SNV
5:113092745	rs207695708	T	ENSBTAG00000037632	ENSBTAT00000052775	Transcript	downstream_gene_variant	-	-	-	-	-	IMPACT=MODIFIER;DISTANCE=3678;STRAND=1;VARIANT_CLASS=SNV
5:113908305	rs718143560	T	ENSBTAG00000049724	ENSBTAT00000076151	Transcript	downstream_gene_variant	-	-	-	-	-	IMPACT=MODIFIER;DISTANCE=4349;STRAND=1;VARIANT_CLASS=SNV
5:113908305	rs718143560	T	ENSBTAG00000049724	ENSBTAT00000081609	Transcript	downstream_gene_variant	-	-	-	-	-	IMPACT=MODIFIER;DISTANCE=4349;STRAND=1;VARIANT_CLASS=SNV
5:113908305	rs718143560	T	ENSBTAG00000049724	ENSBTAT00000083677	Transcript	downstream_gene_variant	-	-	-	-	-	IMPACT=MODIFIER;DISTANCE=4349;STRAND=1;VARIANT_CLASS=SNV
5:113908319	rs209060037	A	ENSBTAG00000049724	ENSBTAT00000076151	Transcript	downstream_gene_variant	-	-	-	-	-	IMPACT=MODIFIER;DISTANCE=4363;STRAND=1;VARIANT_CLASS=SNV
5:113908319	rs209060037	A	ENSBTAG00000049724	ENSBTAT00000081609	Transcript	downstream_gene_variant	-	-	-	-	-	IMPACT=MODIFIER;DISTANCE=4363;STRAND=1;VARIANT_CLASS=SNV
5:113908319	rs209060037	A	ENSBTAG00000049724	ENSBTAT00000083677	Transcript	downstream_gene_variant	-	-	-	-	-	IMPACT=MODIFIER;DISTANCE=4363;STRAND=1;VARIANT_CLASS=SNV
5:113908350	rs211240351	T	ENSBTAG00000049724	ENSBTAT00000076151	Transcript	downstream_gene_variant	-	-	-	-	-	IMPACT=MODIFIER;DISTANCE=4394;STRAND=1;VARIANT_CLASS=SNV
5:113908350	rs211240351	T	ENSBTAG00000049724	ENSBTAT00000081609	Transcript	downstream_gene_variant	-	-	-	-	-	IMPACT=MODIFIER;DISTANCE=4394;STRAND=1;VARIANT_CLASS=SNV
5:113908350	rs211240351	T	ENSBTAG00000049724	ENSBTAT00000083677	Transcript	downstream_gene_variant	-	-	-	-	-	IMPACT=MODIFIER;DISTANCE=4394;STRAND=1;VARIANT_CLASS=SNV
5:113908353	rs208235745	A	ENSBTAG00000049724	ENSBTAT00000076151	Transcript	downstream_gene_variant	-	-	-	-	-	IMPACT=MODIFIER;DISTANCE=4397;STRAND=1;VARIANT_CLASS=SNV
5:113908353	rs208235745	A	ENSBTAG00000049724	ENSBTAT00000081609	Transcript	downstream_gene_variant	-	-	-	-	-	IMPACT=MODIFIER;DISTANCE=4397;STRAND=1;VARIANT_CLASS=SNV
5:113908353	rs208235745	A	ENSBTAG00000049724	ENSBTAT00000083677	Transcript	downstream_gene_variant	-	-	-	-	-	IMPACT=MODIFIER;DISTANCE=4397;STRAND=1;VARIANT_CLASS=SNV
5:113908400	rs525826111	T	ENSBTAG00000049724	ENSBTAT00000076151	Transcript	downstream_gene_variant	-	-	-	-	-	IMPACT=MODIFIER;DISTANCE=4444;STRAND=1;VARIANT_CLASS=SNV
5:113908400	rs525826111	T	ENSBTAG00000049724	ENSBTAT00000081609	Transcript	downstream_gene_variant	-	-	-	-	-	IMPACT=MODIFIER;DISTANCE=4444;STRAND=1;VARIANT_CLASS=SNV
5:113908400	rs525826111	T	ENSBTAG00000049724	ENSBTAT00000083677	Transcript	downstream_gene_variant	-	-	-	-	-	IMPACT=MODIFIER;DISTANCE=4444;STRAND=1;VARIANT_CLASS=SNV
5:113908401	rs478817014	A	ENSBTAG00000049724	ENSBTAT00000076151	Transcript	downstream_gene_variant	-	-	-	-	-	IMPACT=MODIFIER;DISTANCE=4445;STRAND=1;VARIANT_CLASS=SNV
5:113908401	rs478817014	A	ENSBTAG00000049724	ENSBTAT00000081609	Transcript	downstream_gene_variant	-	-	-	-	-	IMPACT=MODIFIER;DISTANCE=4445;STRAND=1;VARIANT_CLASS=SNV
5:113908401	rs478817014	A	ENSBTAG00000049724	ENSBTAT00000083677	Transcript	downstream_gene_variant	-	-	-	-	-	IMPACT=MODIFIER;DISTANCE=4445;STRAND=1;VARIANT_CLASS=SNV
5:113908443	rs800961749	T	ENSBTAG00000049724	ENSBTAT00000076151	Transcript	downstream_gene_variant	-	-	-	-	-	IMPACT=MODIFIER;DISTANCE=4487;STRAND=1;VARIANT_CLASS=SNV
5:113908443	rs800961749	T	ENSBTAG00000049724	ENSBTAT00000081609	Transcript	downstream_gene_variant	-	-	-	-	-	IMPACT=MODIFIER;DISTANCE=4487;STRAND=1;VARIANT_CLASS=SNV
5:113908443	rs800961749	T	ENSBTAG00000049724	ENSBTAT00000083677	Transcript	downstream_gene_variant	-	-	-	-	-	IMPACT=MODIFIER;DISTANCE=4487;STRAND=1;VARIANT_CLASS=SNV
5:113908464	rs209351090	T	ENSBTAG00000049724	ENSBTAT00000076151	Transcript	downstream_gene_variant	-	-	-	-	-	IMPACT=MODIFIER;DISTANCE=4508;STRAND=1;VARIANT_CLASS=SNV
5:113908464	rs209351090	T	ENSBTAG00000049724	ENSBTAT00000081609	Transcript	downstream_gene_variant	-	-	-	-	-	IMPACT=MODIFIER;DISTANCE=4508;STRAND=1;VARIANT_CLASS=SNV
5:113908464	rs209351090	T	ENSBTAG00000049724	ENSBTAT00000083677	Transcript	downstream_gene_variant	-	-	-	-	-	IMPACT=MODIFIER;DISTANCE=4508;STRAND=1;VARIANT_CLASS=SNV
5:113908470	rs110434500	T	ENSBTAG00000049724	ENSBTAT00000076151	Transcript	downstream_gene_variant	-	-	-	-	-	IMPACT=MODIFIER;DISTANCE=4514;STRAND=1;VARIANT_CLASS=SNV
5:113908470	rs110434500	T	ENSBTAG00000049724	ENSBTAT00000081609	Transcript	downstream_gene_variant	-	-	-	-	-	IMPACT=MODIFIER;DISTANCE=4514;STRAND=1;VARIANT_CLASS=SNV
5:113908470	rs110434500	T	ENSBTAG00000049724	ENSBTAT00000083677	Transcript	downstream_gene_variant	-	-	-	-	-	IMPACT=MODIFIER;DISTANCE=4514;STRAND=1;VARIANT_CLASS=SNV
5:113908491	rs526669916	C	ENSBTAG00000049724	ENSBTAT00000076151	Transcript	downstream_gene_variant	-	-	-	-	-	IMPACT=MODIFIER;DISTANCE=4535;STRAND=1;VARIANT_CLASS=SNV
5:113908491	rs526669916	C	ENSBTAG00000049724	ENSBTAT00000081609	Transcript	downstream_gene_variant	-	-	-	-	-	IMPACT=MODIFIER;DISTANCE=4535;STRAND=1;VARIANT_CLASS=SNV
5:113908491	rs526669916	C	ENSBTAG00000049724	ENSBTAT00000083677	Transcript	downstream_gene_variant	-	-	-	-	-	IMPACT=MODIFIER;DISTANCE=4535;STRAND=1;VARIANT_CLASS=SNV
5:113908524	rs518700418	T	ENSBTAG00000049724	ENSBTAT00000076151	Transcript	downstream_gene_variant	-	-	-	-	-	IMPACT=MODIFIER;DISTANCE=4568;STRAND=1;VARIANT_CLASS=SNV
5:113908524	rs518700418	T	ENSBTAG00000049724	ENSBTAT00000081609	Transcript	downstream_gene_variant	-	-	-	-	-	IMPACT=MODIFIER;DISTANCE=4568;STRAND=1;VARIANT_CLASS=SNV
5:113908524	rs518700418	T	ENSBTAG00000049724	ENSBTAT00000083677	Transcript	downstream_gene_variant	-	-	-	-	-	IMPACT=MODIFIER;DISTANCE=4568;STRAND=1;VARIANT_CLASS=SNV
5:113908551	rs718885957	C	ENSBTAG00000049724	ENSBTAT00000076151	Transcript	downstream_gene_variant	-	-	-	-	-	IMPACT=MODIFIER;DISTANCE=4595;STRAND=1;VARIANT_CLASS=SNV
5:113908551	rs718885957	C	ENSBTAG00000049724	ENSBTAT00000081609	Transcript	downstream_gene_variant	-	-	-	-	-	IMPACT=MODIFIER;DISTANCE=4595;STRAND=1;VARIANT_CLASS=SNV
5:113908551	rs718885957	C	ENSBTAG00000049724	ENSBTAT00000083677	Transcript	downstream_gene_variant	-	-	-	-	-	IMPACT=MODIFIER;DISTANCE=4595;STRAND=1;VARIANT_CLASS=SNV
5:113908590	rs522392133	G	ENSBTAG00000049724	ENSBTAT00000076151	Transcript	downstream_gene_variant	-	-	-	-	-	IMPACT=MODIFIER;DISTANCE=4634;STRAND=1;VARIANT_CLASS=SNV
5:113908590	rs522392133	G	ENSBTAG00000049724	ENSBTAT00000081609	Transcript	downstream_gene_variant	-	-	-	-	-	IMPACT=MODIFIER;DISTANCE=4634;STRAND=1;VARIANT_CLASS=SNV
5:113908590	rs522392133	G	ENSBTAG00000049724	ENSBTAT00000083677	Transcript	downstream_gene_variant	-	-	-	-	-	IMPACT=MODIFIER;DISTANCE=4634;STRAND=1;VARIANT_CLASS=SNV
5:113908623	rs525967931	A	ENSBTAG00000049724	ENSBTAT00000076151	Transcript	downstream_gene_variant	-	-	-	-	-	IMPACT=MODIFIER;DISTANCE=4667;STRAND=1;VARIANT_CLASS=SNV
5:113908623	rs525967931	A	ENSBTAG00000049724	ENSBTAT00000081609	Transcript	downstream_gene_variant	-	-	-	-	-	IMPACT=MODIFIER;DISTANCE=4667;STRAND=1;VARIANT_CLASS=SNV
5:113908623	rs525967931	A	ENSBTAG00000049724	ENSBTAT00000083677	Transcript	downstream_gene_variant	-	-	-	-	-	IMPACT=MODIFIER;DISTANCE=4667;STRAND=1;VARIANT_CLASS=SNV
5:113908772	rs207982380	T	ENSBTAG00000049724	ENSBTAT00000076151	Transcript	downstream_gene_variant	-	-	-	-	-	IMPACT=MODIFIER;DISTANCE=4816;STRAND=1;VARIANT_CLASS=SNV
5:113908772	rs207982380	T	ENSBTAG00000049724	ENSBTAT00000081609	Transcript	downstream_gene_variant	-	-	-	-	-	IMPACT=MODIFIER;DISTANCE=4816;STRAND=1;VARIANT_CLASS=SNV
5:113908772	rs207982380	T	ENSBTAG00000049724	ENSBTAT00000083677	Transcript	downstream_gene_variant	-	-	-	-	-	IMPACT=MODIFIER;DISTANCE=4816;STRAND=1;VARIANT_CLASS=SNV
5:113908847	rs467441126	A	ENSBTAG00000049724	ENSBTAT00000076151	Transcript	downstream_gene_variant	-	-	-	-	-	IMPACT=MODIFIER;DISTANCE=4891;STRAND=1;VARIANT_CLASS=SNV
5:113908847	rs467441126	A	ENSBTAG00000049724	ENSBTAT00000081609	Transcript	downstream_gene_variant	-	-	-	-	-	IMPACT=MODIFIER;DISTANCE=4891;STRAND=1;VARIANT_CLASS=SNV
5:113908847	rs467441126	A	ENSBTAG00000049724	ENSBTAT00000083677	Transcript	downstream_gene_variant	-	-	-	-	-	IMPACT=MODIFIER;DISTANCE=4891;STRAND=1;VARIANT_CLASS=SNV
5:113908874	rs210131840	G	ENSBTAG00000049724	ENSBTAT00000076151	Transcript	downstream_gene_variant	-	-	-	-	-	IMPACT=MODIFIER;DISTANCE=4918;STRAND=1;VARIANT_CLASS=SNV
5:113908874	rs210131840	G	ENSBTAG00000049724	ENSBTAT00000081609	Transcript	downstream_gene_variant	-	-	-	-	-	IMPACT=MODIFIER;DISTANCE=4918;STRAND=1;VARIANT_CLASS=SNV
5:113908874	rs210131840	G	ENSBTAG00000049724	ENSBTAT00000083677	Transcript	downstream_gene_variant	-	-	-	-	-	IMPACT=MODIFIER;DISTANCE=4918;STRAND=1;VARIANT_CLASS=SNV
5:113908897	rs210945066	A	ENSBTAG00000049724	ENSBTAT00000076151	Transcript	downstream_gene_variant	-	-	-	-	-	IMPACT=MODIFIER;DISTANCE=4941;STRAND=1;VARIANT_CLASS=SNV
5:113908897	rs210945066	A	ENSBTAG00000049724	ENSBTAT00000081609	Transcript	downstream_gene_variant	-	-	-	-	-	IMPACT=MODIFIER;DISTANCE=4941;STRAND=1;VARIANT_CLASS=SNV
5:113908897	rs210945066	A	ENSBTAG00000049724	ENSBTAT00000083677	Transcript	downstream_gene_variant	-	-	-	-	-	IMPACT=MODIFIER;DISTANCE=4941;STRAND=1;VARIANT_CLASS=SNV
5:113908928	rs208667179	T	ENSBTAG00000049724	ENSBTAT00000076151	Transcript	downstream_gene_variant	-	-	-	-	-	IMPACT=MODIFIER;DISTANCE=4972;STRAND=1;VARIANT_CLASS=SNV
5:113908928	rs208667179	T	ENSBTAG00000049724	ENSBTAT00000081609	Transcript	downstream_gene_variant	-	-	-	-	-	IMPACT=MODIFIER;DISTANCE=4972;STRAND=1;VARIANT_CLASS=SNV
5:113908928	rs208667179	T	ENSBTAG00000049724	ENSBTAT00000083677	Transcript	downstream_gene_variant	-	-	-	-	-	IMPACT=MODIFIER;DISTANCE=4972;STRAND=1;VARIANT_CLASS=SNV
5:119288504	-	G	ENSBTAG00000048741	ENSBTAT00000067170	Transcript	downstream_gene_variant	-	-	-	-	-	IMPACT=MODIFIER;DISTANCE=471;STRAND=1;VARIANT_CLASS=SNV
5:119288528	-	A	ENSBTAG00000048741	ENSBTAT00000067170	Transcript	downstream_gene_variant	-	-	-	-	-	IMPACT=MODIFIER;DISTANCE=495;STRAND=1;VARIANT_CLASS=SNV
5:119291442	rs718798157	T	ENSBTAG00000048741	ENSBTAT00000067170	Transcript	downstream_gene_variant	-	-	-	-	-	IMPACT=MODIFIER;DISTANCE=3409;STRAND=1;VARIANT_CLASS=SNV
5:119291442	rs718798157	T	ENSBTAG00000048741	ENSBTAT00000082057	Transcript	downstream_gene_variant	-	-	-	-	-	IMPACT=MODIFIER;DISTANCE=2909;STRAND=1;VARIANT_CLASS=SNV
5:119291442	rs718798157	T	ENSBTAG00000048741	ENSBTAT00000084193	Transcript	downstream_gene_variant	-	-	-	-	-	IMPACT=MODIFIER;DISTANCE=2909;STRAND=1;VARIANT_CLASS=SNV
5:119291457	rs210875102	T	ENSBTAG00000048741	ENSBTAT00000067170	Transcript	downstream_gene_variant	-	-	-	-	-	IMPACT=MODIFIER;DISTANCE=3424;STRAND=1;VARIANT_CLASS=SNV
5:119291457	rs210875102	T	ENSBTAG00000048741	ENSBTAT00000082057	Transcript	downstream_gene_variant	-	-	-	-	-	IMPACT=MODIFIER;DISTANCE=2924;STRAND=1;VARIANT_CLASS=SNV
5:119291457	rs210875102	T	ENSBTAG00000048741	ENSBTAT00000084193	Transcript	downstream_gene_variant	-	-	-	-	-	IMPACT=MODIFIER;DISTANCE=2924;STRAND=1;VARIANT_CLASS=SNV
5:119292204	rs517761959	T	ENSBTAG00000048741	ENSBTAT00000067170	Transcript	downstream_gene_variant	-	-	-	-	-	IMPACT=MODIFIER;DISTANCE=4171;STRAND=1;VARIANT_CLASS=SNV
5:119292204	rs517761959	T	ENSBTAG00000048741	ENSBTAT00000082057	Transcript	downstream_gene_variant	-	-	-	-	-	IMPACT=MODIFIER;DISTANCE=3671;STRAND=1;VARIANT_CLASS=SNV
5:119292204	rs517761959	T	ENSBTAG00000048741	ENSBTAT00000084193	Transcript	downstream_gene_variant	-	-	-	-	-	IMPACT=MODIFIER;DISTANCE=3671;STRAND=1;VARIANT_CLASS=SNV
5:119292731	rs208307426	T	ENSBTAG00000048741	ENSBTAT00000067170	Transcript	downstream_gene_variant	-	-	-	-	-	IMPACT=MODIFIER;DISTANCE=4698;STRAND=1;VARIANT_CLASS=SNV
5:119292731	rs208307426	T	ENSBTAG00000048741	ENSBTAT00000082057	Transcript	downstream_gene_variant	-	-	-	-	-	IMPACT=MODIFIER;DISTANCE=4198;STRAND=1;VARIANT_CLASS=SNV
5:119292731	rs208307426	T	ENSBTAG00000048741	ENSBTAT00000084193	Transcript	downstream_gene_variant	-	-	-	-	-	IMPACT=MODIFIER;DISTANCE=4198;STRAND=1;VARIANT_CLASS=SNV
6:11100601	-	T	ENSBTAG00000050010	ENSBTAT00000076850	Transcript	downstream_gene_variant	-	-	-	-	-	IMPACT=MODIFIER;DISTANCE=441;STRAND=-1;VARIANT_CLASS=SNV
6:12230705	rs520666235	A	ENSBTAG00000002392	ENSBTAT00000063062	Transcript	downstream_gene_variant	-	-	-	-	-	IMPACT=MODIFIER;DISTANCE=3627;STRAND=-1;VARIANT_CLASS=SNV
6:12230790	rs525706455	G	ENSBTAG00000002392	ENSBTAT00000063062	Transcript	downstream_gene_variant	-	-	-	-	-	IMPACT=MODIFIER;DISTANCE=3542;STRAND=-1;VARIANT_CLASS=SNV
6:12230799	rs517750198	G	ENSBTAG00000002392	ENSBTAT00000063062	Transcript	downstream_gene_variant	-	-	-	-	-	IMPACT=MODIFIER;DISTANCE=3533;STRAND=-1;VARIANT_CLASS=SNV
6:12230926	rs521360809	C	ENSBTAG00000002392	ENSBTAT00000063062	Transcript	downstream_gene_variant	-	-	-	-	-	IMPACT=MODIFIER;DISTANCE=3406;STRAND=-1;VARIANT_CLASS=SNV
6:12230940	rs719677864	T	ENSBTAG00000002392	ENSBTAT00000063062	Transcript	downstream_gene_variant	-	-	-	-	-	IMPACT=MODIFIER;DISTANCE=3392;STRAND=-1;VARIANT_CLASS=SNV
6:12230949	rs524834652	C	ENSBTAG00000002392	ENSBTAT00000063062	Transcript	downstream_gene_variant	-	-	-	-	-	IMPACT=MODIFIER;DISTANCE=3383;STRAND=-1;VARIANT_CLASS=SNV
6:23769965	rs475318953	C	ENSBTAG00000054325	ENSBTAT00000080806	Transcript	downstream_gene_variant	-	-	-	-	-	IMPACT=MODIFIER;DISTANCE=573;STRAND=1;VARIANT_CLASS=SNV
6:35691838	rs466119574	A	ENSBTAG00000050731	ENSBTAT00000071787	Transcript	downstream_gene_variant	-	-	-	-	-	IMPACT=MODIFIER;DISTANCE=4494;STRAND=1;VARIANT_CLASS=SNV
6:35691838	rs466119574	A	ENSBTAG00000055148	ENSBTAT00000085776	Transcript	downstream_gene_variant	-	-	-	-	-	IMPACT=MODIFIER;DISTANCE=4357;STRAND=1;VARIANT_CLASS=SNV
6:35692091	rs448314150	C	ENSBTAG00000050731	ENSBTAT00000071787	Transcript	downstream_gene_variant	-	-	-	-	-	IMPACT=MODIFIER;DISTANCE=4747;STRAND=1;VARIANT_CLASS=SNV
6:35692091	rs448314150	C	ENSBTAG00000055148	ENSBTAT00000085776	Transcript	downstream_gene_variant	-	-	-	-	-	IMPACT=MODIFIER;DISTANCE=4610;STRAND=1;VARIANT_CLASS=SNV
6:35692244	rs469972191	C	ENSBTAG00000050731	ENSBTAT00000071787	Transcript	downstream_gene_variant	-	-	-	-	-	IMPACT=MODIFIER;DISTANCE=4900;STRAND=1;VARIANT_CLASS=SNV
6:35692244	rs469972191	C	ENSBTAG00000055148	ENSBTAT00000085776	Transcript	downstream_gene_variant	-	-	-	-	-	IMPACT=MODIFIER;DISTANCE=4763;STRAND=1;VARIANT_CLASS=SNV
6:35692273	rs522822084	A	ENSBTAG00000050731	ENSBTAT00000071787	Transcript	downstream_gene_variant	-	-	-	-	-	IMPACT=MODIFIER;DISTANCE=4929;STRAND=1;VARIANT_CLASS=SNV
6:35692273	rs522822084	A	ENSBTAG00000055148	ENSBTAT00000085776	Transcript	downstream_gene_variant	-	-	-	-	-	IMPACT=MODIFIER;DISTANCE=4792;STRAND=1;VARIANT_CLASS=SNV
6:36028687	rs522437999	T	ENSBTAG00000050246	ENSBTAT00000069010	Transcript	downstream_gene_variant	-	-	-	-	-	IMPACT=MODIFIER;DISTANCE=4877;STRAND=-1;VARIANT_CLASS=SNV
6:36028812	rs432182295	G	ENSBTAG00000050246	ENSBTAT00000069010	Transcript	downstream_gene_variant	-	-	-	-	-	IMPACT=MODIFIER;DISTANCE=4752;STRAND=-1;VARIANT_CLASS=SNV
6:36029020	rs453906855	T	ENSBTAG00000050246	ENSBTAT00000069010	Transcript	downstream_gene_variant	-	-	-	-	-	IMPACT=MODIFIER;DISTANCE=4544;STRAND=-1;VARIANT_CLASS=SNV
6:36029285	rs207945671	C	ENSBTAG00000050246	ENSBTAT00000069010	Transcript	downstream_gene_variant	-	-	-	-	-	IMPACT=MODIFIER;DISTANCE=4279;STRAND=-1;VARIANT_CLASS=SNV
6:36029514	rs466291774	G	ENSBTAG00000050246	ENSBTAT00000069010	Transcript	downstream_gene_variant	-	-	-	-	-	IMPACT=MODIFIER;DISTANCE=4050;STRAND=-1;VARIANT_CLASS=SNV
6:36029622	rs523760126	A	ENSBTAG00000050246	ENSBTAT00000069010	Transcript	downstream_gene_variant	-	-	-	-	-	IMPACT=MODIFIER;DISTANCE=3942;STRAND=-1;VARIANT_CLASS=SNV
6:36029647	rs515833915	G	ENSBTAG00000050246	ENSBTAT00000069010	Transcript	downstream_gene_variant	-	-	-	-	-	IMPACT=MODIFIER;DISTANCE=3917;STRAND=-1;VARIANT_CLASS=SNV
6:36029893	rs524219868	A	ENSBTAG00000050246	ENSBTAT00000069010	Transcript	downstream_gene_variant	-	-	-	-	-	IMPACT=MODIFIER;DISTANCE=3671;STRAND=-1;VARIANT_CLASS=SNV
6:36029942	rs454929236	C	ENSBTAG00000050246	ENSBTAT00000069010	Transcript	downstream_gene_variant	-	-	-	-	-	IMPACT=MODIFIER;DISTANCE=3622;STRAND=-1;VARIANT_CLASS=SNV
6:36030066	rs723002045	T	ENSBTAG00000050246	ENSBTAT00000069010	Transcript	downstream_gene_variant	-	-	-	-	-	IMPACT=MODIFIER;DISTANCE=3498;STRAND=-1;VARIANT_CLASS=SNV
6:36030453	rs210920001	T	ENSBTAG00000050246	ENSBTAT00000069010	Transcript	downstream_gene_variant	-	-	-	-	-	IMPACT=MODIFIER;DISTANCE=3111;STRAND=-1;VARIANT_CLASS=SNV
6:36030558	rs720846467	C	ENSBTAG00000050246	ENSBTAT00000069010	Transcript	downstream_gene_variant	-	-	-	-	-	IMPACT=MODIFIER;DISTANCE=3006;STRAND=-1;VARIANT_CLASS=SNV
6:36030665	rs452766046	A	ENSBTAG00000050246	ENSBTAT00000069010	Transcript	downstream_gene_variant	-	-	-	-	-	IMPACT=MODIFIER;DISTANCE=2899;STRAND=-1;VARIANT_CLASS=SNV
6:36030943	rs208870559	C	ENSBTAG00000050246	ENSBTAT00000069010	Transcript	downstream_gene_variant	-	-	-	-	-	IMPACT=MODIFIER;DISTANCE=2621;STRAND=-1;VARIANT_CLASS=SNV
6:36031322	rs442443964	G	ENSBTAG00000050246	ENSBTAT00000069010	Transcript	downstream_gene_variant	-	-	-	-	-	IMPACT=MODIFIER;DISTANCE=2242;STRAND=-1;VARIANT_CLASS=SNV
6:36031377	rs720652808	T	ENSBTAG00000050246	ENSBTAT00000069010	Transcript	downstream_gene_variant	-	-	-	-	-	IMPACT=MODIFIER;DISTANCE=2187;STRAND=-1;VARIANT_CLASS=SNV
6:36032352	rs132780427	A	ENSBTAG00000050246	ENSBTAT00000069010	Transcript	downstream_gene_variant	-	-	-	-	-	IMPACT=MODIFIER;DISTANCE=1212;STRAND=-1;VARIANT_CLASS=SNV
6:57182635	rs210388945	C	ENSBTAG00000052370	ENSBTAT00000068892	Transcript	downstream_gene_variant	-	-	-	-	-	IMPACT=MODIFIER;DISTANCE=4915;STRAND=-1;VARIANT_CLASS=SNV
6:57182660	rs716505707	C	ENSBTAG00000052370	ENSBTAT00000068892	Transcript	downstream_gene_variant	-	-	-	-	-	IMPACT=MODIFIER;DISTANCE=4890;STRAND=-1;VARIANT_CLASS=SNV
6:57182684	rs719669729	A	ENSBTAG00000052370	ENSBTAT00000068892	Transcript	downstream_gene_variant	-	-	-	-	-	IMPACT=MODIFIER;DISTANCE=4866;STRAND=-1;VARIANT_CLASS=SNV
6:57182839	rs724109764	G	ENSBTAG00000052370	ENSBTAT00000068892	Transcript	downstream_gene_variant	-	-	-	-	-	IMPACT=MODIFIER;DISTANCE=4711;STRAND=-1;VARIANT_CLASS=SNV
6:57182984	rs208393882	C	ENSBTAG00000052370	ENSBTAT00000068892	Transcript	downstream_gene_variant	-	-	-	-	-	IMPACT=MODIFIER;DISTANCE=4566;STRAND=-1;VARIANT_CLASS=SNV
6:57183098	rs136296086	C	ENSBTAG00000052370	ENSBTAT00000068892	Transcript	downstream_gene_variant	-	-	-	-	-	IMPACT=MODIFIER;DISTANCE=4452;STRAND=-1;VARIANT_CLASS=SNV
6:57183300	rs722976881	C	ENSBTAG00000052370	ENSBTAT00000068892	Transcript	downstream_gene_variant	-	-	-	-	-	IMPACT=MODIFIER;DISTANCE=4250;STRAND=-1;VARIANT_CLASS=SNV
6:57183338	rs717280406	A	ENSBTAG00000052370	ENSBTAT00000068892	Transcript	downstream_gene_variant	-	-	-	-	-	IMPACT=MODIFIER;DISTANCE=4212;STRAND=-1;VARIANT_CLASS=SNV
6:57183445	rs720386966	A	ENSBTAG00000052370	ENSBTAT00000068892	Transcript	downstream_gene_variant	-	-	-	-	-	IMPACT=MODIFIER;DISTANCE=4105;STRAND=-1;VARIANT_CLASS=SNV
6:57183476	rs714663096	C	ENSBTAG00000052370	ENSBTAT00000068892	Transcript	downstream_gene_variant	-	-	-	-	-	IMPACT=MODIFIER;DISTANCE=4074;STRAND=-1;VARIANT_CLASS=SNV
6:57183548	rs716821926	C	ENSBTAG00000052370	ENSBTAT00000068892	Transcript	downstream_gene_variant	-	-	-	-	-	IMPACT=MODIFIER;DISTANCE=4002;STRAND=-1;VARIANT_CLASS=SNV
6:57183576	rs133473274	C	ENSBTAG00000052370	ENSBTAT00000068892	Transcript	downstream_gene_variant	-	-	-	-	-	IMPACT=MODIFIER;DISTANCE=3974;STRAND=-1;VARIANT_CLASS=SNV
6:57183725	rs714253863	T	ENSBTAG00000052370	ENSBTAT00000068892	Transcript	downstream_gene_variant	-	-	-	-	-	IMPACT=MODIFIER;DISTANCE=3825;STRAND=-1;VARIANT_CLASS=SNV
6:57183770	rs718672606	T	ENSBTAG00000052370	ENSBTAT00000068892	Transcript	downstream_gene_variant	-	-	-	-	-	IMPACT=MODIFIER;DISTANCE=3780;STRAND=-1;VARIANT_CLASS=SNV
6:57184091	rs721963419	T	ENSBTAG00000052370	ENSBTAT00000068892	Transcript	downstream_gene_variant	-	-	-	-	-	IMPACT=MODIFIER;DISTANCE=3459;STRAND=-1;VARIANT_CLASS=SNV
6:57184143	rs719421062	C	ENSBTAG00000052370	ENSBTAT00000068892	Transcript	downstream_gene_variant	-	-	-	-	-	IMPACT=MODIFIER;DISTANCE=3407;STRAND=-1;VARIANT_CLASS=SNV
6:57184225	rs517748367	T	ENSBTAG00000052370	ENSBTAT00000068892	Transcript	downstream_gene_variant	-	-	-	-	-	IMPACT=MODIFIER;DISTANCE=3325;STRAND=-1;VARIANT_CLASS=SNV
6:57184652	rs723374601	A	ENSBTAG00000052370	ENSBTAT00000068892	Transcript	downstream_gene_variant	-	-	-	-	-	IMPACT=MODIFIER;DISTANCE=2898;STRAND=-1;VARIANT_CLASS=SNV
6:58155197	rs516620695	C	ENSBTAG00000055220	ENSBTAT00000079274	Transcript	downstream_gene_variant	-	-	-	-	-	IMPACT=MODIFIER;DISTANCE=103;STRAND=1;VARIANT_CLASS=SNV
6:58155401	rs721380383	C	ENSBTAG00000055220	ENSBTAT00000079274	Transcript	downstream_gene_variant	-	-	-	-	-	IMPACT=MODIFIER;DISTANCE=307;STRAND=1;VARIANT_CLASS=SNV
6:58155483	rs714464816	A	ENSBTAG00000055220	ENSBTAT00000079274	Transcript	downstream_gene_variant	-	-	-	-	-	IMPACT=MODIFIER;DISTANCE=389;STRAND=1;VARIANT_CLASS=SNV
6:58155580	rs721997674	A	ENSBTAG00000055220	ENSBTAT00000079274	Transcript	downstream_gene_variant	-	-	-	-	-	IMPACT=MODIFIER;DISTANCE=486;STRAND=1;VARIANT_CLASS=SNV
6:58155601	rs448870135	C	ENSBTAG00000055220	ENSBTAT00000079274	Transcript	downstream_gene_variant	-	-	-	-	-	IMPACT=MODIFIER;DISTANCE=507;STRAND=1;VARIANT_CLASS=SNV
6:58155730	rs517164112	T	ENSBTAG00000055220	ENSBTAT00000079274	Transcript	downstream_gene_variant	-	-	-	-	-	IMPACT=MODIFIER;DISTANCE=636;STRAND=1;VARIANT_CLASS=SNV
6:58155951	rs719291137	T	ENSBTAG00000055220	ENSBTAT00000079274	Transcript	downstream_gene_variant	-	-	-	-	-	IMPACT=MODIFIER;DISTANCE=857;STRAND=1;VARIANT_CLASS=SNV
6:58155952	rs723591303	T	ENSBTAG00000055220	ENSBTAT00000079274	Transcript	downstream_gene_variant	-	-	-	-	-	IMPACT=MODIFIER;DISTANCE=858;STRAND=1;VARIANT_CLASS=SNV
6:58156068	rs524714347	T	ENSBTAG00000055220	ENSBTAT00000079274	Transcript	downstream_gene_variant	-	-	-	-	-	IMPACT=MODIFIER;DISTANCE=974;STRAND=1;VARIANT_CLASS=SNV
6:58156171	rs518173441	T	ENSBTAG00000055220	ENSBTAT00000079274	Transcript	downstream_gene_variant	-	-	-	-	-	IMPACT=MODIFIER;DISTANCE=1077;STRAND=1;VARIANT_CLASS=SNV
6:58156182	rs210182616	A	ENSBTAG00000055220	ENSBTAT00000079274	Transcript	downstream_gene_variant	-	-	-	-	-	IMPACT=MODIFIER;DISTANCE=1088;STRAND=1;VARIANT_CLASS=SNV
6:58156197	rs720593627	C	ENSBTAG00000055220	ENSBTAT00000079274	Transcript	downstream_gene_variant	-	-	-	-	-	IMPACT=MODIFIER;DISTANCE=1103;STRAND=1;VARIANT_CLASS=SNV
6:58156231	rs467421643	A	ENSBTAG00000055220	ENSBTAT00000079274	Transcript	downstream_gene_variant	-	-	-	-	-	IMPACT=MODIFIER;DISTANCE=1137;STRAND=1;VARIANT_CLASS=SNV
6:58156273	rs716528376	C	ENSBTAG00000055220	ENSBTAT00000079274	Transcript	downstream_gene_variant	-	-	-	-	-	IMPACT=MODIFIER;DISTANCE=1179;STRAND=1;VARIANT_CLASS=SNV
6:58156308	rs721071159	G	ENSBTAG00000055220	ENSBTAT00000079274	Transcript	downstream_gene_variant	-	-	-	-	-	IMPACT=MODIFIER;DISTANCE=1214;STRAND=1;VARIANT_CLASS=SNV
6:58156331	rs714088689	C	ENSBTAG00000055220	ENSBTAT00000079274	Transcript	downstream_gene_variant	-	-	-	-	-	IMPACT=MODIFIER;DISTANCE=1237;STRAND=1;VARIANT_CLASS=SNV
6:58156397	rs717214632	G	ENSBTAG00000055220	ENSBTAT00000079274	Transcript	downstream_gene_variant	-	-	-	-	-	IMPACT=MODIFIER;DISTANCE=1303;STRAND=1;VARIANT_CLASS=SNV
6:58156450	rs719685934	C	ENSBTAG00000055220	ENSBTAT00000079274	Transcript	downstream_gene_variant	-	-	-	-	-	IMPACT=MODIFIER;DISTANCE=1356;STRAND=1;VARIANT_CLASS=SNV
6:58156806	rs720832383	A	ENSBTAG00000055220	ENSBTAT00000079274	Transcript	downstream_gene_variant	-	-	-	-	-	IMPACT=MODIFIER;DISTANCE=1712;STRAND=1;VARIANT_CLASS=SNV
6:58156991	rs719268682	T	ENSBTAG00000055220	ENSBTAT00000079274	Transcript	downstream_gene_variant	-	-	-	-	-	IMPACT=MODIFIER;DISTANCE=1897;STRAND=1;VARIANT_CLASS=SNV
6:58157229	rs722962671	T	ENSBTAG00000055220	ENSBTAT00000079274	Transcript	downstream_gene_variant	-	-	-	-	-	IMPACT=MODIFIER;DISTANCE=2135;STRAND=1;VARIANT_CLASS=SNV
6:58157541	rs527005142	G	ENSBTAG00000055220	ENSBTAT00000079274	Transcript	downstream_gene_variant	-	-	-	-	-	IMPACT=MODIFIER;DISTANCE=2447;STRAND=1;VARIANT_CLASS=SNV
6:61239509	rs451824520	A	ENSBTAG00000054299	ENSBTAT00000072156	Transcript	downstream_gene_variant	-	-	-	-	-	IMPACT=MODIFIER;DISTANCE=937;STRAND=-1;VARIANT_CLASS=SNV
6:61239640	rs208711693	G	ENSBTAG00000054299	ENSBTAT00000072156	Transcript	downstream_gene_variant	-	-	-	-	-	IMPACT=MODIFIER;DISTANCE=806;STRAND=-1;VARIANT_CLASS=SNV
6:61239647	rs444060636	C	ENSBTAG00000054299	ENSBTAT00000072156	Transcript	downstream_gene_variant	-	-	-	-	-	IMPACT=MODIFIER;DISTANCE=799;STRAND=-1;VARIANT_CLASS=SNV
6:61239940	rs518878079	A	ENSBTAG00000054299	ENSBTAT00000072156	Transcript	downstream_gene_variant	-	-	-	-	-	IMPACT=MODIFIER;DISTANCE=506;STRAND=-1;VARIANT_CLASS=SNV
6:61240042	rs208331635	A	ENSBTAG00000054299	ENSBTAT00000072156	Transcript	downstream_gene_variant	-	-	-	-	-	IMPACT=MODIFIER;DISTANCE=404;STRAND=-1;VARIANT_CLASS=SNV
6:61240348	rs718523726	C	ENSBTAG00000054299	ENSBTAT00000072156	Transcript	downstream_gene_variant	-	-	-	-	-	IMPACT=MODIFIER;DISTANCE=98;STRAND=-1;VARIANT_CLASS=SNV
6:116643324	rs1115136888	A	ENSBTAG00000044614	ENSBTAT00000062047	Transcript	downstream_gene_variant	-	-	-	-	-	IMPACT=MODIFIER;DISTANCE=1877;STRAND=-1;VARIANT_CLASS=SNV
6:116643396	rs714208261	C	ENSBTAG00000044614	ENSBTAT00000062047	Transcript	downstream_gene_variant	-	-	-	-	-	IMPACT=MODIFIER;DISTANCE=1805;STRAND=-1;VARIANT_CLASS=SNV
6:116644083	rs451915359	T	ENSBTAG00000044614	ENSBTAT00000062047	Transcript	downstream_gene_variant	-	-	-	-	-	IMPACT=MODIFIER;DISTANCE=1118;STRAND=-1;VARIANT_CLASS=SNV
6:116645015	rs718063869	T	ENSBTAG00000044614	ENSBTAT00000062047	Transcript	downstream_gene_variant	-	-	-	-	-	IMPACT=MODIFIER;DISTANCE=186;STRAND=-1;VARIANT_CLASS=SNV
7:1759080	rs132874983	G	ENSBTAG00000042803	ENSBTAT00000059795	Transcript	downstream_gene_variant	-	-	-	-	-	IMPACT=MODIFIER;DISTANCE=2576;STRAND=-1;VARIANT_CLASS=SNV
7:1759119	rs520805257	G	ENSBTAG00000042803	ENSBTAT00000059795	Transcript	downstream_gene_variant	-	-	-	-	-	IMPACT=MODIFIER;DISTANCE=2537;STRAND=-1;VARIANT_CLASS=SNV
7:2468434	rs434908912	T	ENSBTAG00000050595	ENSBTAT00000078146	Transcript	downstream_gene_variant	-	-	-	-	-	IMPACT=MODIFIER;DISTANCE=1867;STRAND=-1;VARIANT_CLASS=SNV
7:2468449	rs453408299	A	ENSBTAG00000050595	ENSBTAT00000078146	Transcript	downstream_gene_variant	-	-	-	-	-	IMPACT=MODIFIER;DISTANCE=1852;STRAND=-1;VARIANT_CLASS=SNV
7:2543078	rs717388006	G	ENSBTAG00000052690	ENSBTAT00000073681	Transcript	downstream_gene_variant	-	-	-	-	-	IMPACT=MODIFIER;DISTANCE=3437;STRAND=1;VARIANT_CLASS=SNV
7:2543133	-	C	ENSBTAG00000052690	ENSBTAT00000073681	Transcript	downstream_gene_variant	-	-	-	-	-	IMPACT=MODIFIER;DISTANCE=3492;STRAND=1;VARIANT_CLASS=SNV
7:2682283	-	C	ENSBTAG00000040028	ENSBTAT00000057596	Transcript	downstream_gene_variant	-	-	-	-	-	IMPACT=MODIFIER;DISTANCE=3510;STRAND=-1;VARIANT_CLASS=SNV
7:2682603	rs110872144	T	ENSBTAG00000040028	ENSBTAT00000057596	Transcript	downstream_gene_variant	-	-	-	-	-	IMPACT=MODIFIER;DISTANCE=3190;STRAND=-1;VARIANT_CLASS=SNV
7:2683652	rs720615081	A	ENSBTAG00000040028	ENSBTAT00000057596	Transcript	downstream_gene_variant	-	-	-	-	-	IMPACT=MODIFIER;DISTANCE=2141;STRAND=-1;VARIANT_CLASS=SNV
7:2767469	rs717487089	T	ENSBTAG00000051744	ENSBTAT00000072680	Transcript	downstream_gene_variant	-	-	-	-	-	IMPACT=MODIFIER;DISTANCE=4346;STRAND=-1;VARIANT_CLASS=SNV
7:2767845	rs110232206	G	ENSBTAG00000051744	ENSBTAT00000072680	Transcript	downstream_gene_variant	-	-	-	-	-	IMPACT=MODIFIER;DISTANCE=3970;STRAND=-1;VARIANT_CLASS=SNV
7:2767903	rs448745376	A	ENSBTAG00000051744	ENSBTAT00000072680	Transcript	downstream_gene_variant	-	-	-	-	-	IMPACT=MODIFIER;DISTANCE=3912;STRAND=-1;VARIANT_CLASS=SNV
7:2768281	rs444867724	A	ENSBTAG00000051744	ENSBTAT00000072680	Transcript	downstream_gene_variant	-	-	-	-	-	IMPACT=MODIFIER;DISTANCE=3534;STRAND=-1;VARIANT_CLASS=SNV
7:2768305	rs456640670	A	ENSBTAG00000051744	ENSBTAT00000072680	Transcript	downstream_gene_variant	-	-	-	-	-	IMPACT=MODIFIER;DISTANCE=3510;STRAND=-1;VARIANT_CLASS=SNV
7:2768335	rs460246943	A	ENSBTAG00000051744	ENSBTAT00000072680	Transcript	downstream_gene_variant	-	-	-	-	-	IMPACT=MODIFIER;DISTANCE=3480;STRAND=-1;VARIANT_CLASS=SNV
7:2768336	rs716943145	T	ENSBTAG00000051744	ENSBTAT00000072680	Transcript	downstream_gene_variant	-	-	-	-	-	IMPACT=MODIFIER;DISTANCE=3479;STRAND=-1;VARIANT_CLASS=SNV
7:2768463	rs481745517	T	ENSBTAG00000051744	ENSBTAT00000072680	Transcript	downstream_gene_variant	-	-	-	-	-	IMPACT=MODIFIER;DISTANCE=3352;STRAND=-1;VARIANT_CLASS=SNV
7:2769565	rs716054786	T	ENSBTAG00000051744	ENSBTAT00000072680	Transcript	downstream_gene_variant	-	-	-	-	-	IMPACT=MODIFIER;DISTANCE=2250;STRAND=-1;VARIANT_CLASS=SNV
7:2769589	rs444278449	T	ENSBTAG00000051744	ENSBTAT00000072680	Transcript	downstream_gene_variant	-	-	-	-	-	IMPACT=MODIFIER;DISTANCE=2226;STRAND=-1;VARIANT_CLASS=SNV
7:2769715	rs379172613	T	ENSBTAG00000051744	ENSBTAT00000072680	Transcript	downstream_gene_variant	-	-	-	-	-	IMPACT=MODIFIER;DISTANCE=2100;STRAND=-1;VARIANT_CLASS=SNV
7:2769769	rs382349854	T	ENSBTAG00000051744	ENSBTAT00000072680	Transcript	downstream_gene_variant	-	-	-	-	-	IMPACT=MODIFIER;DISTANCE=2046;STRAND=-1;VARIANT_CLASS=SNV
7:2770114	rs720620360	A	ENSBTAG00000051744	ENSBTAT00000072680	Transcript	downstream_gene_variant	-	-	-	-	-	IMPACT=MODIFIER;DISTANCE=1701;STRAND=-1;VARIANT_CLASS=SNV
7:2770163	rs515937482	A	ENSBTAG00000051744	ENSBTAT00000072680	Transcript	downstream_gene_variant	-	-	-	-	-	IMPACT=MODIFIER;DISTANCE=1652;STRAND=-1;VARIANT_CLASS=SNV
7:2770669	rs715299098	T	ENSBTAG00000051744	ENSBTAT00000072680	Transcript	downstream_gene_variant	-	-	-	-	-	IMPACT=MODIFIER;DISTANCE=1146;STRAND=-1;VARIANT_CLASS=SNV
7:11071444	rs439327902	A	ENSBTAG00000048788	ENSBTAT00000069874	Transcript	downstream_gene_variant	-	-	-	-	-	IMPACT=MODIFIER;DISTANCE=3194;STRAND=-1;VARIANT_CLASS=SNV
7:11071511	rs458097605	C	ENSBTAG00000048788	ENSBTAT00000069874	Transcript	downstream_gene_variant	-	-	-	-	-	IMPACT=MODIFIER;DISTANCE=3127;STRAND=-1;VARIANT_CLASS=SNV
7:11071561	rs716330503	C	ENSBTAG00000048788	ENSBTAT00000069874	Transcript	downstream_gene_variant	-	-	-	-	-	IMPACT=MODIFIER;DISTANCE=3077;STRAND=-1;VARIANT_CLASS=SNV
7:11072314	rs465572806	T	ENSBTAG00000048788	ENSBTAT00000069874	Transcript	downstream_gene_variant	-	-	-	-	-	IMPACT=MODIFIER;DISTANCE=2324;STRAND=-1;VARIANT_CLASS=SNV
7:11072326	rs523113631	C	ENSBTAG00000048788	ENSBTAT00000069874	Transcript	downstream_gene_variant	-	-	-	-	-	IMPACT=MODIFIER;DISTANCE=2312;STRAND=-1;VARIANT_CLASS=SNV
7:11072487	rs480645995	A	ENSBTAG00000048788	ENSBTAT00000069874	Transcript	downstream_gene_variant	-	-	-	-	-	IMPACT=MODIFIER;DISTANCE=2151;STRAND=-1;VARIANT_CLASS=SNV
7:11072534	rs523998721	A	ENSBTAG00000048788	ENSBTAT00000069874	Transcript	downstream_gene_variant	-	-	-	-	-	IMPACT=MODIFIER;DISTANCE=2104;STRAND=-1;VARIANT_CLASS=SNV
7:11073360	rs516840548	G	ENSBTAG00000048788	ENSBTAT00000069874	Transcript	downstream_gene_variant	-	-	-	-	-	IMPACT=MODIFIER;DISTANCE=1278;STRAND=-1;VARIANT_CLASS=SNV
7:11073448	rs520455931	A	ENSBTAG00000048788	ENSBTAT00000069874	Transcript	downstream_gene_variant	-	-	-	-	-	IMPACT=MODIFIER;DISTANCE=1190;STRAND=-1;VARIANT_CLASS=SNV
7:11073609	rs525699740	G	ENSBTAG00000048788	ENSBTAT00000069874	Transcript	downstream_gene_variant	-	-	-	-	-	IMPACT=MODIFIER;DISTANCE=1029;STRAND=-1;VARIANT_CLASS=SNV
7:11073628	rs517811590	C	ENSBTAG00000048788	ENSBTAT00000069874	Transcript	downstream_gene_variant	-	-	-	-	-	IMPACT=MODIFIER;DISTANCE=1010;STRAND=-1;VARIANT_CLASS=SNV
7:11073632	rs522869008	A	ENSBTAG00000048788	ENSBTAT00000069874	Transcript	downstream_gene_variant	-	-	-	-	-	IMPACT=MODIFIER;DISTANCE=1006;STRAND=-1;VARIANT_CLASS=SNV
7:11073676	rs211108570	A	ENSBTAG00000048788	ENSBTAT00000069874	Transcript	downstream_gene_variant	-	-	-	-	-	IMPACT=MODIFIER;DISTANCE=962;STRAND=-1;VARIANT_CLASS=SNV
7:11073896	rs521652694	T	ENSBTAG00000048788	ENSBTAT00000069874	Transcript	downstream_gene_variant	-	-	-	-	-	IMPACT=MODIFIER;DISTANCE=742;STRAND=-1;VARIANT_CLASS=SNV
7:11073915	rs526756910	A	ENSBTAG00000048788	ENSBTAT00000069874	Transcript	downstream_gene_variant	-	-	-	-	-	IMPACT=MODIFIER;DISTANCE=723;STRAND=-1;VARIANT_CLASS=SNV
7:11074405	rs470362788	G	ENSBTAG00000048788	ENSBTAT00000069874	Transcript	downstream_gene_variant	-	-	-	-	-	IMPACT=MODIFIER;DISTANCE=233;STRAND=-1;VARIANT_CLASS=SNV
7:11074417	rs384224260	A	ENSBTAG00000048788	ENSBTAT00000069874	Transcript	downstream_gene_variant	-	-	-	-	-	IMPACT=MODIFIER;DISTANCE=221;STRAND=-1;VARIANT_CLASS=SNV
7:11074476	rs456213276	G	ENSBTAG00000048788	ENSBTAT00000069874	Transcript	downstream_gene_variant	-	-	-	-	-	IMPACT=MODIFIER;DISTANCE=162;STRAND=-1;VARIANT_CLASS=SNV
7:11074626	rs1117701848	C	ENSBTAG00000048788	ENSBTAT00000069874	Transcript	downstream_gene_variant	-	-	-	-	-	IMPACT=MODIFIER;DISTANCE=12;STRAND=-1;VARIANT_CLASS=SNV
7:11270083	rs207765001	G	ENSBTAG00000048525	ENSBTAT00000067060	Transcript	downstream_gene_variant	-	-	-	-	-	IMPACT=MODIFIER;DISTANCE=2302;STRAND=1;VARIANT_CLASS=SNV
7:11272266	rs518885143	C	ENSBTAG00000048525	ENSBTAT00000067060	Transcript	downstream_gene_variant	-	-	-	-	-	IMPACT=MODIFIER;DISTANCE=4485;STRAND=1;VARIANT_CLASS=SNV
7:11272396	rs210566350	C	ENSBTAG00000048525	ENSBTAT00000067060	Transcript	downstream_gene_variant	-	-	-	-	-	IMPACT=MODIFIER;DISTANCE=4615;STRAND=1;VARIANT_CLASS=SNV
7:11272409	rs207608082	G	ENSBTAG00000048525	ENSBTAT00000067060	Transcript	downstream_gene_variant	-	-	-	-	-	IMPACT=MODIFIER;DISTANCE=4628;STRAND=1;VARIANT_CLASS=SNV
7:11272410	-	C	ENSBTAG00000048525	ENSBTAT00000067060	Transcript	downstream_gene_variant	-	-	-	-	-	IMPACT=MODIFIER;DISTANCE=4629;STRAND=1;VARIANT_CLASS=SNV
7:12803915	rs478931916	T	ENSBTAG00000043778	ENSBTAT00000060770	Transcript	downstream_gene_variant	-	-	-	-	-	IMPACT=MODIFIER;DISTANCE=2272;STRAND=1;VARIANT_CLASS=SNV
7:12805504	rs41255300	G	ENSBTAG00000043778	ENSBTAT00000060770	Transcript	downstream_gene_variant	-	-	-	-	-	IMPACT=MODIFIER;DISTANCE=3861;STRAND=1;VARIANT_CLASS=SNV
7:12805544	rs470741948	G	ENSBTAG00000043778	ENSBTAT00000060770	Transcript	downstream_gene_variant	-	-	-	-	-	IMPACT=MODIFIER;DISTANCE=3901;STRAND=1;VARIANT_CLASS=SNV
7:12805731	rs207955342	T	ENSBTAG00000043778	ENSBTAT00000060770	Transcript	downstream_gene_variant	-	-	-	-	-	IMPACT=MODIFIER;DISTANCE=4088;STRAND=1;VARIANT_CLASS=SNV
7:12805757	rs718749917	C	ENSBTAG00000043778	ENSBTAT00000060770	Transcript	downstream_gene_variant	-	-	-	-	-	IMPACT=MODIFIER;DISTANCE=4114;STRAND=1;VARIANT_CLASS=SNV
7:15489348	rs517692002	A	ENSBTAG00000054591	ENSBTAT00000072197	Transcript	downstream_gene_variant	-	-	-	-	-	IMPACT=MODIFIER;DISTANCE=1132;STRAND=1;VARIANT_CLASS=SNV
7:16347975	rs457358269	A	ENSBTAG00000040507	ENSBTAT00000014311	Transcript	downstream_gene_variant	-	-	-	-	-	IMPACT=MODIFIER;DISTANCE=2026;STRAND=1;VARIANT_CLASS=SNV
7:16527676	rs800729693	A	ENSBTAG00000004714	ENSBTAT00000006187	Transcript	downstream_gene_variant	-	-	-	-	-	IMPACT=MODIFIER;DISTANCE=2144;STRAND=1;VARIANT_CLASS=SNV
7:16527676	rs800729693	A	ENSBTAG00000004714	ENSBTAT00000083870	Transcript	downstream_gene_variant	-	-	-	-	-	IMPACT=MODIFIER;DISTANCE=2144;STRAND=1;VARIANT_CLASS=SNV
7:16527682	rs718769485	T	ENSBTAG00000004714	ENSBTAT00000006187	Transcript	downstream_gene_variant	-	-	-	-	-	IMPACT=MODIFIER;DISTANCE=2150;STRAND=1;VARIANT_CLASS=SNV
7:16527682	rs718769485	T	ENSBTAG00000004714	ENSBTAT00000083870	Transcript	downstream_gene_variant	-	-	-	-	-	IMPACT=MODIFIER;DISTANCE=2150;STRAND=1;VARIANT_CLASS=SNV
7:16527862	rs714261692	T	ENSBTAG00000004714	ENSBTAT00000006187	Transcript	downstream_gene_variant	-	-	-	-	-	IMPACT=MODIFIER;DISTANCE=2330;STRAND=1;VARIANT_CLASS=SNV
7:16527862	rs714261692	T	ENSBTAG00000004714	ENSBTAT00000083870	Transcript	downstream_gene_variant	-	-	-	-	-	IMPACT=MODIFIER;DISTANCE=2330;STRAND=1;VARIANT_CLASS=SNV
7:16527937	rs523571228	T	ENSBTAG00000004714	ENSBTAT00000006187	Transcript	downstream_gene_variant	-	-	-	-	-	IMPACT=MODIFIER;DISTANCE=2405;STRAND=1;VARIANT_CLASS=SNV
7:16527937	rs523571228	T	ENSBTAG00000004714	ENSBTAT00000083870	Transcript	downstream_gene_variant	-	-	-	-	-	IMPACT=MODIFIER;DISTANCE=2405;STRAND=1;VARIANT_CLASS=SNV
7:16527946	rs1117909446	A	ENSBTAG00000004714	ENSBTAT00000006187	Transcript	downstream_gene_variant	-	-	-	-	-	IMPACT=MODIFIER;DISTANCE=2414;STRAND=1;VARIANT_CLASS=SNV
7:16527946	rs1117909446	A	ENSBTAG00000004714	ENSBTAT00000083870	Transcript	downstream_gene_variant	-	-	-	-	-	IMPACT=MODIFIER;DISTANCE=2414;STRAND=1;VARIANT_CLASS=SNV
7:16528003	rs517125686	T	ENSBTAG00000004714	ENSBTAT00000006187	Transcript	downstream_gene_variant	-	-	-	-	-	IMPACT=MODIFIER;DISTANCE=2471;STRAND=1;VARIANT_CLASS=SNV
7:16528003	rs517125686	T	ENSBTAG00000004714	ENSBTAT00000083870	Transcript	downstream_gene_variant	-	-	-	-	-	IMPACT=MODIFIER;DISTANCE=2471;STRAND=1;VARIANT_CLASS=SNV
7:16528078	rs520743078	C	ENSBTAG00000004714	ENSBTAT00000006187	Transcript	downstream_gene_variant	-	-	-	-	-	IMPACT=MODIFIER;DISTANCE=2546;STRAND=1;VARIANT_CLASS=SNV
7:16528078	rs520743078	C	ENSBTAG00000004714	ENSBTAT00000083870	Transcript	downstream_gene_variant	-	-	-	-	-	IMPACT=MODIFIER;DISTANCE=2546;STRAND=1;VARIANT_CLASS=SNV
7:16528117	rs525602995	A	ENSBTAG00000004714	ENSBTAT00000006187	Transcript	downstream_gene_variant	-	-	-	-	-	IMPACT=MODIFIER;DISTANCE=2585;STRAND=1;VARIANT_CLASS=SNV
7:16528117	rs525602995	A	ENSBTAG00000004714	ENSBTAT00000083870	Transcript	downstream_gene_variant	-	-	-	-	-	IMPACT=MODIFIER;DISTANCE=2585;STRAND=1;VARIANT_CLASS=SNV
7:16676689	rs520164570	T	ENSBTAG00000049668	ENSBTAT00000077643	Transcript	downstream_gene_variant	-	-	-	-	-	IMPACT=MODIFIER;DISTANCE=1489;STRAND=1;VARIANT_CLASS=SNV
7:16678547	rs209025618	C	ENSBTAG00000049668	ENSBTAT00000077643	Transcript	downstream_gene_variant	-	-	-	-	-	IMPACT=MODIFIER;DISTANCE=3347;STRAND=1;VARIANT_CLASS=SNV
7:16678664	rs209566645	G	ENSBTAG00000049668	ENSBTAT00000077643	Transcript	downstream_gene_variant	-	-	-	-	-	IMPACT=MODIFIER;DISTANCE=3464;STRAND=1;VARIANT_CLASS=SNV
7:16678898	rs454534799	T	ENSBTAG00000049668	ENSBTAT00000077643	Transcript	downstream_gene_variant	-	-	-	-	-	IMPACT=MODIFIER;DISTANCE=3698;STRAND=1;VARIANT_CLASS=SNV
7:16678946	rs717232427	T	ENSBTAG00000049668	ENSBTAT00000077643	Transcript	downstream_gene_variant	-	-	-	-	-	IMPACT=MODIFIER;DISTANCE=3746;STRAND=1;VARIANT_CLASS=SNV
7:16679169	rs211583804	C	ENSBTAG00000049668	ENSBTAT00000077643	Transcript	downstream_gene_variant	-	-	-	-	-	IMPACT=MODIFIER;DISTANCE=3969;STRAND=1;VARIANT_CLASS=SNV
7:18709164	rs718625982	T	ENSBTAG00000050845	ENSBTAT00000068405	Transcript	downstream_gene_variant	-	-	-	-	-	IMPACT=MODIFIER;DISTANCE=4667;STRAND=-1;VARIANT_CLASS=SNV
7:18710027	rs523185216	C	ENSBTAG00000050845	ENSBTAT00000068405	Transcript	downstream_gene_variant	-	-	-	-	-	IMPACT=MODIFIER;DISTANCE=3804;STRAND=-1;VARIANT_CLASS=SNV
7:18710589	rs523756421	G	ENSBTAG00000050845	ENSBTAT00000068405	Transcript	downstream_gene_variant	-	-	-	-	-	IMPACT=MODIFIER;DISTANCE=3242;STRAND=-1;VARIANT_CLASS=SNV
7:18711462	rs210515588	G	ENSBTAG00000050845	ENSBTAT00000068405	Transcript	downstream_gene_variant	-	-	-	-	-	IMPACT=MODIFIER;DISTANCE=2369;STRAND=-1;VARIANT_CLASS=SNV
7:18711597	rs477375543	A	ENSBTAG00000050845	ENSBTAT00000068405	Transcript	downstream_gene_variant	-	-	-	-	-	IMPACT=MODIFIER;DISTANCE=2234;STRAND=-1;VARIANT_CLASS=SNV
7:18711617	-	A	ENSBTAG00000050845	ENSBTAT00000068405	Transcript	downstream_gene_variant	-	-	-	-	-	IMPACT=MODIFIER;DISTANCE=2214;STRAND=-1;VARIANT_CLASS=SNV
7:20030904	rs211563070	T	ENSBTAG00000042383	ENSBTAT00000059375	Transcript	downstream_gene_variant	-	-	-	-	-	IMPACT=MODIFIER;DISTANCE=121;STRAND=1;VARIANT_CLASS=SNV
7:20442450	rs517485287	T	ENSBTAG00000054259	ENSBTAT00000072747	Transcript	downstream_gene_variant	-	-	-	-	-	IMPACT=MODIFIER;DISTANCE=2814;STRAND=1;VARIANT_CLASS=SNV
7:20442500	rs134063048	T	ENSBTAG00000054259	ENSBTAT00000072747	Transcript	downstream_gene_variant	-	-	-	-	-	IMPACT=MODIFIER;DISTANCE=2864;STRAND=1;VARIANT_CLASS=SNV
7:20442502	rs135641995	T	ENSBTAG00000054259	ENSBTAT00000072747	Transcript	downstream_gene_variant	-	-	-	-	-	IMPACT=MODIFIER;DISTANCE=2866;STRAND=1;VARIANT_CLASS=SNV
7:20442701	rs472386503	A	ENSBTAG00000054259	ENSBTAT00000072747	Transcript	downstream_gene_variant	-	-	-	-	-	IMPACT=MODIFIER;DISTANCE=3065;STRAND=1;VARIANT_CLASS=SNV
7:20442750	rs518382167	A	ENSBTAG00000054259	ENSBTAT00000072747	Transcript	downstream_gene_variant	-	-	-	-	-	IMPACT=MODIFIER;DISTANCE=3114;STRAND=1;VARIANT_CLASS=SNV
7:20442802	rs380471766	A	ENSBTAG00000054259	ENSBTAT00000072747	Transcript	downstream_gene_variant	-	-	-	-	-	IMPACT=MODIFIER;DISTANCE=3166;STRAND=1;VARIANT_CLASS=SNV
7:20443261	rs519244120	A	ENSBTAG00000054259	ENSBTAT00000072747	Transcript	downstream_gene_variant	-	-	-	-	-	IMPACT=MODIFIER;DISTANCE=3625;STRAND=1;VARIANT_CLASS=SNV
7:20443296	-	T	ENSBTAG00000054259	ENSBTAT00000072747	Transcript	downstream_gene_variant	-	-	-	-	-	IMPACT=MODIFIER;DISTANCE=3660;STRAND=1;VARIANT_CLASS=SNV
7:20443852	rs520035923	T	ENSBTAG00000054259	ENSBTAT00000072747	Transcript	downstream_gene_variant	-	-	-	-	-	IMPACT=MODIFIER;DISTANCE=4216;STRAND=1;VARIANT_CLASS=SNV
7:20443885	rs481514879	A	ENSBTAG00000054259	ENSBTAT00000072747	Transcript	downstream_gene_variant	-	-	-	-	-	IMPACT=MODIFIER;DISTANCE=4249;STRAND=1;VARIANT_CLASS=SNV
7:20444217	rs520881773	C	ENSBTAG00000054259	ENSBTAT00000072747	Transcript	downstream_gene_variant	-	-	-	-	-	IMPACT=MODIFIER;DISTANCE=4581;STRAND=1;VARIANT_CLASS=SNV
7:23040731	rs210457720	A	ENSBTAG00000053149	ENSBTAT00000075435	Transcript	downstream_gene_variant	-	-	-	-	-	IMPACT=MODIFIER;DISTANCE=434;STRAND=1;VARIANT_CLASS=SNV
7:23051795	rs434535791	G	ENSBTAG00000000682	ENSBTAT00000000910	Transcript	downstream_gene_variant	-	-	-	-	-	IMPACT=MODIFIER;DISTANCE=678;STRAND=1;VARIANT_CLASS=SNV
7:23051795	rs434535791	G	ENSBTAG00000000682	ENSBTAT00000066392	Transcript	downstream_gene_variant	-	-	-	-	-	IMPACT=MODIFIER;DISTANCE=678;STRAND=1;VARIANT_CLASS=SNV
7:23051795	rs434535791	G	ENSBTAG00000000682	ENSBTAT00000066666	Transcript	downstream_gene_variant	-	-	-	-	-	IMPACT=MODIFIER;DISTANCE=27;STRAND=1;VARIANT_CLASS=SNV
7:23051795	rs434535791	G	ENSBTAG00000000682	ENSBTAT00000066701	Transcript	downstream_gene_variant	-	-	-	-	-	IMPACT=MODIFIER;DISTANCE=27;STRAND=1;VARIANT_CLASS=SNV
7:23051795	rs434535791	G	ENSBTAG00000000682	ENSBTAT00000070892	Transcript	downstream_gene_variant	-	-	-	-	-	IMPACT=MODIFIER;DISTANCE=27;STRAND=1;VARIANT_CLASS=SNV
7:23051795	rs434535791	G	ENSBTAG00000000682	ENSBTAT00000083117	Transcript	downstream_gene_variant	-	-	-	-	-	IMPACT=MODIFIER;DISTANCE=27;STRAND=1;VARIANT_CLASS=SNV
7:23051795	rs434535791	G	ENSBTAG00000000682	ENSBTAT00000083549	Transcript	downstream_gene_variant	-	-	-	-	-	IMPACT=MODIFIER;DISTANCE=678;STRAND=1;VARIANT_CLASS=SNV
7:23051866	rs520440170	T	ENSBTAG00000000682	ENSBTAT00000000910	Transcript	downstream_gene_variant	-	-	-	-	-	IMPACT=MODIFIER;DISTANCE=749;STRAND=1;VARIANT_CLASS=SNV
7:23051866	rs520440170	T	ENSBTAG00000000682	ENSBTAT00000066392	Transcript	downstream_gene_variant	-	-	-	-	-	IMPACT=MODIFIER;DISTANCE=749;STRAND=1;VARIANT_CLASS=SNV
7:23051866	rs520440170	T	ENSBTAG00000000682	ENSBTAT00000066666	Transcript	downstream_gene_variant	-	-	-	-	-	IMPACT=MODIFIER;DISTANCE=98;STRAND=1;VARIANT_CLASS=SNV
7:23051866	rs520440170	T	ENSBTAG00000000682	ENSBTAT00000066701	Transcript	downstream_gene_variant	-	-	-	-	-	IMPACT=MODIFIER;DISTANCE=98;STRAND=1;VARIANT_CLASS=SNV
7:23051866	rs520440170	T	ENSBTAG00000000682	ENSBTAT00000070892	Transcript	downstream_gene_variant	-	-	-	-	-	IMPACT=MODIFIER;DISTANCE=98;STRAND=1;VARIANT_CLASS=SNV
7:23051866	rs520440170	T	ENSBTAG00000000682	ENSBTAT00000083117	Transcript	downstream_gene_variant	-	-	-	-	-	IMPACT=MODIFIER;DISTANCE=98;STRAND=1;VARIANT_CLASS=SNV
7:23051866	rs520440170	T	ENSBTAG00000000682	ENSBTAT00000083549	Transcript	downstream_gene_variant	-	-	-	-	-	IMPACT=MODIFIER;DISTANCE=749;STRAND=1;VARIANT_CLASS=SNV
7:23052296	rs717179619	T	ENSBTAG00000000682	ENSBTAT00000000910	Transcript	downstream_gene_variant	-	-	-	-	-	IMPACT=MODIFIER;DISTANCE=1179;STRAND=1;VARIANT_CLASS=SNV
7:23052296	rs717179619	T	ENSBTAG00000000682	ENSBTAT00000066392	Transcript	downstream_gene_variant	-	-	-	-	-	IMPACT=MODIFIER;DISTANCE=1179;STRAND=1;VARIANT_CLASS=SNV
7:23052296	rs717179619	T	ENSBTAG00000000682	ENSBTAT00000066666	Transcript	downstream_gene_variant	-	-	-	-	-	IMPACT=MODIFIER;DISTANCE=528;STRAND=1;VARIANT_CLASS=SNV
7:23052296	rs717179619	T	ENSBTAG00000000682	ENSBTAT00000066701	Transcript	downstream_gene_variant	-	-	-	-	-	IMPACT=MODIFIER;DISTANCE=528;STRAND=1;VARIANT_CLASS=SNV
7:23052296	rs717179619	T	ENSBTAG00000000682	ENSBTAT00000070892	Transcript	downstream_gene_variant	-	-	-	-	-	IMPACT=MODIFIER;DISTANCE=528;STRAND=1;VARIANT_CLASS=SNV
7:23052296	rs717179619	T	ENSBTAG00000000682	ENSBTAT00000083117	Transcript	downstream_gene_variant	-	-	-	-	-	IMPACT=MODIFIER;DISTANCE=528;STRAND=1;VARIANT_CLASS=SNV
7:23052296	rs717179619	T	ENSBTAG00000000682	ENSBTAT00000083549	Transcript	downstream_gene_variant	-	-	-	-	-	IMPACT=MODIFIER;DISTANCE=1179;STRAND=1;VARIANT_CLASS=SNV
7:23053278	rs723235627	G	ENSBTAG00000000682	ENSBTAT00000000910	Transcript	downstream_gene_variant	-	-	-	-	-	IMPACT=MODIFIER;DISTANCE=2161;STRAND=1;VARIANT_CLASS=SNV
7:23053278	rs723235627	G	ENSBTAG00000000682	ENSBTAT00000066392	Transcript	downstream_gene_variant	-	-	-	-	-	IMPACT=MODIFIER;DISTANCE=2161;STRAND=1;VARIANT_CLASS=SNV
7:23053278	rs723235627	G	ENSBTAG00000000682	ENSBTAT00000066666	Transcript	downstream_gene_variant	-	-	-	-	-	IMPACT=MODIFIER;DISTANCE=1510;STRAND=1;VARIANT_CLASS=SNV
7:23053278	rs723235627	G	ENSBTAG00000000682	ENSBTAT00000066701	Transcript	downstream_gene_variant	-	-	-	-	-	IMPACT=MODIFIER;DISTANCE=1510;STRAND=1;VARIANT_CLASS=SNV
7:23053278	rs723235627	G	ENSBTAG00000000682	ENSBTAT00000070892	Transcript	downstream_gene_variant	-	-	-	-	-	IMPACT=MODIFIER;DISTANCE=1510;STRAND=1;VARIANT_CLASS=SNV
7:23053278	rs723235627	G	ENSBTAG00000000682	ENSBTAT00000083117	Transcript	downstream_gene_variant	-	-	-	-	-	IMPACT=MODIFIER;DISTANCE=1510;STRAND=1;VARIANT_CLASS=SNV
7:23053278	rs723235627	G	ENSBTAG00000000682	ENSBTAT00000083549	Transcript	downstream_gene_variant	-	-	-	-	-	IMPACT=MODIFIER;DISTANCE=2161;STRAND=1;VARIANT_CLASS=SNV
7:23053669	rs475200288	C	ENSBTAG00000000682	ENSBTAT00000000910	Transcript	downstream_gene_variant	-	-	-	-	-	IMPACT=MODIFIER;DISTANCE=2552;STRAND=1;VARIANT_CLASS=SNV
7:23053669	rs475200288	C	ENSBTAG00000000682	ENSBTAT00000066392	Transcript	downstream_gene_variant	-	-	-	-	-	IMPACT=MODIFIER;DISTANCE=2552;STRAND=1;VARIANT_CLASS=SNV
7:23053669	rs475200288	C	ENSBTAG00000000682	ENSBTAT00000066666	Transcript	downstream_gene_variant	-	-	-	-	-	IMPACT=MODIFIER;DISTANCE=1901;STRAND=1;VARIANT_CLASS=SNV
7:23053669	rs475200288	C	ENSBTAG00000000682	ENSBTAT00000066701	Transcript	downstream_gene_variant	-	-	-	-	-	IMPACT=MODIFIER;DISTANCE=1901;STRAND=1;VARIANT_CLASS=SNV
7:23053669	rs475200288	C	ENSBTAG00000000682	ENSBTAT00000070892	Transcript	downstream_gene_variant	-	-	-	-	-	IMPACT=MODIFIER;DISTANCE=1901;STRAND=1;VARIANT_CLASS=SNV
7:23053669	rs475200288	C	ENSBTAG00000000682	ENSBTAT00000083117	Transcript	downstream_gene_variant	-	-	-	-	-	IMPACT=MODIFIER;DISTANCE=1901;STRAND=1;VARIANT_CLASS=SNV
7:23053669	rs475200288	C	ENSBTAG00000000682	ENSBTAT00000083549	Transcript	downstream_gene_variant	-	-	-	-	-	IMPACT=MODIFIER;DISTANCE=2552;STRAND=1;VARIANT_CLASS=SNV
7:23053681	rs442424433	G	ENSBTAG00000000682	ENSBTAT00000000910	Transcript	downstream_gene_variant	-	-	-	-	-	IMPACT=MODIFIER;DISTANCE=2564;STRAND=1;VARIANT_CLASS=SNV
7:23053681	rs442424433	G	ENSBTAG00000000682	ENSBTAT00000066392	Transcript	downstream_gene_variant	-	-	-	-	-	IMPACT=MODIFIER;DISTANCE=2564;STRAND=1;VARIANT_CLASS=SNV
7:23053681	rs442424433	G	ENSBTAG00000000682	ENSBTAT00000066666	Transcript	downstream_gene_variant	-	-	-	-	-	IMPACT=MODIFIER;DISTANCE=1913;STRAND=1;VARIANT_CLASS=SNV
7:23053681	rs442424433	G	ENSBTAG00000000682	ENSBTAT00000066701	Transcript	downstream_gene_variant	-	-	-	-	-	IMPACT=MODIFIER;DISTANCE=1913;STRAND=1;VARIANT_CLASS=SNV
7:23053681	rs442424433	G	ENSBTAG00000000682	ENSBTAT00000070892	Transcript	downstream_gene_variant	-	-	-	-	-	IMPACT=MODIFIER;DISTANCE=1913;STRAND=1;VARIANT_CLASS=SNV
7:23053681	rs442424433	G	ENSBTAG00000000682	ENSBTAT00000083117	Transcript	downstream_gene_variant	-	-	-	-	-	IMPACT=MODIFIER;DISTANCE=1913;STRAND=1;VARIANT_CLASS=SNV
7:23053681	rs442424433	G	ENSBTAG00000000682	ENSBTAT00000083549	Transcript	downstream_gene_variant	-	-	-	-	-	IMPACT=MODIFIER;DISTANCE=2564;STRAND=1;VARIANT_CLASS=SNV
7:23053808	-	T	ENSBTAG00000000682	ENSBTAT00000000910	Transcript	downstream_gene_variant	-	-	-	-	-	IMPACT=MODIFIER;DISTANCE=2691;STRAND=1;VARIANT_CLASS=SNV
7:23053808	-	T	ENSBTAG00000000682	ENSBTAT00000066392	Transcript	downstream_gene_variant	-	-	-	-	-	IMPACT=MODIFIER;DISTANCE=2691;STRAND=1;VARIANT_CLASS=SNV
7:23053808	-	T	ENSBTAG00000000682	ENSBTAT00000066666	Transcript	downstream_gene_variant	-	-	-	-	-	IMPACT=MODIFIER;DISTANCE=2040;STRAND=1;VARIANT_CLASS=SNV
7:23053808	-	T	ENSBTAG00000000682	ENSBTAT00000066701	Transcript	downstream_gene_variant	-	-	-	-	-	IMPACT=MODIFIER;DISTANCE=2040;STRAND=1;VARIANT_CLASS=SNV
7:23053808	-	T	ENSBTAG00000000682	ENSBTAT00000070892	Transcript	downstream_gene_variant	-	-	-	-	-	IMPACT=MODIFIER;DISTANCE=2040;STRAND=1;VARIANT_CLASS=SNV
7:23053808	-	T	ENSBTAG00000000682	ENSBTAT00000083117	Transcript	downstream_gene_variant	-	-	-	-	-	IMPACT=MODIFIER;DISTANCE=2040;STRAND=1;VARIANT_CLASS=SNV
7:23053808	-	T	ENSBTAG00000000682	ENSBTAT00000083549	Transcript	downstream_gene_variant	-	-	-	-	-	IMPACT=MODIFIER;DISTANCE=2691;STRAND=1;VARIANT_CLASS=SNV
7:23054512	rs720580105	G	ENSBTAG00000000682	ENSBTAT00000000910	Transcript	downstream_gene_variant	-	-	-	-	-	IMPACT=MODIFIER;DISTANCE=3395;STRAND=1;VARIANT_CLASS=SNV
7:23054512	rs720580105	G	ENSBTAG00000000682	ENSBTAT00000066392	Transcript	downstream_gene_variant	-	-	-	-	-	IMPACT=MODIFIER;DISTANCE=3395;STRAND=1;VARIANT_CLASS=SNV
7:23054512	rs720580105	G	ENSBTAG00000000682	ENSBTAT00000066666	Transcript	downstream_gene_variant	-	-	-	-	-	IMPACT=MODIFIER;DISTANCE=2744;STRAND=1;VARIANT_CLASS=SNV
7:23054512	rs720580105	G	ENSBTAG00000000682	ENSBTAT00000066701	Transcript	downstream_gene_variant	-	-	-	-	-	IMPACT=MODIFIER;DISTANCE=2744;STRAND=1;VARIANT_CLASS=SNV
7:23054512	rs720580105	G	ENSBTAG00000000682	ENSBTAT00000070892	Transcript	downstream_gene_variant	-	-	-	-	-	IMPACT=MODIFIER;DISTANCE=2744;STRAND=1;VARIANT_CLASS=SNV
7:23054512	rs720580105	G	ENSBTAG00000000682	ENSBTAT00000083117	Transcript	downstream_gene_variant	-	-	-	-	-	IMPACT=MODIFIER;DISTANCE=2744;STRAND=1;VARIANT_CLASS=SNV
7:23054512	rs720580105	G	ENSBTAG00000000682	ENSBTAT00000083549	Transcript	downstream_gene_variant	-	-	-	-	-	IMPACT=MODIFIER;DISTANCE=3395;STRAND=1;VARIANT_CLASS=SNV
7:23054646	rs521524890	C	ENSBTAG00000000682	ENSBTAT00000000910	Transcript	downstream_gene_variant	-	-	-	-	-	IMPACT=MODIFIER;DISTANCE=3529;STRAND=1;VARIANT_CLASS=SNV
7:23054646	rs521524890	C	ENSBTAG00000000682	ENSBTAT00000066392	Transcript	downstream_gene_variant	-	-	-	-	-	IMPACT=MODIFIER;DISTANCE=3529;STRAND=1;VARIANT_CLASS=SNV
7:23054646	rs521524890	C	ENSBTAG00000000682	ENSBTAT00000066666	Transcript	downstream_gene_variant	-	-	-	-	-	IMPACT=MODIFIER;DISTANCE=2878;STRAND=1;VARIANT_CLASS=SNV
7:23054646	rs521524890	C	ENSBTAG00000000682	ENSBTAT00000066701	Transcript	downstream_gene_variant	-	-	-	-	-	IMPACT=MODIFIER;DISTANCE=2878;STRAND=1;VARIANT_CLASS=SNV
7:23054646	rs521524890	C	ENSBTAG00000000682	ENSBTAT00000070892	Transcript	downstream_gene_variant	-	-	-	-	-	IMPACT=MODIFIER;DISTANCE=2878;STRAND=1;VARIANT_CLASS=SNV
7:23054646	rs521524890	C	ENSBTAG00000000682	ENSBTAT00000083117	Transcript	downstream_gene_variant	-	-	-	-	-	IMPACT=MODIFIER;DISTANCE=2878;STRAND=1;VARIANT_CLASS=SNV
7:23054646	rs521524890	C	ENSBTAG00000000682	ENSBTAT00000083549	Transcript	downstream_gene_variant	-	-	-	-	-	IMPACT=MODIFIER;DISTANCE=3529;STRAND=1;VARIANT_CLASS=SNV
7:23054666	rs440560618	G	ENSBTAG00000000682	ENSBTAT00000000910	Transcript	downstream_gene_variant	-	-	-	-	-	IMPACT=MODIFIER;DISTANCE=3549;STRAND=1;VARIANT_CLASS=SNV
7:23054666	rs440560618	G	ENSBTAG00000000682	ENSBTAT00000066392	Transcript	downstream_gene_variant	-	-	-	-	-	IMPACT=MODIFIER;DISTANCE=3549;STRAND=1;VARIANT_CLASS=SNV
7:23054666	rs440560618	G	ENSBTAG00000000682	ENSBTAT00000066666	Transcript	downstream_gene_variant	-	-	-	-	-	IMPACT=MODIFIER;DISTANCE=2898;STRAND=1;VARIANT_CLASS=SNV
7:23054666	rs440560618	G	ENSBTAG00000000682	ENSBTAT00000066701	Transcript	downstream_gene_variant	-	-	-	-	-	IMPACT=MODIFIER;DISTANCE=2898;STRAND=1;VARIANT_CLASS=SNV
7:23054666	rs440560618	G	ENSBTAG00000000682	ENSBTAT00000070892	Transcript	downstream_gene_variant	-	-	-	-	-	IMPACT=MODIFIER;DISTANCE=2898;STRAND=1;VARIANT_CLASS=SNV
7:23054666	rs440560618	G	ENSBTAG00000000682	ENSBTAT00000083117	Transcript	downstream_gene_variant	-	-	-	-	-	IMPACT=MODIFIER;DISTANCE=2898;STRAND=1;VARIANT_CLASS=SNV
7:23054666	rs440560618	G	ENSBTAG00000000682	ENSBTAT00000083549	Transcript	downstream_gene_variant	-	-	-	-	-	IMPACT=MODIFIER;DISTANCE=3549;STRAND=1;VARIANT_CLASS=SNV
7:37846844	rs517891763	T	ENSBTAG00000037905	ENSBTAT00000056023	Transcript	downstream_gene_variant	-	-	-	-	-	IMPACT=MODIFIER;DISTANCE=3417;STRAND=1;VARIANT_CLASS=SNV
7:37847246	rs715244845	G	ENSBTAG00000037905	ENSBTAT00000056023	Transcript	downstream_gene_variant	-	-	-	-	-	IMPACT=MODIFIER;DISTANCE=3819;STRAND=1;VARIANT_CLASS=SNV
7:37847924	rs211233959	A	ENSBTAG00000037905	ENSBTAT00000056023	Transcript	downstream_gene_variant	-	-	-	-	-	IMPACT=MODIFIER;DISTANCE=4497;STRAND=1;VARIANT_CLASS=SNV
7:40398114	rs378431059	A	ENSBTAG00000004815	ENSBTAT00000006320	Transcript	downstream_gene_variant	-	-	-	-	-	IMPACT=MODIFIER;DISTANCE=2506;STRAND=-1;VARIANT_CLASS=SNV
7:40398114	rs378431059	A	ENSBTAG00000004815	ENSBTAT00000070634	Transcript	downstream_gene_variant	-	-	-	-	-	IMPACT=MODIFIER;DISTANCE=2506;STRAND=-1;VARIANT_CLASS=SNV
7:40398114	rs378431059	A	ENSBTAG00000004815	ENSBTAT00000073401	Transcript	downstream_gene_variant	-	-	-	-	-	IMPACT=MODIFIER;DISTANCE=2506;STRAND=-1;VARIANT_CLASS=SNV
7:40398342	rs380483365	C	ENSBTAG00000004815	ENSBTAT00000006320	Transcript	downstream_gene_variant	-	-	-	-	-	IMPACT=MODIFIER;DISTANCE=2278;STRAND=-1;VARIANT_CLASS=SNV
7:40398342	rs380483365	C	ENSBTAG00000004815	ENSBTAT00000070634	Transcript	downstream_gene_variant	-	-	-	-	-	IMPACT=MODIFIER;DISTANCE=2278;STRAND=-1;VARIANT_CLASS=SNV
7:40398342	rs380483365	C	ENSBTAG00000004815	ENSBTAT00000073401	Transcript	downstream_gene_variant	-	-	-	-	-	IMPACT=MODIFIER;DISTANCE=2278;STRAND=-1;VARIANT_CLASS=SNV
7:40398479	rs381216626	C	ENSBTAG00000004815	ENSBTAT00000006320	Transcript	downstream_gene_variant	-	-	-	-	-	IMPACT=MODIFIER;DISTANCE=2141;STRAND=-1;VARIANT_CLASS=SNV
7:40398479	rs381216626	C	ENSBTAG00000004815	ENSBTAT00000070634	Transcript	downstream_gene_variant	-	-	-	-	-	IMPACT=MODIFIER;DISTANCE=2141;STRAND=-1;VARIANT_CLASS=SNV
7:40398479	rs381216626	C	ENSBTAG00000004815	ENSBTAT00000073401	Transcript	downstream_gene_variant	-	-	-	-	-	IMPACT=MODIFIER;DISTANCE=2141;STRAND=-1;VARIANT_CLASS=SNV
7:40398742	rs522612374	G	ENSBTAG00000004815	ENSBTAT00000006320	Transcript	downstream_gene_variant	-	-	-	-	-	IMPACT=MODIFIER;DISTANCE=1878;STRAND=-1;VARIANT_CLASS=SNV
7:40398742	rs522612374	G	ENSBTAG00000004815	ENSBTAT00000070634	Transcript	downstream_gene_variant	-	-	-	-	-	IMPACT=MODIFIER;DISTANCE=1878;STRAND=-1;VARIANT_CLASS=SNV
7:40398742	rs522612374	G	ENSBTAG00000004815	ENSBTAT00000073401	Transcript	downstream_gene_variant	-	-	-	-	-	IMPACT=MODIFIER;DISTANCE=1878;STRAND=-1;VARIANT_CLASS=SNV
7:40398837	rs43514984	T	ENSBTAG00000004815	ENSBTAT00000006320	Transcript	downstream_gene_variant	-	-	-	-	-	IMPACT=MODIFIER;DISTANCE=1783;STRAND=-1;VARIANT_CLASS=SNV
7:40398837	rs43514984	T	ENSBTAG00000004815	ENSBTAT00000070634	Transcript	downstream_gene_variant	-	-	-	-	-	IMPACT=MODIFIER;DISTANCE=1783;STRAND=-1;VARIANT_CLASS=SNV
7:40398837	rs43514984	T	ENSBTAG00000004815	ENSBTAT00000073401	Transcript	downstream_gene_variant	-	-	-	-	-	IMPACT=MODIFIER;DISTANCE=1783;STRAND=-1;VARIANT_CLASS=SNV
7:40398885	rs382067494	T	ENSBTAG00000004815	ENSBTAT00000006320	Transcript	downstream_gene_variant	-	-	-	-	-	IMPACT=MODIFIER;DISTANCE=1735;STRAND=-1;VARIANT_CLASS=SNV
7:40398885	rs382067494	T	ENSBTAG00000004815	ENSBTAT00000070634	Transcript	downstream_gene_variant	-	-	-	-	-	IMPACT=MODIFIER;DISTANCE=1735;STRAND=-1;VARIANT_CLASS=SNV
7:40398885	rs382067494	T	ENSBTAG00000004815	ENSBTAT00000073401	Transcript	downstream_gene_variant	-	-	-	-	-	IMPACT=MODIFIER;DISTANCE=1735;STRAND=-1;VARIANT_CLASS=SNV
7:40398989	rs43514983	G	ENSBTAG00000004815	ENSBTAT00000006320	Transcript	downstream_gene_variant	-	-	-	-	-	IMPACT=MODIFIER;DISTANCE=1631;STRAND=-1;VARIANT_CLASS=SNV
7:40398989	rs43514983	G	ENSBTAG00000004815	ENSBTAT00000070634	Transcript	downstream_gene_variant	-	-	-	-	-	IMPACT=MODIFIER;DISTANCE=1631;STRAND=-1;VARIANT_CLASS=SNV
7:40398989	rs43514983	G	ENSBTAG00000004815	ENSBTAT00000073401	Transcript	downstream_gene_variant	-	-	-	-	-	IMPACT=MODIFIER;DISTANCE=1631;STRAND=-1;VARIANT_CLASS=SNV
7:40399012	rs526796662	A	ENSBTAG00000004815	ENSBTAT00000006320	Transcript	downstream_gene_variant	-	-	-	-	-	IMPACT=MODIFIER;DISTANCE=1608;STRAND=-1;VARIANT_CLASS=SNV
7:40399012	rs526796662	A	ENSBTAG00000004815	ENSBTAT00000070634	Transcript	downstream_gene_variant	-	-	-	-	-	IMPACT=MODIFIER;DISTANCE=1608;STRAND=-1;VARIANT_CLASS=SNV
7:40399012	rs526796662	A	ENSBTAG00000004815	ENSBTAT00000073401	Transcript	downstream_gene_variant	-	-	-	-	-	IMPACT=MODIFIER;DISTANCE=1608;STRAND=-1;VARIANT_CLASS=SNV
7:40399061	rs108973538	C	ENSBTAG00000004815	ENSBTAT00000006320	Transcript	downstream_gene_variant	-	-	-	-	-	IMPACT=MODIFIER;DISTANCE=1559;STRAND=-1;VARIANT_CLASS=SNV
7:40399061	rs108973538	C	ENSBTAG00000004815	ENSBTAT00000070634	Transcript	downstream_gene_variant	-	-	-	-	-	IMPACT=MODIFIER;DISTANCE=1559;STRAND=-1;VARIANT_CLASS=SNV
7:40399061	rs108973538	C	ENSBTAG00000004815	ENSBTAT00000073401	Transcript	downstream_gene_variant	-	-	-	-	-	IMPACT=MODIFIER;DISTANCE=1559;STRAND=-1;VARIANT_CLASS=SNV
7:40399202	rs209358700	T	ENSBTAG00000004815	ENSBTAT00000006320	Transcript	downstream_gene_variant	-	-	-	-	-	IMPACT=MODIFIER;DISTANCE=1418;STRAND=-1;VARIANT_CLASS=SNV
7:40399202	rs209358700	T	ENSBTAG00000004815	ENSBTAT00000070634	Transcript	downstream_gene_variant	-	-	-	-	-	IMPACT=MODIFIER;DISTANCE=1418;STRAND=-1;VARIANT_CLASS=SNV
7:40399202	rs209358700	T	ENSBTAG00000004815	ENSBTAT00000073401	Transcript	downstream_gene_variant	-	-	-	-	-	IMPACT=MODIFIER;DISTANCE=1418;STRAND=-1;VARIANT_CLASS=SNV
7:40399399	rs43514979	G	ENSBTAG00000004815	ENSBTAT00000006320	Transcript	downstream_gene_variant	-	-	-	-	-	IMPACT=MODIFIER;DISTANCE=1221;STRAND=-1;VARIANT_CLASS=SNV
7:40399399	rs43514979	G	ENSBTAG00000004815	ENSBTAT00000070634	Transcript	downstream_gene_variant	-	-	-	-	-	IMPACT=MODIFIER;DISTANCE=1221;STRAND=-1;VARIANT_CLASS=SNV
7:40399399	rs43514979	G	ENSBTAG00000004815	ENSBTAT00000073401	Transcript	downstream_gene_variant	-	-	-	-	-	IMPACT=MODIFIER;DISTANCE=1221;STRAND=-1;VARIANT_CLASS=SNV
7:40399402	rs43514978	A	ENSBTAG00000004815	ENSBTAT00000006320	Transcript	downstream_gene_variant	-	-	-	-	-	IMPACT=MODIFIER;DISTANCE=1218;STRAND=-1;VARIANT_CLASS=SNV
7:40399402	rs43514978	A	ENSBTAG00000004815	ENSBTAT00000070634	Transcript	downstream_gene_variant	-	-	-	-	-	IMPACT=MODIFIER;DISTANCE=1218;STRAND=-1;VARIANT_CLASS=SNV
7:40399402	rs43514978	A	ENSBTAG00000004815	ENSBTAT00000073401	Transcript	downstream_gene_variant	-	-	-	-	-	IMPACT=MODIFIER;DISTANCE=1218;STRAND=-1;VARIANT_CLASS=SNV
7:40399415	rs717024272	T	ENSBTAG00000004815	ENSBTAT00000006320	Transcript	downstream_gene_variant	-	-	-	-	-	IMPACT=MODIFIER;DISTANCE=1205;STRAND=-1;VARIANT_CLASS=SNV
7:40399415	rs717024272	T	ENSBTAG00000004815	ENSBTAT00000070634	Transcript	downstream_gene_variant	-	-	-	-	-	IMPACT=MODIFIER;DISTANCE=1205;STRAND=-1;VARIANT_CLASS=SNV
7:40399415	rs717024272	T	ENSBTAG00000004815	ENSBTAT00000073401	Transcript	downstream_gene_variant	-	-	-	-	-	IMPACT=MODIFIER;DISTANCE=1205;STRAND=-1;VARIANT_CLASS=SNV
[truncated: 302,510+ more rows]
