# Supplementary material for: Integrative Analysis Between Genome-Wide Association Study and Expression Quantitative Trait Loci Reveals Bovine Muscle Gene Expression Regulatory Polymorphisms Associated With Intramuscular Fat and Backfat Thickness
Source: Front Genet. 2022 Aug 4;13:935238. doi: 10.3389/fgene.2022.935238 (PMC9386181; doi:10.3389/fgene.2022.935238)
Supplement: Supplementary file 2 [file Table3.XLSX]

## Sheet: IMF
Supplementary Table 3. Characterization of the 2,502 SNP windows associated with carcass and meat quality fat traits (intramuscular fat content, IMF; backfat thickness, BFT) in a Nellore cattle population.
Chr_Mb	Map position	Porportion Var (%)	N SNP/ window
23_15	15000692 - 15992208	0.84	185
7_2	2003622 - 2999865	0.51	941
21_22	22001027 - 22990406	0.38	223
7_81	81002985 - 81999643	0.35	284
1_75	75000671 - 75968766	0.33	257
20_62	62002061 - 62998209	0.3	303
1_67	67000099 - 67991943	0.28	251
13_13	13000910 - 13992863	0.23	208
19_54	54022589 - 54994606	0.22	309
3_108	108002916 - 108996760	0.22	258
10_37	37022308 - 37997882	0.21	427
15_10	10009169 - 10995940	0.2	101
29_13	13000834 - 13997723	0.2	200
18_26	26008171 - 26997188	0.2	251
3_3	3003047 - 3997537	0.19	336
17_46	46005257 - 46999410	0.18	208
24_45	45002532 - 45998027	0.18	360
1_143	143006156 - 143990473	0.18	353
20_40	40003528 - 40999078	0.18	275
1_111	111001754 - 111998209	0.18	324
15_46	46031202 - 46988255	0.18	718
15_22	22013823 - 22990257	0.18	371
17_48	48000208 - 48995066	0.18	300
2_107	107001447 - 107993344	0.17	379
23_27	27001214 - 27999487	0.16	993
1_1	1000495 - 1997766	0.16	302
13_10	10000050 - 10967380	0.16	124
22_56	56007811 - 56999636	0.15	544
10_79	79035728 - 79996502	0.15	248
12_17	17005992 - 17996044	0.15	185
20_10	10001775 - 10994387	0.15	274
19_15	15000271 - 15997041	0.15	279
13_3	3021516 - 3998345	0.15	153
17_63	63005497 - 63995113	0.15	458
2_135	135000074 - 135990633	0.15	424
5_103	103046878 - 103998586	0.15	270
8_66	66001999 - 66996033	0.15	233
9_60	60013194 - 60990031	0.15	268
9_76	76007083 - 76999728	0.15	267
29_11	11007221 - 11996294	0.14	243
18_65	65001458 - 65813782	0.14	293
18_29	29006031 - 29971960	0.14	217
1_68	68003374 - 68998337	0.14	333
15_75	75001240 - 75979305	0.14	362
27_15	15007492 - 15972586	0.14	549
3_118	118005060 - 118994414	0.14	322
13_12	12003877 - 12996845	0.13	355
12_4	4012964 - 4996150	0.13	192
18_36	36004333 - 36989775	0.13	329
5_72	72002659 - 72992355	0.13	175
21_16	16003329 - 16995187	0.13	318
2_50	50011415 - 50993987	0.13	133
20_12	12001179 - 12997896	0.13	229
5_106	106005386 - 106998987	0.13	389
23_10	10004362 - 10973955	0.13	271
29_3	3003639 - 3999084	0.13	163
6_113	113010774 - 113999468	0.13	350
19_55	55002949 - 55993970	0.13	481
18_56	56001943 - 56991401	0.13	459
8_10	10002701 - 10997333	0.13	297
8_93	93012021 - 93991711	0.13	196
22_57	57003914 - 57999168	0.13	413
22_16	16006035 - 16986773	0.13	305
2_128	128005175 - 128995448	0.13	448
9_89	89003908 - 89997808	0.13	317
21_55	55005344 - 55999682	0.13	457
10_7	7002886 - 7997819	0.12	332
10_87	87011958 - 87994883	0.12	263
7_7	7003336 - 7999703	0.12	236
5_109	109006138 - 109999262	0.12	431
15_36	36002473 - 36999656	0.12	201
21_61	61000339 - 61999419	0.12	277
12_16	16001395 - 16992517	0.12	322
7_42	42002503 - 42998667	0.12	287
22_53	53001014 - 53993598	0.12	355
21_47	47003743 - 47997586	0.12	281
2_106	106000679 - 106995139	0.11	297
1_151	151001062 - 151997244	0.11	319
26_45	45000315 - 45991032	0.11	287
25_31	31006234 - 31998058	0.11	237
23_3	3003312 - 3998351	0.11	487
2_5	5001679 - 5999643	0.11	523
11_13	13000244 - 13998800	0.11	333
21_39	39006615 - 39975260	0.11	105
19_22	22008922 - 22999912	0.11	571
24_57	57002003 - 57994865	0.11	471
22_14	14004162 - 14989023	0.11	374
3_6	6003229 - 6998302	0.11	493
21_19	19001173 - 19959949	0.11	335
21_67	67034431 - 67998610	0.11	270
2_130	130006042 - 130999646	0.11	312
12_15	15001873 - 15996457	0.11	395
1_2	2003168 - 2999989	0.11	314
18_55	55003614 - 55999300	0.11	309
14_60	60001153 - 60993853	0.11	209
25_7	7005490 - 7996817	0.11	309
29_6	6002222 - 6987311	0.11	185
5_74	74003243 - 74997016	0.11	528
14_68	68002844 - 68994724	0.11	200
15_11	11004493 - 11989212	0.11	158
13_11	11381117 - 11999723	0.11	181
27_26	26001211 - 26993309	0.11	186
1_145	145003499 - 145985875	0.11	483
6_42	42001155 - 42988343	0.11	213
3_20	20003877 - 20963973	0.11	255
10_63	63009289 - 63998572	0.11	169
13_15	15017267 - 15999106	0.11	176
15_5	5002138 - 5997455	0.11	205
23_33	33000637 - 33980949	0.1	391
1_21	21019752 - 21994065	0.1	254
19_53	53016238 - 53997645	0.1	423
10_92	92010714 - 92998538	0.1	337
19_24	24006181 - 24988756	0.1	335
2_98	98004019 - 98996053	0.1	368
10_35	35001260 - 35988538	0.1	209
14_81	81007936 - 81998381	0.1	450
10_0	61312 - 996022	0.1	155
11_72	72006006 - 72999902	0.1	352
2_7	7005090 - 7992332	0.1	220
27_1	1000473 - 1995717	0.1	458
27_37	37016738 - 37978927	0.1	503
17_66	66004199 - 66980228	0.1	266
24_46	46001103 - 46998705	0.1	382
21_35	35006330 - 35976045	0.1	267
25_2	2002112 - 2999620	0.1	427
28_39	39067222 - 39998640	0.1	226
28_41	41000591 - 41999819	0.1	654
3_94	94001614 - 94986746	0.1	183
26_17	17001290 - 17996462	0.1	240
10_11	11006443 - 11995400	0.1	377
2_44	44006736 - 44976930	0.1	402
17_56	56000659 - 56962591	0.1	292
5_113	113000182 - 113998838	0.1	402
9_15	15001022 - 15999321	0.1	269
6_46	46022683 - 46995567	0.1	201
13_21	21007507 - 21996776	0.1	225
19_48	48006468 - 48992395	0.1	511
1_58	58005786 - 58999514	0.09	301
1_52	52017693 - 52999235	0.09	175
15_41	41011469 - 41992743	0.09	290
9_43	43004563 - 43987690	0.09	261
6_25	25006524 - 25997252	0.09	183
18_35	35001105 - 35999752	0.09	297
6_60	60002709 - 60997203	0.09	301
11_98	98000159 - 98983275	0.09	520
1_119	119005514 - 119997048	0.09	205
6_57	57014951 - 57995574	0.09	275
6_53	53000180 - 53991211	0.09	211
16_56	56000346 - 56994149	0.09	255
8_68	68010954 - 68998930	0.09	250
1_153	153003549 - 153984980	0.09	343
10_75	75001681 - 75999791	0.09	218
22_17	17001877 - 17991311	0.09	261
9_23	23005171 - 23999993	0.09	263
14_37	37007337 - 37992973	0.09	332
12_21	21007160 - 21993716	0.09	276
2_122	122004233 - 122999778	0.09	286
19_5	5003741 - 5992486	0.09	286
4_52	52000100 - 52984283	0.09	112
10_46	46001413 - 46999888	0.09	378
24_21	21005468 - 21996372	0.09	397
1_3	3004195 - 3998532	0.09	308
26_49	49001264 - 49999629	0.09	260
21_23	23014366 - 23998400	0.09	224
19_38	38005572 - 38998897	0.09	194
14_76	76000105 - 76999200	0.09	436
6_36	36007206 - 36999602	0.09	212
3_52	52016395 - 52995379	0.09	213
6_6	6006660 - 6999496	0.09	340
20_61	61021706 - 61999267	0.09	239
4_109	109007988 - 109999975	0.09	249
13_75	75002259 - 75988427	0.09	234
7_61	61001713 - 61996316	0.09	398
19_43	43000499 - 43996721	0.09	211
9_65	65002320 - 65997562	0.09	276
2_8	8007836 - 8999207	0.09	194
12_33	33010337 - 33991344	0.09	255
5_73	73008214 - 73997211	0.09	303
22_39	39007383 - 39994392	0.09	316
16_79	79003916 - 79996725	0.09	396
19_61	61003595 - 61999291	0.09	690
29_12	12005395 - 12999201	0.09	218
9_97	97024516 - 97997650	0.09	324
24_49	49000825 - 49997522	0.09	209
2_53	53006003 - 53989732	0.09	165
6_41	41015703 - 41999313	0.09	157
29_7	7007505 - 7997788	0.09	198
10_60	60010272 - 60977829	0.09	131
13_60	60000395 - 60999218	0.08	244
12_75	75003974 - 75999704	0.08	369
2_133	133001557 - 133994401	0.08	438
15_81	81000598 - 81987859	0.08	268
19_20	20007548 - 20981242	0.08	402
9_81	81005558 - 81980150	0.08	203
6_115	115004176 - 115988536	0.08	306
11_83	83007058 - 83991353	0.08	225
19_39	39007903 - 39962030	0.08	186
8_1	1002800 - 1995772	0.08	349
15_39	39000937 - 39994062	0.08	220
1_51	51011631 - 51996151	0.08	142
29_4	4005978 - 4992518	0.08	130
7_74	74010431 - 74999020	0.08	192
16_60	60005712 - 60992097	0.08	264
15_74	74003128 - 74979771	0.08	241
8_58	58000477 - 58987138	0.08	158
16_3	3007691 - 3996364	0.08	236
13_72	72000211 - 72998104	0.08	328
24_61	61006032 - 61999159	0.08	335
17_18	18002778 - 18997485	0.08	335
12_11	11007878 - 11997586	0.08	402
16_25	25000298 - 25992845	0.08	184
7_19	19003857 - 19994042	0.08	287
9_74	74003596 - 74996793	0.08	266
28_29	29013128 - 29993308	0.08	418
4_12	12006577 - 12990810	0.08	217
8_41	41004966 - 41999654	0.08	285
26_42	42004012 - 42997966	0.08	388
15_37	37005894 - 37998638	0.08	212
19_14	14003208 - 14999305	0.08	414
10_12	12008924 - 12999600	0.08	400
11_97	97000375 - 97999112	0.08	289
4_85	85004455 - 85995648	0.08	213
13_19	19002924 - 19997310	0.08	317
22_49	49000003 - 49999285	0.08	260
5_1	1000164 - 1990753	0.08	246
14_44	44002112 - 44990050	0.08	164
9_11	11005733 - 11999462	0.08	250
27_36	36001320 - 36985135	0.08	289
16_2	2004104 - 2994874	0.08	335
22_0	118253 - 997903	0.08	371
6_96	96001350 - 96997175	0.08	204
9_48	48001155 - 48998376	0.08	183
8_48	48003657 - 48995217	0.08	266
1_56	56021744 - 56981545	0.08	253
27_4	4004287 - 4985714	0.08	224
26_43	43002473 - 43997786	0.08	272
1_29	29000934 - 29992256	0.08	189
8_75	75000268 - 75998048	0.08	329
1_96	96006645 - 96999433	0.08	266
11_104	104018886 - 104997566	0.08	360
14_61	61003115 - 61997969	0.08	234
12_34	34000656 - 34985211	0.08	262
7_1	1000989 - 1997360	0.08	372
1_4	4005583 - 4996526	0.08	210
26_47	47001072 - 47996899	0.08	221
4_111	111002398 - 111999986	0.08	304
25_0	38780 - 998927	0.08	300
20_8	8000600 - 8997165	0.08	142
1_155	155004466 - 155996307	0.08	265
7_66	66000357 - 66997005	0.08	251
6_91	91004206 - 91997741	0.08	479
12_54	54001512 - 54995386	0.08	136
3_7	7000130 - 7999676	0.08	354
28_19	19049646 - 19984387	0.08	98
27_38	38010040 - 38999951	0.08	281
10_96	96001727 - 96995599	0.08	205
26_46	46005531 - 46998758	0.08	357
9_80	80003970 - 80989386	0.08	302
3_106	106020475 - 106998604	0.08	625
21_48	48000312 - 48998477	0.08	289
6_44	44013227 - 44994171	0.08	284
10_55	55000462 - 55996960	0.08	254
2_117	117001386 - 117998555	0.08	232
15_83	83003844 - 83996173	0.08	236
6_105	105000575 - 105975747	0.08	278
3_13	13035046 - 13997525	0.08	271
10_3	3011504 - 3998830	0.08	195
2_91	91000747 - 91997067	0.08	239
12_73	73006869 - 73996723	0.08	394
12_50	50005950 - 50998307	0.08	265
21_49	49006937 - 49998177	0.08	246
7_0	79079 - 994697	0.08	162
23_28	28000166 - 28999843	0.07	998
2_14	14031469 - 14989110	0.07	156
19_17	17000194 - 17999598	0.07	356
17_50	50001282 - 50998538	0.07	275
8_103	103002874 - 103995949	0.07	217
15_8	8024134 - 8992704	0.07	197
8_73	73001997 - 73997871	0.07	260
11_105	105000299 - 105996630	0.07	531
15_24	24003080 - 24978137	0.07	351
12_86	86010584 - 86999504	0.07	401
5_101	101001795 - 101893601	0.07	218
7_58	58004205 - 58979390	0.07	181
7_15	15003861 - 15999737	0.07	426
20_65	65001165 - 65992098	0.07	282
17_59	59005311 - 59998216	0.07	206
8_42	42001745 - 42999872	0.07	186
16_80	80007649 - 80940668	0.07	354
2_131	131016611 - 131999511	0.07	364
10_100	100003017 - 100993691	0.07	300
19_49	49005695 - 49993823	0.07	304
21_14	14002212 - 14997702	0.07	349
26_39	39003367 - 39997048	0.07	333
21_31	31024112 - 31958701	0.07	128
24_7	7006000 - 7998097	0.07	217
13_17	17007026 - 17999945	0.07	430
27_19	19010663 - 19998776	0.07	288
6_102	102001066 - 102997366	0.07	338
7_69	69000393 - 69970991	0.07	153
18_47	47000329 - 47986400	0.07	181
7_5	5000869 - 5986079	0.07	408
2_40	40006288 - 40999771	0.07	154
8_38	38004182 - 38979409	0.07	196
20_13	13000284 - 13999072	0.07	179
14_11	11030151 - 11999930	0.07	158
11_86	86004663 - 86992640	0.07	241
15_45	45000341 - 45980861	0.07	352
23_25	25007552 - 25965936	0.07	482
3_0	72432 - 994133	0.07	349
25_9	9002943 - 9999741	0.07	234
3_14	14001840 - 14998951	0.07	414
20_19	19013236 - 19997112	0.07	214
7_60	60001617 - 60997793	0.07	286
2_64	64008074 - 64997219	0.07	192
8_18	18000269 - 18996605	0.07	185
16_76	76003897 - 76996602	0.07	339
10_72	72001203 - 72989902	0.07	156
1_134	134002260 - 134977390	0.07	289
6_45	45003364 - 45993307	0.07	249
10_26	26000585 - 26994730	0.07	533
17_61	61002338 - 61990069	0.07	370
13_25	25004655 - 25991716	0.07	289
1_10	10006649 - 10993957	0.07	287
9_19	19000294 - 19992076	0.07	180
16_15	15002954 - 15995464	0.07	237
17_10	10002322 - 10970094	0.07	271
14_7	7000442 - 7998250	0.07	256
7_96	96002065 - 96995101	0.07	523
10_85	85003025 - 85985320	0.07	208
6_18	18011276 - 18999214	0.07	221
6_70	70002717 - 70996176	0.07	198
24_56	56023171 - 56993166	0.07	261
16_67	67005515 - 67991454	0.07	254
18_64	64003637 - 64996555	0.07	279
3_43	43000322 - 43998187	0.07	406
11_103	103002093 - 103995542	0.07	508
14_3	3000240 - 3991718	0.07	336
24_33	33002823 - 33999616	0.07	160
11_99	99007757 - 99998104	0.07	374
24_32	32004836 - 32997747	0.07	257
3_109	109007736 - 109994917	0.07	203
23_7	7001759 - 7992522	0.07	560
7_62	62003396 - 62996719	0.07	446
8_84	84003501 - 84999527	0.07	262
3_1	1002857 - 1993103	0.07	262
3_112	112007451 - 112987163	0.07	235
7_68	68003819 - 68999539	0.07	165
3_93	93003108 - 93998819	0.07	319
5_12	12000187 - 12998609	0.07	279
8_46	46000492 - 46990722	0.07	239
19_25	25000673 - 25996332	0.07	316
19_35	35014810 - 35994292	0.07	311
3_16	16002329 - 16993403	0.07	493
25_19	19019658 - 19997367	0.07	212
21_60	60001146 - 60995826	0.07	341
8_52	52002449 - 52998186	0.07	249
15_53	53001513 - 53998553	0.07	540
6_78	78007456 - 78997895	0.07	165
14_66	66000389 - 66998683	0.07	344
18_34	34002373 - 34993742	0.07	319
7_6	6004935 - 6999689	0.07	358
4_112	112000501 - 112999362	0.07	326
2_124	124000646 - 124991104	0.07	295
14_2	2001936 - 2995098	0.07	275
10_83	83002916 - 83999197	0.07	157
2_0	83872 - 999035	0.07	171
9_35	35002224 - 35996965	0.07	245
8_65	65000176 - 65999236	0.07	283
7_46	46001577 - 46962639	0.07	201
1_146	146004642 - 146998596	0.07	319
9_82	82002611 - 82997084	0.07	234
8_43	43006002 - 43999491	0.07	252
28_24	24001450 - 24979683	0.07	235
3_54	54000308 - 54999867	0.07	148
3_10	10004165 - 10996957	0.07	229
19_1	1003588 - 1997422	0.07	154
11_47	47003680 - 47986721	0.07	246
8_47	47004633 - 47991047	0.07	200
6_49	49001043 - 49996234	0.07	223
11_67	67001539 - 67998614	0.07	373
14_73	73023004 - 73989719	0.07	266
8_9	9001289 - 9996924	0.07	365
1_152	152000450 - 152999627	0.07	336
15_76	76007949 - 76998730	0.07	353
19_28	28002787 - 28999942	0.07	155
5_19	19000208 - 19997870	0.07	253
22_22	22002221 - 22992792	0.07	210
7_3	3000052 - 3998084	0.07	351
16_27	27004105 - 27997792	0.07	302
2_84	84007409 - 84994306	0.07	198
13_29	29021857 - 29999866	0.07	225
14_62	62000754 - 62996870	0.07	359
29_34	34005435 - 34993268	0.07	301
11_70	70000592 - 70999803	0.06	417
4_116	116030141 - 116988071	0.06	357
7_26	26002845 - 26998724	0.06	262
21_15	15000187 - 15998401	0.06	229
26_51	51000413 - 51973129	0.06	172
17_13	13008089 - 13999609	0.06	151
25_34	34004014 - 34995680	0.06	286
4_94	94014021 - 94998829	0.06	146
1_148	148004054 - 148994370	0.06	122
5_78	78011140 - 78957167	0.06	201
2_72	72000917 - 72999309	0.06	135
11_76	76005035 - 76983967	0.06	165
9_95	95004063 - 95994698	0.06	260
20_58	58001826 - 58995871	0.06	291
17_42	42002801 - 42999481	0.06	128
15_73	73003062 - 73998829	0.06	239
11_102	102017981 - 102992931	0.06	426
8_89	89013126 - 89999282	0.06	192
23_32	32001270 - 32999208	0.06	310
23_22	22001279 - 22993955	0.06	207
15_23	23004927 - 23999365	0.06	285
19_6	6006015 - 6999545	0.06	217
17_71	71018811 - 71994682	0.06	346
3_117	117000919 - 117999651	0.06	472
11_9	9013505 - 9981566	0.06	336
1_66	66002875 - 66997482	0.06	317
6_43	43009159 - 43996499	0.06	251
22_13	13004280 - 13999159	0.06	128
8_102	102002850 - 102995627	0.06	398
12_53	53005032 - 53996401	0.06	228
5_114	114002531 - 114999346	0.06	286
15_31	31008176 - 31979796	0.06	245
26_44	44002984 - 44990910	0.06	258
3_8	8000302 - 8998750	0.06	276
6_27	27004747 - 27989926	0.06	218
5_82	82001620 - 82996749	0.06	337
3_19	19016244 - 19988776	0.06	288
9_53	53013257 - 53993051	0.06	162
3_105	105095999 - 105998983	0.06	288
28_4	4000000 - 4997347	0.06	225
12_30	30001740 - 30995942	0.06	168
29_1	1001508 - 1984357	0.06	205
10_6	6001515 - 6996455	0.06	281
17_5	5006979 - 5998133	0.06	202
26_34	34001038 - 34998086	0.06	334
22_51	51000013 - 51999960	0.06	325
2_115	115009327 - 115990688	0.06	174
2_56	56001148 - 56992965	0.06	168
20_29	29009069 - 29992467	0.06	198
2_41	41006493 - 41991251	0.06	138
21_62	62003930 - 62999446	0.06	263
7_67	67003225 - 67989639	0.06	247
3_91	91000798 - 91991120	0.06	300
11_10	10019463 - 10979085	0.06	262
8_67	67000007 - 67997372	0.06	281
11_20	20005361 - 20991880	0.06	190
23_21	21016147 - 21994528	0.06	240
29_45	45002540 - 45999176	0.06	239
9_22	22000407 - 22975419	0.06	210
9_56	56007606 - 56994549	0.06	174
13_73	73000959 - 73999310	0.06	324
28_28	28009956 - 28990416	0.06	268
8_71	71000664 - 71991537	0.06	136
3_48	48006297 - 48996293	0.06	246
7_47	47005571 - 47992422	0.06	235
1_18	18004094 - 18989294	0.06	205
13_7	7008525 - 7997171	0.06	138
2_38	38001263 - 38999159	0.06	236
2_31	31004975 - 31999757	0.06	174
5_83	83013320 - 83993010	0.06	294
19_58	58000641 - 58997156	0.06	234
9_102	102001130 - 102999567	0.06	217
6_72	72018871 - 72985925	0.06	147
4_114	114005076 - 114999989	0.06	330
23_34	34009176 - 34952789	0.06	115
8_106	106002971 - 106998696	0.06	266
2_119	119003868 - 119992620	0.06	185
7_80	80000255 - 80997362	0.06	352
14_80	80000378 - 80997228	0.06	243
17_52	52001293 - 52998964	0.06	253
26_37	37000297 - 37976569	0.06	231
26_18	18010948 - 18999956	0.06	359
23_2	2003386 - 2998733	0.06	193
4_3	3006565 - 3999940	0.06	238
5_35	35001321 - 35988479	0.06	201
12_51	51002505 - 51999640	0.06	133
9_90	90001446 - 90998162	0.06	182
7_13	13006300 - 13997828	0.06	292
11_18	18007252 - 18999702	0.06	180
2_18	18012804 - 18999358	0.06	570
1_128	128006641 - 128990974	0.06	288
5_5	5008721 - 5997870	0.06	251
4_24	24004789 - 24998029	0.06	140
8_94	94000142 - 94996079	0.06	190
12_10	10005671 - 10996482	0.06	271
8_90	90005138 - 90999884	0.06	292
19_62	62000115 - 62990449	0.06	259
1_144	144000785 - 144993502	0.06	368
16_17	17006582 - 17998172	0.06	192
28_1	1003940 - 1995235	0.06	339
23_48	48004810 - 48999776	0.06	292
17_7	7004111 - 7993200	0.06	131
2_27	27000332 - 27998603	0.06	190
10_2	2000878 - 2997906	0.06	249
10_64	64004374 - 64996077	0.06	180
11_28	28070090 - 28993304	0.06	174
3_62	62001078 - 62995597	0.06	211
6_0	143739 - 991338	0.06	88
10_86	86005669 - 86997958	0.06	232
13_71	71000420 - 71995354	0.06	271
24_53	53000650 - 53996007	0.06	181
20_59	59020252 - 59999437	0.06	208
18_25	25002879 - 25995967	0.06	333
3_111	111001148 - 111990688	0.06	240
7_102	102002982 - 102987227	0.06	251
9_28	28000756 - 28999063	0.06	286
5_45	45005283 - 45996634	0.06	201
9_98	98002752 - 98999815	0.06	248
17_51	51001472 - 51997636	0.06	234
21_58	58001119 - 58982450	0.06	386
1_127	127001571 - 127990064	0.06	297
21_69	69002412 - 69858568	0.06	268
21_65	65005004 - 65997303	0.06	196
5_67	67004367 - 67999454	0.06	364
8_8	8001911 - 8999156	0.06	280
6_67	67001682 - 67997838	0.06	264
17_28	28024142 - 28991205	0.06	160
9_77	77003664 - 77997932	0.06	160
8_49	49001487 - 49987545	0.06	209
8_70	70000880 - 70999838	0.06	245
8_12	12007376 - 12994086	0.06	191
7_106	106002291 - 106999796	0.06	257
3_51	51004078 - 51994852	0.06	173
19_13	13010749 - 13999944	0.06	234
24_37	37000164 - 37979890	0.06	235
8_17	17000509 - 17997749	0.06	240
8_98	98002363 - 98999741	0.06	315
24_50	50000820 - 50999128	0.06	363
22_11	11001623 - 11998865	0.06	286
24_52	52004772 - 52998862	0.06	159
9_70	70007561 - 70996906	0.06	157
13_54	54000416 - 54997964	0.06	246
12_12	12003818 - 12999176	0.06	240
8_104	104000350 - 104997438	0.06	275
22_52	52001867 - 52999211	0.06	394
8_100	100005159 - 100997468	0.06	257
2_78	78005861 - 78987414	0.06	183
18_1	1001326 - 1993480	0.06	423
18_32	32003152 - 32999833	0.06	267
17_72	72002111 - 72994341	0.06	473
18_53	53005804 - 53995535	0.06	301
10_52	52003168 - 52989208	0.06	144
21_44	44001422 - 44999371	0.06	293
18_4	4005190 - 4997139	0.06	273
5_115	115000310 - 115999231	0.06	384
18_6	6004692 - 6999851	0.06	320
23_24	24006319 - 24999486	0.06	456
25_29	29004250 - 29999675	0.06	213
13_8	8002476 - 8999608	0.06	168
4_44	44000001 - 44983702	0.06	267
5_110	110009710 - 110973258	0.05	303
18_50	50002695 - 50996801	0.05	294
1_141	141004842 - 141999044	0.05	304
13_45	45003035 - 45998286	0.05	242
5_104	104002715 - 104990551	0.05	302
6_11	11000894 - 11998148	0.05	280
19_21	21018421 - 21985865	0.05	262
22_55	55000449 - 55999540	0.05	258
3_99	99000052 - 99999327	0.05	199
22_54	54000345 - 54994530	0.05	252
10_88	88004935 - 88996528	0.05	424
25_1	1008101 - 1998152	0.05	425
4_91	91001265 - 91999869	0.05	313
2_108	108006450 - 108998526	0.05	143
6_114	114001338 - 114999484	0.05	362
8_24	24004589 - 24994269	0.05	194
24_58	58003365 - 58993154	0.05	292
3_64	64009639 - 64997581	0.05	146
14_79	79002036 - 79999619	0.05	219
26_40	40001763 - 40989440	0.05	239
25_13	13017561 - 13997890	0.05	211
7_79	79003488 - 79993991	0.05	232
23_39	39017785 - 39993460	0.05	375
16_29	29005761 - 29998949	0.05	316
19_29	29020652 - 29986773	0.05	424
11_21	21001092 - 21999597	0.05	332
4_9	9009844 - 9998895	0.05	321
9_85	85002344 - 85998008	0.05	233
14_67	67002166 - 67998459	0.05	268
12_79	79003516 - 79976980	0.05	297
12_3	3009167 - 3980969	0.05	146
28_26	26005016 - 26994268	0.05	309
2_36	36001530 - 36997701	0.05	279
16_62	62004778 - 62991905	0.05	241
21_53	53001547 - 53996880	0.05	175
17_45	45005032 - 45968059	0.05	236
14_17	17001718 - 17999600	0.05	197
28_13	13020055 - 13987733	0.05	232
11_29	29003990 - 29998684	0.05	310
13_55	55014895 - 55998528	0.05	274
2_52	52003884 - 52998946	0.05	175
14_21	21006874 - 21999296	0.05	323
16_21	21000021 - 21995931	0.05	239
4_16	16002539 - 16999733	0.05	230
9_75	75005426 - 75995158	0.05	168
11_69	69000025 - 69990135	0.05	262
8_83	83005334 - 83983600	0.05	231
24_18	18031504 - 18993949	0.05	163
27_32	32000332 - 32995455	0.05	182
1_83	83005159 - 83982399	0.05	149
25_33	33047277 - 33993722	0.05	262
25_6	6005834 - 6995389	0.05	236
19_45	45027873 - 45996253	0.05	218
17_27	27001630 - 27988574	0.05	210
2_29	29000003 - 29999843	0.05	242
10_101	101000939 - 101979687	0.05	281
6_97	97003155 - 97995387	0.05	331
8_95	95001997 - 95996033	0.05	280
6_103	103001926 - 103998733	0.05	275
22_8	8008314 - 8998447	0.05	224
18_51	51002319 - 51994412	0.05	317
18_15	15003875 - 15998089	0.05	218
27_17	17018663 - 17999462	0.05	208
13_58	58001879 - 58992848	0.05	181
17_40	40000682 - 40994830	0.05	316
3_9	9010601 - 9999667	0.05	338
27_28	28002492 - 28999467	0.05	191
9_100	100000501 - 100994388	0.05	311
16_1	1003557 - 1998682	0.05	324
3_107	107001247 - 107986009	0.05	229
14_36	36001346 - 36998069	0.05	196
21_8	8002256 - 8990564	0.05	253
7_97	97003935 - 97995506	0.05	193
9_71	71008614 - 71989095	0.05	167
12_68	68004966 - 68998605	0.05	249
15_17	17002360 - 17999673	0.05	187
16_38	38021206 - 38995537	0.05	154
8_80	80006730 - 80988399	0.05	190
23_43	43002603 - 43998049	0.05	297
3_97	97002410 - 97988187	0.05	144
17_69	69041540 - 69999312	0.05	318
24_22	22000433 - 22999348	0.05	245
4_51	51002959 - 51995704	0.05	180
5_116	116003082 - 116999681	0.05	261
9_5	5001353 - 5999274	0.05	140
9_79	79000100 - 79997864	0.05	181
24_14	14000178 - 14990690	0.05	206
5_100	100000637 - 100999711	0.05	237
17_70	70008622 - 70998909	0.05	323
17_11	11043350 - 11995548	0.05	213
21_27	27000040 - 27997500	0.05	219
22_15	15015238 - 15998599	0.05	204
24_47	47001711 - 47999017	0.05	223
2_104	104002180 - 104981208	0.05	234
25_3	3006204 - 3991870	0.05	397
5_96	96004017 - 96998528	0.05	295
16_35	35000532 - 35997895	0.05	217
3_26	26003048 - 26999515	0.05	348
5_4	4003948 - 4993400	0.05	228
2_125	125004883 - 125983006	0.05	183
3_119	119002065 - 119998502	0.05	164
5_7	7005012 - 7986568	0.05	155
20_31	31003971 - 31995375	0.05	199
11_2	2010050 - 2994503	0.05	433
19_56	56021654 - 56995200	0.05	341
5_24	24003848 - 24997040	0.05	189
8_34	34013380 - 34998034	0.05	198
25_5	5005989 - 5997763	0.05	289
1_93	93002601 - 93992518	0.05	187
7_75	75000736 - 75994447	0.05	246
29_8	8000855 - 8999856	0.05	254
11_30	30002064 - 30994145	0.05	204
6_37	37000373 - 37996786	0.05	144
1_140	140002136 - 140999546	0.05	305
5_26	26000169 - 26993615	0.05	217
21_7	7000949 - 7989028	0.05	236
3_60	60011167 - 60998506	0.05	264
5_29	29002841 - 29998881	0.05	222
27_30	30000362 - 30995435	0.05	210
21_68	68000819 - 68997578	0.05	420
12_13	13000363 - 13998240	0.05	298
7_82	82003101 - 82983728	0.05	260
9_41	41001519 - 41996911	0.05	210
20_26	26001959 - 26979888	0.05	248
14_23	23002545 - 23996776	0.05	242
17_8	8015341 - 8998222	0.05	172
6_117	117002222 - 117790754	0.05	322
2_4	4005132 - 4993720	0.05	447
11_100	100001653 - 100996569	0.05	413
2_83	83016660 - 83990738	0.05	123
12_6	6001952 - 6992050	0.05	216
23_31	31001559 - 31991768	0.05	313
27_33	33000330 - 33999742	0.05	246
27_13	13019579 - 13998836	0.05	224
18_23	23005283 - 23997900	0.05	262
21_12	12008440 - 12995609	0.05	264
21_24	24001919 - 24999242	0.05	186
10_4	4003371 - 4983158	0.05	297
26_20	20009774 - 20981947	0.05	257
4_22	22001828 - 22999355	0.05	147
1_118	118002576 - 118993661	0.05	215
18_49	49010819 - 49996778	0.05	419
15_77	77003935 - 77997353	0.05	446
3_80	80053990 - 80999275	0.05	201
9_27	27004304 - 27999881	0.05	276
9_42	42000834 - 42998594	0.05	216
3_83	83003855 - 83997838	0.05	205
2_118	118001373 - 118999999	0.05	372
19_18	18000317 - 18998800	0.05	183
26_27	27004133 - 27999584	0.05	209
24_39	39014471 - 39998436	0.05	197
24_17	17000569 - 17999679	0.05	177
5_10	10007302 - 10994897	0.05	248
20_41	41001580 - 41999118	0.05	242
8_44	44000629 - 44999141	0.05	202
11_45	45001990 - 45994889	0.05	183
19_44	44007885 - 44995832	0.05	179
27_10	10003070 - 10995555	0.05	174
16_63	63018037 - 63996759	0.05	379
27_31	31000969 - 31994382	0.05	227
2_59	59001934 - 59999008	0.05	270
10_89	89002079 - 89999830	0.05	231
21_26	26004619 - 26995272	0.05	211
4_101	101021300 - 101980346	0.05	344
8_74	74000421 - 74996706	0.05	302
9_38	38001640 - 38994242	0.05	255
7_45	45002554 - 45997784	0.05	264
3_115	115002705 - 115998784	0.05	245
13_67	67002639 - 67997403	0.05	313
25_36	36002361 - 36999081	0.05	297
2_92	92010845 - 92992933	0.05	277
4_76	76050915 - 76987819	0.05	289
8_72	72011520 - 72999208	0.05	184
15_30	30010936 - 30983413	0.05	240
17_39	39003067 - 39992384	0.05	245
12_62	62015404 - 62999694	0.05	216
2_66	66007745 - 66991649	0.05	200
9_32	32001881 - 32997217	0.05	283
3_49	49005609 - 49965823	0.05	296
1_108	108004691 - 108998980	0.05	292
27_22	22003718 - 22998234	0.05	143
18_20	20006144 - 20998128	0.05	210
2_23	23003379 - 23992508	0.05	248
15_21	21025605 - 21960028	0.05	125
17_65	65004563 - 65990895	0.05	383
13_33	33002395 - 33982670	0.05	196
13_64	64001360 - 64987275	0.05	257
14_19	19000175 - 19999660	0.05	330
6_79	79000798 - 79997861	0.05	224
16_74	74002197 - 74997569	0.05	281
7_23	23038027 - 23998058	0.05	186
14_9	9001556 - 9992090	0.05	212
17_57	57007268 - 57999953	0.05	323
10_97	97012541 - 97997817	0.05	207
29_14	14001475 - 14994767	0.05	180
22_23	23015305 - 23990520	0.05	255
26_5	5005553 - 5978513	0.05	190
8_37	37001902 - 37999042	0.05	200
1_7	7006049 - 7996760	0.05	250
13_9	9007350 - 9996532	0.05	150
1_115	115014933 - 115999006	0.05	182
16_32	32001966 - 32982787	0.05	305
7_85	85006929 - 85995464	0.05	133
22_1	1006228 - 1999320	0.05	182
2_102	102001099 - 102989349	0.05	177
8_26	26007747 - 26959039	0.05	146
15_20	20008883 - 20992768	0.05	178
4_98	98005337 - 98996143	0.05	375
11_68	68013370 - 68998759	0.05	241
8_29	29000008 - 29980013	0.05	241
19_42	42000945 - 42998152	0.05	267
6_71	71005466 - 71994729	0.05	233
1_131	131005966 - 131967576	0.05	188
22_58	58011616 - 58998923	0.05	331
8_35	35005404 - 35992541	0.05	218
12_64	64004254 - 64991574	0.05	141
6_48	48002715 - 48999131	0.05	222
17_6	6000521 - 6985910	0.05	310
11_48	48001055 - 48988322	0.05	263
29_41	41001493 - 41999282	0.05	195
4_99	99018124 - 99992904	0.05	268
17_15	15001963 - 15999618	0.05	207
20_16	16005753 - 16999784	0.05	169
8_0	47495 - 989937	0.05	175
11_91	91000156 - 91999091	0.05	150
3_89	89003035 - 89999835	0.05	257
5_111	111001917 - 111992554	0.05	162
13_34	34017629 - 34998916	0.05	227
11_52	52001416 - 52988967	0.04	88
15_66	66008203 - 66985964	0.04	174
20_35	35014981 - 35999631	0.04	228
1_142	142000532 - 142999209	0.04	249
5_15	15017087 - 15997823	0.04	212
14_8	8000022 - 8999569	0.04	249
11_95	95012628 - 95995830	0.04	213
22_7	7026138 - 7998538	0.04	187
6_35	35004065 - 35997067	0.04	173
11_44	44002165 - 44999935	0.04	181
15_71	71003020 - 71999461	0.04	205
5_18	18000848 - 18987575	0.04	171
10_36	36003426 - 36987606	0.04	192
17_58	58002989 - 58997921	0.04	231
5_57	57002803 - 57975759	0.04	218
3_25	25001314 - 25997892	0.04	303
4_107	107000587 - 107999750	0.04	230
28_34	34002470 - 34997510	0.04	238
10_90	90001311 - 90990223	0.04	333
1_26	26016426 - 26996074	0.04	260
17_53	53019206 - 53999047	0.04	334
15_54	54003674 - 54964092	0.04	297
3_31	31007057 - 31986705	0.04	228
12_32	32011863 - 32997030	0.04	282
15_80	80000635 - 80999287	0.04	350
7_57	57000130 - 57992392	0.04	134
11_7	7022202 - 7999989	0.04	278
4_74	74001584 - 74997292	0.04	238
18_17	17006343 - 17984855	0.04	211
12_82	82013680 - 82988691	0.04	272
3_30	30000206 - 30991485	0.04	306
6_69	69002846 - 69989392	0.04	277
1_125	125003665 - 125999250	0.04	251
18_42	42000860 - 42997926	0.04	262
21_59	59004512 - 59997988	0.04	246
21_54	54003110 - 54998168	0.04	222
9_25	25019195 - 25999499	0.04	170
17_44	44000397 - 44993517	0.04	289
10_61	61011595 - 61994022	0.04	144
10_15	15030222 - 15999141	0.04	296
7_31	31001653 - 31993011	0.04	190
1_9	9002138 - 9995804	0.04	192
14_18	18001723 - 18992565	0.04	214
4_35	35005527 - 35994354	0.04	165
22_5	5005775 - 5999501	0.04	300
7_65	65002103 - 65995503	0.04	301
24_20	20001447 - 20999899	0.04	190
23_19	19004259 - 19997146	0.04	346
25_25	25005872 - 25977453	0.04	256
16_73	73003432 - 73998548	0.04	257
1_13	13013605 - 13993446	0.04	162
10_70	70001289 - 70986585	0.04	234
16_48	48001810 - 48982504	0.04	195
11_11	11004112 - 11997293	0.04	218
14_78	78002278 - 78992685	0.04	250
14_6	6000208 - 6996663	0.04	263
22_3	3002472 - 3998430	0.04	162
5_21	21001035 - 21999504	0.04	222
5_31	31000131 - 31992307	0.04	215
1_6	6014507 - 6993662	0.04	216
5_17	17004741 - 17997631	0.04	214
22_4	4006524 - 4999333	0.04	174
12_77	77008638 - 77992115	0.04	264
1_14	14037621 - 14991459	0.04	183
15_1	1033187 - 1998109	0.04	135
18_9	9000454 - 9994564	0.04	286
25_26	26010397 - 26975817	0.04	291
11_101	101001692 - 101994416	0.04	322
1_136	136010439 - 136982838	0.04	173
15_42	42010983 - 42994593	0.04	208
26_10	10013518 - 10999020	0.04	245
6_68	68003453 - 68999983	0.04	248
4_102	102022436 - 102998732	0.04	265
18_31	31012816 - 31999521	0.04	162
3_15	15000925 - 15996410	0.04	506
9_68	68000054 - 68997049	0.04	165
2_3	3002431 - 3993001	0.04	150
19_32	32016949 - 32995045	0.04	204
26_2	2017609 - 2965639	0.04	142
13_28	28007507 - 28983353	0.04	298
9_6	6025176 - 6995794	0.04	207
7_14	14027335 - 14997492	0.04	326
13_62	62008103 - 62970133	0.04	194
2_1	1005580 - 1987827	0.04	324
19_50	50000663 - 50999850	0.04	227
9_87	87003916 - 87998883	0.04	221
12_69	69001932 - 69952688	0.04	198
29_32	32006251 - 32998661	0.04	141
13_20	20001972 - 20996698	0.04	246
5_93	93010694 - 93990559	0.04	151
1_53	53002284 - 53999752	0.04	222
16_45	45001932 - 45976821	0.04	247
29_43	43003218 - 43997566	0.04	454
16_31	31003810 - 31999677	0.04	221
4_106	106005412 - 106998641	0.04	254
2_134	134000989 - 134996933	0.04	225
24_48	48005480 - 48997826	0.04	246
1_92	92002626 - 92994652	0.04	177
16_68	68003785 - 68977235	0.04	177
9_66	66004751 - 66997004	0.04	186
14_70	70005900 - 70998993	0.04	314
10_47	47000290 - 47986070	0.04	352
11_38	38005555 - 38999654	0.04	117
7_48	48003024 - 48997966	0.04	224
1_95	95000838 - 95997183	0.04	189
23_17	17000045 - 17982795	0.04	294
17_16	16021240 - 16995200	0.04	291
16_50	50050099 - 50993158	0.04	115
8_55	55008989 - 55999653	0.04	155
6_30	30000032 - 30995061	0.04	237
10_9	9010153 - 9994365	0.04	294
28_32	32002131 - 32998334	0.04	248
26_1	1000906 - 1990345	0.04	182
20_15	15011097 - 15981176	0.04	89
28_35	35004148 - 35996059	0.04	249
23_30	30002264 - 30996451	0.04	396
11_32	32002894 - 32998874	0.04	169
14_24	24001112 - 24986291	0.04	199
21_38	38029886 - 38996747	0.04	126
5_107	107000963 - 107997689	0.04	200
12_18	18000849 - 18991910	0.04	231
11_46	46000815 - 46952277	0.04	206
20_38	38000420 - 38999823	0.04	162
4_7	7002243 - 7998417	0.04	230
24_8	8001175 - 8997982	0.04	287
21_20	20007478 - 20997368	0.04	250
13_6	6020312 - 6997098	0.04	201
28_33	33003723 - 33999457	0.04	358
17_37	37002091 - 37997176	0.04	174
15_33	33001107 - 33990853	0.04	199
29_44	44000648 - 44989107	0.04	190
7_63	63001499 - 63998096	0.04	290
6_59	59000170 - 59990298	0.04	235
4_118	118001136 - 118997206	0.04	232
8_69	69000326 - 69984207	0.04	259
21_34	34002592 - 34996832	0.04	242
13_61	61001207 - 61984176	0.04	322
1_71	71002739 - 71998230	0.04	181
19_36	36017968 - 36999184	0.04	418
3_18	18000005 - 18995865	0.04	202
5_98	98020111 - 98996107	0.04	263
26_6	6014166 - 6976719	0.04	196
21_57	57000406 - 57991101	0.04	301
22_21	21002792 - 21999012	0.04	206
17_24	24004148 - 24991544	0.04	153
27_35	35005423 - 35997373	0.04	255
29_26	26002764 - 26996318	0.04	243
8_5	5001744 - 5993847	0.04	233
21_30	30002489 - 30977480	0.04	279
25_17	17005348 - 17998874	0.04	277
17_55	55000088 - 55999148	0.04	279
11_77	77007289 - 77998589	0.04	243
9_0	53120 - 989023	0.04	123
8_20	20004332 - 20998462	0.04	158
6_16	16003907 - 16987499	0.04	211
8_62	62009555 - 62997682	0.04	257
7_20	20014708 - 20991457	0.04	205
11_19	19009326 - 19999661	0.04	273
5_84	84024864 - 84997028	0.04	189
20_63	63001073 - 63992548	0.04	257
2_75	75001627 - 75999537	0.04	192
18_45	45002564 - 45995476	0.04	194
9_1	1012620 - 1997887	0.04	129
13_16	16002705 - 16983802	0.04	274
16_5	5004291 - 5932047	0.04	108
14_16	16003894 - 16999886	0.04	392
3_67	67002171 - 67992303	0.04	185
23_8	8012992 - 8998448	0.04	233
2_127	127003068 - 127998974	0.04	267
7_30	30001730 - 30998566	0.04	231
20_56	56000163 - 56999346	0.04	264
1_33	33000343 - 33996699	0.04	184
3_5	5000652 - 5983826	0.04	180
4_4	4000879 - 4993259	0.04	280
22_18	18005764 - 18999452	0.04	218
9_9	9019348 - 9999186	0.04	178
20_42	42007881 - 42994736	0.04	189
20_18	18011917 - 18993942	0.04	172
16_57	57000473 - 57994649	0.04	176
29_16	16020143 - 16994889	0.04	183
11_66	66003170 - 66997805	0.04	257
16_43	43004284 - 43999694	0.04	282
7_43	43012380 - 43999567	0.04	281
2_126	126030793 - 126994272	0.04	186
2_34	34005351 - 34994308	0.04	237
12_85	85011047 - 85992275	0.04	278
16_69	69018384 - 69994755	0.04	318
13_40	40001169 - 40994267	0.04	223
6_38	38001622 - 38998609	0.04	150
2_110	110005613 - 110997065	0.04	145
22_59	59002507 - 59994863	0.04	447
1_69	69002530 - 69987972	0.04	318
2_24	24004909 - 24997795	0.04	301
2_55	55001124 - 55994457	0.04	205
10_93	93000194 - 93999527	0.04	201
7_33	33002106 - 33999202	0.04	205
3_29	29013108 - 29990118	0.04	224
7_83	83021273 - 83995284	0.04	189
6_15	15002530 - 15998214	0.04	299
29_46	46016503 - 46984395	0.04	179
21_17	17001598 - 17991780	0.04	195
8_64	64004141 - 64997734	0.04	295
3_59	59008114 - 59996641	0.04	197
4_59	59004569 - 59982730	0.04	143
25_21	21003074 - 21999114	0.04	337
5_71	71008379 - 71999332	0.04	246
11_15	15005429 - 15994141	0.04	258
10_8	8000085 - 8992580	0.04	271
8_79	79013998 - 79999031	0.04	175
12_0	90415 - 999242	0.04	111
3_2	2004188 - 2999523	0.04	229
14_15	15003980 - 15995821	0.04	329
16_75	75004094 - 75998666	0.04	312
15_6	6001437 - 6999307	0.04	207
13_32	32002710 - 32999499	0.04	190
18_24	24012261 - 24998305	0.04	256
17_68	68000928 - 68962935	0.04	284
24_1	1035171 - 1999886	0.04	191
1_72	72003127 - 72997866	0.04	285
4_105	105004160 - 105798942	0.04	199
15_62	62002607 - 62994714	0.04	173
18_46	46004320 - 46998274	0.04	315
18_61	61272616 - 61998407	0.04	159
25_22	22003583 - 22999654	0.04	248
29_40	40032967 - 40996919	0.04	263
2_13	13021026 - 13986677	0.04	268
14_47	47002950 - 47992482	0.04	171
13_74	74001367 - 74998531	0.04	238
25_23	23000886 - 23989483	0.04	209
15_27	27004417 - 27993620	0.04	212
1_149	149008358 - 149992046	0.04	269
11_6	6005734 - 6993305	0.04	274
6_112	112068182 - 112985270	0.04	176
14_40	40005605 - 40994909	0.04	175
20_64	64003803 - 64998257	0.04	174
5_65	65004222 - 65991178	0.04	250
1_20	20002080 - 20986297	0.04	186
1_114	114003887 - 114997565	0.04	202
3_21	21041527 - 21998877	0.04	281
3_4	4011725 - 4971088	0.04	200
21_56	56000340 - 56997100	0.04	301
2_89	89002282 - 89999034	0.04	337
24_31	31009731 - 31997581	0.04	161
12_74	74000709 - 74993459	0.04	260
6_21	21012021 - 21998673	0.04	231
17_4	4002203 - 4995588	0.04	280
4_27	27000246 - 27994800	0.04	188
21_51	51004221 - 51995671	0.04	194
27_11	11001051 - 11999245	0.04	215
17_20	20010873 - 20982858	0.04	156
2_28	28000567 - 28999834	0.04	258
12_67	67001199 - 67993832	0.04	162
1_154	154004005 - 154998048	0.04	243
9_45	45001938 - 45990395	0.04	186
23_23	23015165 - 23998366	0.04	225
3_27	27001730 - 27998446	0.04	310
26_38	38018111 - 38993455	0.04	230
13_18	18000801 - 18999684	0.04	293
5_11	11003349 - 11994452	0.04	226
5_32	32001940 - 32998735	0.04	325
3_17	17000812 - 17990096	0.04	159
22_32	32030443 - 32999745	0.04	208
19_19	19002409 - 19998164	0.04	306
21_64	64003997 - 64999968	0.04	259
4_49	49001158 - 49992899	0.04	220
1_62	62000156 - 62991933	0.04	182
19_34	34003868 - 34990461	0.04	325
22_40	40002200 - 40999810	0.04	204
10_41	41002268 - 41989274	0.04	126
26_36	36001335 - 36998527	0.04	240
8_86	86003148 - 86994191	0.04	179
2_129	129001723 - 129993187	0.04	257
1_70	70000977 - 70984341	0.04	299
2_93	93005976 - 93994373	0.04	219
14_32	32000934 - 32995254	0.04	282
6_111	111002846 - 111997287	0.04	228
24_28	28003122 - 28995576	0.04	203
3_100	100003068 - 100999398	0.04	217
16_42	42002743 - 42993444	0.04	180
20_22	22004757 - 22999962	0.04	264
14_27	27000847 - 27990212	0.04	324
18_44	44015327 - 44997146	0.04	228
1_87	87008062 - 87997541	0.04	317
6_8	8001408 - 8993893	0.04	122
7_11	11008026 - 11998769	0.04	295
8_13	13001009 - 13998338	0.04	179
3_58	58009183 - 58998631	0.04	204
8_110	110029335 - 110991698	0.04	233
25_10	10003336 - 10997096	0.04	229
18_19	19004126 - 19999153	0.04	165
2_85	85019365 - 85991447	0.04	89
7_18	18002750 - 18998905	0.04	256
6_39	39019377 - 39987895	0.04	168
6_100	100045680 - 100996459	0.04	215
8_60	60002443 - 60999489	0.04	223
10_81	81000683 - 81994535	0.04	263
1_76	76011435 - 76991240	0.04	169
4_40	40024495 - 40994417	0.04	184
15_34	34007568 - 34997350	0.04	295
18_16	16007409 - 16984995	0.04	242
12_61	61000636 - 61999275	0.04	172
15_29	29014731 - 29997359	0.04	257
9_7	7003717 - 7997892	0.04	268
5_41	41001347 - 41988782	0.04	170
10_29	29003657 - 29997137	0.04	170
16_0	228391 - 999770	0.04	164
15_51	51000744 - 51999021	0.04	442
11_14	14012423 - 14997392	0.04	252
10_49	49005641 - 49985267	0.04	194
10_99	99019477 - 99998408	0.04	212
13_42	42000272 - 42980133	0.04	262
14_14	14015632 - 14970387	0.04	232
9_88	88002666 - 88992206	0.04	258
22_41	41003250 - 41993925	0.04	241
7_40	40007863 - 40986842	0.04	348
1_99	99000351 - 99998320	0.04	218
9_17	17005827 - 17999547	0.04	184
7_88	88012810 - 88997507	0.04	193
8_63	63012026 - 63999644	0.04	239
3_104	104003022 - 104953690	0.04	117
23_4	4002706 - 4960791	0.04	153
17_34	34010210 - 34997004	0.04	159
6_89	89003807 - 89999668	0.04	280
10_10	10071332 - 10997261	0.04	465
13_2	2032418 - 2996487	0.04	194
26_35	35005506 - 35993293	0.04	245
9_101	101007945 - 101999655	0.04	283
3_88	88020745 - 88998556	0.04	205
19_4	4009153 - 4996936	0.04	177
16_77	77001124 - 77994025	0.04	237
9_34	34000358 - 34996690	0.04	253
11_73	73003103 - 73994142	0.04	211
6_50	50006848 - 50984367	0.04	189
6_51	51000488 - 51994934	0.04	107
18_2	2004116 - 2998473	0.04	303
1_19	19031355 - 19998150	0.04	183
8_88	88004211 - 88986355	0.04	334
27_14	14010802 - 14974847	0.04	179
14_63	63000395 - 63996482	0.04	198
8_32	32002079 - 32999557	0.04	128
13_53	53006663 - 53999909	0.04	275
16_51	51001193 - 51997279	0.04	353
20_53	53001157 - 53998039	0.04	168
26_16	16011937 - 16994096	0.04	158
9_57	57005126 - 57995543	0.04	191
8_7	7004146 - 7999483	0.04	248
15_13	13010733 - 13998863	0.04	142
3_23	23003630 - 23999294	0.04	276
5_63	63007037 - 63994353	0.04	162
9_14	14002885 - 14997640	0.04	244
2_90	90007831 - 90986591	0.04	259
27_21	21002226 - 21998302	0.04	214
12_22	22001352 - 22998566	0.04	158
12_80	80007211 - 80997355	0.04	195
5_47	47003232 - 47992009	0.04	140
2_109	109005864 - 109999601	0.04	150
2_57	57002823 - 57984165	0.04	198
9_61	61003860 - 61999008	0.04	192
1_94	94013887 - 94989819	0.04	166
10_102	102007010 - 102993601	0.04	141
2_47	47018450 - 47991855	0.04	143
10_22	22002150 - 22965315	0.04	169
11_53	53018130 - 53983770	0.04	157
21_18	18001588 - 18999065	0.04	189
18_8	8002055 - 8995993	0.04	247
14_74	74006381 - 74999158	0.04	162
3_34	34004331 - 34996447	0.04	274
4_36	36004211 - 36999096	0.04	167
4_31	31005084 - 31981655	0.04	123
29_20	20003350 - 20991818	0.04	144
2_60	60002225 - 60998436	0.04	286
26_28	28007374 - 28987292	0.04	175
7_94	94005447 - 94996212	0.04	230
3_35	35002817 - 35997388	0.04	261
3_44	44007480 - 44996762	0.04	248
6_24	24003592 - 24998570	0.04	237
13_77	77001849 - 77995637	0.04	376
20_39	39003925 - 39998266	0.03	287
16_23	23013863 - 23997018	0.03	212
2_111	111019511 - 111997646	0.03	163
19_26	26000485 - 26994427	0.03	211
1_61	61001662 - 61994906	0.03	195
7_44	44000321 - 44996982	0.03	262
6_1	1010922 - 1999273	0.03	198
10_69	69000103 - 69990773	0.03	183
23_49	49002346 - 49999298	0.03	219
15_60	60000651 - 60992179	0.03	157
9_10	10017942 - 10996332	0.03	238
11_5	5001561 - 5998069	0.03	251
5_3	3015041 - 3998697	0.03	134
7_108	108004118 - 108996166	0.03	270
6_90	90001215 - 90999178	0.03	266
8_36	36000482 - 36999145	0.03	276
24_19	19001452 - 19998369	0.03	173
6_93	93009214 - 93997680	0.03	237
14_58	58003761 - 58997358	0.03	213
1_47	47001404 - 47996543	0.03	164
2_120	120055915 - 120999510	0.03	237
7_28	28001747 - 28989609	0.03	179
3_41	41015843 - 41979771	0.03	125
12_8	8001884 - 8999122	0.03	167
19_51	51002851 - 51998812	0.03	381
10_84	84002112 - 84999064	0.03	216
15_44	44003339 - 44995021	0.03	222
2_132	132000150 - 132998827	0.03	268
2_32	32011975 - 32999445	0.03	158
11_56	56005871 - 56983816	0.03	117
17_47	47002486 - 47999489	0.03	237
10_57	57004577 - 57999599	0.03	152
3_86	86006873 - 86990929	0.03	188
12_78	78000708 - 78991079	0.03	263
9_78	78003490 - 78999133	0.03	124
17_26	26004501 - 26999897	0.03	166
27_29	29004400 - 29999038	0.03	194
29_9	9002027 - 9999176	0.03	208
23_40	40003900 - 40999966	0.03	300
20_7	7003891 - 7999772	0.03	214
4_77	77009668 - 77987236	0.03	244
14_55	55000593 - 55987263	0.03	211
7_110	110011927 - 110639263	0.03	95
7_53	53001457 - 53995942	0.03	157
24_5	5001039 - 5994475	0.03	128
18_33	33001883 - 33986665	0.03	201
14_59	59000719 - 59996601	0.03	200
5_50	50002153 - 50996899	0.03	212
10_5	5003335 - 5999770	0.03	204
6_104	104001347 - 104999833	0.03	246
21_6	6004306 - 6999007	0.03	182
18_63	63006554 - 63997107	0.03	217
18_58	58035824 - 58996517	0.03	153
2_37	37000503 - 37996568	0.03	161
22_24	24006516 - 24978108	0.03	137
18_43	43001232 - 43994330	0.03	217
16_28	28009405 - 28998872	0.03	297
28_44	44009213 - 44993142	0.03	242
5_33	33004973 - 33999477	0.03	198
7_78	78000151 - 78999283	0.03	164
7_49	49001481 - 49986510	0.03	254
18_3	3020193 - 3997169	0.03	208
15_67	67012478 - 67995502	0.03	186
9_64	64001472 - 64998814	0.03	204
9_58	58002055 - 58999312	0.03	183
29_15	15007886 - 15993260	0.03	230
17_29	29004855 - 29999402	0.03	157
16_6	6000309 - 6971134	0.03	136
4_65	65016218 - 65999968	0.03	185
7_16	16006715 - 16977365	0.03	352
4_20	20007458 - 20994070	0.03	190
18_52	52001023 - 52996214	0.03	340
2_6	6005043 - 6994702	0.03	313
11_1	1006049 - 1993269	0.03	231
8_85	85003554 - 85994769	0.03	159
3_90	90015655 - 90997086	0.03	138
3_68	68004592 - 68985091	0.03	120
14_43	43000150 - 43987458	0.03	174
18_41	41006993 - 41991736	0.03	173
27_7	7271881 - 7999660	0.03	259
19_59	59070433 - 59994178	0.03	143
7_4	4004072 - 4999479	0.03	467
29_28	28023398 - 28997402	0.03	228
9_46	46000672 - 46993133	0.03	184
20_3	3001433 - 3997804	0.03	213
15_38	38026916 - 38993275	0.03	186
15_64	64016685 - 64996925	0.03	151
4_30	30002345 - 30999972	0.03	192
23_41	41000903 - 41985965	0.03	164
25_20	20002599 - 20999099	0.03	184
6_3	3000383 - 3982587	0.03	253
8_61	61001157 - 61982609	0.03	218
2_62	62004185 - 62992045	0.03	181
7_89	89004169 - 89985999	0.03	164
9_36	36001072 - 36994536	0.03	303
4_110	110001286 - 110995022	0.03	260
5_117	117000477 - 117994940	0.03	250
17_54	54001709 - 54989964	0.03	214
2_99	99004940 - 99998680	0.03	121
22_12	12001205 - 12998387	0.03	270
1_65	65001539 - 65992322	0.03	277
13_70	70000731 - 70998811	0.03	278
11_41	41009642 - 41994800	0.03	181
5_77	77004494 - 77996585	0.03	181
7_93	93001417 - 93995726	0.03	190
5_43	43001997 - 43988794	0.03	219
26_48	48000051 - 48998951	0.03	189
5_95	95002521 - 95993233	0.03	196
1_133	133001240 - 133996692	0.03	204
5_61	61032110 - 61979889	0.03	161
1_25	25002709 - 25987030	0.03	198
6_61	61004745 - 61996360	0.03	236
26_41	41039952 - 41993844	0.03	251
5_91	91009835 - 91991272	0.03	151
9_21	21007438 - 21999814	0.03	182
15_56	56004309 - 56999523	0.03	251
24_3	3002731 - 3995350	0.03	193
14_10	10001449 - 10987962	0.03	319
23_50	50002858 - 50996446	0.03	290
14_77	77000616 - 77993352	0.03	294
15_68	68004082 - 68985372	0.03	168
18_10	10003181 - 10997057	0.03	302
5_53	53003274 - 53991469	0.03	112
20_11	11006991 - 11992181	0.03	167
20_21	21012432 - 21999297	0.03	230
7_101	101000478 - 101999525	0.03	216
26_25	25017287 - 25999943	0.03	287
20_1	1003153 - 1999845	0.03	230
10_43	43004178 - 43992277	0.03	210
14_4	4001987 - 4997735	0.03	247
8_3	3001991 - 3998989	0.03	232
27_20	20000909 - 20999646	0.03	136
7_29	29000104 - 29996961	0.03	188
10_54	54018319 - 54999092	0.03	236
29_31	31004059 - 31998519	0.03	146
14_30	30000234 - 30997329	0.03	381
15_26	26000620 - 26987810	0.03	149
16_72	72005414 - 72986022	0.03	201
4_50	50018053 - 50996653	0.03	137
13_79	79001395 - 79999879	0.03	205
25_28	28001151 - 28997563	0.03	241
11_50	50019484 - 50987518	0.03	157
24_60	60003905 - 60992057	0.03	265
3_45	45001180 - 45998228	0.03	171
2_67	67000483 - 67999498	0.03	182
17_25	25003437 - 25990326	0.03	157
7_25	25002036 - 25996292	0.03	162
10_13	13012818 - 13992120	0.03	259
1_82	82003032 - 82983409	0.03	161
20_51	51000364 - 51996470	0.03	134
20_45	45007694 - 45994471	0.03	149
13_57	57000561 - 57997981	0.03	189
13_76	76008507 - 76996851	0.03	241
6_116	116002681 - 116990469	0.03	215
18_62	62012803 - 62960861	0.03	304
7_105	105008277 - 105993232	0.03	136
4_103	103003613 - 103999729	0.03	280
1_112	112008192 - 112991428	0.03	172
1_139	139020646 - 139999028	0.03	223
5_36	36000322 - 36988260	0.03	179
3_61	61002539 - 61996881	0.03	189
1_138	138003073 - 138998343	0.03	212
14_69	69004421 - 69993242	0.03	286
18_48	48003913 - 48991172	0.03	286
14_51	51000190 - 51985037	0.03	191
29_5	5003380 - 5990581	0.03	172
8_30	30004561 - 30995448	0.03	205
1_39	39003045 - 39999162	0.03	160
22_19	19008067 - 19984863	0.03	142
7_99	99022101 - 99989561	0.03	151
7_59	59001771 - 59986468	0.03	235
9_26	26002821 - 26993186	0.03	188
4_38	38003710 - 38997030	0.03	176
29_21	21004867 - 21992917	0.03	179
28_8	8066958 - 8997685	0.03	274
10_58	58005103 - 58999279	0.03	187
22_27	27004076 - 27997711	0.03	229
1_126	126002366 - 126990570	0.03	140
26_9	9002539 - 9990966	0.03	147
24_54	54009329 - 54997026	0.03	146
8_11	11022395 - 11992734	0.03	224
25_11	11000334 - 11977178	0.03	260
16_7	7126066 - 7996266	0.03	104
11_40	40004084 - 40993160	0.03	132
16_4	4003297 - 4995635	0.03	192
9_18	18002180 - 18991646	0.03	215
17_9	9000401 - 9999005	0.03	201
17_49	49005929 - 49992433	0.03	218
25_40	40001783 - 40986560	0.03	306
10_38	38003089 - 38994321	0.03	257
28_30	30021223 - 30999414	0.03	201
27_3	3001603 - 3999897	0.03	192
21_25	25001780 - 25993584	0.03	181
2_114	114003278 - 114997904	0.03	128
13_65	65005900 - 65993522	0.03	234
29_30	30002183 - 30997482	0.03	249
19_27	27022307 - 27999213	0.03	196
1_132	132005272 - 132999943	0.03	184
2_73	73002297 - 73998784	0.03	216
4_63	63012208 - 63981696	0.03	101
13_78	78010148 - 78995240	0.03	279
18_5	5009832 - 5999627	0.03	312
7_109	109002551 - 109984544	0.03	233
16_20	20000387 - 20985899	0.03	212
9_12	12009299 - 12999710	0.03	209
16_14	14000487 - 14997840	0.03	173
7_12	12001793 - 12999953	0.03	302
12_41	41007582 - 41998649	0.03	121
16_58	58010597 - 58983260	0.03	221
20_44	44002363 - 44992353	0.03	133
4_95	95003614 - 95985582	0.03	289
5_20	20014169 - 20999891	0.03	217
4_68	68004479 - 68994457	0.03	127
21_10	10000937 - 10998810	0.03	196
20_27	27002882 - 27979819	0.03	154
11_37	37003872 - 37993470	0.03	215
16_65	65001053 - 65997628	0.03	216
16_78	78000821 - 78992645	0.03	222
24_44	44011936 - 44999739	0.03	164
11_22	22001622 - 22993668	0.03	227
14_50	50006402 - 50986924	0.03	142
6_26	26004919 - 26981744	0.03	216
15_43	43042213 - 43999662	0.03	151
1_107	107005490 - 107990137	0.03	244
17_17	17002230 - 17977901	0.03	233
2_26	26000698 - 26996116	0.03	318
8_97	97005040 - 97999819	0.03	260
21_13	13022508 - 13994936	0.03	190
6_31	31000741 - 31995984	0.03	149
15_9	9004934 - 9992802	0.03	178
9_59	59002492 - 59950924	0.03	184
6_65	65002167 - 65997980	0.03	197
26_33	33000927 - 33999447	0.03	226
20_36	36000336 - 36999618	0.03	186
10_51	51007982 - 51995731	0.03	179
1_28	28007803 - 28993275	0.03	137
2_80	80003205 - 80996456	0.03	199
5_87	87002497 - 87980383	0.03	189
14_54	54005233 - 54998786	0.03	241
15_4	4003026 - 4996788	0.03	212
10_19	19011858 - 19996516	0.03	234
21_11	11001805 - 11997059	0.03	154
18_21	21001983 - 21991054	0.03	231
20_70	70017030 - 70973702	0.03	182
3_65	65022323 - 65996464	0.03	179
13_51	51062525 - 51999604	0.03	205
8_99	99001202 - 99984790	0.03	331
14_20	20000761 - 20996155	0.03	209
4_18	18020108 - 18999976	0.03	189
9_51	51002993 - 51995073	0.03	139
14_5	5008566 - 5995097	0.03	240
12_60	60001101 - 60999505	0.03	154
19_31	31022371 - 31999560	0.03	238
19_40	40020219 - 40988612	0.03	232
20_9	9000088 - 9997663	0.03	227
4_104	104001072 - 104997883	0.03	240
3_114	114003445 - 114999714	0.03	237
4_28	28001413 - 28982198	0.03	179
3_82	82004962 - 82997743	0.03	149
28_14	14002966 - 14990007	0.03	155
17_43	43003194 - 43999382	0.03	254
1_63	63008675 - 63998464	0.03	201
28_9	9016013 - 9999877	0.03	382
1_40	40002323 - 40997855	0.03	138
21_46	46003090 - 46985393	0.03	154
22_43	43006963 - 43991779	0.03	184
1_8	8007396 - 8993587	0.03	167
11_80	80013371 - 80994200	0.03	175
8_45	45005432 - 45998706	0.03	262
22_50	50005938 - 50999677	0.03	217
1_57	57002311 - 57995836	0.03	195
10_18	18003603 - 18913730	0.03	107
21_5	5000544 - 5994582	0.03	175
4_43	43001038 - 43999488	0.03	106
9_40	40001687 - 40987423	0.03	250
10_45	45000312 - 45986516	0.03	178
23_5	5009171 - 5975470	0.03	148
19_37	37001543 - 37997986	0.03	166
7_34	34005770 - 34991907	0.03	200
16_36	36000751 - 36999498	0.03	262
9_39	39003891 - 39994853	0.03	214
16_52	52001199 - 52997026	0.03	196
24_6	6016251 - 6991290	0.03	201
1_23	23002703 - 23997686	0.03	240
19_10	10004010 - 10982521	0.03	201
11_24	24006988 - 24978075	0.03	206
3_116	116000362 - 116998883	0.03	356
20_67	67002464 - 67999962	0.03	195
10_1	1005489 - 1998466	0.03	319
1_102	102006236 - 102993521	0.03	191
19_52	52003697 - 52994501	0.03	195
1_130	130003656 - 130995751	0.03	252
5_30	30009089 - 30998794	0.03	231
17_38	38002523 - 38999504	0.03	147
6_19	19001340 - 19995229	0.03	229
23_20	20000663 - 20996031	0.03	285
1_60	60003455 - 60997049	0.03	193
18_18	18016983 - 18998411	0.03	180
13_23	23000062 - 23998049	0.03	217
3_120	120003566 - 120951023	0.03	238
11_60	60006173 - 60997556	0.03	155
2_54	54000170 - 54999842	0.03	167
1_113	113043467 - 113992652	0.03	193
11_75	75016305 - 75999108	0.03	255
9_31	31000376 - 31999714	0.03	200
16_53	53013648 - 53998702	0.03	183
3_87	87002696 - 87981115	0.03	231
4_90	90001832 - 90998921	0.03	249
15_32	32004516 - 32995777	0.03	187
11_93	93003874 - 93993044	0.03	218
1_147	147001016 - 147999351	0.03	137
2_113	113003694 - 113996363	0.03	208
23_29	29001677 - 29995581	0.03	195
17_12	12000164 - 12999768	0.03	223
5_27	27006734 - 27988216	0.03	249
17_19	19004714 - 19998575	0.03	185
9_8	8000846 - 8998767	0.03	229
15_40	40001115 - 40986159	0.03	147
5_97	97010133 - 97999330	0.03	278
1_64	64000211 - 64986399	0.03	277
23_0	26021 - 998253	0.03	77
10_78	78011418 - 78994313	0.03	137
9_96	96008716 - 96944417	0.03	219
11_43	43002765 - 43984231	0.03	152
14_31	31001593 - 31990875	0.03	234
2_105	105002335 - 105996774	0.03	192
4_41	41002324 - 41997639	0.03	118
11_3	3003236 - 3998286	0.03	254
20_14	14014441 - 14965061	0.03	84
11_96	96005787 - 96999575	0.03	275
20_66	66007423 - 66998103	0.03	241
10_44	44005429 - 44999040	0.03	250
5_94	94006793 - 94995962	0.03	191
6_108	108000672 - 108998281	0.03	214
5_34	34026616 - 34997441	0.03	189
5_22	22012983 - 22995543	0.03	242
12_84	84002288 - 84997248	0.03	264
4_29	29019668 - 29978512	0.03	131
11_106	106001418 - 106942315	0.03	233
6_14	14016316 - 14986637	0.03	132
26_24	24000264 - 24994351	0.03	300
10_17	17017982 - 17999494	0.03	179
14_65	65001283 - 65998057	0.03	155
3_47	47003047 - 47997796	0.03	171
7_77	77006128 - 77981691	0.03	148
2_10	10004616 - 10991932	0.03	129
1_91	91003101 - 91995327	0.03	174
2_12	12004830 - 12962518	0.03	171
1_36	36003649 - 36984896	0.03	169
13_14	14000178 - 14994533	0.03	196
1_157	157009019 - 157999002	0.03	191
4_83	83018062 - 83995196	0.03	132
9_37	37002988 - 37997623	0.03	179
6_77	77001540 - 77998127	0.03	167
24_40	40000964 - 40995002	0.03	210
7_21	21002008 - 21996623	0.03	169
5_52	52001453 - 52993937	0.03	110
12_1	1014664 - 1996492	0.03	240
1_137	137008061 - 137997539	0.03	202
24_43	43000857 - 43960677	0.03	140
5_89	89002042 - 89996137	0.03	176
14_1	1002221 - 1999915	0.03	340
4_108	108002785 - 108993085	0.03	240
16_22	22003626 - 22997570	0.03	153
27_2	2001089 - 2988336	0.03	226
18_22	22013861 - 22998703	0.03	201
6_22	22004498 - 22997392	0.03	209
28_42	42003521 - 42996955	0.03	258
12_59	59004477 - 59995778	0.03	174
3_40	40008668 - 40993737	0.03	125
14_29	29006892 - 29995529	0.03	199
14_0	146715 - 998180	0.03	347
25_24	24004111 - 24999442	0.03	224
20_71	71012302 - 71965212	0.03	195
15_50	50032210 - 50999479	0.03	170
9_30	30016837 - 30993095	0.03	173
16_24	24000427 - 24979739	0.03	196
2_69	69069967 - 69967450	0.03	211
12_83	83013878 - 83999618	0.03	303
4_117	117000149 - 117992078	0.03	256
1_117	117003815 - 117999920	0.03	295
13_31	31002538 - 31997796	0.03	206
8_87	87003696 - 87999064	0.03	159
14_25	25002917 - 25995875	0.03	184
21_45	45000583 - 45997282	0.03	133
27_12	12004591 - 12994946	0.03	154
28_40	40000281 - 40999606	0.03	309
13_47	47000514 - 47999542	0.03	120
27_9	9005491 - 9999395	0.03	181
6_12	12000661 - 12994058	0.03	280
8_76	76004615 - 76995291	0.03	258
5_119	119002022 - 119997653	0.03	222
17_3	3013685 - 3999350	0.03	142
4_115	115001694 - 115999719	0.03	279
17_62	62004261 - 62991427	0.03	380
11_35	35020595 - 35991980	0.03	165
11_49	49001723 - 49940017	0.03	144
9_91	91006754 - 91996002	0.03	246
7_17	17000577 - 17993091	0.03	139
9_33	33001288 - 33993702	0.03	233
21_37	37005894 - 37999297	0.03	114
16_19	19000805 - 19998749	0.03	263
4_2	2006272 - 2992665	0.03	175
4_17	17005635 - 17979708	0.03	165
26_11	11002363 - 11998279	0.03	165
15_18	18014077 - 18993130	0.03	214
1_42	42008675 - 42997254	0.03	207
22_37	37006937 - 37998957	0.03	183
1_90	90010148 - 90991484	0.03	163
20_23	23000571 - 23999964	0.03	226
15_52	52005857 - 52998843	0.03	241
13_36	36016646 - 36999959	0.03	209
4_60	60004347 - 60999546	0.03	195
3_77	77005336 - 77998617	0.03	133
6_75	75001252 - 75990894	0.03	140
3_92	92003145 - 92997319	0.03	209
21_50	50014787 - 50994587	0.03	169
20_50	50005498 - 50986964	0.03	208
29_23	23003433 - 23999895	0.03	239
3_53	53005150 - 53999643	0.03	231
6_94	94002279 - 94984726	0.03	218
13_66	66004506 - 66999916	0.03	226
27_34	34005440 - 34986099	0.03	153
15_7	7000791 - 7939428	0.03	182
12_24	24011878 - 24998240	0.03	154
27_40	40000212 - 40997523	0.03	172
12_2	2010867 - 2995884	0.03	285
11_12	12001397 - 12996461	0.03	192
15_58	58001831 - 58996883	0.03	174
6_73	73016696 - 73997263	0.03	190
19_3	3010062 - 3998158	0.03	176
15_63	63013807 - 63964135	0.03	155
2_2	2000410 - 2994646	0.03	127
14_41	41001807 - 41999758	0.03	184
26_23	23000853 - 23999013	0.03	198
2_20	20011724 - 20999886	0.03	217
13_68	68001852 - 68997307	0.03	158
13_37	37008965 - 37998846	0.03	186
1_24	24000276 - 24999615	0.03	193
11_85	85002246 - 85999076	0.03	191
2_16	16023230 - 16996757	0.03	122
16_70	70006694 - 70998408	0.03	268
22_2	2019836 - 2994153	0.03	180
24_16	16004384 - 16997886	0.03	171
8_57	57014210 - 57998527	0.03	171
2_19	19001682 - 19978504	0.03	248
16_37	37002087 - 37997426	0.03	199
2_103	103003682 - 103997985	0.03	174
6_106	106018374 - 106997443	0.03	234
3_95	95012432 - 95996454	0.03	97
5_39	39002211 - 39999405	0.03	174
9_24	24000055 - 24999110	0.03	140
6_87	87000075 - 87998831	0.03	231
23_11	11005298 - 11970656	0.03	147
1_27	27011385 - 27989144	0.03	236
15_25	25000913 - 25989742	0.03	182
2_33	33000431 - 33992725	0.03	223
25_32	32001800 - 32999428	0.03	252
15_69	69012739 - 69996301	0.03	191
29_10	10004051 - 10986797	0.03	105
29_50	50001186 - 50947214	0.03	176
14_72	72001128 - 72993679	0.03	157
3_74	74000605 - 74991657	0.03	170
4_84	84001757 - 84998779	0.02	218
2_112	112000107 - 112998837	0.02	240
10_48	48015344 - 48997403	0.02	215
5_60	60007386 - 60993579	0.02	123
4_97	97000914 - 97999094	0.02	253
26_4	4002740 - 4999822	0.02	186
20_68	68006862 - 68998896	0.02	240
8_33	33002453 - 33988228	0.02	144
11_89	89000010 - 89993357	0.02	234
7_104	104008974 - 104995382	0.02	139
21_4	4011391 - 4993955	0.02	165
5_68	68002195 - 68985450	0.02	247
2_17	17002718 - 17994594	0.02	191
4_82	82004959 - 82986696	0.02	224
19_8	8001362 - 8998726	0.02	306
20_5	5022159 - 5996639	0.02	183
12_55	55001385 - 55997857	0.02	108
24_12	12000208 - 12996987	0.02	189
13_82	82002392 - 82998725	0.02	171
2_86	86007497 - 86999028	0.02	131
10_65	65001476 - 65996967	0.02	159
23_47	47005043 - 47991230	0.02	226
13_26	26003917 - 26982449	0.02	170
11_63	63002699 - 63989691	0.02	174
3_79	79000046 - 79987619	0.02	152
8_101	101008857 - 101985227	0.02	248
19_23	23006292 - 23999269	0.02	257
12_23	23008718 - 23993638	0.02	212
18_14	14005325 - 14995535	0.02	111
2_21	21001322 - 21998434	0.02	211
6_83	83045708 - 83999260	0.02	182
2_94	94002022 - 94998385	0.02	200
7_52	52007466 - 52997405	0.02	203
9_92	92000839 - 92994629	0.02	170
1_17	17003537 - 17992160	0.02	156
20_0	193030 - 982561	0.02	121
6_66	66001065 - 66997925	0.02	186
21_41	41001208 - 41993221	0.02	214
1_156	156009383 - 156999750	0.02	209
16_64	64001430 - 64974691	0.02	251
2_88	88023269 - 88994292	0.02	153
24_38	38006192 - 38984707	0.02	134
12_7	7017538 - 7993929	0.02	168
4_89	89005023 - 89997772	0.02	201
13_69	69011484 - 69999538	0.02	242
7_8	8004410 - 8827494	0.02	108
24_59	59009111 - 59993522	0.02	162
1_105	105000764 - 105999763	0.02	151
6_40	40003023 - 40983013	0.02	212
3_63	63000156 - 63993039	0.02	170
25_4	4004141 - 4997458	0.02	239
15_15	15006391 - 15980132	0.02	339
14_49	49021663 - 49998659	0.02	202
29_29	29000344 - 29998981	0.02	237
5_38	38000484 - 38993257	0.02	175
25_15	15018911 - 15999311	0.02	153
22_46	46000744 - 46996344	0.02	150
5_105	105003550 - 105992849	0.02	201
29_37	37035085 - 37999395	0.02	172
26_21	21000864 - 21994985	0.02	200
2_39	39000359 - 39994324	0.02	203
1_123	123000212 - 123997748	0.02	128
20_20	20006098 - 20985150	0.02	195
12_48	48006645 - 48997701	0.02	168
5_46	46001469 - 46989068	0.02	250
6_107	107002695 - 107992687	0.02	166
11_8	8005521 - 8996465	0.02	161
4_81	81002023 - 81999034	0.02	207
4_32	32010133 - 32916549	0.02	62
16_10	10003718 - 10997326	0.02	155
19_33	33001117 - 33998092	0.02	215
7_91	91003414 - 91946657	0.02	119
2_30	30003044 - 30998195	0.02	238
10_82	82002190 - 82996270	0.02	217
3_110	110028742 - 110992018	0.02	230
18_27	27004703 - 27995349	0.02	252
5_75	75004454 - 75996227	0.02	189
5_88	88000273 - 88985463	0.02	264
24_2	2001128 - 2996908	0.02	308
16_26	26002778 - 26999639	0.02	253
16_18	18002354 - 18999720	0.02	239
16_61	61011623 - 61994563	0.02	264
28_7	7001022 - 7995584	0.02	192
2_15	15018339 - 15999458	0.02	217
3_81	81003999 - 81987664	0.02	193
19_12	12008176 - 12992708	0.02	262
20_55	55005757 - 55985073	0.02	206
24_27	27004050 - 27996218	0.02	143
5_42	42003665 - 42996809	0.02	156
5_44	44048754 - 44997514	0.02	249
4_25	25012920 - 25992363	0.02	187
9_49	49002057 - 49999495	0.02	219
23_13	13004753 - 13992954	0.02	183
28_23	23023298 - 23990204	0.02	150
11_81	81001251 - 81998954	0.02	190
4_6	6002485 - 6985667	0.02	269
8_59	59000302 - 59994498	0.02	244
29_47	47001964 - 47999897	0.02	157
17_1	1015912 - 1999027	0.02	142
1_48	48025452 - 48999627	0.02	158
27_18	18023179 - 18998343	0.02	139
13_24	24004405 - 24999901	0.02	225
2_79	79001395 - 79996986	0.02	202
4_39	39001466 - 39960345	0.02	85
5_28	28000899 - 28997210	0.02	300
13_59	59003153 - 59989735	0.02	210
6_54	54004134 - 54994513	0.02	161
23_1	1002176 - 1997708	0.02	147
8_40	40001960 - 40998917	0.02	235
15_70	70018801 - 70996460	0.02	214
6_29	29006696 - 29999899	0.02	200
18_0	199888 - 998141	0.02	153
1_12	12000513 - 12994112	0.02	143
20_57	57010032 - 57999489	0.02	228
23_14	14000513 - 14998277	0.02	269
3_101	101003893 - 101998574	0.02	153
4_87	87005026 - 87991010	0.02	231
25_38	38007140 - 38994689	0.02	345
5_112	112019043 - 112995061	0.02	262
5_108	108006098 - 108993319	0.02	216
19_7	7003575 - 7997650	0.02	370
28_27	27000175 - 27997036	0.02	286
20_60	60069895 - 60995722	0.02	146
8_107	107000881 - 107984270	0.02	238
16_30	30002372 - 30984491	0.02	219
12_19	19013271 - 19990517	0.02	180
2_123	123000404 - 123999905	0.02	238
18_39	39010276 - 39986314	0.02	103
7_27	27001433 - 27996430	0.02	233
18_38	38014818 - 38977009	0.02	80
11_62	62022965 - 62978327	0.02	121
26_15	15026447 - 15987408	0.02	129
13_30	30017582 - 30996902	0.02	197
2_68	68003629 - 68998664	0.02	134
14_26	26001080 - 26997384	0.02	243
4_72	72017484 - 72996676	0.02	142
21_66	66048669 - 66992514	0.02	156
25_41	41000407 - 41996894	0.02	190
19_46	46003930 - 46986134	0.02	100
6_56	56000307 - 56997430	0.02	275
29_24	24001177 - 24998417	0.02	192
8_78	78001841 - 78997569	0.02	216
28_3	3005037 - 3999979	0.02	152
26_19	19000678 - 19998909	0.02	231
16_47	47005822 - 47996686	0.02	191
28_45	45017913 - 45935297	0.02	292
28_43	43011088 - 43999391	0.02	277
4_48	48010968 - 48998297	0.02	181
8_31	31001518 - 31995513	0.02	231
12_42	42006641 - 42999095	0.02	142
20_25	25003487 - 25997120	0.02	194
14_34	34001900 - 34999448	0.02	198
8_105	105000867 - 105998384	0.02	264
1_106	106005551 - 106998819	0.02	301
5_102	102001379 - 102805184	0.02	98
2_96	96006075 - 96980720	0.02	169
12_49	49002658 - 49992485	0.02	175
3_102	102018821 - 102990539	0.02	217
2_97	97018230 - 97997495	0.02	137
27_27	27018622 - 27996158	0.02	140
8_27	27018007 - 27973007	0.02	213
9_2	2002491 - 2998277	0.02	132
10_67	67024291 - 67966919	0.02	187
3_24	24002093 - 24998210	0.02	194
19_57	57009205 - 57982938	0.02	178
12_66	66030996 - 66992981	0.02	163
2_87	87008886 - 87940377	0.02	110
25_35	35000694 - 35992132	0.02	220
17_23	23004235 - 23999790	0.02	151
10_66	66002785 - 66990246	0.02	158
15_59	59002043 - 59995978	0.02	130
4_93	93004902 - 93990238	0.02	215
6_63	63004308 - 63998884	0.02	177
27_8	8002629 - 8998976	0.02	250
28_38	38010441 - 38999636	0.02	191
16_11	11001088 - 11993854	0.02	211
7_38	38002057 - 38995959	0.02	150
4_47	47009964 - 47995710	0.02	149
1_124	124003441 - 124999528	0.02	233
3_12	12134028 - 12936637	0.02	113
11_90	90005374 - 90998743	0.02	249
3_75	75001791 - 75964238	0.02	78
8_25	25005463 - 25999215	0.02	127
1_30	30003117 - 30995610	0.02	140
12_52	52000048 - 52994568	0.02	126
2_43	43002134 - 43988344	0.02	143
2_77	77009311 - 77961419	0.02	127
28_10	10001909 - 10990664	0.02	143
6_101	101005231 - 101998354	0.02	239
6_7	7000109 - 7996797	0.02	176
16_13	13011442 - 13979024	0.02	254
25_39	39002680 - 39998217	0.02	194
8_51	51043145 - 51998402	0.02	201
8_53	53002220 - 53996875	0.02	156
13_35	35001725 - 35996092	0.02	155
5_70	70004520 - 70997996	0.02	234
24_13	13006728 - 13993553	0.02	153
18_37	37002234 - 37999651	0.02	190
14_57	57001328 - 57999220	0.02	247
25_27	27036677 - 27996475	0.02	296
21_32	32001251 - 32883760	0.02	227
4_54	54035561 - 54946787	0.02	112
22_25	25006553 - 25997757	0.02	169
1_78	78000218 - 78997731	0.02	211
26_32	32002801 - 32992283	0.02	247
3_33	33003020 - 33995459	0.02	294
17_14	14013401 - 14995391	0.02	226
6_2	2002880 - 2994011	0.02	188
29_22	22005561 - 22989779	0.02	222
11_92	92000438 - 92994038	0.02	230
6_32	32002488 - 32981606	0.02	113
4_8	8003446 - 8999625	0.02	182
8_77	77024742 - 77997416	0.02	156
24_9	9005035 - 9997337	0.02	234
22_47	47010544 - 47985040	0.02	115
16_66	66006048 - 66993179	0.02	128
9_99	99006091 - 99990267	0.02	198
29_2	2006869 - 2993962	0.02	182
29_33	33004596 - 33986650	0.02	224
1_35	35002244 - 35985684	0.02	150
14_22	22001830 - 22996577	0.02	201
8_23	23025301 - 23999018	0.02	136
12_9	9004008 - 9992056	0.02	190
16_54	54001608 - 54999135	0.02	125
4_92	92002895 - 92994678	0.02	174
15_72	72001107 - 72999264	0.02	255
18_57	57010079 - 57993345	0.02	155
16_41	41033743 - 41986836	0.02	213
6_109	109010020 - 109984605	0.02	186
4_70	70001403 - 70991492	0.02	187
9_63	63000730 - 63999781	0.02	214
16_71	71002223 - 71998442	0.02	184
18_28	28004445 - 28993165	0.02	188
3_57	57000142 - 57998601	0.02	237
2_25	25002452 - 25996119	0.02	179
10_68	68009703 - 68998660	0.02	158
25_12	12005421 - 12994525	0.02	164
9_55	55005021 - 55998978	0.02	144
24_15	15002602 - 15993745	0.02	114
28_36	36000412 - 36993737	0.02	161
12_63	63001656 - 63997743	0.02	173
5_40	40003929 - 40998215	0.02	165
3_11	11011771 - 11930020	0.02	131
2_74	74012802 - 74985065	0.02	161
1_135	135004277 - 135999519	0.02	209
6_52	52015216 - 52998761	0.02	152
14_53	53002404 - 53995928	0.02	121
15_28	28018460 - 28992473	0.02	200
26_8	8002378 - 8998859	0.02	168
12_43	43005722 - 43996919	0.02	122
9_103	103003359 - 103999951	0.02	91
1_77	77002511 - 77992650	0.02	87
3_32	32009217 - 32993597	0.02	178
28_21	21019165 - 21897103	0.02	76
2_71	71022093 - 71982496	0.02	127
3_78	78005436 - 78995507	0.02	226
5_2	2015629 - 2991684	0.02	115
17_0	25017 - 994796	0.02	140
12_5	5010878 - 5995987	0.02	147
7_39	39007559 - 39997695	0.02	261
13_39	39007192 - 39995305	0.02	198
27_23	23001302 - 23994202	0.02	179
6_33	33007587 - 33998056	0.02	131
26_26	26001286 - 26998689	0.02	203
1_38	38000163 - 38982590	0.02	184
2_58	58002966 - 58994994	0.02	271
9_47	47005522 - 47997740	0.02	200
8_96	96001268 - 96992168	0.02	254
22_48	48002048 - 48997003	0.02	262
28_6	6002942 - 6999788	0.02	200
9_16	16001465 - 16995696	0.02	211
15_49	49043365 - 49989162	0.02	104
20_33	33014261 - 33977942	0.02	216
8_50	50008667 - 50987962	0.02	190
1_100	100000894 - 100998795	0.02	181
26_7	7006687 - 7995728	0.02	180
18_13	13034109 - 13963969	0.02	151
1_22	22003037 - 22970760	0.02	194
16_59	59001658 - 59998145	0.02	220
16_16	16003912 - 16999024	0.02	184
3_85	85009242 - 85993390	0.02	161
6_13	13000409 - 13987846	0.02	205
24_26	26002012 - 26999364	0.02	161
11_36	36001539 - 36999704	0.02	210
10_95	95012640 - 95994273	0.02	202
1_43	43009295 - 43996017	0.02	165
4_23	23004809 - 23999568	0.02	159
17_64	64005694 - 64999169	0.02	147
8_2	2000128 - 2996911	0.02	206
7_72	72008407 - 72997310	0.02	184
1_101	101006291 - 101987506	0.02	168
3_70	70001421 - 70987811	0.02	148
2_76	76000924 - 76991688	0.02	177
9_94	94002336 - 94993186	0.02	273
3_22	22002563 - 22997463	0.02	303
20_49	49015091 - 49999798	0.02	136
23_51	51009837 - 51997079	0.02	146
23_45	45004994 - 45998129	0.02	207
14_64	64007080 - 64997082	0.02	198
11_34	34001200 - 34999550	0.02	109
22_36	36019746 - 36995787	0.02	80
8_19	19001439 - 19987652	0.02	176
9_86	86004658 - 86994005	0.02	197
24_55	55000714 - 55980878	0.02	218
10_50	50008549 - 50994951	0.02	170
3_55	55008213 - 55997252	0.02	178
5_49	49010441 - 49998458	0.02	244
22_6	6000171 - 6988101	0.02	285
8_39	39009350 - 39997234	0.02	171
10_73	73002087 - 73998328	0.02	160
5_13	13004297 - 13989819	0.02	173
1_32	32007517 - 32998975	0.02	116
18_11	11002523 - 11976303	0.02	164
9_67	67001191 - 67992894	0.02	227
27_24	24004355 - 24981336	0.02	186
4_37	37004116 - 37996638	0.02	156
11_87	87001867 - 87999143	0.02	226
27_5	5006508 - 5991965	0.02	168
6_85	85026402 - 85993178	0.02	127
11_25	25000981 - 25986110	0.02	144
13_27	27024660 - 27991050	0.02	245
6_80	80002009 - 80997282	0.02	165
3_66	66001678 - 66994667	0.02	214
25_8	8002347 - 8994296	0.02	186
7_107	107002458 - 107997260	0.02	177
7_37	37003328 - 37998817	0.02	264
9_29	29003576 - 29994743	0.02	163
2_46	46002396 - 46977368	0.02	157
10_28	28001280 - 28999448	0.02	220
11_74	74000006 - 74998172	0.02	186
18_54	54002528 - 54998855	0.02	230
29_18	18016878 - 18993829	0.02	134
24_4	4002055 - 4988072	0.02	192
6_47	47000356 - 47993523	0.02	143
5_51	51001438 - 51998366	0.02	159
12_37	37001168 - 37976297	0.02	110
27_41	41002548 - 41999892	0.02	153
18_30	30010906 - 30989623	0.02	170
20_17	17001270 - 17991331	0.02	137
29_27	27000541 - 27980258	0.02	140
21_42	42003462 - 42996054	0.02	221
13_22	22000645 - 22989465	0.02	129
20_47	47002841 - 47999342	0.02	149
8_16	16014530 - 16998144	0.02	212
17_2	2000557 - 2999047	0.02	156
11_17	17008256 - 17983413	0.02	181
10_25	25202769 - 25999486	0.02	153
5_118	118002229 - 118997238	0.02	242
10_42	42002306 - 42998952	0.02	176
25_37	37003101 - 37980048	0.02	211
11_26	26002265 - 26989031	0.02	151
8_91	91000557 - 91998961	0.02	236
9_52	52000478 - 52999370	0.02	148
11_55	55005295 - 55997702	0.02	217
7_86	86003211 - 86992015	0.02	223
10_32	32010468 - 32985733	0.02	132
3_38	38003487 - 38970217	0.02	119
12_72	72022116 - 72996370	0.02	52
7_95	95001161 - 95994030	0.02	208
10_30	30000931 - 30997274	0.02	122
2_65	65011232 - 65994502	0.02	165
4_71	71001971 - 71998357	0.02	112
23_46	46019708 - 46997403	0.02	142
7_87	87004974 - 87999853	0.02	136
7_36	36006189 - 36998793	0.02	188
10_20	20001462 - 20999919	0.02	268
22_45	45040991 - 45997858	0.02	75
2_121	121018454 - 121997595	0.02	151
6_28	28008542 - 28998777	0.02	175
24_30	30010160 - 30990865	0.02	122
3_113	113001688 - 113992438	0.02	208
5_25	25000389 - 25997042	0.02	143
12_45	45007929 - 45972627	0.02	160
8_6	6000230 - 6995951	0.02	212
9_50	50003300 - 50979938	0.02	163
23_35	35011412 - 35939101	0.02	124
[truncated: 507 more rows]

## Sheet: BFT
Supplementary Table 3. Characterization of the 2,502 SNP windows associated with carcass and meat quality fat traits (intramuscular fat content, IMF; backfat thickness, BFT) in a Nellore cattle population.
Chr_Mb	Map position	Porportion Var (%)	N SNP/ window
9_4	4040113 - 4999917	0.45	196
1_63	63008675 - 63998464	0.45	201
9_46	46000672 - 46993133	0.26	184
5_104	104002715 - 104990551	0.24	302
17_18	18002778 - 18997485	0.24	335
9_55	55005021 - 55998978	0.24	144
7_3	3000052 - 3998084	0.23	351
13_52	52001168 - 52998893	0.22	212
7_96	96002065 - 96995101	0.21	523
21_23	23014366 - 23998400	0.21	224
11_83	83007058 - 83991353	0.2	225
1_27	27011385 - 27989144	0.2	236
3_106	106020475 - 106998604	0.19	625
19_61	61003595 - 61999291	0.19	690
6_83	83045708 - 83999260	0.19	182
11_0	116211 - 976371	0.18	201
22_57	57003914 - 57999168	0.18	413
6_81	81004682 - 81999668	0.18	136
11_94	94009683 - 94990985	0.17	151
7_2	2003622 - 2999865	0.17	941
13_36	36016646 - 36999959	0.17	209
24_60	60003905 - 60992057	0.17	265
7_6	6004935 - 6999689	0.16	358
13_8	8002476 - 8999608	0.16	168
23_28	28000166 - 28999843	0.16	998
13_62	62008103 - 62970133	0.16	194
6_113	113010774 - 113999468	0.15	350
23_24	24006319 - 24999486	0.15	456
6_55	55016204 - 55999770	0.15	190
10_81	81000683 - 81994535	0.15	263
2_4	4005132 - 4993720	0.15	447
7_41	41001331 - 41999018	0.15	159
10_63	63009289 - 63998572	0.15	169
6_57	57014951 - 57995574	0.14	275
11_7	7022202 - 7999989	0.14	278
8_92	92001685 - 92998837	0.14	133
9_57	57005126 - 57995543	0.14	191
5_106	106005386 - 106998987	0.13	389
10_100	100003017 - 100993691	0.13	300
1_88	88003430 - 88994361	0.13	160
1_141	141004842 - 141999044	0.13	304
7_79	79003488 - 79993991	0.13	232
10_55	55000462 - 55996960	0.13	254
2_106	106000679 - 106995139	0.13	297
9_100	100000501 - 100994388	0.13	311
6_82	82005641 - 82963611	0.13	131
10_101	101000939 - 101979687	0.13	281
22_56	56007811 - 56999636	0.13	544
11_2	2010050 - 2994503	0.13	433
16_73	73003432 - 73998548	0.12	257
3_1	1002857 - 1993103	0.12	262
23_27	27001214 - 27999487	0.12	993
23_7	7001759 - 7992522	0.12	560
6_105	105000575 - 105975747	0.12	278
9_12	12009299 - 12999710	0.12	209
18_35	35001105 - 35999752	0.12	297
28_41	41000591 - 41999819	0.12	654
7_40	40007863 - 40986842	0.12	348
10_58	58005103 - 58999279	0.12	187
15_80	80000635 - 80999287	0.12	350
1_140	140002136 - 140999546	0.12	305
28_28	28009956 - 28990416	0.12	268
23_33	33000637 - 33980949	0.12	391
21_48	48000312 - 48998477	0.12	289
12_53	53005032 - 53996401	0.12	228
11_10	10019463 - 10979085	0.12	262
9_43	43004563 - 43987690	0.12	261
23_3	3003312 - 3998351	0.12	487
17_56	56000659 - 56962591	0.12	292
19_22	22008922 - 22999912	0.12	571
1_87	87008062 - 87997541	0.11	317
7_43	43012380 - 43999567	0.11	281
26_2	2017609 - 2965639	0.11	142
1_145	145003499 - 145985875	0.11	483
15_66	66008203 - 66985964	0.11	174
7_13	13006300 - 13997828	0.11	292
7_14	14027335 - 14997492	0.11	326
12_23	23008718 - 23993638	0.11	212
1_149	149008358 - 149992046	0.11	269
2_18	18012804 - 18999358	0.11	570
15_27	27004417 - 27993620	0.11	212
15_53	53001513 - 53998553	0.11	540
3_43	43000322 - 43998187	0.11	406
16_78	78000821 - 78992645	0.11	222
18_55	55003614 - 55999300	0.11	309
11_103	103002093 - 103995542	0.11	508
11_67	67001539 - 67998614	0.11	373
8_102	102002850 - 102995627	0.11	398
11_69	69000025 - 69990135	0.11	262
11_77	77007289 - 77998589	0.11	243
1_36	36003649 - 36984896	0.11	169
25_7	7005490 - 7996817	0.11	309
12_1	1014664 - 1996492	0.11	240
1_66	66002875 - 66997482	0.11	317
19_62	62000115 - 62990449	0.11	259
15_50	50032210 - 50999479	0.11	170
21_55	55005344 - 55999682	0.11	457
22_38	38001881 - 38995393	0.11	188
17_65	65004563 - 65990895	0.11	383
10_28	28001280 - 28999448	0.11	220
23_30	30002264 - 30996451	0.11	396
3_116	116000362 - 116998883	0.11	356
4_91	91001265 - 91999869	0.1	313
8_89	89013126 - 89999282	0.1	192
12_12	12003818 - 12999176	0.1	240
4_90	90001832 - 90998921	0.1	249
27_15	15007492 - 15972586	0.1	549
8_64	64004141 - 64997734	0.1	295
8_90	90005138 - 90999884	0.1	292
27_1	1000473 - 1995717	0.1	458
24_47	47001711 - 47999017	0.1	223
6_54	54004134 - 54994513	0.1	161
5_112	112019043 - 112995061	0.1	262
3_16	16002329 - 16993403	0.1	493
1_111	111001754 - 111998209	0.1	324
21_34	34002592 - 34996832	0.1	242
13_67	67002639 - 67997403	0.1	313
6_70	70002717 - 70996176	0.1	198
4_116	116030141 - 116988071	0.1	357
12_73	73006869 - 73996723	0.1	394
17_72	72002111 - 72994341	0.1	473
11_13	13000244 - 13998800	0.1	333
17_48	48000208 - 48995066	0.1	300
21_24	24001919 - 24999242	0.1	186
25_2	2002112 - 2999620	0.1	427
3_0	72432 - 994133	0.1	349
18_21	21001983 - 21991054	0.1	231
3_57	57000142 - 57998601	0.1	237
29_23	23003433 - 23999895	0.1	239
10_54	54018319 - 54999092	0.1	236
2_128	128005175 - 128995448	0.1	448
8_59	59000302 - 59994498	0.1	244
16_72	72005414 - 72986022	0.1	201
2_130	130006042 - 130999646	0.1	312
11_70	70000592 - 70999803	0.1	417
3_26	26003048 - 26999515	0.1	348
19_55	55002949 - 55993970	0.1	481
21_8	8002256 - 8990564	0.1	253
23_9	9002285 - 9995835	0.1	319
3_99	99000052 - 99999327	0.1	199
8_43	43006002 - 43999491	0.1	252
11_40	40004084 - 40993160	0.1	132
5_12	12000187 - 12998609	0.1	279
7_25	25002036 - 25996292	0.1	162
24_45	45002532 - 45998027	0.1	360
7_11	11008026 - 11998769	0.1	295
23_39	39017785 - 39993460	0.09	375
13_74	74001367 - 74998531	0.09	238
9_58	58002055 - 58999312	0.09	183
8_17	17000509 - 17997749	0.09	240
6_103	103001926 - 103998733	0.09	275
25_1	1008101 - 1998152	0.09	425
1_143	143006156 - 143990473	0.09	353
6_91	91004206 - 91997741	0.09	479
4_29	29019668 - 29978512	0.09	131
7_4	4004072 - 4999479	0.09	467
24_46	46001103 - 46998705	0.09	382
26_45	45000315 - 45991032	0.09	287
3_60	60011167 - 60998506	0.09	264
15_10	10009169 - 10995940	0.09	101
17_4	4002203 - 4995588	0.09	280
9_21	21007438 - 21999814	0.09	182
5_10	10007302 - 10994897	0.09	248
21_51	51004221 - 51995671	0.09	194
14_16	16003894 - 16999886	0.09	392
8_66	66001999 - 66996033	0.09	233
13_6	6020312 - 6997098	0.09	201
15_75	75001240 - 75979305	0.09	362
1_26	26016426 - 26996074	0.09	260
2_44	44006736 - 44976930	0.09	402
1_65	65001539 - 65992322	0.09	277
11_66	66003170 - 66997805	0.09	257
6_102	102001066 - 102997366	0.09	338
7_45	45002554 - 45997784	0.09	264
4_93	93004902 - 93990238	0.09	215
13_27	27024660 - 27991050	0.09	245
13_20	20001972 - 20996698	0.09	246
7_15	15003861 - 15999737	0.09	426
16_71	71002223 - 71998442	0.09	184
13_46	46001270 - 46997138	0.09	177
7_5	5000869 - 5986079	0.09	408
3_9	9010601 - 9999667	0.09	338
2_91	91000747 - 91997067	0.09	239
7_27	27001433 - 27996430	0.09	233
10_96	96001727 - 96995599	0.09	205
8_70	70000880 - 70999838	0.09	245
8_69	69000326 - 69984207	0.09	259
13_25	25004655 - 25991716	0.09	289
1_106	106005551 - 106998819	0.09	301
16_45	45001932 - 45976821	0.09	247
12_74	74000709 - 74993459	0.09	260
12_16	16001395 - 16992517	0.09	322
2_43	43002134 - 43988344	0.09	143
16_27	27004105 - 27997792	0.09	302
18_6	6004692 - 6999851	0.09	320
9_89	89003908 - 89997808	0.09	317
10_42	42002306 - 42998952	0.09	176
14_77	77000616 - 77993352	0.09	294
8_42	42001745 - 42999872	0.09	186
11_21	21001092 - 21999597	0.09	332
25_38	38007140 - 38994689	0.09	345
26_39	39003367 - 39997048	0.09	333
17_41	41002973 - 41998242	0.09	149
3_7	7000130 - 7999676	0.09	354
26_24	24000264 - 24994351	0.09	300
12_86	86010584 - 86999504	0.09	401
2_84	84007409 - 84994306	0.09	198
23_12	12023706 - 12999037	0.08	172
12_10	10005671 - 10996482	0.08	271
6_6	6006660 - 6999496	0.08	340
11_98	98000159 - 98983275	0.08	520
1_153	153003549 - 153984980	0.08	343
7_75	75000736 - 75994447	0.08	246
11_11	11004112 - 11997293	0.08	218
17_70	70008622 - 70998909	0.08	323
18_49	49010819 - 49996778	0.08	419
24_21	21005468 - 21996372	0.08	397
22_59	59002507 - 59994863	0.08	447
15_22	22013823 - 22990257	0.08	371
11_90	90005374 - 90998743	0.08	249
27_8	8002629 - 8998976	0.08	250
17_57	57007268 - 57999953	0.08	323
4_104	104001072 - 104997883	0.08	240
26_43	43002473 - 43997786	0.08	272
5_65	65004222 - 65991178	0.08	250
1_2	2003168 - 2999989	0.08	314
5_4	4003948 - 4993400	0.08	228
23_40	40003900 - 40999966	0.08	300
10_11	11006443 - 11995400	0.08	377
10_20	20001462 - 20999919	0.08	268
17_43	43003194 - 43999382	0.08	254
4_101	101021300 - 101980346	0.08	344
15_73	73003062 - 73998829	0.08	239
15_23	23004927 - 23999365	0.08	285
3_3	3003047 - 3997537	0.08	336
3_56	56002902 - 56999586	0.08	227
2_28	28000567 - 28999834	0.08	258
3_6	6003229 - 6998302	0.08	493
9_67	67001191 - 67992894	0.08	227
27_5	5006508 - 5991965	0.08	168
11_100	100001653 - 100996569	0.08	413
9_16	16001465 - 16995696	0.08	211
11_73	73003103 - 73994142	0.08	211
23_25	25007552 - 25965936	0.08	482
2_135	135000074 - 135990633	0.08	424
14_71	71006898 - 71993928	0.08	198
10_37	37022308 - 37997882	0.08	427
9_18	18002180 - 18991646	0.08	215
17_36	36005412 - 36997980	0.08	189
13_59	59003153 - 59989735	0.08	210
7_10	10164955 - 10709248	0.08	27
16_1	1003557 - 1998682	0.08	324
18_40	40004385 - 40999730	0.08	223
22_3	3002472 - 3998430	0.08	162
17_44	44000397 - 44993517	0.08	289
1_68	68003374 - 68998337	0.08	333
22_52	52001867 - 52999211	0.08	394
13_21	21007507 - 21996776	0.08	225
12_13	13000363 - 13998240	0.08	298
9_28	28000756 - 28999063	0.08	286
16_77	77001124 - 77994025	0.08	237
8_1	1002800 - 1995772	0.08	349
19_53	53016238 - 53997645	0.08	423
11_72	72006006 - 72999902	0.08	352
3_8	8000302 - 8998750	0.08	276
11_82	82001946 - 82975586	0.08	220
23_32	32001270 - 32999208	0.08	310
8_40	40001960 - 40998917	0.08	235
10_77	77027256 - 77991418	0.08	220
8_75	75000268 - 75998048	0.08	329
1_86	86009003 - 86992461	0.08	190
7_44	44000321 - 44996982	0.08	262
11_34	34001200 - 34999550	0.08	109
12_33	33010337 - 33991344	0.08	255
28_33	33003723 - 33999457	0.08	358
8_74	74000421 - 74996706	0.08	302
17_53	53019206 - 53999047	0.08	334
4_112	112000501 - 112999362	0.08	326
20_20	20006098 - 20985150	0.08	195
2_111	111019511 - 111997646	0.08	163
4_117	117000149 - 117992078	0.08	256
28_40	40000281 - 40999606	0.08	309
3_118	118005060 - 118994414	0.07	322
13_69	69011484 - 69999538	0.07	242
15_46	46031202 - 46988255	0.07	718
19_51	51002851 - 51998812	0.07	381
13_64	64001360 - 64987275	0.07	257
9_64	64001472 - 64998814	0.07	204
11_95	95012628 - 95995830	0.07	213
13_30	30017582 - 30996902	0.07	197
18_8	8002055 - 8995993	0.07	247
7_37	37003328 - 37998817	0.07	264
4_98	98005337 - 98996143	0.07	375
9_60	60013194 - 60990031	0.07	268
2_69	69069967 - 69967450	0.07	211
20_39	39003925 - 39998266	0.07	287
10_12	12008924 - 12999600	0.07	400
10_26	26000585 - 26994730	0.07	533
2_133	133001557 - 133994401	0.07	438
3_33	33003020 - 33995459	0.07	294
2_132	132000150 - 132998827	0.07	268
17_60	60007610 - 60987923	0.07	175
14_81	81007936 - 81998381	0.07	450
5_119	119002022 - 119997653	0.07	222
5_61	61032110 - 61979889	0.07	161
11_92	92000438 - 92994038	0.07	230
14_1	1002221 - 1999915	0.07	340
11_105	105000299 - 105996630	0.07	531
3_27	27001730 - 27998446	0.07	310
27_37	37016738 - 37978927	0.07	503
21_58	58001119 - 58982450	0.07	386
2_73	73002297 - 73998784	0.07	216
28_26	26005016 - 26994268	0.07	309
6_45	45003364 - 45993307	0.07	249
1_23	23002703 - 23997686	0.07	240
19_56	56021654 - 56995200	0.07	341
17_63	63005497 - 63995113	0.07	458
20_19	19013236 - 19997112	0.07	214
14_30	30000234 - 30997329	0.07	381
17_58	58002989 - 58997921	0.07	231
13_68	68001852 - 68997307	0.07	158
18_48	48003913 - 48991172	0.07	286
10_89	89002079 - 89999830	0.07	231
19_42	42000945 - 42998152	0.07	267
21_4	4011391 - 4993955	0.07	165
5_109	109006138 - 109999262	0.07	431
28_13	13020055 - 13987733	0.07	232
18_64	64003637 - 64996555	0.07	279
21_22	22001027 - 22990406	0.07	223
21_68	68000819 - 68997578	0.07	420
6_3	3000383 - 3982587	0.07	253
1_152	152000450 - 152999627	0.07	336
26_33	33000927 - 33999447	0.07	226
6_53	53000180 - 53991211	0.07	211
28_18	18040987 - 18961258	0.07	117
24_51	51002582 - 51995703	0.07	186
3_14	14001840 - 14998951	0.07	414
3_51	51004078 - 51994852	0.07	173
13_72	72000211 - 72998104	0.07	328
17_73	73000066 - 73136931	0.07	29
8_36	36000482 - 36999145	0.07	276
9_38	38001640 - 38994242	0.07	255
4_14	14002326 - 14988223	0.07	164
11_17	17008256 - 17983413	0.07	181
29_39	39038879 - 39995443	0.07	142
15_15	15006391 - 15980132	0.07	339
13_10	10000050 - 10967380	0.07	124
14_26	26001080 - 26997384	0.07	243
13_34	34017629 - 34998916	0.07	227
1_133	133001240 - 133996692	0.07	204
4_69	69004419 - 69999387	0.07	221
24_1	1035171 - 1999886	0.07	191
17_26	26004501 - 26999897	0.07	166
16_18	18002354 - 18999720	0.07	239
16_21	21000021 - 21995931	0.07	239
2_98	98004019 - 98996053	0.07	368
12_58	58000524 - 58990459	0.07	182
21_9	9002515 - 9999035	0.07	211
17_12	12000164 - 12999768	0.07	223
27_28	28002492 - 28999467	0.07	191
7_35	35001997 - 35998293	0.07	225
5_1	1000164 - 1990753	0.07	246
20_7	7003891 - 7999772	0.07	214
12_83	83013878 - 83999618	0.07	303
6_85	85026402 - 85993178	0.07	127
28_29	29013128 - 29993308	0.07	418
21_44	44001422 - 44999371	0.07	293
8_93	93012021 - 93991711	0.07	196
6_52	52015216 - 52998761	0.07	152
14_76	76000105 - 76999200	0.07	436
14_21	21006874 - 21999296	0.07	323
3_111	111001148 - 111990688	0.07	240
16_16	16003912 - 16999024	0.07	184
28_9	9016013 - 9999877	0.07	382
6_108	108000672 - 108998281	0.07	214
7_12	12001793 - 12999953	0.07	302
17_0	25017 - 994796	0.07	140
29_30	30002183 - 30997482	0.07	249
3_30	30000206 - 30991485	0.07	306
15_51	51000744 - 51999021	0.07	442
29_34	34005435 - 34993268	0.07	301
3_82	82004962 - 82997743	0.07	149
14_2	2001936 - 2995098	0.07	275
26_46	46005531 - 46998758	0.07	357
10_88	88004935 - 88996528	0.07	424
2_5	5001679 - 5999643	0.07	523
8_28	28004299 - 28995790	0.07	207
18_24	24012261 - 24998305	0.07	256
14_62	62000754 - 62996870	0.07	359
18_2	2004116 - 2998473	0.07	303
5_113	113000182 - 113998838	0.07	402
1_138	138003073 - 138998343	0.07	212
2_89	89002282 - 89999034	0.07	337
12_15	15001873 - 15996457	0.07	395
7_103	103004030 - 103999905	0.07	203
9_39	39003891 - 39994853	0.07	214
1_74	74000411 - 74999820	0.07	149
24_58	58003365 - 58993154	0.07	292
22_17	17001877 - 17991311	0.07	261
5_41	41001347 - 41988782	0.07	170
3_2	2004188 - 2999523	0.07	229
4_9	9009844 - 9998895	0.07	321
9_23	23005171 - 23999993	0.07	263
7_74	74010431 - 74999020	0.07	192
16_79	79003916 - 79996725	0.06	396
10_82	82002190 - 82996270	0.06	217
5_67	67004367 - 67999454	0.06	364
20_47	47002841 - 47999342	0.06	149
9_36	36001072 - 36994536	0.06	303
9_62	62001067 - 62994939	0.06	170
6_67	67001682 - 67997838	0.06	264
3_34	34004331 - 34996447	0.06	274
1_157	157009019 - 157999002	0.06	191
2_49	49003969 - 49997743	0.06	197
9_72	72043930 - 72991727	0.06	197
19_27	27022307 - 27999213	0.06	196
2_2	2000410 - 2994646	0.06	127
15_41	41011469 - 41992743	0.06	290
11_49	49001723 - 49940017	0.06	144
26_8	8002378 - 8998859	0.06	168
19_14	14003208 - 14999305	0.06	414
7_109	109002551 - 109984544	0.06	233
16_19	19000805 - 19998749	0.06	263
13_19	19002924 - 19997310	0.06	317
5_96	96004017 - 96998528	0.06	295
1_72	72003127 - 72997866	0.06	285
26_49	49001264 - 49999629	0.06	260
3_15	15000925 - 15996410	0.06	506
6_117	117002222 - 117790754	0.06	322
17_59	59005311 - 59998216	0.06	206
13_12	12003877 - 12996845	0.06	355
5_32	32001940 - 32998735	0.06	325
1_89	89000487 - 89996131	0.06	135
4_76	76050915 - 76987819	0.06	289
24_61	61006032 - 61999159	0.06	335
27_9	9005491 - 9999395	0.06	181
9_88	88002666 - 88992206	0.06	258
21_60	60001146 - 60995826	0.06	341
1_92	92002626 - 92994652	0.06	177
11_15	15005429 - 15994141	0.06	258
13_78	78010148 - 78995240	0.06	279
16_43	43004284 - 43999694	0.06	282
18_65	65001458 - 65813782	0.06	293
5_83	83013320 - 83993010	0.06	294
22_58	58011616 - 58998923	0.06	331
18_42	42000860 - 42997926	0.06	262
10_10	10071332 - 10997261	0.06	465
1_108	108004691 - 108998980	0.06	292
17_66	66004199 - 66980228	0.06	266
16_76	76003897 - 76996602	0.06	339
2_100	100007393 - 100987693	0.06	73
14_41	41001807 - 41999758	0.06	184
9_70	70007561 - 70996906	0.06	157
29_43	43003218 - 43997566	0.06	454
9_83	83001098 - 83985751	0.06	244
1_156	156009383 - 156999750	0.06	209
14_7	7000442 - 7998250	0.06	256
9_74	74003596 - 74996793	0.06	266
17_54	54001709 - 54989964	0.06	214
12_34	34000656 - 34985211	0.06	262
13_70	70000731 - 70998811	0.06	278
13_31	31002538 - 31997796	0.06	206
26_44	44002984 - 44990910	0.06	258
21_17	17001598 - 17991780	0.06	195
16_34	34001397 - 34999843	0.06	218
9_11	11005733 - 11999462	0.06	250
10_93	93000194 - 93999527	0.06	201
16_11	11001088 - 11993854	0.06	211
6_59	59000170 - 59990298	0.06	235
24_50	50000820 - 50999128	0.06	363
2_41	41006493 - 41991251	0.06	138
7_67	67003225 - 67989639	0.06	247
8_78	78001841 - 78997569	0.06	216
21_19	19001173 - 19959949	0.06	335
25_26	26010397 - 26975817	0.06	291
18_56	56001943 - 56991401	0.06	459
6_79	79000798 - 79997861	0.06	224
14_78	78002278 - 78992685	0.06	250
19_7	7003575 - 7997650	0.06	370
19_47	47005169 - 47980681	0.06	160
21_66	66048669 - 66992514	0.06	156
17_28	28024142 - 28991205	0.06	160
7_16	16006715 - 16977365	0.06	352
19_52	52003697 - 52994501	0.06	195
14_29	29006892 - 29995529	0.06	199
24_17	17000569 - 17999679	0.06	177
1_7	7006049 - 7996760	0.06	250
27_24	24004355 - 24981336	0.06	186
24_26	26002012 - 26999364	0.06	161
8_41	41004966 - 41999654	0.06	285
16_74	74002197 - 74997569	0.06	281
12_82	82013680 - 82988691	0.06	272
9_80	80003970 - 80989386	0.06	302
29_5	5003380 - 5990581	0.06	172
11_25	25000981 - 25986110	0.06	144
14_59	59000719 - 59996601	0.06	200
19_12	12008176 - 12992708	0.06	262
17_35	35005739 - 35999338	0.06	110
5_57	57002803 - 57975759	0.06	218
18_41	41006993 - 41991736	0.06	173
13_53	53006663 - 53999909	0.06	275
2_102	102001099 - 102989349	0.06	177
29_20	20003350 - 20991818	0.06	144
11_30	30002064 - 30994145	0.06	204
4_97	97000914 - 97999094	0.06	253
18_34	34002373 - 34993742	0.06	319
13_17	17007026 - 17999945	0.06	430
19_6	6006015 - 6999545	0.06	217
11_9	9013505 - 9981566	0.06	336
5_115	115000310 - 115999231	0.06	384
17_61	61002338 - 61990069	0.06	370
6_90	90001215 - 90999178	0.06	266
1_151	151001062 - 151997244	0.06	319
26_26	26001286 - 26998689	0.06	203
19_13	13010749 - 13999944	0.06	234
5_71	71008379 - 71999332	0.06	246
8_99	99001202 - 99984790	0.06	331
13_28	28007507 - 28983353	0.06	298
15_45	45000341 - 45980861	0.06	352
18_54	54002528 - 54998855	0.06	230
14_66	66000389 - 66998683	0.06	344
15_5	5002138 - 5997455	0.06	205
22_49	49000003 - 49999285	0.06	260
6_89	89003807 - 89999668	0.06	280
8_67	67000007 - 67997372	0.06	281
25_40	40001783 - 40986560	0.06	306
13_73	73000959 - 73999310	0.06	324
2_112	112000107 - 112998837	0.06	240
20_11	11006991 - 11992181	0.06	167
13_13	13000910 - 13992863	0.06	208
1_73	73001802 - 73999278	0.06	134
8_0	47495 - 989937	0.06	175
28_5	5009083 - 5999496	0.06	269
8_37	37001902 - 37999042	0.06	200
8_101	101008857 - 101985227	0.06	248
4_108	108002785 - 108993085	0.06	240
6_2	2002880 - 2994011	0.06	188
11_99	99007757 - 99998104	0.06	374
6_92	92000059 - 92999958	0.06	206
2_59	59001934 - 59999008	0.06	270
2_131	131016611 - 131999511	0.06	364
14_65	65001283 - 65998057	0.06	155
19_46	46003930 - 46986134	0.06	100
22_18	18005764 - 18999452	0.06	218
12_18	18000849 - 18991910	0.06	231
16_51	51001193 - 51997279	0.06	353
18_61	61272616 - 61998407	0.06	159
23_17	17000045 - 17982795	0.06	294
3_47	47003047 - 47997796	0.06	171
18_1	1001326 - 1993480	0.06	423
14_9	9001556 - 9992090	0.06	212
2_7	7005090 - 7992332	0.06	220
9_19	19000294 - 19992076	0.06	180
1_155	155004466 - 155996307	0.06	265
8_88	88004211 - 88986355	0.06	334
14_32	32000934 - 32995254	0.06	282
29_33	33004596 - 33986650	0.06	224
7_87	87004974 - 87999853	0.05	136
18_23	23005283 - 23997900	0.05	262
4_111	111002398 - 111999986	0.05	304
12_32	32011863 - 32997030	0.05	282
24_57	57002003 - 57994865	0.05	471
22_51	51000013 - 51999960	0.05	325
16_41	41033743 - 41986836	0.05	213
1_69	69002530 - 69987972	0.05	318
3_93	93003108 - 93998819	0.05	319
19_29	29020652 - 29986773	0.05	424
19_2	2013788 - 2992169	0.05	108
8_95	95001997 - 95996033	0.05	280
5_14	14052875 - 14993891	0.05	134
5_30	30009089 - 30998794	0.05	231
5_5	5008721 - 5997870	0.05	251
15_77	77003935 - 77997353	0.05	446
29_11	11007221 - 11996294	0.05	243
26_21	21000864 - 21994985	0.05	200
29_29	29000344 - 29998981	0.05	237
19_8	8001362 - 8998726	0.05	306
18_53	53005804 - 53995535	0.05	301
22_48	48002048 - 48997003	0.05	262
2_19	19001682 - 19978504	0.05	248
12_9	9004008 - 9992056	0.05	190
22_14	14004162 - 14989023	0.05	374
21_14	14002212 - 14997702	0.05	349
23_38	38011553 - 38999278	0.05	156
8_68	68010954 - 68998930	0.05	250
18_7	7003614 - 7983032	0.05	259
4_105	105004160 - 105798942	0.05	199
13_5	5000616 - 5964186	0.05	187
23_48	48004810 - 48999776	0.05	292
16_61	61011623 - 61994563	0.05	264
19_34	34003868 - 34990461	0.05	325
1_148	148004054 - 148994370	0.05	122
26_25	25017287 - 25999943	0.05	287
1_24	24000276 - 24999615	0.05	193
7_7	7003336 - 7999703	0.05	236
11_43	43002765 - 43984231	0.05	152
29_10	10004051 - 10986797	0.05	105
27_26	26001211 - 26993309	0.05	186
25_15	15018911 - 15999311	0.05	153
22_28	28005533 - 28993799	0.05	194
14_24	24001112 - 24986291	0.05	199
7_32	32003326 - 32987422	0.05	149
15_42	42010983 - 42994593	0.05	208
20_31	31003971 - 31995375	0.05	199
9_47	47005522 - 47997740	0.05	200
7_1	1000989 - 1997360	0.05	372
2_55	55001124 - 55994457	0.05	205
1_58	58005786 - 58999514	0.05	301
9_93	93002229 - 93980448	0.05	84
4_99	99018124 - 99992904	0.05	268
11_89	89000010 - 89993357	0.05	234
5_49	49010441 - 49998458	0.05	244
9_59	59002492 - 59950924	0.05	184
5_73	73008214 - 73997211	0.05	303
19_24	24006181 - 24988756	0.05	335
17_45	45005032 - 45968059	0.05	236
23_46	46019708 - 46997403	0.05	142
10_46	46001413 - 46999888	0.05	378
1_76	76011435 - 76991240	0.05	169
10_99	99019477 - 99998408	0.05	212
3_49	49005609 - 49965823	0.05	296
7_100	100002021 - 100995950	0.05	188
18_62	62012803 - 62960861	0.05	304
21_64	64003997 - 64999968	0.05	259
6_36	36007206 - 36999602	0.05	212
20_57	57010032 - 57999489	0.05	228
17_50	50001282 - 50998538	0.05	275
11_68	68013370 - 68998759	0.05	241
11_54	54002357 - 54997420	0.05	171
9_51	51002993 - 51995073	0.05	139
3_10	10004165 - 10996957	0.05	229
17_16	16021240 - 16995200	0.05	291
2_109	109005864 - 109999601	0.05	150
4_74	74001584 - 74997292	0.05	238
9_91	91006754 - 91996002	0.05	246
2_122	122004233 - 122999778	0.05	286
11_80	80013371 - 80994200	0.05	175
8_3	3001991 - 3998989	0.05	232
17_40	40000682 - 40994830	0.05	316
12_84	84002288 - 84997248	0.05	264
13_9	9007350 - 9996532	0.05	150
4_95	95003614 - 95985582	0.05	289
11_1	1006049 - 1993269	0.05	231
10_67	67024291 - 67966919	0.05	187
7_102	102002982 - 102987227	0.05	251
3_20	20003877 - 20963973	0.05	255
6_61	61004745 - 61996360	0.05	236
10_97	97012541 - 97997817	0.05	207
7_105	105008277 - 105993232	0.05	136
4_65	65016218 - 65999968	0.05	185
20_41	41001580 - 41999118	0.05	242
20_50	50005498 - 50986964	0.05	208
2_92	92010845 - 92992933	0.05	277
15_62	62002607 - 62994714	0.05	173
14_72	72001128 - 72993679	0.05	157
6_68	68003453 - 68999983	0.05	248
11_28	28070090 - 28993304	0.05	174
3_87	87002696 - 87981115	0.05	231
7_62	62003396 - 62996719	0.05	446
17_47	47002486 - 47999489	0.05	237
9_31	31000376 - 31999714	0.05	200
23_31	31001559 - 31991768	0.05	313
12_48	48006645 - 48997701	0.05	168
15_35	35008517 - 35997719	0.05	219
29_16	16020143 - 16994889	0.05	183
23_21	21016147 - 21994528	0.05	240
7_76	76010065 - 76994778	0.05	167
2_13	13021026 - 13986677	0.05	268
6_97	97003155 - 97995387	0.05	331
8_110	110029335 - 110991698	0.05	233
14_54	54005233 - 54998786	0.05	241
9_85	85002344 - 85998008	0.05	233
5_34	34026616 - 34997441	0.05	189
28_36	36000412 - 36993737	0.05	161
25_24	24004111 - 24999442	0.05	224
17_49	49005929 - 49992433	0.05	218
7_92	92044136 - 92997587	0.05	157
10_56	56006388 - 56992916	0.05	158
3_120	120003566 - 120951023	0.05	238
2_14	14031469 - 14989110	0.05	156
11_44	44002165 - 44999935	0.05	181
11_4	4005226 - 4999740	0.05	284
9_66	66004751 - 66997004	0.05	186
3_23	23003630 - 23999294	0.05	276
7_39	39007559 - 39997695	0.05	261
18_52	52001023 - 52996214	0.05	340
20_33	33014261 - 33977942	0.05	216
17_22	22010699 - 22992140	0.05	199
1_22	22003037 - 22970760	0.05	194
4_103	103003613 - 103999729	0.05	280
10_8	8000085 - 8992580	0.05	271
11_46	46000815 - 46952277	0.05	206
1_104	104007485 - 104998803	0.05	155
13_23	23000062 - 23998049	0.05	217
3_117	117000919 - 117999651	0.05	472
7_81	81002985 - 81999643	0.05	284
17_71	71018811 - 71994682	0.05	346
14_33	33002721 - 33998155	0.05	238
5_88	88000273 - 88985463	0.05	264
9_10	10017942 - 10996332	0.05	238
9_17	17005827 - 17999547	0.05	184
25_29	29004250 - 29999675	0.05	213
14_5	5008566 - 5995097	0.05	240
2_107	107001447 - 107993344	0.05	379
28_20	20015338 - 20991370	0.05	138
8_80	80006730 - 80988399	0.05	190
23_45	45004994 - 45998129	0.05	207
1_56	56021744 - 56981545	0.05	253
8_9	9001289 - 9996924	0.05	365
12_6	6001952 - 6992050	0.05	216
24_32	32004836 - 32997747	0.05	257
5_74	74003243 - 74997016	0.05	528
13_42	42000272 - 42980133	0.05	262
6_11	11000894 - 11998148	0.05	280
2_124	124000646 - 124991104	0.05	295
13_55	55014895 - 55998528	0.05	274
21_11	11001805 - 11997059	0.05	154
2_118	118001373 - 118999999	0.05	372
13_65	65005900 - 65993522	0.05	234
3_86	86006873 - 86990929	0.05	188
26_34	34001038 - 34998086	0.05	334
5_36	36000322 - 36988260	0.05	179
6_114	114001338 - 114999484	0.05	362
12_56	56008848 - 56976092	0.05	129
1_8	8007396 - 8993587	0.05	167
15_55	55001528 - 55994725	0.05	207
8_97	97005040 - 97999819	0.05	260
9_8	8000846 - 8998767	0.05	229
2_104	104002180 - 104981208	0.05	234
27_38	38010040 - 38999951	0.05	281
1_46	46002109 - 46995104	0.05	187
9_44	44002496 - 44999394	0.05	174
1_124	124003441 - 124999528	0.05	233
7_61	61001713 - 61996316	0.05	398
8_8	8001911 - 8999156	0.05	280
7_36	36006189 - 36998793	0.05	188
16_63	63018037 - 63996759	0.05	379
26_20	20009774 - 20981947	0.05	257
4_114	114005076 - 114999989	0.05	330
8_53	53002220 - 53996875	0.05	156
21_47	47003743 - 47997586	0.05	281
16_13	13011442 - 13979024	0.05	254
16_75	75004094 - 75998666	0.05	312
22_5	5005775 - 5999501	0.05	300
2_0	83872 - 999035	0.05	171
23_47	47005043 - 47991230	0.05	226
1_6	6014507 - 6993662	0.05	216
17_6	6000521 - 6985910	0.05	310
15_8	8024134 - 8992704	0.05	197
19_38	38005572 - 38998897	0.05	194
3_67	67002171 - 67992303	0.05	185
13_35	35001725 - 35996092	0.05	155
10_87	87011958 - 87994883	0.05	263
11_101	101001692 - 101994416	0.05	322
1_94	94013887 - 94989819	0.05	166
26_47	47001072 - 47996899	0.05	221
11_71	71001638 - 71991744	0.05	142
4_15	15001811 - 15994778	0.05	248
14_27	27000847 - 27990212	0.05	324
14_18	18001723 - 18992565	0.05	214
6_21	21012021 - 21998673	0.05	231
24_10	10001429 - 10998775	0.05	186
23_19	19004259 - 19997146	0.05	346
2_119	119003868 - 119992620	0.05	185
13_22	22000645 - 22989465	0.05	129
26_18	18010948 - 18999956	0.05	359
16_65	65001053 - 65997628	0.05	216
5_27	27006734 - 27988216	0.05	249
27_36	36001320 - 36985135	0.05	289
19_48	48006468 - 48992395	0.05	511
22_41	41003250 - 41993925	0.05	241
5_114	114002531 - 114999346	0.05	286
24_8	8001175 - 8997982	0.05	287
4_81	81002023 - 81999034	0.05	207
1_40	40002323 - 40997855	0.05	138
1_107	107005490 - 107990137	0.05	244
3_44	44007480 - 44996762	0.05	248
1_10	10006649 - 10993957	0.05	287
18_19	19004126 - 19999153	0.05	165
7_52	52007466 - 52997405	0.05	203
1_21	21019752 - 21994065	0.05	254
2_47	47018450 - 47991855	0.05	143
17_10	10002322 - 10970094	0.05	271
3_25	25001314 - 25997892	0.05	303
11_85	85002246 - 85999076	0.05	191
24_12	12000208 - 12996987	0.05	189
25_6	6005834 - 6995389	0.05	236
16_4	4003297 - 4995635	0.05	192
15_24	24003080 - 24978137	0.05	351
14_23	23002545 - 23996776	0.05	242
24_33	33002823 - 33999616	0.05	160
18_15	15003875 - 15998089	0.05	218
15_72	72001107 - 72999264	0.05	255
7_29	29000104 - 29996961	0.05	188
26_16	16011937 - 16994096	0.05	158
4_38	38003710 - 38997030	0.05	176
6_7	7000109 - 7996797	0.05	176
27_7	7271881 - 7999660	0.05	259
11_31	31001894 - 31995008	0.05	223
24_20	20001447 - 20999899	0.05	190
1_29	29000934 - 29992256	0.05	189
3_48	48006297 - 48996293	0.05	246
8_65	65000176 - 65999236	0.05	283
9_86	86004658 - 86994005	0.05	197
22_0	118253 - 997903	0.05	371
21_29	29011227 - 29990490	0.05	189
7_82	82003101 - 82983728	0.05	260
28_32	32002131 - 32998334	0.05	248
22_11	11001623 - 11998865	0.05	286
12_4	4012964 - 4996150	0.05	192
2_60	60002225 - 60998436	0.05	286
6_39	39019377 - 39987895	0.05	168
8_52	52002449 - 52998186	0.04	249
6_1	1010922 - 1999273	0.04	198
5_100	100000637 - 100999711	0.04	237
18_9	9000454 - 9994564	0.04	286
8_24	24004589 - 24994269	0.04	194
9_77	77003664 - 77997932	0.04	160
22_21	21002792 - 21999012	0.04	206
9_76	76007083 - 76999728	0.04	267
6_37	37000373 - 37996786	0.04	144
3_108	108002916 - 108996760	0.04	258
18_20	20006144 - 20998128	0.04	210
17_9	9000401 - 9999005	0.04	201
16_37	37002087 - 37997426	0.04	199
1_82	82003032 - 82983409	0.04	161
25_8	8002347 - 8994296	0.04	186
11_50	50019484 - 50987518	0.04	157
3_79	79000046 - 79987619	0.04	152
26_40	40001763 - 40989440	0.04	239
6_100	100045680 - 100996459	0.04	215
7_80	80000255 - 80997362	0.04	352
9_7	7003717 - 7997892	0.04	268
10_84	84002112 - 84999064	0.04	216
20_22	22004757 - 22999962	0.04	264
20_63	63001073 - 63992548	0.04	257
5_51	51001438 - 51998366	0.04	159
17_14	14013401 - 14995391	0.04	226
12_11	11007878 - 11997586	0.04	402
11_106	106001418 - 106942315	0.04	233
27_19	19010663 - 19998776	0.04	288
22_39	39007383 - 39994392	0.04	316
13_3	3021516 - 3998345	0.04	153
3_29	29013108 - 29990118	0.04	224
17_11	11043350 - 11995548	0.04	213
15_44	44003339 - 44995021	0.04	222
29_12	12005395 - 12999201	0.04	218
7_26	26002845 - 26998724	0.04	262
6_15	15002530 - 15998214	0.04	299
4_28	28001413 - 28982198	0.04	179
10_43	43004178 - 43992277	0.04	210
28_37	37003827 - 37993439	0.04	236
6_60	60002709 - 60997203	0.04	301
10_6	6001515 - 6996455	0.04	281
10_85	85003025 - 85985320	0.04	208
10_75	75001681 - 75999791	0.04	218
13_76	76008507 - 76996851	0.04	241
6_112	112068182 - 112985270	0.04	176
19_41	41009183 - 41999450	0.04	156
15_76	76007949 - 76998730	0.04	353
13_77	77001849 - 77995637	0.04	376
20_65	65001165 - 65992098	0.04	282
29_40	40032967 - 40996919	0.04	263
8_27	27018007 - 27973007	0.04	213
26_10	10013518 - 10999020	0.04	245
26_48	48000051 - 48998951	0.04	189
28_4	4000000 - 4997347	0.04	225
2_126	126030793 - 126994272	0.04	186
19_20	20007548 - 20981242	0.04	402
7_22	22001928 - 22964331	0.04	125
26_42	42004012 - 42997966	0.04	388
23_13	13004753 - 13992954	0.04	183
11_45	45001990 - 45994889	0.04	183
12_68	68004966 - 68998605	0.04	249
10_90	90001311 - 90990223	0.04	333
4_66	66003550 - 66973580	0.04	192
14_43	43000150 - 43987458	0.04	174
3_19	19016244 - 19988776	0.04	288
9_33	33001288 - 33993702	0.04	233
10_16	16003820 - 16989105	0.04	195
8_100	100005159 - 100997468	0.04	257
1_75	75000671 - 75968766	0.04	257
6_111	111002846 - 111997287	0.04	228
8_26	26007747 - 26959039	0.04	146
6_86	86011626 - 86996470	0.04	225
1_137	137008061 - 137997539	0.04	202
21_5	5000544 - 5994582	0.04	175
14_79	79002036 - 79999619	0.04	219
25_19	19019658 - 19997367	0.04	212
18_36	36004333 - 36989775	0.04	329
17_69	69041540 - 69999312	0.04	318
12_80	80007211 - 80997355	0.04	195
9_14	14002885 - 14997640	0.04	244
6_69	69002846 - 69989392	0.04	277
6_30	30000032 - 30995061	0.04	237
10_61	61011595 - 61994022	0.04	144
29_24	24001177 - 24998417	0.04	192
6_35	35004065 - 35997067	0.04	173
22_13	13004280 - 13999159	0.04	128
15_82	82024856 - 82997211	0.04	209
2_30	30003044 - 30998195	0.04	238
25_0	38780 - 998927	0.04	300
5_107	107000963 - 107997689	0.04	200
11_104	104018886 - 104997566	0.04	360
13_16	16002705 - 16983802	0.04	274
2_39	39000359 - 39994324	0.04	203
27_41	41002548 - 41999892	0.04	153
2_90	90007831 - 90986591	0.04	259
5_28	28000899 - 28997210	0.04	300
11_36	36001539 - 36999704	0.04	210
20_30	30012077 - 30991900	0.04	148
15_65	65001181 - 65996839	0.04	142
8_79	79013998 - 79999031	0.04	175
7_68	68003819 - 68999539	0.04	165
12_24	24011878 - 24998240	0.04	154
9_24	24000055 - 24999110	0.04	140
17_30	30030785 - 30996894	0.04	122
9_97	97024516 - 97997650	0.04	324
9_65	65002320 - 65997562	0.04	276
28_34	34002470 - 34997510	0.04	238
1_113	113043467 - 113992652	0.04	193
9_9	9019348 - 9999186	0.04	178
6_48	48002715 - 48999131	0.04	222
7_70	70002297 - 70999858	0.04	193
5_99	99000381 - 99999687	0.04	127
12_7	7017538 - 7993929	0.04	168
7_63	63001499 - 63998096	0.04	290
13_40	40001169 - 40994267	0.04	223
29_21	21004867 - 21992917	0.04	179
15_11	11004493 - 11989212	0.04	158
14_37	37007337 - 37992973	0.04	332
3_42	42020184 - 42999223	0.04	242
6_19	19001340 - 19995229	0.04	229
9_42	42000834 - 42998594	0.04	216
16_17	17006582 - 17998172	0.04	192
2_56	56001148 - 56992965	0.04	168
24_56	56023171 - 56993166	0.04	261
7_101	101000478 - 101999525	0.04	216
25_36	36002361 - 36999081	0.04	297
3_84	84001530 - 84979801	0.04	213
1_144	144000785 - 144993502	0.04	368
6_75	75001252 - 75990894	0.04	140
10_38	38003089 - 38994321	0.04	257
14_67	67002166 - 67998459	0.04	268
19_49	49005695 - 49993823	0.04	304
21_43	43004640 - 43999241	0.04	162
1_38	38000163 - 38982590	0.04	184
25_33	33047277 - 33993722	0.04	262
3_109	109007736 - 109994917	0.04	203
17_67	67035708 - 67996705	0.04	182
6_46	46022683 - 46995567	0.04	201
6_104	104001347 - 104999833	0.04	246
11_38	38005555 - 38999654	0.04	117
7_18	18002750 - 18998905	0.04	256
22_46	46000744 - 46996344	0.04	150
11_81	81001251 - 81998954	0.04	190
20_4	4059557 - 4993558	0.04	198
1_1	1000495 - 1997766	0.04	302
28_8	8066958 - 8997685	0.04	274
4_42	42014141 - 42995352	0.04	116
5_44	44048754 - 44997514	0.04	249
10_95	95012640 - 95994273	0.04	202
10_2	2000878 - 2997906	0.04	249
26_22	22026038 - 22998324	0.04	160
2_127	127003068 - 127998974	0.04	267
16_29	29005761 - 29998949	0.04	316
5_19	19000208 - 19997870	0.04	253
12_5	5010878 - 5995987	0.04	147
15_54	54003674 - 54964092	0.04	297
9_99	99006091 - 99990267	0.04	198
15_25	25000913 - 25989742	0.04	182
24_22	22000433 - 22999348	0.04	245
23_22	22001279 - 22993955	0.04	207
24_49	49000825 - 49997522	0.04	209
16_50	50050099 - 50993158	0.04	115
4_80	80004239 - 80991805	0.04	174
20_29	29009069 - 29992467	0.04	198
10_48	48015344 - 48997403	0.04	215
19_5	5003741 - 5992486	0.04	286
1_93	93002601 - 93992518	0.04	187
5_70	70004520 - 70997996	0.04	234
2_24	24004909 - 24997795	0.04	301
26_17	17001290 - 17996462	0.04	240
18_3	3020193 - 3997169	0.04	208
13_26	26003917 - 26982449	0.04	170
1_127	127001571 - 127990064	0.04	297
10_7	7002886 - 7997819	0.04	332
25_27	27036677 - 27996475	0.04	296
21_16	16003329 - 16995187	0.04	318
6_94	94002279 - 94984726	0.04	218
13_66	66004506 - 66999916	0.04	226
9_101	101007945 - 101999655	0.04	283
18_43	43001232 - 43994330	0.04	217
14_20	20000761 - 20996155	0.04	209
29_8	8000855 - 8999856	0.04	254
16_25	25000298 - 25992845	0.04	184
13_14	14000178 - 14994533	0.04	196
5_64	64012955 - 64974495	0.04	183
13_18	18000801 - 18999684	0.04	293
13_71	71000420 - 71995354	0.04	271
1_3	3004195 - 3998532	0.04	308
13_51	51062525 - 51999604	0.04	205
6_43	43009159 - 43996499	0.04	251
8_105	105000867 - 105998384	0.04	264
14_50	50006402 - 50986924	0.04	142
3_88	88020745 - 88998556	0.04	205
16_60	60005712 - 60992097	0.04	264
8_11	11022395 - 11992734	0.04	224
14_49	49021663 - 49998659	0.04	202
8_13	13001009 - 13998338	0.04	179
4_70	70001403 - 70991492	0.04	187
9_95	95004063 - 95994698	0.04	260
17_55	55000088 - 55999148	0.04	279
22_22	22002221 - 22992792	0.04	210
29_45	45002540 - 45999176	0.04	239
24_7	7006000 - 7998097	0.04	217
5_24	24003848 - 24997040	0.04	189
24_38	38006192 - 38984707	0.04	134
28_45	45017913 - 45935297	0.04	292
22_16	16006035 - 16986773	0.04	305
18_46	46004320 - 46998274	0.04	315
1_128	128006641 - 128990974	0.04	288
13_24	24004405 - 24999901	0.04	225
23_6	6011256 - 6997992	0.04	248
10_98	98001480 - 98961402	0.04	156
6_115	115004176 - 115988536	0.04	306
25_32	32001800 - 32999428	0.04	252
28_35	35004148 - 35996059	0.04	249
4_61	61001803 - 61943146	0.04	132
1_150	150009136 - 150998714	0.04	188
13_1	1019389 - 1997524	0.04	193
4_49	49001158 - 49992899	0.04	220
5_6	6001249 - 6998828	0.04	237
8_83	83005334 - 83983600	0.04	231
9_61	61003860 - 61999008	0.04	192
10_15	15030222 - 15999141	0.04	296
29_14	14001475 - 14994767	0.04	180
14_73	73023004 - 73989719	0.04	266
10_79	79035728 - 79996502	0.04	248
11_16	16005025 - 16991887	0.04	141
18_0	199888 - 998141	0.04	153
19_54	54022589 - 54994606	0.04	309
28_7	7001022 - 7995584	0.04	192
4_13	13003891 - 13999973	0.04	148
29_42	42000568 - 42997385	0.04	248
2_1	1005580 - 1987827	0.04	324
6_109	109010020 - 109984605	0.04	186
4_8	8003446 - 8999625	0.04	182
16_28	28009405 - 28998872	0.04	297
5_108	108006098 - 108993319	0.04	216
7_34	34005770 - 34991907	0.04	200
21_7	7000949 - 7989028	0.04	236
20_27	27002882 - 27979819	0.04	154
5_68	68002195 - 68985450	0.04	247
20_26	26001959 - 26979888	0.04	248
21_12	12008440 - 12995609	0.04	264
4_106	106005412 - 106998641	0.04	254
20_58	58001826 - 58995871	0.04	291
10_3	3011504 - 3998830	0.04	195
16_80	80007649 - 80940668	0.04	354
10_92	92010714 - 92998538	0.04	337
10_13	13012818 - 13992120	0.04	259
27_32	32000332 - 32995455	0.04	182
12_61	61000636 - 61999275	0.04	172
9_87	87003916 - 87998883	0.04	221
25_11	11000334 - 11977178	0.04	260
8_76	76004615 - 76995291	0.04	258
2_115	115009327 - 115990688	0.04	174
1_118	118002576 - 118993661	0.04	215
9_69	69013074 - 69983431	0.04	190
4_7	7002243 - 7998417	0.04	230
6_26	26004919 - 26981744	0.04	216
21_67	67034431 - 67998610	0.04	270
2_29	29000003 - 29999843	0.04	242
25_21	21003074 - 21999114	0.04	337
14_61	61003115 - 61997969	0.04	234
8_4	4000698 - 4990321	0.04	195
3_13	13035046 - 13997525	0.04	271
9_34	34000358 - 34996690	0.04	253
4_26	26004210 - 26996484	0.04	127
18_11	11002523 - 11976303	0.04	164
5_97	97010133 - 97999330	0.04	278
1_99	99000351 - 99998320	0.04	218
2_26	26000698 - 26996116	0.04	318
14_14	14015632 - 14970387	0.04	232
3_95	95012432 - 95996454	0.04	97
18_4	4005190 - 4997139	0.04	273
15_74	74003128 - 74979771	0.04	241
24_39	39014471 - 39998436	0.04	197
23_2	2003386 - 2998733	0.04	193
8_54	54001792 - 54998231	0.04	154
27_16	16001170 - 16999178	0.04	174
1_129	129004519 - 129997789	0.04	170
11_47	47003680 - 47986721	0.04	246
8_47	47004633 - 47991047	0.04	200
6_16	16003907 - 16987499	0.04	211
4_86	86021702 - 86996327	0.04	182
1_53	53002284 - 53999752	0.04	222
20_13	13000284 - 13999072	0.04	179
8_107	107000881 - 107984270	0.04	238
29_36	36013403 - 36998151	0.04	210
27_40	40000212 - 40997523	0.04	172
14_60	60001153 - 60993853	0.04	209
1_64	64000211 - 64986399	0.04	277
4_4	4000879 - 4993259	0.04	280
15_83	83003844 - 83996173	0.04	236
20_55	55005757 - 55985073	0.04	206
1_134	134002260 - 134977390	0.04	289
10_1	1005489 - 1998466	0.04	319
18_28	28004445 - 28993165	0.04	188
18_27	27004703 - 27995349	0.04	252
17_27	27001630 - 27988574	0.04	210
4_102	102022436 - 102998732	0.04	265
11_102	102017981 - 102992931	0.04	426
20_2	2001082 - 2973931	0.04	138
8_94	94000142 - 94996079	0.04	190
20_16	16005753 - 16999784	0.04	169
2_103	103003682 - 103997985	0.04	174
4_72	72017484 - 72996676	0.04	142
8_104	104000350 - 104997438	0.04	275
20_60	60069895 - 60995722	0.04	146
19_45	45027873 - 45996253	0.04	218
19_17	17000194 - 17999598	0.04	356
10_86	86005669 - 86997958	0.04	232
6_12	12000661 - 12994058	0.04	280
7_99	99022101 - 99989561	0.04	151
26_27	27004133 - 27999584	0.04	209
5_111	111001917 - 111992554	0.04	162
24_40	40000964 - 40995002	0.04	210
11_20	20005361 - 20991880	0.04	190
5_85	85001128 - 85988160	0.04	192
2_120	120055915 - 120999510	0.04	237
19_4	4009153 - 4996936	0.04	177
2_8	8007836 - 8999207	0.04	194
11_93	93003874 - 93993044	0.04	218
16_14	14000487 - 14997840	0.04	173
29_17	17012049 - 17994774	0.04	194
14_19	19000175 - 19999660	0.04	330
9_78	78003490 - 78999133	0.04	124
13_75	75002259 - 75988427	0.04	234
29_25	25001578 - 25994822	0.04	211
11_86	86004663 - 86992640	0.04	241
25_41	41000407 - 41996894	0.04	190
1_114	114003887 - 114997565	0.04	202
4_82	82004959 - 82986696	0.04	224
17_51	51001472 - 51997636	0.04	234
19_23	23006292 - 23999269	0.04	257
14_68	68002844 - 68994724	0.04	200
23_23	23015165 - 23998366	0.04	225
4_115	115001694 - 115999719	0.04	279
1_112	112008192 - 112991428	0.04	172
26_37	37000297 - 37976569	0.04	231
21_33	33039085 - 33998333	0.04	282
15_68	68004082 - 68985372	0.04	168
21_56	56000340 - 56997100	0.04	301
4_19	19004726 - 19988534	0.04	228
18_5	5009832 - 5999627	0.04	312
14_15	15003980 - 15995821	0.04	329
1_81	81013093 - 81988741	0.04	204
9_75	75005426 - 75995158	0.04	168
24_23	23000934 - 23989659	0.04	140
21_21	21002238 - 21996137	0.04	310
5_91	91009835 - 91991272	0.04	151
10_50	50008549 - 50994951	0.04	170
21_38	38029886 - 38996747	0.04	126
8_2	2000128 - 2996911	0.04	206
16_2	2004104 - 2994874	0.04	335
19_60	60004506 - 60996259	0.04	202
26_7	7006687 - 7995728	0.04	180
20_64	64003803 - 64998257	0.04	174
5_22	22012983 - 22995543	0.04	242
14_22	22001830 - 22996577	0.04	201
20_35	35014981 - 35999631	0.04	228
20_24	24002319 - 24992716	0.04	160
20_9	9000088 - 9997663	0.04	227
2_125	125004883 - 125983006	0.04	183
16_70	70006694 - 70998408	0.04	268
1_51	51011631 - 51996151	0.04	142
15_37	37005894 - 37998638	0.04	212
26_36	36001335 - 36998527	0.04	240
17_15	15001963 - 15999618	0.04	207
19_25	25000673 - 25996332	0.04	316
11_42	42003065 - 42986009	0.04	155
19_33	33001117 - 33998092	0.04	215
21_35	35006330 - 35976045	0.04	267
10_21	21000139 - 21997536	0.04	361
1_122	122001195 - 122988782	0.04	156
4_3	3006565 - 3999940	0.04	238
27_34	34005440 - 34986099	0.04	153
12_59	59004477 - 59995778	0.04	174
2_57	57002823 - 57984165	0.04	198
17_52	52001293 - 52998964	0.04	253
6_76	76019359 - 76994223	0.04	130
13_56	56007342 - 56994116	0.04	176
1_110	110001181 - 110995758	0.03	172
13_61	61001207 - 61984176	0.03	322
3_112	112007451 - 112987163	0.03	235
7_24	24001958 - 24998871	0.03	165
17_46	46005257 - 46999410	0.03	208
17_7	7004111 - 7993200	0.03	131
15_34	34007568 - 34997350	0.03	295
7_93	93001417 - 93995726	0.03	190
7_19	19003857 - 19994042	0.03	287
27_23	23001302 - 23994202	0.03	179
6_42	42001155 - 42988343	0.03	213
21_26	26004619 - 26995272	0.03	211
20_3	3001433 - 3997804	0.03	213
15_81	81000598 - 81987859	0.03	268
16_68	68003785 - 68977235	0.03	177
15_39	39000937 - 39994062	0.03	220
10_36	36003426 - 36987606	0.03	192
8_33	33002453 - 33988228	0.03	144
29_9	9002027 - 9999176	0.03	208
5_21	21001035 - 21999504	0.03	222
8_48	48003657 - 48995217	0.03	266
20_61	61021706 - 61999267	0.03	239
23_14	14000513 - 14998277	0.03	269
29_26	26002764 - 26996318	0.03	243
4_50	50018053 - 50996653	0.03	137
5_17	17004741 - 17997631	0.03	214
27_30	30000362 - 30995435	0.03	210
1_139	139020646 - 139999028	0.03	223
27_25	25002817 - 25980667	0.03	226
3_119	119002065 - 119998502	0.03	164
3_114	114003445 - 114999714	0.03	237
15_71	71003020 - 71999461	0.03	205
8_112	112141408 - 112924061	0.03	56
8_49	49001487 - 49987545	0.03	209
1_78	78000218 - 78997731	0.03	211
6_14	14016316 - 14986637	0.03	132
14_4	4001987 - 4997735	0.03	247
16_39	39003169 - 39995279	0.03	101
22_53	53001014 - 53993598	0.03	355
2_129	129001723 - 129993187	0.03	257
29_22	22005561 - 22989779	0.03	222
7_106	106002291 - 106999796	0.03	257
12_50	50005950 - 50998307	0.03	265
20_36	36000336 - 36999618	0.03	186
1_119	119005514 - 119997048	0.03	205
1_130	130003656 - 130995751	0.03	252
1_49	49000320 - 49986157	0.03	111
13_41	41008667 - 41997566	0.03	220
15_56	56004309 - 56999523	0.03	251
24_11	11002848 - 11999365	0.03	225
8_73	73001997 - 73997871	0.03	260
9_6	6025176 - 6995794	0.03	207
7_65	65002103 - 65995503	0.03	301
10_17	17017982 - 17999494	0.03	179
22_1	1006228 - 1999320	0.03	182
2_23	23003379 - 23992508	0.03	248
20_1	1003153 - 1999845	0.03	230
23_42	42000919 - 42999307	0.03	145
6_44	44013227 - 44994171	0.03	284
28_23	23023298 - 23990204	0.03	150
25_42	42006526 - 42250149	0.03	54
8_56	56006214 - 56997675	0.03	126
12_79	79003516 - 79976980	0.03	297
16_22	22003626 - 22997570	0.03	153
1_20	20002080 - 20986297	0.03	186
8_29	29000008 - 29980013	0.03	241
1_57	57002311 - 57995836	0.03	195
11_87	87001867 - 87999143	0.03	226
15_52	52005857 - 52998843	0.03	241
19_19	19002409 - 19998164	0.03	306
3_94	94001614 - 94986746	0.03	183
5_48	48019819 - 48997403	0.03	128
8_10	10002701 - 10997333	0.03	297
7_20	20014708 - 20991457	0.03	205
22_31	31006588 - 31998463	0.03	145
23_51	51009837 - 51997079	0.03	146
5_102	102001379 - 102805184	0.03	98
6_71	71005466 - 71994729	0.03	233
2_134	134000989 - 134996933	0.03	225
11_96	96005787 - 96999575	0.03	275
18_18	18016983 - 18998411	0.03	180
17_39	39003067 - 39992384	0.03	245
22_33	33001476 - 33920048	0.03	131
1_25	25002709 - 25987030	0.03	198
15_70	70018801 - 70996460	0.03	214
25_25	25005872 - 25977453	0.03	256
10_64	64004374 - 64996077	0.03	180
2_38	38001263 - 38999159	0.03	236
13_80	80015620 - 80989171	0.03	116
21_32	32001251 - 32883760	0.03	227
2_80	80003205 - 80996456	0.03	199
7_94	94005447 - 94996212	0.03	230
12_51	51002505 - 51999640	0.03	133
11_24	24006988 - 24978075	0.03	206
5_105	105003550 - 105992849	0.03	201
11_74	74000006 - 74998172	0.03	186
8_98	98002363 - 98999741	0.03	315
1_97	97002118 - 97973122	0.03	212
3_59	59008114 - 59996641	0.03	197
25_12	12005421 - 12994525	0.03	164
21_57	57000406 - 57991101	0.03	301
27_4	4004287 - 4985714	0.03	224
27_12	12004591 - 12994946	0.03	154
9_27	27004304 - 27999881	0.03	276
28_2	2003170 - 2993013	0.03	216
7_48	48003024 - 48997966	0.03	224
10_5	5003335 - 5999770	0.03	204
4_77	77009668 - 77987236	0.03	244
2_53	53006003 - 53989732	0.03	165
29_2	2006869 - 2993962	0.03	182
27_13	13019579 - 13998836	0.03	224
21_50	50014787 - 50994587	0.03	169
3_91	91000798 - 91991120	0.03	300
6_17	17020509 - 17995442	0.03	216
26_29	29010083 - 29997997	0.03	148
5_43	43001997 - 43988794	0.03	219
13_38	38000024 - 38998669	0.03	231
10_66	66002785 - 66990246	0.03	158
21_25	25001780 - 25993584	0.03	181
26_50	50001260 - 50999704	0.03	152
5_86	86005125 - 86998376	0.03	171
1_43	43009295 - 43996017	0.03	165
1_142	142000532 - 142999209	0.03	249
6_47	47000356 - 47993523	0.03	143
6_33	33007587 - 33998056	0.03	131
6_73	73016696 - 73997263	0.03	190
4_40	40024495 - 40994417	0.03	184
1_146	146004642 - 146998596	0.03	319
28_27	27000175 - 27997036	0.03	286
5_35	35001321 - 35988479	0.03	201
3_107	107001247 - 107986009	0.03	229
26_4	4002740 - 4999822	0.03	186
4_64	64002018 - 64986620	0.03	118
12_60	60001101 - 60999505	0.03	154
3_55	55008213 - 55997252	0.03	178
5_50	50002153 - 50996899	0.03	212
21_53	53001547 - 53996880	0.03	175
9_103	103003359 - 103999951	0.03	91
14_0	146715 - 998180	0.03	347
17_62	62004261 - 62991427	0.03	380
4_55	55016518 - 55999318	0.03	160
12_21	21007160 - 21993716	0.03	276
3_78	78005436 - 78995507	0.03	226
21_52	52008984 - 52992855	0.03	150
7_55	55022225 - 55995072	0.03	170
8_77	77024742 - 77997416	0.03	156
2_79	79001395 - 79996986	0.03	202
2_51	51000272 - 51999897	0.03	124
22_15	15015238 - 15998599	0.03	204
11_5	5001561 - 5998069	0.03	251
29_4	4005978 - 4992518	0.03	130
20_42	42007881 - 42994736	0.03	189
5_16	16000954 - 16998834	0.03	165
6_101	101005231 - 101998354	0.03	239
26_35	35005506 - 35993293	0.03	245
3_18	18000005 - 18995865	0.03	202
4_89	89005023 - 89997772	0.03	201
3_61	61002539 - 61996881	0.03	189
12_0	90415 - 999242	0.03	111
12_78	78000708 - 78991079	0.03	263
13_60	60000395 - 60999218	0.03	244
9_68	68000054 - 68997049	0.03	165
28_39	39067222 - 39998640	0.03	226
16_36	36000751 - 36999498	0.03	262
7_86	86003211 - 86992015	0.03	223
20_53	53001157 - 53998039	0.03	168
9_3	3003385 - 3999013	0.03	127
15_1	1033187 - 1998109	0.03	135
3_97	97002410 - 97988187	0.03	144
14_8	8000022 - 8999569	0.03	249
8_18	18000269 - 18996605	0.03	185
25_10	10003336 - 10997096	0.03	229
6_22	22004498 - 22997392	0.03	209
27_11	11001051 - 11999245	0.03	215
27_35	35005423 - 35997373	0.03	255
16_67	67005515 - 67991454	0.03	254
21_49	49006937 - 49998177	0.03	246
19_10	10004010 - 10982521	0.03	201
8_50	50008667 - 50987962	0.03	190
9_48	48001155 - 48998376	0.03	183
2_12	12004830 - 12962518	0.03	171
13_11	11381117 - 11999723	0.03	181
3_83	83003855 - 83997838	0.03	205
27_43	43004178 - 43996211	0.03	172
2_52	52003884 - 52998946	0.03	175
12_71	71020218 - 71993287	0.03	102
16_44	44003620 - 44997400	0.03	230
21_13	13022508 - 13994936	0.03	190
14_80	80000378 - 80997228	0.03	243
21_30	30002489 - 30977480	0.03	279
13_2	2032418 - 2996487	0.03	194
20_51	51000364 - 51996470	0.03	134
12_85	85011047 - 85992275	0.03	278
29_28	28023398 - 28997402	0.03	228
8_96	96001268 - 96992168	0.03	254
3_115	115002705 - 115998784	0.03	245
19_40	40020219 - 40988612	0.03	232
7_78	78000151 - 78999283	0.03	164
5_118	118002229 - 118997238	0.03	242
2_114	114003278 - 114997904	0.03	128
21_10	10000937 - 10998810	0.03	196
20_21	21012432 - 21999297	0.03	230
7_28	28001747 - 28989609	0.03	179
7_31	31001653 - 31993011	0.03	190
24_14	14000178 - 14990690	0.03	206
16_26	26002778 - 26999639	0.03	253
24_16	16004384 - 16997886	0.03	171
23_29	29001677 - 29995581	0.03	195
25_34	34004014 - 34995680	0.03	286
9_22	22000407 - 22975419	0.03	210
3_4	4011725 - 4971088	0.03	200
18_29	29006031 - 29971960	0.03	217
16_56	56000346 - 56994149	0.03	255
1_17	17003537 - 17992160	0.03	156
6_50	50006848 - 50984367	0.03	189
2_6	6005043 - 6994702	0.03	313
6_65	65002167 - 65997980	0.03	197
10_49	49005641 - 49985267	0.03	194
9_40	40001687 - 40987423	0.03	250
21_42	42003462 - 42996054	0.03	221
17_2	2000557 - 2999047	0.03	156
26_30	30023400 - 30991965	0.03	173
27_39	39000641 - 39996916	0.03	165
12_65	65001452 - 65999500	0.03	159
10_76	76000784 - 76997205	0.03	272
8_103	103002874 - 103995949	0.03	217
10_60	60010272 - 60977829	0.03	131
3_92	92003145 - 92997319	0.03	209
26_19	19000678 - 19998909	0.03	231
20_46	46005764 - 46969967	0.03	123
22_47	47010544 - 47985040	0.03	115
8_106	106002971 - 106998696	0.03	266
3_58	58009183 - 58998631	0.03	204
5_87	87002497 - 87980383	0.03	189
27_10	10003070 - 10995555	0.03	174
11_12	12001397 - 12996461	0.03	192
1_70	70000977 - 70984341	0.03	299
14_69	69004421 - 69993242	0.03	286
11_23	23002563 - 23992969	0.03	164
7_49	49001481 - 49986510	0.03	254
1_18	18004094 - 18989294	0.03	205
4_36	36004211 - 36999096	0.03	167
9_84	84003459 - 84998944	0.03	141
22_32	32030443 - 32999745	0.03	208
10_22	22002150 - 22965315	0.03	169
29_13	13000834 - 13997723	0.03	200
16_47	47005822 - 47996686	0.03	191
18_47	47000329 - 47986400	0.03	181
20_8	8000600 - 8997165	0.03	142
22_10	10005352 - 10999203	0.03	257
29_48	48001418 - 48978074	0.03	171
15_9	9004934 - 9992802	0.03	178
1_105	105000764 - 105999763	0.03	151
24_24	24008606 - 24997901	0.03	104
11_62	62022965 - 62978327	0.03	121
2_83	83016660 - 83990738	0.03	123
10_19	19011858 - 19996516	0.03	234
15_20	20008883 - 20992768	0.03	178
11_65	65002835 - 65992298	0.03	193
8_61	61001157 - 61982609	0.03	218
21_37	37005894 - 37999297	0.03	114
2_99	99004940 - 99998680	0.03	121
8_35	35005404 - 35992541	0.03	218
1_83	83005159 - 83982399	0.03	149
18_26	26008171 - 26997188	0.03	251
9_41	41001519 - 41996911	0.03	210
18_32	32003152 - 32999833	0.03	267
1_4	4005583 - 4996526	0.03	210
2_75	75001627 - 75999537	0.03	192
4_23	23004809 - 23999568	0.03	159
5_20	20014169 - 20999891	0.03	217
19_0	54106 - 995205	0.03	112
3_100	100003068 - 100999398	0.03	217
13_58	58001879 - 58992848	0.03	181
10_29	29003657 - 29997137	0.03	170
16_55	55007984 - 55996603	0.03	129
11_55	55005295 - 55997702	0.03	217
24_4	4002055 - 4988072	0.03	192
12_54	54001512 - 54995386	0.03	136
3_62	62001078 - 62995597	0.03	211
3_75	75001791 - 75964238	0.03	78
26_38	38018111 - 38993455	0.03	230
25_3	3006204 - 3991870	0.03	397
6_95	95002635 - 95984762	0.03	180
9_13	13008634 - 13997725	0.03	217
1_47	47001404 - 47996543	0.03	164
24_52	52004772 - 52998862	0.03	159
11_3	3003236 - 3998286	0.03	254
15_28	28018460 - 28992473	0.03	200
28_10	10001909 - 10990664	0.03	143
18_63	63006554 - 63997107	0.03	217
21_61	61000339 - 61999419	0.03	277
19_18	18000317 - 18998800	0.03	183
7_71	71004010 - 71997652	0.03	290
18_44	44015327 - 44997146	0.03	228
24_44	44011936 - 44999739	0.03	164
3_39	39006015 - 39996305	0.03	147
5_42	42003665 - 42996809	0.03	156
8_39	39009350 - 39997234	0.03	171
7_46	46001577 - 46962639	0.03	201
5_29	29002841 - 29998881	0.03	222
27_44	44009104 - 44994967	0.03	161
20_10	10001775 - 10994387	0.03	274
7_73	73000766 - 73998639	0.03	183
26_1	1000906 - 1990345	0.03	182
20_66	66007423 - 66998103	0.03	241
1_85	85003649 - 85997043	0.03	98
23_50	50002858 - 50996446	0.03	290
20_34	34130208 - 34979896	0.03	108
8_84	84003501 - 84999527	0.03	262
1_115	115014933 - 115999006	0.03	182
1_35	35002244 - 35985684	0.03	150
3_70	70001421 - 70987811	0.03	148
1_19	19031355 - 19998150	0.03	183
18_22	22013861 - 22998703	0.03	201
20_6	6000291 - 6997893	0.03	209
3_32	32009217 - 32993597	0.03	178
6_10	10013375 - 10999319	0.03	220
4_54	54035561 - 54946787	0.03	112
4_6	6002485 - 6985667	0.03	269
18_51	51002319 - 51994412	0.03	317
24_28	28003122 - 28995576	0.03	203
3_68	68004592 - 68985091	0.03	120
14_36	36001346 - 36998069	0.03	196
12_44	44021357 - 44993450	0.03	201
23_35	35011412 - 35939101	0.03	124
2_76	76000924 - 76991688	0.03	177
4_94	94014021 - 94998829	0.03	146
19_50	50000663 - 50999850	0.03	227
4_107	107000587 - 107999750	0.03	230
14_56	56003640 - 56999568	0.03	154
8_16	16014530 - 16998144	0.03	212
4_16	16002539 - 16999733	0.03	230
5_94	94006793 - 94995962	0.03	191
7_59	59001771 - 59986468	0.03	235
4_24	24004789 - 24998029	0.03	140
1_120	120001581 - 120973817	0.03	137
2_37	37000503 - 37996568	0.03	161
5_54	54000930 - 54991477	0.03	180
15_30	30010936 - 30983413	0.03	240
2_108	108006450 - 108998526	0.03	143
10_9	9010153 - 9994365	0.03	294
2_11	11002563 - 11997185	0.03	207
11_33	33000047 - 33994984	0.03	119
22_9	9000344 - 9997953	0.03	165
8_62	62009555 - 62997682	0.03	257
28_43	43011088 - 43999391	0.03	277
3_22	22002563 - 22997463	0.03	303
16_38	38021206 - 38995537	0.03	154
29_7	7007505 - 7997788	0.03	198
7_84	84000080 - 84999419	0.03	163
26_23	23000853 - 23999013	0.03	198
15_29	29014731 - 29997359	0.03	257
11_6	6005734 - 6993305	0.03	274
15_38	38026916 - 38993275	0.03	186
29_44	44000648 - 44989107	0.03	190
17_23	23004235 - 23999790	0.03	151
12_75	75003974 - 75999704	0.03	369
17_42	42002801 - 42999481	0.03	128
20_15	15011097 - 15981176	0.03	89
4_53	53011468 - 53989312	0.03	107
21_6	6004306 - 6999007	0.03	182
29_6	6002222 - 6987311	0.03	185
22_12	12001205 - 12998387	0.03	270
11_57	57000693 - 57997162	0.03	122
3_52	52016395 - 52995379	0.03	213
24_53	53000650 - 53996007	0.03	181
23_49	49002346 - 49999298	0.03	219
5_82	82001620 - 82996749	0.03	337
16_31	31003810 - 31999677	0.03	221
16_20	20000387 - 20985899	0.03	212
10_57	57004577 - 57999599	0.03	152
2_21	21001322 - 21998434	0.03	211
16_57	57000473 - 57994649	0.03	176
12_69	69001932 - 69952688	0.03	198
15_57	57010135 - 57996508	0.03	176
26_11	11002363 - 11998279	0.03	165
1_91	91003101 - 91995327	0.03	174
1_131	131005966 - 131967576	0.03	188
24_9	9005035 - 9997337	0.03	234
1_123	123000212 - 123997748	0.03	128
2_62	62004185 - 62992045	0.03	181
11_63	63002699 - 63989691	0.03	174
5_77	77004494 - 77996585	0.03	181
15_40	40001115 - 40986159	0.03	147
3_21	21041527 - 21998877	0.03	281
18_50	50002695 - 50996801	0.03	294
1_41	41002591 - 41998740	0.03	203
24_54	54009329 - 54997026	0.03	146
8_55	55008989 - 55999653	0.03	155
26_6	6014166 - 6976719	0.03	196
12_8	8001884 - 8999122	0.03	167
4_37	37004116 - 37996638	0.03	156
4_92	92002895 - 92994678	0.03	174
10_44	44005429 - 44999040	0.03	250
5_92	92002698 - 92916523	0.03	94
14_75	75008276 - 75999294	0.03	197
28_31	31003598 - 31997013	0.03	150
3_71	71007731 - 71999488	0.03	124
16_9	9016624 - 9991897	0.03	158
22_23	23015305 - 23990520	0.03	255
15_33	33001107 - 33990853	0.03	199
6_74	74002135 - 74995813	0.03	134
9_45	45001938 - 45990395	0.03	186
4_44	44000001 - 44983702	0.03	267
1_121	121036808 - 121999690	0.03	102
5_110	110009710 - 110973258	0.03	303
14_51	51000190 - 51985037	0.03	191
10_72	72001203 - 72989902	0.03	156
1_67	67000099 - 67991943	0.03	251
19_11	11007951 - 11997041	0.03	126
2_22	22003169 - 22997763	0.03	233
22_44	44008796 - 44987132	0.03	114
12_77	77008638 - 77992115	0.03	264
28_42	42003521 - 42996955	0.03	258
4_17	17005635 - 17979708	0.03	165
14_3	3000240 - 3991718	0.03	336
19_36	36017968 - 36999184	0.03	418
26_12	12003556 - 12994390	0.03	166
5_8	8002843 - 8989517	0.03	147
17_5	5006979 - 5998133	0.03	202
28_0	61915 - 998317	0.03	120
29_3	3003639 - 3999084	0.03	163
6_27	27004747 - 27989926	0.03	218
1_117	117003815 - 117999920	0.03	295
21_54	54003110 - 54998168	0.03	222
25_13	13017561 - 13997890	0.03	211
13_44	44001953 - 44996612	0.03	160
10_69	69000103 - 69990773	0.03	183
6_106	106018374 - 106997443	0.03	234
18_10	10003181 - 10997057	0.03	302
23_20	20000663 - 20996031	0.03	285
14_57	57001328 - 57999220	0.03	247
20_68	68006862 - 68998896	0.03	240
1_9	9002138 - 9995804	0.03	192
14_40	40005605 - 40994909	0.03	175
14_31	31001593 - 31990875	0.03	234
27_17	17018663 - 17999462	0.03	208
17_25	25003437 - 25990326	0.03	157
26_5	5005553 - 5978513	0.03	190
2_15	15018339 - 15999458	0.03	217
2_94	94002022 - 94998385	0.03	200
28_38	38010441 - 38999636	0.03	191
28_12	12000245 - 12982095	0.03	89
3_105	105095999 - 105998983	0.03	288
7_58	58004205 - 58979390	0.03	181
10_27	27000043 - 27985312	0.03	206
10_30	30000931 - 30997274	0.03	122
9_2	2002491 - 2998277	0.03	132
10_41	41002268 - 41989274	0.03	126
11_97	97000375 - 97999112	0.03	289
8_32	32002079 - 32999557	0.03	128
12_14	14001518 - 14999386	0.03	214
18_33	33001883 - 33986665	0.03	201
2_66	66007745 - 66991649	0.03	200
6_98	98000939 - 98996730	0.03	168
20_59	59020252 - 59999437	0.03	208
11_19	19009326 - 19999661	0.03	273
20_69	69012132 - 69999095	0.03	133
3_50	50000597 - 50993334	0.03	173
4_27	27000246 - 27994800	0.03	188
16_32	32001966 - 32982787	0.03	305
8_46	46000492 - 46990722	0.03	239
18_12	12005775 - 12999192	0.03	73
4_20	20007458 - 20994070	0.03	190
5_39	39002211 - 39999405	0.03	174
17_20	20010873 - 20982858	0.03	156
22_8	8008314 - 8998447	0.03	224
8_60	60002443 - 60999489	0.03	223
19_21	21018421 - 21985865	0.03	262
8_30	30004561 - 30995448	0.03	205
3_63	63000156 - 63993039	0.03	170
1_96	96006645 - 96999433	0.03	266
24_18	18031504 - 18993949	0.03	163
1_95	95000838 - 95997183	0.03	189
3_5	5000652 - 5983826	0.03	180
5_81	81005722 - 81996745	0.03	128
6_56	56000307 - 56997430	0.03	275
20_56	56000163 - 56999346	0.03	264
10_78	78011418 - 78994313	0.02	137
1_13	13013605 - 13993446	0.02	162
9_94	94002336 - 94993186	0.02	273
8_12	12007376 - 12994086	0.02	191
8_87	87003696 - 87999064	0.02	159
14_58	58003761 - 58997358	0.02	213
2_58	58002966 - 58994994	0.02	271
5_62	62000549 - 62987623	0.02	140
3_53	53005150 - 53999643	0.02	231
16_69	69018384 - 69994755	0.02	318
12_19	19013271 - 19990517	0.02	180
21_46	46003090 - 46985393	0.02	154
20_17	17001270 - 17991331	0.02	137
1_42	42008675 - 42997254	0.02	207
6_18	18011276 - 18999214	0.02	221
3_24	24002093 - 24998210	0.02	194
24_0	316663 - 994768	0.02	135
14_10	10001449 - 10987962	0.02	319
23_8	8012992 - 8998448	0.02	233
4_30	30002345 - 30999972	0.02	192
7_83	83021273 - 83995284	0.02	189
6_49	49001043 - 49996234	0.02	223
8_45	45005432 - 45998706	0.02	262
23_4	4002706 - 4960791	0.02	153
13_7	7008525 - 7997171	0.02	138
5_38	38000484 - 38993257	0.02	175
14_6	6000208 - 6996663	0.02	263
19_31	31022371 - 31999560	0.02	238
6_87	87000075 - 87998831	0.02	231
1_154	154004005 - 154998048	0.02	243
12_22	22001352 - 22998566	0.02	158
29_27	27000541 - 27980258	0.02	140
19_15	15000271 - 15997041	0.02	279
24_43	43000857 - 43960677	0.02	140
4_35	35005527 - 35994354	0.02	165
1_132	132005272 - 132999943	0.02	184
19_57	57009205 - 57982938	0.02	178
8_81	81003315 - 81992609	0.02	235
7_88	88012810 - 88997507	0.02	193
16_3	3007691 - 3996364	0.02	236
24_27	27004050 - 27996218	0.02	143
3_110	110028742 - 110992018	0.02	230
23_43	43002603 - 43998049	0.02	297
19_35	35014810 - 35994292	0.02	311
1_33	33000343 - 33996699	0.02	184
25_30	30008130 - 30995699	0.02	117
12_66	66030996 - 66992981	0.02	163
9_30	30016837 - 30993095	0.02	173
25_18	18001694 - 18992536	0.02	225
4_100	100001164 - 100998409	0.02	203
5_7	7005012 - 7986568	0.02	155
4_73	73006394 - 73992380	0.02	182
5_69	69028381 - 69959293	0.02	121
19_44	44007885 - 44995832	0.02	179
5_66	66016460 - 66996689	0.02	108
11_8	8005521 - 8996465	0.02	161
17_13	13008089 - 13999609	0.02	151
1_14	14037621 - 14991459	0.02	183
22_2	2019836 - 2994153	0.02	180
15_2	2057236 - 2996507	0.02	129
13_33	33002395 - 33982670	0.02	196
18_17	17006343 - 17984855	0.02	211
21_59	59004512 - 59997988	0.02	246
3_90	90015655 - 90997086	0.02	138
3_46	46000807 - 46991563	0.02	183
12_36	36001993 - 36993226	0.02	164
9_32	32001881 - 32997217	0.02	283
3_66	66001678 - 66994667	0.02	214
5_101	101001795 - 101893601	0.02	218
5_46	46001469 - 46989068	0.02	250
27_0	16632 - 999739	0.02	111
1_61	61001662 - 61994906	0.02	195
5_3	3015041 - 3998697	0.02	134
28_30	30021223 - 30999414	0.02	201
15_26	26000620 - 26987810	0.02	149
7_51	51026815 - 51992410	0.02	167
27_2	2001089 - 2988336	0.02	226
3_104	104003022 - 104953690	0.02	117
1_50	50000837 - 50990547	0.02	121
10_51	51007982 - 51995731	0.02	179
4_56	56004026 - 56997320	0.02	113
7_33	33002106 - 33999202	0.02	205
15_58	58001831 - 58996883	0.02	174
27_21	21002226 - 21998302	0.02	214
13_39	39007192 - 39995305	0.02	198
9_0	53120 - 989023	0.02	123
2_34	34005351 - 34994308	0.02	237
4_84	84001757 - 84998779	0.02	218
13_29	29021857 - 29999866	0.02	225
16_30	30002372 - 30984491	0.02	219
16_42	42002743 - 42993444	0.02	180
17_3	3013685 - 3999350	0.02	142
26_41	41039952 - 41993844	0.02	251
25_9	9002943 - 9999741	0.02	234
7_60	60001617 - 60997793	0.02	286
14_28	28016387 - 28993288	0.02	169
3_73	73000179 - 73996302	0.02	181
12_45	45007929 - 45972627	0.02	160
29_35	35001719 - 35981959	0.02	195
19_59	59070433 - 59994178	0.02	143
15_36	36002473 - 36999656	0.02	201
19_26	26000485 - 26994427	0.02	211
22_37	37006937 - 37998957	0.02	183
21_40	40005829 - 40995656	0.02	141
11_39	39000919 - 39988331	0.02	119
11_32	32002894 - 32998874	0.02	169
2_116	116008230 - 116991953	0.02	133
3_102	102018821 - 102990539	0.02	217
12_35	35007397 - 35998897	0.02	222
5_40	40003929 - 40998215	0.02	165
6_38	38001622 - 38998609	0.02	150
12_64	64004254 - 64991574	0.02	141
4_43	43001038 - 43999488	0.02	106
2_96	96006075 - 96980720	0.02	169
22_54	54000345 - 54994530	0.02	252
10_47	47000290 - 47986070	0.02	352
14_34	34001900 - 34999448	0.02	198
3_81	81003999 - 81987664	0.02	193
24_37	37000164 - 37979890	0.02	235
13_63	63003438 - 63996272	0.02	122
8_25	25005463 - 25999215	0.02	127
6_66	66001065 - 66997925	0.02	186
5_95	95002521 - 95993233	0.02	196
17_33	33013976 - 33992516	0.02	138
1_62	62000156 - 62991933	0.02	182
17_68	68000928 - 68962935	0.02	284
7_108	108004118 - 108996166	0.02	270
20_25	25003487 - 25997120	0.02	194
9_98	98002752 - 98999815	0.02	248
2_110	110005613 - 110997065	0.02	145
6_4	4002712 - 4998395	0.02	167
28_1	1003940 - 1995235	0.02	339
9_37	37002988 - 37997623	0.02	179
21_3	3006394 - 3999456	0.02	126
16_24	24000427 - 24979739	0.02	196
6_58	58003000 - 58996822	0.02	173
13_49	49001306 - 49995038	0.02	110
15_60	60000651 - 60992179	0.02	157
13_79	79001395 - 79999879	0.02	205
29_19	19053382 - 19998621	0.02	203
9_5	5001353 - 5999274	0.02	140
12_49	49002658 - 49992485	0.02	175
25_28	28001151 - 28997563	0.02	241
2_117	117001386 - 117998555	0.02	232
6_64	64008572 - 64995684	0.02	165
8_85	85003554 - 85994769	0.02	159
16_52	52001199 - 52997026	0.02	196
10_91	91003702 - 91999225	0.02	130
9_92	92000839 - 92994629	0.02	170
20_23	23000571 - 23999964	0.02	226
16_59	59001658 - 59998145	0.02	220
2_9	9000640 - 9998446	0.02	182
9_82	82002611 - 82997084	0.02	234
24_2	2001128 - 2996908	0.02	308
20_12	12001179 - 12997896	0.02	229
8_86	86003148 - 86994191	0.02	179
29_46	46016503 - 46984395	0.02	179
2_93	93005976 - 93994373	0.02	219
14_70	70005900 - 70998993	0.02	314
20_71	71012302 - 71965212	0.02	195
9_29	29003576 - 29994743	0.02	163
1_125	125003665 - 125999250	0.02	251
7_66	66000357 - 66997005	0.02	251
20_38	38000420 - 38999823	0.02	162
2_25	25002452 - 25996119	0.02	179
18_25	25002879 - 25995967	0.02	333
29_37	37035085 - 37999395	0.02	172
8_44	44000629 - 44999141	0.02	202
6_116	116002681 - 116990469	0.02	215
1_30	30003117 - 30995610	0.02	140
8_63	63012026 - 63999644	0.02	239
10_83	83002916 - 83999197	0.02	157
25_31	31006234 - 31998058	0.02	237
10_39	39000966 - 39993149	0.02	157
12_52	52000048 - 52994568	0.02	126
27_33	33000330 - 33999742	0.02	246
6_99	99005080 - 99994535	0.02	166
14_64	64007080 - 64997082	0.02	198
13_45	45003035 - 45998286	0.02	242
3_35	35002817 - 35997388	0.02	261
18_30	30010906 - 30989623	0.02	170
11_14	14012423 - 14997392	0.02	252
17_21	21003064 - 21996151	0.02	179
7_89	89004169 - 89985999	0.02	164
5_15	15017087 - 15997823	0.02	212
27_3	3001603 - 3999897	0.02	192
12_40	40001973 - 40997595	0.02	136
1_60	60003455 - 60997049	0.02	193
18_60	60001423 - 60987872	0.02	138
11_22	22001622 - 22993668	0.02	227
9_50	50003300 - 50979938	0.02	163
15_7	7000791 - 7939428	0.02	182
5_117	117000477 - 117994940	0.02	250
12_42	42006641 - 42999095	0.02	142
19_43	43000499 - 43996721	0.02	211
2_3	3002431 - 3993001	0.02	150
8_72	72011520 - 72999208	0.02	184
6_110	110002964 - 110997759	0.02	85
10_52	52003168 - 52989208	0.02	144
26_28	28007374 - 28987292	0.02	175
6_13	13000409 - 13987846	0.02	205
24_31	31009731 - 31997581	0.02	161
9_20	20003422 - 20997892	0.02	145
11_48	48001055 - 48988322	0.02	263
2_45	45008312 - 45998127	0.02	115
5_11	11003349 - 11994452	0.02	226
15_32	32004516 - 32995777	0.02	187
10_32	32010468 - 32985733	0.02	132
1_39	39003045 - 39999162	0.02	160
19_3	3010062 - 3998158	0.02	176
14_46	46011088 - 46998534	0.02	159
10_62	62008513 - 62992388	0.02	217
19_32	32016949 - 32995045	0.02	204
11_18	18007252 - 18999702	0.02	180
4_96	96006014 - 96998183	0.02	258
19_30	30006684 - 30981403	0.02	172
25_17	17005348 - 17998874	0.02	277
11_91	91000156 - 91999091	0.02	150
1_28	28007803 - 28993275	0.02	137
7_95	95001161 - 95994030	0.02	208
20_70	70017030 - 70973702	0.02	182
14_63	63000395 - 63996482	0.02	198
21_20	20007478 - 20997368	0.02	250
8_91	91000557 - 91998961	0.02	236
20_49	49015091 - 49999798	0.02	136
4_62	62037266 - 62987055	0.02	114
20_52	52001957 - 52999028	0.02	106
5_103	103046878 - 103998586	0.02	270
9_90	90001446 - 90998162	0.02	182
9_52	52000478 - 52999370	0.02	148
24_35	35050614 - 35984357	0.02	117
4_48	48010968 - 48998297	0.02	181
15_18	18014077 - 18993130	0.02	214
3_31	31007057 - 31986705	0.02	228
23_10	10004362 - 10973955	0.02	271
6_34	34023058 - 34996599	0.02	152
20_40	40003528 - 40999078	0.02	275
29_41	41001493 - 41999282	0.02	195
16_40	40021344 - 40991723	0.02	56
10_74	74005182 - 74990304	0.02	127
14_52	52003896 - 52998212	0.02	177
2_78	78005861 - 78987414	0.02	183
26_51	51000413 - 51973129	0.02	172
7_64	64002349 - 64998283	0.02	206
16_15	15002954 - 15995464	0.02	237
5_116	116003082 - 116999681	0.02	261
6_72	72018871 - 72985925	0.02	147
6_63	63004308 - 63998884	0.02	177
25_14	14007079 - 14999425	0.02	202
7_0	79079 - 994697	0.02	162
15_3	3000782 - 3998477	0.02	156
9_25	25019195 - 25999499	0.02	170
6_32	32002488 - 32981606	0.02	113
16_12	12015919 - 12997880	0.02	236
14_12	12007077 - 12994470	0.02	201
1_100	100000894 - 100998795	0.02	181
2_65	65011232 - 65994502	0.02	165
12_47	47001336 - 47996375	0.02	165
15_49	49043365 - 49989162	0.02	104
2_121	121018454 - 121997595	0.02	151
17_29	29004855 - 29999402	0.02	157
14_44	44002112 - 44990050	0.02	164
14_53	53002404 - 53995928	0.02	121
4_83	83018062 - 83995196	0.02	132
28_24	24001450 - 24979683	0.02	235
21_15	15000187 - 15998401	0.02	229
2_105	105002335 - 105996774	0.02	192
13_15	15017267 - 15999106	0.02	176
16_5	5004291 - 5932047	0.02	108
3_45	45001180 - 45998228	0.02	171
12_62	62015404 - 62999694	0.02	216
21_62	62003930 - 62999446	0.02	263
19_28	28002787 - 28999942	0.02	155
6_24	24003592 - 24998570	0.02	237
9_63	63000730 - 63999781	0.02	214
1_44	44000864 - 44972855	0.02	141
2_27	27000332 - 27998603	0.02	190
25_22	22003583 - 22999654	0.02	248
4_63	63012208 - 63981696	0.02	101
9_81	81005558 - 81980150	0.02	203
6_62	62000586 - 62999976	0.02	135
2_77	77009311 - 77961419	0.02	127
17_1	1015912 - 1999027	0.02	142
22_42	42006146 - 42996319	0.02	175
15_13	13010733 - 13998863	0.02	142
4_110	110001286 - 110995022	0.02	260
6_107	107002695 - 107992687	0.02	166
18_14	14005325 - 14995535	0.02	111
27_29	29004400 - 29999038	0.02	194
15_31	31008176 - 31979796	0.02	245
25_23	23000886 - 23989483	0.02	209
21_69	69002412 - 69858568	0.02	268
8_6	6000230 - 6995951	0.02	212
3_65	65022323 - 65996464	0.02	179
5_75	75004454 - 75996227	0.02	189
5_31	31000131 - 31992307	0.02	215
14_45	45003835 - 45986091	0.02	138
2_20	20011724 - 20999886	0.02	217
1_48	48025452 - 48999627	0.02	158
17_34	34010210 - 34997004	0.02	159
10_4	4003371 - 4983158	0.02	297
22_27	27004076 - 27997711	0.02	229
20_44	44002363 - 44992353	0.02	133
6_93	93009214 - 93997680	0.02	237
12_41	41007582 - 41998649	0.02	121
18_31	31012816 - 31999521	0.02	162
1_15	15008786 - 15998632	0.02	194
9_54	54003164 - 54995966	0.02	161
13_54	54000416 - 54997964	0.02	246
9_96	96008716 - 96944417	0.02	219
7_97	97003935 - 97995506	0.02	193
23_44	44015084 - 44999047	0.02	158
16_35	35000532 - 35997895	0.02	217
2_81	81000104 - 81996661	0.02	125
1_34	34000374 - 34998363	0.02	158
15_43	43042213 - 43999662	0.02	151
9_53	53013257 - 53993051	0.02	162
24_13	13006728 - 13993553	0.02	153
11_79	79003136 - 79992394	0.02	163
6_84	84000396 - 84972798	0.02	138
3_69	69029245 - 69998258	0.02	107
6_23	23000073 - 23992659	0.02	155
15_6	6001437 - 6999307	0.02	207
28_44	44009213 - 44993142	0.02	242
2_72	72000917 - 72999309	0.02	135
[truncated: 507 more rows]
