# Supplementary material for: Integrative Analysis Between Genome-Wide Association Study and Expression Quantitative Trait Loci Reveals Bovine Muscle Gene Expression Regulatory Polymorphisms Associated With Intramuscular Fat and Backfat Thickness
Source: Front Genet. 2022 Aug 4;13:935238. doi: 10.3389/fgene.2022.935238 (PMC9386181; doi:10.3389/fgene.2022.935238)
Supplement: Supplementary file 3 [file Table9.XLSX]

## Sheet: IMF
Supplementary Table 9. Complete list of the representative eQTLs (expression Quantitative Trait Loci) within relevant QTL regions associated with the intramuscular fat content (IMF) and backfat thickness (BFT) in a Nellore cattle population.
QTL window	Chr	Pos	eQTL rs ID	Ensembl Gene ID	Gene name*	TF list	cis-eQTL	trans-eQTL	beta
1	23	15677348	rs110321269	ENSBTAG00000009905	NFYA	TF	cis	_	0.135674
1	23	15697443	rs518146353	ENSBTAG00000005975	OARD1	_	cis	_	0.109851
1	23	15803336	novel_variant (23:15803336)	ENSBTAG00000035064	C4H7orf57	_	_	trans	-0.96428
1	23	15803336	novel_variant (23:15803336)	ENSBTAG00000036183	FBXW8	_	_	trans	-0.161888
1	23	15811822	rs519278226	ENSBTAG00000052790	ENSBTAG00000052790	_	cis	_	-0.198266
1	23	15811822	rs519278226	ENSBTAG00000050696	KLHDC3	_	cis	_	-0.0988859
1	23	15812991	rs383735612	ENSBTAG00000051116	C23H6orf132	_	cis	_	0.177786
1	23	15813159	rs449704044	ENSBTAG00000051116	C23H6orf132	_	cis	_	-0.201016
1	23	15813159	rs449704044	ENSBTAG00000014211	FOXP4	TF	cis	_	0.110245
1	23	15814036	rs136412922	ENSBTAG00000019908	CUL9	_	cis	_	0.196206
1	23	15814036	rs136412922	ENSBTAG00000012755	KLC4	_	cis	_	0.188889
1	23	15919580	rs136482649	ENSBTAG00000052790	ENSBTAG00000052790	_	cis	_	-0.222414
2	7	2161531	novel_variant (7:2161531)	ENSBTAG00000015602	MRNIP	_	cis	_	-0.43557
2	7	2209620	rs516191434	ENSBTAG00000034560	ENSBTAG00000034560	_	_	trans	0.873383
2	7	2210935	rs379343692	ENSBTAG00000015611	TBC1D9B	_	cis	_	-0.0737646
2	7	2243322	rs208107772	ENSBTAG00000002281	ZNF354C	TF	cis	_	0.198264
2	7	2243394	rs723594166	ENSBTAG00000004856	RNF130	_	cis	_	-0.16794
2	7	2246302	rs462263309	ENSBTAG00000002281	ZNF354C	TF	cis	_	0.217207
2	7	2260830	rs523029839	ENSBTAG00000004856	RNF130	_	cis	_	-0.177719
2	7	2261120	rs433699317	ENSBTAG00000015591	SQSTM1	_	cis	_	0.0933613
2	7	2468449	rs453408299	ENSBTAG00000015591	SQSTM1	_	cis	_	0.0935288
2	7	2468449	rs453408299	ENSBTAG00000007122	ZFP2	TF	cis	_	-0.161791
2	7	2543078	rs717388006	ENSBTAG00000051744	ENSBTAG00000051744	_	cis	_	-0.298719
2	7	2543078	rs717388006	ENSBTAG00000052719	ENSBTAG00000052719	_	cis	_	-0.401178
2	7	2653654	novel_variant (7:2653654)	ENSBTAG00000012703	GLO1	_	_	trans	0.194772
2	7	2653654	novel_variant (7:2653654)	ENSBTAG00000007820	ENSBTAG00000007820	_	cis	_	-1.01199
2	7	2687993	rs109966990	ENSBTAG00000031834	LOC514011	_	_	trans	-0.625857
2	7	2690515	rs110290909	ENSBTAG00000021978	PARVB	_	_	trans	-0.452294
2	7	2690989	rs43496547	ENSBTAG00000052719	ENSBTAG00000052719	_	cis	_	0.472365
2	7	2691124	rs208087934	ENSBTAG00000052719	ENSBTAG00000052719	_	cis	_	-0.305348
2	7	2691815	rs43496549	ENSBTAG00000007122	ZFP2	TF	cis	_	0.284054
2	7	2692122	rs457408108	ENSBTAG00000051744	ENSBTAG00000051744	_	cis	_	-0.235404
2	7	2692122	rs457408108	ENSBTAG00000052719	ENSBTAG00000052719	_	cis	_	-0.332179
2	7	2693255	rs474383287	ENSBTAG00000008158	CCDC68	_	_	trans	-0.373108
2	7	2702283	rs718467941	ENSBTAG00000052719	ENSBTAG00000052719	_	cis	_	-0.403516
2	7	2705657	rs1116375932	ENSBTAG00000014918	IBA57	_	cis	_	0.16999
2	7	2707939	rs443608687	ENSBTAG00000052719	ENSBTAG00000052719	_	cis	_	-0.406176
2	7	2719511	rs1115649648	ENSBTAG00000032059	TGM5	_	_	trans	0.712191
2	7	2719622	rs721370163	ENSBTAG00000052719	ENSBTAG00000052719	_	cis	_	-0.514796
2	7	2720678	rs110145526	ENSBTAG00000052719	ENSBTAG00000052719	_	cis	_	-0.361009
2	7	2724155	rs134380556	ENSBTAG00000051744	ENSBTAG00000051744	_	cis	_	-0.264931
2	7	2724155	rs134380556	ENSBTAG00000052719	ENSBTAG00000052719	_	cis	_	-0.357301
2	7	2738011	rs43495724	ENSBTAG00000007820	ENSBTAG00000007820	_	cis	_	-0.383659
2	7	2743298	rs797881945	ENSBTAG00000051744	ENSBTAG00000051744	_	cis	_	-0.281067
2	7	2743298	rs797881945	ENSBTAG00000052719	ENSBTAG00000052719	_	cis	_	-0.431828
2	7	2744992	novel_variant (7:2744992)	ENSBTAG00000051744	ENSBTAG00000051744	_	cis	_	-0.286392
2	7	2748881	novel_variant (7:2748881)	ENSBTAG00000052719	ENSBTAG00000052719	_	cis	_	-0.490824
2	7	2752722	rs381521319	ENSBTAG00000051744	ENSBTAG00000051744	_	cis	_	-0.386877
2	7	2752722	rs381521319	ENSBTAG00000052719	ENSBTAG00000052719	_	cis	_	-0.588332
2	7	2753237	rs137664237	ENSBTAG00000052719	ENSBTAG00000052719	_	cis	_	-0.388921
2	7	2754487	novel_variant (7:2754487)	ENSBTAG00000051744	ENSBTAG00000051744	_	cis	_	-0.542567
2	7	2754487	novel_variant (7:2754487)	ENSBTAG00000052719	ENSBTAG00000052719	_	cis	_	-0.670507
2	7	2756843	rs110878009	ENSBTAG00000002281	ZNF354C	TF	cis	_	0.175083
2	7	2777380	rs455750378	ENSBTAG00000020212	WDR41	_	_	trans	-0.218615
2	7	2777380	rs455750378	ENSBTAG00000017123	ZNF354B	_	cis	_	-0.278283
2	7	2793585	rs443482799	ENSBTAG00000052719	ENSBTAG00000052719	_	cis	_	-0.490808
2	7	2793633	rs1116534139	ENSBTAG00000052719	ENSBTAG00000052719	_	cis	_	-0.56927
2	7	2793702	novel_variant (7:2793702)	ENSBTAG00000052719	ENSBTAG00000052719	_	cis	_	-0.524203
2	7	2793727	rs719383407	ENSBTAG00000052719	ENSBTAG00000052719	_	cis	_	-0.469821
2	7	2811090	rs722023599	ENSBTAG00000007122	ZFP2	TF	cis	_	-0.305495
2	7	2811111	rs716346730	ENSBTAG00000007122	ZFP2	TF	cis	_	0.185643
2	7	2820447	rs461251001	ENSBTAG00000052719	ENSBTAG00000052719	_	cis	_	-0.530967
2	7	2820466	rs722041955	ENSBTAG00000020544	BCL7B	_	_	trans	-0.156014
2	7	2820466	rs722041955	ENSBTAG00000002281	ZNF354C	TF	cis	_	0.282164
2	7	2833718	rs467792362	ENSBTAG00000007122	ZFP2	TF	cis	_	0.283478
2	7	2838137	novel_variant (7:2838137)	ENSBTAG00000002281	ZNF354C	TF	cis	_	0.275339
2	7	2855716	novel_variant (7:2855716)	ENSBTAG00000052719	ENSBTAG00000052719	_	cis	_	-0.544016
2	7	2855778	rs446457880	ENSBTAG00000052719	ENSBTAG00000052719	_	cis	_	-0.615468
2	7	2867029	rs461926251	ENSBTAG00000001293	MAATS1	_	_	trans	-0.281175
2	7	2896905	rs1117489679	ENSBTAG00000007128	ATP13A1	_	cis	_	0.086551
2	7	2896905	rs1117489679	ENSBTAG00000017123	ZNF354B	_	cis	_	-0.170997
2	7	2956906	rs715265904	ENSBTAG00000004188	SNAP47	_	cis	_	0.0744355
2	7	2958064	novel_variant (7:2958064)	ENSBTAG00000014918	IBA57	_	cis	_	0.198767
2	7	2999865	rs435856414	ENSBTAG00000018749	NUDT16	_	_	trans	-0.192613
3	21	22001027	rs525656948	ENSBTAG00000001308	LOC522763	_	_	trans	-0.748946
3	21	22009744	rs379449619	ENSBTAG00000032057	ENSBTAG00000032057	_	_	trans	1.10322
3	21	22009744	rs379449619	ENSBTAG00000001308	LOC522763	_	_	trans	1.28048
3	21	22009744	rs379449619	ENSBTAG00000005174	GDPGP1	_	cis	_	-0.269784
3	21	22152402	rs718207891	ENSBTAG00000015018	FSD2	_	cis	_	0.209925
3	21	22154486	rs134170192	ENSBTAG00000001308	LOC522763	_	_	trans	0.829052
3	21	22154486	rs134170192	ENSBTAG00000017711	WHAMM	_	cis	_	-0.131092
3	21	22236123	rs717831521	ENSBTAG00000047955	ZNF774	_	cis	_	0.391923
3	21	22236162	rs519522501	ENSBTAG00000001308	LOC522763	_	_	trans	0.788474
3	21	22236162	rs519522501	ENSBTAG00000005174	GDPGP1	_	cis	_	-0.152733
3	21	22302614	novel_variant (21:22302614)	ENSBTAG00000052988	bta-mir-12036	_	_	trans	1.78838
3	21	22305262	rs381713284	ENSBTAG00000015018	FSD2	_	cis	_	0.157643
3	21	22305262	rs381713284	ENSBTAG00000001385	ZSCAN2	TF	cis	_	-0.145996
3	21	22425675	novel_variant (21:22425675)	ENSBTAG00000022887	ENSBTAG00000022887	_	_	trans	-0.328773
3	21	22425675	novel_variant (21:22425675)	ENSBTAG00000009097	FANCI	_	_	trans	0.323834
3	21	22425675	novel_variant (21:22425675)	ENSBTAG00000011234	FOXO3	TF	_	trans	-0.505028
3	21	22425675	novel_variant (21:22425675)	ENSBTAG00000012922	PHF2	_	_	trans	-0.234961
3	21	22425675	novel_variant (21:22425675)	ENSBTAG00000001619	SERINC5	_	_	trans	-0.421958
3	21	22425675	novel_variant (21:22425675)	ENSBTAG00000018825	SSH1	_	_	trans	-0.379785
3	21	22425675	novel_variant (21:22425675)	ENSBTAG00000021037	ARNT	TF	_	trans	-0.260252
3	21	22425675	novel_variant (21:22425675)	ENSBTAG00000010915	CRTC3	_	cis	_	-0.266093
3	21	22425675	novel_variant (21:22425675)	ENSBTAG00000013060	IQGAP1	_	cis	_	-0.33186
3	21	22499086	rs132953525	ENSBTAG00000001616	ZNF592	_	cis	_	-0.134285
3	21	22504947	rs722334347	ENSBTAG00000001618	ALPK3	_	cis	_	0.163582
3	21	22504947	rs722334347	ENSBTAG00000001616	ZNF592	_	cis	_	0.0938702
3	21	22782727	rs521112302	ENSBTAG00000032057	ENSBTAG00000032057	_	_	trans	-0.931958
3	21	22782727	rs521112302	ENSBTAG00000001308	LOC522763	_	_	trans	-0.849841
3	21	22782727	rs521112302	ENSBTAG00000015018	FSD2	_	cis	_	0.252067
3	21	22799536	rs439820216	ENSBTAG00000015909	PDE8A	_	cis	_	0.15721
3	21	22799536	rs439820216	ENSBTAG00000017711	WHAMM	_	cis	_	-0.168773
3	21	22802295	rs723250032	ENSBTAG00000032057	ENSBTAG00000032057	_	_	trans	0.948937
3	21	22802295	rs723250032	ENSBTAG00000001740	HAPLN3	_	_	trans	0.353444
3	21	22802295	rs723250032	ENSBTAG00000001308	LOC522763	_	_	trans	1.09808
3	21	22802295	rs723250032	ENSBTAG00000017711	WHAMM	_	cis	_	-0.132005
3	21	22841828	rs722291877	ENSBTAG00000021077	BOLA-DQB	_	_	trans	-1.57358
3	21	22841828	rs722291877	ENSBTAG00000020301	BLM	_	cis	_	-0.343041
4	7	81087943	rs381559253	ENSBTAG00000027477	B3GAT1	_	_	trans	-0.458108
4	7	81130774	rs109705795	ENSBTAG00000007632	FAM151B	_	cis	_	-0.367575
4	7	81236847	rs465421663	ENSBTAG00000007632	FAM151B	_	cis	_	0.150314
4	7	81271433	novel_variant (7:81271433)	ENSBTAG00000005265	ZCCHC9	_	cis	_	0.261034
4	7	81272024	rs476193345	ENSBTAG00000005265	ZCCHC9	_	cis	_	-0.221135
4	7	81273373	rs384550313	ENSBTAG00000007632	FAM151B	_	cis	_	0.215215
4	7	81273757	rs469543905	ENSBTAG00000005265	ZCCHC9	_	cis	_	0.263808
4	7	81274831	rs461540872	ENSBTAG00000018204	MYH1	_	_	trans	-0.55033
4	7	81305837	rs43529796	ENSBTAG00000001003	CKMT2	_	cis	_	0.175146
4	7	81401674	rs720283637	ENSBTAG00000007632	FAM151B	_	cis	_	0.26639
4	7	81401674	rs720283637	ENSBTAG00000005265	ZCCHC9	_	cis	_	-0.144314
4	7	81711470	rs1116476792	ENSBTAG00000005265	ZCCHC9	_	cis	_	-0.253523
5	1	75368267	rs134380887	ENSBTAG00000003059	CFAP298	_	_	trans	-0.106907
6	20	62513883	rs722809028	ENSBTAG00000006346	DAP	_	cis	_	0.124803
6	20	62579695	rs109703656	ENSBTAG00000017885	ATPSCKMT	_	cis	_	-0.110731
6	20	62579920	rs526896396	ENSBTAG00000017885	ATPSCKMT	_	cis	_	-0.165173
6	20	62592409	rs109935244	ENSBTAG00000010801	CMBL	_	cis	_	0.182026
6	20	62602394	rs438023039	ENSBTAG00000000244	NRXN2	_	_	trans	-0.316574
6	20	62603534	rs433735289	ENSBTAG00000046295	CCER2	_	_	trans	-0.311482
6	20	62860259	rs521817369	ENSBTAG00000017885	ATPSCKMT	_	cis	_	0.113866
6	20	62973090	rs526286223	ENSBTAG00000006346	DAP	_	cis	_	0.224123
6	20	62973096	rs207541119	ENSBTAG00000040131	CD58	_	_	trans	0.144669
6	20	62980086	rs721354327	ENSBTAG00000017885	ATPSCKMT	_	cis	_	0.164059
6	20	62984011	rs719633431	ENSBTAG00000017885	ATPSCKMT	_	cis	_	-0.212786
7	1	67058145	rs377971848	ENSBTAG00000005066	HSPBAP1	_	cis	_	0.131424
7	1	67064656	rs524301670	ENSBTAG00000005071	SLC49A4	_	cis	_	0.124259
7	1	67102705	rs136953585	ENSBTAG00000013069	IQCB1	_	cis	_	-0.206067
7	1	67153039	rs383301883	ENSBTAG00000005066	HSPBAP1	_	cis	_	0.164503
7	1	67153048	rs1114380482	ENSBTAG00000018765	SEMA5B	_	cis	_	0.328882
7	1	67153048	rs1114380482	ENSBTAG00000005071	SLC49A4	_	cis	_	0.156112
7	1	67209517	rs444309237	ENSBTAG00000005066	HSPBAP1	_	cis	_	0.104031
7	1	67209517	rs444309237	ENSBTAG00000018765	SEMA5B	_	cis	_	0.409494
7	1	67219560	rs132731110	ENSBTAG00000018765	SEMA5B	_	cis	_	-0.215995
7	1	67219937	rs720325365	ENSBTAG00000005071	SLC49A4	_	cis	_	0.149781
7	1	67222034	rs459801081	ENSBTAG00000018765	SEMA5B	_	cis	_	0.403028
7	1	67222034	rs459801081	ENSBTAG00000005071	SLC49A4	_	cis	_	0.0882127
7	1	67636866	rs444032374	ENSBTAG00000005071	SLC49A4	_	cis	_	0.10709
7	1	67864458	rs455065919	ENSBTAG00000005071	SLC49A4	_	cis	_	0.110269
7	1	67864652	novel_variant (1:67864652)	ENSBTAG00000052232	ENSBTAG00000052232	_	_	trans	-0.443714
7	1	67864652	novel_variant (1:67864652)	ENSBTAG00000018765	SEMA5B	_	cis	_	-0.341714
7	1	67865193	rs441756763	ENSBTAG00000018777	ADCY5	_	cis	_	0.145881
7	1	67881104	rs136583978	ENSBTAG00000018765	SEMA5B	_	cis	_	-0.237926
8	13	13236877	rs109269489	ENSBTAG00000012377	ECHDC3	_	cis	_	-0.436213
8	13	13942135	rs134508985	ENSBTAG00000013717	PRAP1	_	_	trans	-0.402703
9	19	54031513	rs526704571	ENSBTAG00000009029	ENSBTAG00000009029	_	cis	_	0.203753
9	19	54033663	rs380490776	ENSBTAG00000009029	ENSBTAG00000009029	_	cis	_	-0.350473
9	19	54051563	rs721354245	ENSBTAG00000011772	PPP1R12B	_	_	trans	0.314726
9	19	54061349	rs520176333	ENSBTAG00000000675	PGS1	_	cis	_	0.0775731
9	19	54497241	rs720989623	ENSBTAG00000013677	SEC14L1	_	cis	_	-0.164591
9	19	54497566	novel_variant (19:54497566)	ENSBTAG00000009029	ENSBTAG00000009029	_	cis	_	-0.410695
9	19	54497566	novel_variant (19:54497566)	ENSBTAG00000018260	MFSD11	_	cis	_	0.422826
9	19	54497961	rs446294671	ENSBTAG00000030173	QRICH2	_	cis	_	-0.406814
9	19	54498021	rs520559285	ENSBTAG00000030172	PRPSAP1	_	cis	_	-0.134103
9	19	54498354	rs465547393	ENSBTAG00000007125	AFMID	_	cis	_	0.18088
9	19	54514829	rs136560100	ENSBTAG00000015255	ST6GALNAC2	_	cis	_	0.180777
9	19	54577555	rs714401355	ENSBTAG00000051647	ENSBTAG00000051647	_	cis	_	-0.150262
9	19	54577555	rs714401355	ENSBTAG00000013677	SEC14L1	_	cis	_	0.18584
9	19	54578064	rs516992779	ENSBTAG00000007125	AFMID	_	cis	_	0.200118
9	19	54682240	rs137261882	ENSBTAG00000044138	METTL23	_	cis	_	-0.214848
9	19	54707615	novel_variant (19:54707615)	ENSBTAG00000000920	DNAH17	_	cis	_	0.779117
9	19	54707615	novel_variant (19:54707615)	ENSBTAG00000013677	SEC14L1	_	cis	_	0.361289
9	19	54719439	rs520644797	ENSBTAG00000051647	ENSBTAG00000051647	_	cis	_	0.17439
9	19	54719439	rs520644797	ENSBTAG00000013677	SEC14L1	_	cis	_	-0.275566
9	19	54719484	rs110267566	ENSBTAG00000044138	METTL23	_	cis	_	-0.279444
9	19	54798051	rs719891751	ENSBTAG00000051647	ENSBTAG00000051647	_	cis	_	0.225914
9	19	54798051	rs719891751	ENSBTAG00000018260	MFSD11	_	cis	_	-0.127289
9	19	54798051	rs719891751	ENSBTAG00000030172	PRPSAP1	_	cis	_	0.0921857
9	19	54798051	rs719891751	ENSBTAG00000013677	SEC14L1	_	cis	_	-0.200179
9	19	54799850	rs720179542	ENSBTAG00000051647	ENSBTAG00000051647	_	cis	_	0.231763
9	19	54799850	rs720179542	ENSBTAG00000053829	ENSBTAG00000053829	_	cis	_	0.464428
9	19	54799850	rs720179542	ENSBTAG00000030172	PRPSAP1	_	cis	_	0.0687744
9	19	54799850	rs720179542	ENSBTAG00000013677	SEC14L1	_	cis	_	-0.166969
9	19	54902609	rs134529615	ENSBTAG00000013556	UNC13D	_	cis	_	-0.353163
10	3	108112042	rs379524684	ENSBTAG00000045689	ENSBTAG00000045689	_	_	trans	0.476466
10	3	108218798	rs382846476	ENSBTAG00000014325	C3H1orf109	_	cis	_	0.0917596
10	3	108218878	rs377956880	ENSBTAG00000014325	C3H1orf109	_	cis	_	0.154156
10	3	108305167	rs519461605	ENSBTAG00000001476	ENSBTAG00000001476	_	_	trans	-0.768343
10	3	108394158	rs380315519	ENSBTAG00000018935	SETMAR	_	_	trans	-0.158746
11	10	37293209	rs1117486145	ENSBTAG00000008863	TMEM87A	_	cis	_	0.145402
11	10	37347514	rs110250247	ENSBTAG00000033621	SMCO4	_	_	trans	-0.322136
11	10	37347514	rs110250247	ENSBTAG00000006470	TTBK2	_	cis	_	0.352224
11	10	37474916	rs109337245	ENSBTAG00000050010	ENSBTAG00000050010	_	_	trans	0.657655
11	10	37550442	rs1114910868	ENSBTAG00000008863	TMEM87A	_	cis	_	-0.10592
11	10	37550636	rs719077008	ENSBTAG00000008863	TMEM87A	_	cis	_	-0.10592
11	10	37553881	rs525289654	ENSBTAG00000008863	TMEM87A	_	cis	_	0.110303
11	10	37599235	rs717041759	ENSBTAG00000008863	TMEM87A	_	cis	_	-0.180906
11	10	37638405	rs382320484	ENSBTAG00000011206	GALNT1	_	_	trans	-0.320517
11	10	37638405	rs382320484	ENSBTAG00000004598	GOLGA5	_	_	trans	-0.201482
11	10	37638405	rs382320484	ENSBTAG00000011396	HNRNPC	_	_	trans	-0.228941
11	10	37638405	rs382320484	ENSBTAG00000009632	LARP7	_	_	trans	-0.430591
11	10	37638405	rs382320484	ENSBTAG00000017213	MFAP1	_	_	trans	-0.197912
11	10	37638405	rs382320484	ENSBTAG00000006821	PECR	_	_	trans	-0.689452
11	10	37638405	rs382320484	ENSBTAG00000006876	PMPCB	_	_	trans	-0.485602
11	10	37638405	rs382320484	ENSBTAG00000011763	RIOK2	_	_	trans	-0.29955
11	10	37638405	rs382320484	ENSBTAG00000011147	RNF13	_	_	trans	-0.310683
11	10	37638405	rs382320484	ENSBTAG00000001342	RSL24D1	_	_	trans	-0.326129
11	10	37638405	rs382320484	ENSBTAG00000019085	SRP54	_	_	trans	-0.229479
11	10	37638405	rs382320484	ENSBTAG00000013620	UCHL5	_	_	trans	-0.465016
11	10	37638405	rs382320484	ENSBTAG00000013032	CCNDBP1	_	cis	_	-0.166372
11	10	37638405	rs382320484	ENSBTAG00000027173	CHP1	_	cis	_	-0.193824
11	10	37638642	rs466946088	ENSBTAG00000008868	CAPN3	_	cis	_	-0.0948388
11	10	37638642	rs466946088	ENSBTAG00000008866	GANC	_	cis	_	-0.193232
11	10	37638642	rs466946088	ENSBTAG00000008863	TMEM87A	_	cis	_	-0.193525
11	10	37642120	rs520071134	ENSBTAG00000008868	CAPN3	_	cis	_	-0.143175
11	10	37642120	rs520071134	ENSBTAG00000008863	TMEM87A	_	cis	_	-0.140172
11	10	37674107	rs208487165	ENSBTAG00000008863	TMEM87A	_	cis	_	-0.112722
11	10	37700170	novel_variant (10:37700170)	ENSBTAG00000008863	TMEM87A	_	cis	_	0.14602
11	10	37700758	rs716698745	ENSBTAG00000008866	GANC	_	cis	_	-0.223331
11	10	37700758	rs716698745	ENSBTAG00000008863	TMEM87A	_	cis	_	-0.108504
11	10	37756622	rs110813163	ENSBTAG00000008863	TMEM87A	_	cis	_	0.106376
11	10	37760834	rs522033678	ENSBTAG00000019076	PAK6	_	_	trans	0.688066
11	10	37762311	rs799104820	ENSBTAG00000001671	RTF1	_	cis	_	0.147542
11	10	37769753	rs209536120	ENSBTAG00000001671	RTF1	_	cis	_	-0.0900429
11	10	37787791	novel_variant (10:37787791)	ENSBTAG00000019076	PAK6	_	_	trans	1.12873
11	10	37794498	rs481768886	ENSBTAG00000008866	GANC	_	cis	_	-0.256257
11	10	37794498	rs481768886	ENSBTAG00000008863	TMEM87A	_	cis	_	-0.18051
11	10	37821689	rs518505652	ENSBTAG00000008863	TMEM87A	_	cis	_	-0.12503
11	10	37993456	rs521047286	ENSBTAG00000005663	HAUS2	_	cis	_	0.243763
11	10	37993525	rs517877518	ENSBTAG00000005663	HAUS2	_	cis	_	-0.145368
11	10	37995067	rs519057803	ENSBTAG00000013032	CCNDBP1	_	cis	_	0.106655
11	10	37995201	rs110129172	ENSBTAG00000006821	PECR	_	_	trans	-0.7409
*Genes annotated within QTL-windows were highlighted in bold in Gene Name collum.
QTL window = referring to the relevant 1 Mb non-overlapping QTL windows in GWAS analysis (see Table 2);
chr = chromosome;
pos = position;
eQTL rs ID = rs identification for the eQTL variants (tag-SNPs);
TF list = transcription factor (TF), referring to the affected genes;
cis-eQTL = eQTLs regulating genes in cis (< 1 Mb distance);
trans-eQTL = eQTLs regulating genes in trans (> 1 Mb distance);
beta = effect size and direction estimate.

## Sheet: BFT
Supplementary Table 9. Complete list of the representative eQTLs (expression Quantitative Trait Loci) within relevant QTL regions associated with the intramuscular fat content (IMF) and backfat thickness (BFT) in a Nellore cattle population.
QTL window	chr	pos	eQTL rs ID	Ensembl Gene ID	Gene name*	TF list	cis-eQTL	trans-eQTL	beta
3	9	46092370	rs109581361	ENSBTAG00000006048	DCAKD	_	_	trans	0.162563
4	5	104036275	novel_variant (5:104036275)	ENSBTAG00000012026	ENSBTAG00000012026	_	_	trans	-0.936545
4	5	104036702	rs521730538	ENSBTAG00000014728	TAPBPL	_	cis	_	-0.128949
4	5	104123813	rs470489475	ENSBTAG00000014728	TAPBPL	_	cis	_	-0.12153
4	5	104261034	rs134530585	ENSBTAG00000014931	MLF2	_	cis	_	-0.0820445
4	5	104262880	rs110978177	ENSBTAG00000017064	ING4	_	cis	_	-0.0801101
4	5	104267211	novel_variant (5:104267211)	ENSBTAG00000006779	LDHD	_	_	trans	-0.657862
4	5	104267211	novel_variant (5:104267211)	ENSBTAG00000008612	C1R	_	cis	_	0.302512
4	5	104286644	rs210602605	ENSBTAG00000015562	PLBD1	_	_	trans	-0.420303
4	5	104291607	rs209396518	ENSBTAG00000014729	MRPL51	_	cis	_	-0.100388
4	5	104309695	rs209843026	ENSBTAG00000007553	KCNA5	_	cis	_	0.225904
4	5	104327469	rs136924283	ENSBTAG00000014730	NCAPD2	_	cis	_	-0.182905
4	5	104359091	novel_variant (5:104359091)	ENSBTAG00000011758	ENSBTAG00000011758	_	cis	_	-0.558105
5	17	18025728	rs208463101	ENSBTAG00000021779	MGST2	_	cis	_	0.229923
5	17	18026410	rs109739591	ENSBTAG00000021779	MGST2	_	cis	_	0.182878
5	17	18199172	rs520373847	ENSBTAG00000039582	NDUFC1	_	cis	_	0.18172
5	17	18200776	rs208745662	ENSBTAG00000039582	NDUFC1	_	cis	_	0.185445
5	17	18200776	rs208745662	ENSBTAG00000011373	MAML3	_	cis	_	-0.21437
5	17	18208997	rs722978071	ENSBTAG00000025383	ENSBTAG00000025383	_	_	trans	0.837222
5	17	18211479	rs17872172	ENSBTAG00000039582	NDUFC1	_	cis	_	0.257066
5	17	18245793	rs468944846	ENSBTAG00000039582	NDUFC1	_	cis	_	0.204623
5	17	18266085	rs137224165	ENSBTAG00000025383	ENSBTAG00000025383	_	_	trans	-0.706444
5	17	18267808	rs465458761	ENSBTAG00000025383	ENSBTAG00000025383	_	_	trans	0.984917
5	17	18306031	rs717254728	ENSBTAG00000025383	ENSBTAG00000025383	_	_	trans	-0.71281
5	17	18306031	rs717254728	ENSBTAG00000039582	NDUFC1	_	cis	_	-0.385814
5	17	18336947	rs475283685	ENSBTAG00000039582	NDUFC1	_	cis	_	0.190142
5	17	18336947	rs475283685	ENSBTAG00000002599	MGARP	_	cis	_	-0.22887
5	17	18395195	rs798916429	ENSBTAG00000025383	ENSBTAG00000025383	_	_	trans	1.098
5	17	18395400	rs134877819	ENSBTAG00000011373	MAML3	_	cis	_	-0.237455
5	17	18395400	rs134877819	ENSBTAG00000002599	MGARP	_	cis	_	-0.205541
5	17	18395855	rs715334759	ENSBTAG00000025383	ENSBTAG00000025383	_	_	trans	0.940217
5	17	18397612	novel_variant (17:18397612)	ENSBTAG00000010109	CDK1	_	_	trans	0.809317
5	17	18398913	rs134893835	ENSBTAG00000025383	ENSBTAG00000025383	_	_	trans	0.733263
5	17	18398913	rs134893835	ENSBTAG00000039582	NDUFC1	_	cis	_	0.250331
5	17	18400943	rs467717239	ENSBTAG00000039582	NDUFC1	_	cis	_	0.205636
5	17	18401185	rs721552312	ENSBTAG00000025383	ENSBTAG00000025383	_	_	trans	1.1856
5	17	18410807	rs720596112	ENSBTAG00000039582	NDUFC1	_	cis	_	0.180276
5	17	18584819	rs208368825	ENSBTAG00000003208	RAB33B	_	cis	_	-0.0821954
7	7	3002277	novel_variant (7:3002277)	ENSBTAG00000052719	ENSBTAG00000052719	_	cis	_	-0.698215
7	7	3002277	novel_variant (7:3002277)	ENSBTAG00000014918	IBA57	_	cis	_	0.237252
7	7	3162481	rs454116385	ENSBTAG00000014968	YJEFN3	_	cis	_	0.548718
7	7	3163402	rs723162403	ENSBTAG00000025817	BORCS8	_	cis	_	-0.107503
7	7	3199734	rs136308549	ENSBTAG00000040028	ENSBTAG00000040028	_	cis	_	-0.106493
7	7	3402906	rs381384996	ENSBTAG00000025817	BORCS8	_	cis	_	0.146493
7	7	3403798	rs516029188	ENSBTAG00000006116	SUGP1	_	cis	_	0.106743
7	7	3428118	rs718201071	ENSBTAG00000000917	BMP1	_	_	trans	0.309562
7	7	3428426	rs383504015	ENSBTAG00000010379	CRTC1	_	cis	_	0.142617
7	7	3472977	rs519931607	ENSBTAG00000004188	SNAP47	_	cis	_	-0.128236
7	7	3473052	rs443736920	ENSBTAG00000025817	BORCS8	_	cis	_	0.134668
7	7	3473052	rs443736920	ENSBTAG00000001817	TMEM161A	_	cis	_	0.149508
7	7	3473097	rs722500956	ENSBTAG00000004191	JMJD4	_	cis	_	0.161782
7	7	3474458	rs465581299	ENSBTAG00000025817	BORCS8	_	cis	_	0.118488
7	7	3474458	rs465581299	ENSBTAG00000001817	TMEM161A	_	cis	_	0.145841
7	7	3508074	rs456613813	ENSBTAG00000001762	RFXANK	_	cis	_	0.416621
7	7	3524043	rs43497419	ENSBTAG00000006543	EIF3CL	_	_	trans	-0.130551
7	7	3817189	rs463298796	ENSBTAG00000014968	YJEFN3	_	cis	_	0.403892
7	7	3817189	rs463298796	ENSBTAG00000010379	CRTC1	_	cis	_	0.178574
7	7	3936715	rs722867190	ENSBTAG00000025817	BORCS8	_	cis	_	-0.234911
7	7	3936715	rs722867190	ENSBTAG00000001817	TMEM161A	_	cis	_	-0.249525
7	7	3937832	rs521495936	ENSBTAG00000025817	BORCS8	_	cis	_	-0.126073
7	7	3942390	rs522304111	ENSBTAG00000013419	HTATIP2	_	_	trans	0.283441
7	7	3942390	rs522304111	ENSBTAG00000013421	PRMT3	_	_	trans	0.234653
7	7	3942390	rs522304111	ENSBTAG00000006116	SUGP1	_	cis	_	0.0850633
8	13	52001168	rs383176312	ENSBTAG00000013776	ITPA	_	cis	_	-0.146139
8	13	52001168	rs383176312	ENSBTAG00000000825	MRPS26	_	cis	_	-0.139731
8	13	52036614	rs378892741	ENSBTAG00000051021	FASTKD5	_	cis	_	-0.155349
8	13	52080149	rs209151624	ENSBTAG00000013776	ITPA	_	cis	_	-0.267594
8	13	52087288	rs525020934	ENSBTAG00000013545	MAVS	_	cis	_	-0.201099
8	13	52131748	rs380333769	ENSBTAG00000000825	MRPS26	_	cis	_	0.29201
8	13	52140154	rs467673278	ENSBTAG00000000825	MRPS26	_	cis	_	0.167317
8	13	52349507	rs378953520	ENSBTAG00000037757	EBF4	TF	cis	_	0.139606
8	13	52422294	rs526385150	ENSBTAG00000003863	PCED1A	_	cis	_	-0.130385
8	13	52423134	rs383516447	ENSBTAG00000000825	MRPS26	_	cis	_	-0.19913
8	13	52518487	rs526185167	ENSBTAG00000013776	ITPA	_	cis	_	0.112533
9	7	96140283	rs379869591	ENSBTAG00000039275	ERAP2	_	cis	_	0.177621
9	7	96169102	rs110154730	ENSBTAG00000013557	ERAP1	_	cis	_	-0.183729
9	7	96177728	rs109226849	ENSBTAG00000013557	ERAP1	_	cis	_	-0.137664
9	7	96189834	rs208629358	ENSBTAG00000013557	ERAP1	_	cis	_	-0.163784
9	7	96196608	rs209770905	ENSBTAG00000013557	ERAP1	_	cis	_	-0.162352
9	7	96196642	rs109969091	ENSBTAG00000020178	ARSK	_	_	trans	0.351964
9	7	96196642	rs109969091	ENSBTAG00000013557	ERAP1	_	cis	_	-0.180727
9	7	96414092	rs522333230	ENSBTAG00000039275	ERAP2	_	cis	_	0.182872
9	7	96414092	rs522333230	ENSBTAG00000013557	ERAP1	_	cis	_	-0.164948
9	7	96432510	rs210667210	ENSBTAG00000039275	ERAP2	_	cis	_	0.352425
9	7	96465885	novel_variant (7:96465885)	ENSBTAG00000039275	ERAP2	_	cis	_	0.233289
9	7	96470299	rs134224734	ENSBTAG00000039275	ERAP2	_	cis	_	0.227645
9	7	96470548	rs438545605	ENSBTAG00000009772	LIX1	_	cis	_	-0.175317
9	7	96472560	rs718931804	ENSBTAG00000039275	ERAP2	_	cis	_	0.248895
9	7	96474023	rs526912225	ENSBTAG00000009772	LIX1	_	cis	_	-0.248859
9	7	96540342	rs524781984	ENSBTAG00000039275	ERAP2	_	cis	_	0.275579
10	21	23048984	rs109974605	ENSBTAG00000015018	FSD2	_	cis	_	0.274441
10	21	23058915	rs379905460	ENSBTAG00000001740	HAPLN3	_	_	trans	0.373045
10	21	23058915	rs379905460	ENSBTAG00000001308	LOC522763	_	_	trans	0.785682
10	21	23059217	rs476932264	ENSBTAG00000015018	FSD2	_	cis	_	0.257851
10	21	23059217	rs476932264	ENSBTAG00000001385	ZSCAN2	TF	cis	_	-0.168459
10	21	23098993	rs455923349	ENSBTAG00000001308	LOC522763	_	_	trans	0.68213
10	21	23098993	rs455923349	ENSBTAG00000017711	WHAMM	_	cis	_	-0.179204
10	21	23099195	rs719216790	ENSBTAG00000036183	FBXW8	_	_	trans	-0.187809
10	21	23113870	rs722391039	ENSBTAG00000015018	FSD2	_	cis	_	0.666318
10	21	23113911	rs520520571	ENSBTAG00000017711	WHAMM	_	cis	_	0.138427
10	21	23113911	rs520520571	ENSBTAG00000015018	FSD2	_	cis	_	0.163862
10	21	23113933	rs384529037	ENSBTAG00000001308	LOC522763	_	_	trans	-0.983114
10	21	23113933	rs384529037	ENSBTAG00000017711	WHAMM	_	cis	_	0.129538
10	21	23156971	rs133458836	ENSBTAG00000003764	AKIRIN2	_	_	trans	0.1393
10	21	23262590	rs468599367	ENSBTAG00000015018	FSD2	_	cis	_	0.197689
10	21	23941176	novel_variant (21:23941176)	ENSBTAG00000009599	LCN1	_	_	trans	1.51942
10	21	23941176	novel_variant (21:23941176)	ENSBTAG00000017956	KCTD15	_	_	trans	-0.275299
10	21	23961342	rs208128319	ENSBTAG00000009432	PMF1	_	_	trans	0.672449
10	21	23961470	rs526762675	ENSBTAG00000001308	LOC522763	_	_	trans	0.764796
*Genes annotated within QTL-windows were highlighted in bold in Gene Name collum.
QTL window = referring to the relevant 1 Mb non-overlapping QTL windows in GWAS analysis (see Table 2);
chr = chromosome;
pos = position;
eQTL rs ID = rs identification for the eQTL variants (tag-SNPs);
TF list = transcription factor (TF), referring to the affected genes;
cis-eQTL = eQTLs regulating genes in cis (< 1 Mb distance);
trans-eQTL = eQTLs regulating genes in trans (> 1 Mb distance);
beta = effect size and direction estimate.
