# Supplementary material for: Integrative Analysis Between Genome-Wide Association Study and Expression Quantitative Trait Loci Reveals Bovine Muscle Gene Expression Regulatory Polymorphisms Associated With Intramuscular Fat and Backfat Thickness
Source: Front Genet. 2022 Aug 4;13:935238. doi: 10.3389/fgene.2022.935238 (PMC9386181; doi:10.3389/fgene.2022.935238)
Supplement: Supplementary file 4 [file Table6.XLSX]

## Sheet: IMF
Supplementary Table 6. List of the QTLs from Cattle QTL database (release 41) encompassing relevant QTL regions associated with the intramuscular fat content (IMF) and backfat thickness (BFT) in a Nellore cattle population.
Status	SNP rs ID	Chromosome	Start	End	QTL ID
encompass	rs136342591	1	75000671	75968766	Milk unglycosylated kappa-casein percentage QTL (118430)
encompass	rs136342591	1	75000671	75968766	Milk unglycosylated kappa-casein percentage QTL (118430)
encompass	rs136342591	1	75000671	75968766	Milk unglycosylated kappa-casein percentage QTL (118430)
encompass	rs136342591	1	75000671	75968766	Body weight (mature) QTL (24679)
encompass	rs136342591	1	75000671	75968766	Body weight (mature) QTL (24679)
encompass	rs136342591	1	75000671	75968766	Body weight (mature) QTL (24679)
encompass	rs136491381	1	67000099	67991943	Residual feed intake QTL (28492)
encompass	rs136491381	1	67000099	67991943	Residual feed intake QTL (28492)
encompass	rs136491381	1	67000099	67991943	Residual feed intake QTL (28492)
encompass	rs136491381	1	67000099	67991943	Calving ease (maternal) QTL (38417)
encompass	rs136491381	1	67000099	67991943	Calving ease (maternal) QTL (38417)
encompass	rs136491381	1	67000099	67991943	Calving ease (maternal) QTL (38417)
encompass	rs136491381	1	67000099	67991943	Dairy form QTL (38418)
encompass	rs136491381	1	67000099	67991943	Dairy form QTL (38418)
encompass	rs136491381	1	67000099	67991943	Dairy form QTL (38418)
encompass	rs136491381	1	67000099	67991943	Daughter pregnancy rate QTL (38419)
encompass	rs136491381	1	67000099	67991943	Daughter pregnancy rate QTL (38419)
encompass	rs136491381	1	67000099	67991943	Daughter pregnancy rate QTL (38419)
encompass	rs136491381	1	67000099	67991943	Foot angle QTL (38420)
encompass	rs136491381	1	67000099	67991943	Foot angle QTL (38420)
encompass	rs136491381	1	67000099	67991943	Foot angle QTL (38420)
encompass	rs136491381	1	67000099	67991943	Milk fat percentage QTL (38421)
encompass	rs136491381	1	67000099	67991943	Milk fat percentage QTL (38421)
encompass	rs136491381	1	67000099	67991943	Milk fat percentage QTL (38421)
encompass	rs136491381	1	67000099	67991943	Milk fat yield QTL (38422)
encompass	rs136491381	1	67000099	67991943	Milk fat yield QTL (38422)
encompass	rs136491381	1	67000099	67991943	Milk fat yield QTL (38422)
encompass	rs136491381	1	67000099	67991943	Net merit QTL (38423)
encompass	rs136491381	1	67000099	67991943	Net merit QTL (38423)
encompass	rs136491381	1	67000099	67991943	Net merit QTL (38423)
encompass	rs136491381	1	67000099	67991943	Length of productive life QTL (38424)
encompass	rs136491381	1	67000099	67991943	Length of productive life QTL (38424)
encompass	rs136491381	1	67000099	67991943	Length of productive life QTL (38424)
encompass	rs136491381	1	67000099	67991943	Milk protein percentage QTL (38425)
encompass	rs136491381	1	67000099	67991943	Milk protein percentage QTL (38425)
encompass	rs136491381	1	67000099	67991943	Milk protein percentage QTL (38425)
encompass	rs136491381	1	67000099	67991943	Milk protein yield QTL (38426)
encompass	rs136491381	1	67000099	67991943	Milk protein yield QTL (38426)
encompass	rs136491381	1	67000099	67991943	Milk protein yield QTL (38426)
encompass	rs136491381	1	67000099	67991943	Rear leg placement - side view QTL (38427)
encompass	rs136491381	1	67000099	67991943	Rear leg placement - side view QTL (38427)
encompass	rs136491381	1	67000099	67991943	Rear leg placement - side view QTL (38427)
encompass	rs136491381	1	67000099	67991943	Calving ease QTL (38428)
encompass	rs136491381	1	67000099	67991943	Calving ease QTL (38428)
encompass	rs136491381	1	67000099	67991943	Calving ease QTL (38428)
encompass	rs136491381	1	67000099	67991943	Somatic cell score QTL (38429)
encompass	rs136491381	1	67000099	67991943	Somatic cell score QTL (38429)
encompass	rs136491381	1	67000099	67991943	Somatic cell score QTL (38429)
encompass	rs136491381	1	67000099	67991943	Stillbirth QTL (38430)
encompass	rs136491381	1	67000099	67991943	Stillbirth QTL (38430)
encompass	rs136491381	1	67000099	67991943	Stillbirth QTL (38430)
encompass	rs136491381	1	67000099	67991943	Teat length QTL (38431)
encompass	rs136491381	1	67000099	67991943	Teat length QTL (38431)
encompass	rs136491381	1	67000099	67991943	Teat length QTL (38431)
encompass	rs136491381	1	67000099	67991943	Milk C18 index QTL (63507)
encompass	rs136491381	1	67000099	67991943	Milk C18 index QTL (63507)
encompass	rs136491381	1	67000099	67991943	Milk C18 index QTL (63507)
encompass	rs136491381	1	67000099	67991943	Milk C18 index QTL (63548)
encompass	rs136491381	1	67000099	67991943	Milk C18 index QTL (63548)
encompass	rs136491381	1	67000099	67991943	Milk C18 index QTL (63548)
encompass	rs136491381	1	67000099	67991943	Marbling score QTL (20316)
encompass	rs136491381	1	67000099	67991943	Marbling score QTL (20316)
encompass	rs136491381	1	67000099	67991943	Marbling score QTL (20316)
encompass	rs136491381	1	67000099	67991943	Milk C18 index QTL (63519)
encompass	rs136491381	1	67000099	67991943	Milk C18 index QTL (63519)
encompass	rs136491381	1	67000099	67991943	Milk C18 index QTL (63519)
encompass	rs136491381	1	67000099	67991943	Milk C18 index QTL (63553)
encompass	rs136491381	1	67000099	67991943	Milk C18 index QTL (63553)
encompass	rs136491381	1	67000099	67991943	Milk C18 index QTL (63553)
encompass	rs136491381	1	67000099	67991943	Milk C18 index QTL (63584)
encompass	rs136491381	1	67000099	67991943	Milk C18 index QTL (63584)
encompass	rs136491381	1	67000099	67991943	Milk C18 index QTL (63584)
encompass	rs136491381	1	67000099	67991943	Milk C18 index QTL (63564)
encompass	rs136491381	1	67000099	67991943	Milk C18 index QTL (63564)
encompass	rs136491381	1	67000099	67991943	Milk C18 index QTL (63564)
encompass	rs136491381	1	67000099	67991943	Milk C18 index QTL (63684)
encompass	rs136491381	1	67000099	67991943	Milk C18 index QTL (63684)
encompass	rs136491381	1	67000099	67991943	Milk C18 index QTL (63684)
encompass	rs136491381	1	67000099	67991943	Milk C18 index QTL (63554)
encompass	rs136491381	1	67000099	67991943	Milk C18 index QTL (63554)
encompass	rs136491381	1	67000099	67991943	Milk C18 index QTL (63554)
encompass	rs136491381	1	67000099	67991943	Milk C18 index QTL (63593)
encompass	rs136491381	1	67000099	67991943	Milk C18 index QTL (63593)
encompass	rs136491381	1	67000099	67991943	Milk C18 index QTL (63593)
encompass	rs136491381	1	67000099	67991943	Milk C18 index QTL (63639)
encompass	rs136491381	1	67000099	67991943	Milk C18 index QTL (63639)
encompass	rs136491381	1	67000099	67991943	Milk C18 index QTL (63639)
encompass	rs136491381	1	67000099	67991943	Calving ease (maternal) QTL (38447)
encompass	rs136491381	1	67000099	67991943	Calving ease (maternal) QTL (38447)
encompass	rs136491381	1	67000099	67991943	Calving ease (maternal) QTL (38447)
encompass	rs136491381	1	67000099	67991943	Foot angle QTL (38448)
encompass	rs136491381	1	67000099	67991943	Foot angle QTL (38448)
encompass	rs136491381	1	67000099	67991943	Foot angle QTL (38448)
encompass	rs136491381	1	67000099	67991943	Feet and leg conformation QTL (38449)
encompass	rs136491381	1	67000099	67991943	Feet and leg conformation QTL (38449)
encompass	rs136491381	1	67000099	67991943	Feet and leg conformation QTL (38449)
encompass	rs136491381	1	67000099	67991943	Milk fat yield QTL (38450)
encompass	rs136491381	1	67000099	67991943	Milk fat yield QTL (38450)
encompass	rs136491381	1	67000099	67991943	Milk fat yield QTL (38450)
encompass	rs136491381	1	67000099	67991943	Net merit QTL (38451)
encompass	rs136491381	1	67000099	67991943	Net merit QTL (38451)
encompass	rs136491381	1	67000099	67991943	Net merit QTL (38451)
encompass	rs136491381	1	67000099	67991943	Length of productive life QTL (38452)
encompass	rs136491381	1	67000099	67991943	Length of productive life QTL (38452)
encompass	rs136491381	1	67000099	67991943	Length of productive life QTL (38452)
encompass	rs136491381	1	67000099	67991943	Milk protein percentage QTL (38453)
encompass	rs136491381	1	67000099	67991943	Milk protein percentage QTL (38453)
encompass	rs136491381	1	67000099	67991943	Milk protein percentage QTL (38453)
encompass	rs136491381	1	67000099	67991943	Milk protein yield QTL (38454)
encompass	rs136491381	1	67000099	67991943	Milk protein yield QTL (38454)
encompass	rs136491381	1	67000099	67991943	Milk protein yield QTL (38454)
encompass	rs136491381	1	67000099	67991943	Rear leg placement - side view QTL (38455)
encompass	rs136491381	1	67000099	67991943	Rear leg placement - side view QTL (38455)
encompass	rs136491381	1	67000099	67991943	Rear leg placement - side view QTL (38455)
encompass	rs136491381	1	67000099	67991943	Calving ease QTL (38456)
encompass	rs136491381	1	67000099	67991943	Calving ease QTL (38456)
encompass	rs136491381	1	67000099	67991943	Calving ease QTL (38456)
encompass	rs136491381	1	67000099	67991943	Somatic cell score QTL (38457)
encompass	rs136491381	1	67000099	67991943	Somatic cell score QTL (38457)
encompass	rs136491381	1	67000099	67991943	Somatic cell score QTL (38457)
encompass	rs136491381	1	67000099	67991943	Marbling score QTL (20296)
encompass	rs136491381	1	67000099	67991943	Marbling score QTL (20296)
encompass	rs136491381	1	67000099	67991943	Marbling score QTL (20296)
encompass	rs136491381	1	67000099	67991943	Longissimus muscle area QTL (20329)
encompass	rs136491381	1	67000099	67991943	Longissimus muscle area QTL (20329)
encompass	rs136491381	1	67000099	67991943	Longissimus muscle area QTL (20329)
encompass	rs136491381	1	67000099	67991943	Calving ease (maternal) QTL (38469)
encompass	rs136491381	1	67000099	67991943	Calving ease (maternal) QTL (38469)
encompass	rs136491381	1	67000099	67991943	Calving ease (maternal) QTL (38469)
encompass	rs136491381	1	67000099	67991943	Dairy form QTL (38470)
encompass	rs136491381	1	67000099	67991943	Dairy form QTL (38470)
encompass	rs136491381	1	67000099	67991943	Dairy form QTL (38470)
encompass	rs136491381	1	67000099	67991943	Foot angle QTL (38471)
encompass	rs136491381	1	67000099	67991943	Foot angle QTL (38471)
encompass	rs136491381	1	67000099	67991943	Foot angle QTL (38471)
encompass	rs136491381	1	67000099	67991943	Net merit QTL (38472)
encompass	rs136491381	1	67000099	67991943	Net merit QTL (38472)
encompass	rs136491381	1	67000099	67991943	Net merit QTL (38472)
encompass	rs136491381	1	67000099	67991943	Length of productive life QTL (38473)
encompass	rs136491381	1	67000099	67991943	Length of productive life QTL (38473)
encompass	rs136491381	1	67000099	67991943	Length of productive life QTL (38473)
encompass	rs136491381	1	67000099	67991943	Milk protein percentage QTL (38474)
encompass	rs136491381	1	67000099	67991943	Milk protein percentage QTL (38474)
encompass	rs136491381	1	67000099	67991943	Milk protein percentage QTL (38474)
encompass	rs136491381	1	67000099	67991943	Rear leg placement - side view QTL (38475)
encompass	rs136491381	1	67000099	67991943	Rear leg placement - side view QTL (38475)
encompass	rs136491381	1	67000099	67991943	Rear leg placement - side view QTL (38475)
encompass	rs136491381	1	67000099	67991943	Calving ease QTL (38476)
encompass	rs136491381	1	67000099	67991943	Calving ease QTL (38476)
encompass	rs136491381	1	67000099	67991943	Calving ease QTL (38476)
encompass	rs136491381	1	67000099	67991943	Calving ease (maternal) QTL (38477)
encompass	rs136491381	1	67000099	67991943	Calving ease (maternal) QTL (38477)
encompass	rs136491381	1	67000099	67991943	Calving ease (maternal) QTL (38477)
encompass	rs136491381	1	67000099	67991943	Dairy form QTL (38478)
encompass	rs136491381	1	67000099	67991943	Dairy form QTL (38478)
encompass	rs136491381	1	67000099	67991943	Dairy form QTL (38478)
encompass	rs136491381	1	67000099	67991943	Rear leg placement - side view QTL (38479)
encompass	rs136491381	1	67000099	67991943	Rear leg placement - side view QTL (38479)
encompass	rs136491381	1	67000099	67991943	Rear leg placement - side view QTL (38479)
encompass	rs136491381	1	67000099	67991943	Calving ease QTL (38480)
encompass	rs136491381	1	67000099	67991943	Calving ease QTL (38480)
encompass	rs136491381	1	67000099	67991943	Calving ease QTL (38480)
encompass	rs136491381	1	67000099	67991943	Stillbirth QTL (38481)
encompass	rs136491381	1	67000099	67991943	Stillbirth QTL (38481)
encompass	rs136491381	1	67000099	67991943	Stillbirth QTL (38481)
encompass	rs136491381	1	67000099	67991943	Bovine tuberculosis susceptibility QTL (96128)
encompass	rs136491381	1	67000099	67991943	Bovine tuberculosis susceptibility QTL (96128)
encompass	rs136491381	1	67000099	67991943	Bovine tuberculosis susceptibility QTL (96128)
encompass	rs136491381	1	67000099	67991943	Bovine tuberculosis susceptibility QTL (96141)
encompass	rs136491381	1	67000099	67991943	Bovine tuberculosis susceptibility QTL (96141)
encompass	rs136491381	1	67000099	67991943	Bovine tuberculosis susceptibility QTL (96141)
encompass	rs136491381	1	67000099	67991943	Bovine respiratory disease susceptibility QTL (159988)
encompass	rs136491381	1	67000099	67991943	Bovine respiratory disease susceptibility QTL (159988)
encompass	rs136491381	1	67000099	67991943	Bovine respiratory disease susceptibility QTL (159988)
encompass	rs109384539	3	108002916	108996760	Milk kappa-casein percentage QTL (110732)
encompass	rs109384539	3	108002916	108996760	Milk kappa-casein percentage QTL (110732)
encompass	rs109384539	3	108002916	108996760	Milk kappa-casein percentage QTL (110732)
encompass	rs109384539	3	108002916	108996760	Milk fat yield QTL (25803)
encompass	rs109384539	3	108002916	108996760	Milk fat yield QTL (25803)
encompass	rs109384539	3	108002916	108996760	Milk fat yield QTL (25803)
encompass	rs109384539	3	108002916	108996760	Calving ease (maternal) QTL (40236)
encompass	rs109384539	3	108002916	108996760	Calving ease (maternal) QTL (40236)
encompass	rs109384539	3	108002916	108996760	Calving ease (maternal) QTL (40236)
encompass	rs109384539	3	108002916	108996760	Foot angle QTL (40237)
encompass	rs109384539	3	108002916	108996760	Foot angle QTL (40237)
encompass	rs109384539	3	108002916	108996760	Foot angle QTL (40237)
encompass	rs109384539	3	108002916	108996760	Calving ease QTL (40238)
encompass	rs109384539	3	108002916	108996760	Calving ease QTL (40238)
encompass	rs109384539	3	108002916	108996760	Calving ease QTL (40238)
encompass	rs109384539	3	108002916	108996760	Stillbirth QTL (40239)
encompass	rs109384539	3	108002916	108996760	Stillbirth QTL (40239)
encompass	rs109384539	3	108002916	108996760	Stillbirth QTL (40239)
encompass	rs109384539	3	108002916	108996760	Average daily gain QTL (20926)
encompass	rs109384539	3	108002916	108996760	Average daily gain QTL (20926)
encompass	rs109384539	3	108002916	108996760	Average daily gain QTL (20926)
encompass	rs109384539	3	108002916	108996760	Muscle zinc content QTL (152555)
encompass	rs109384539	3	108002916	108996760	Muscle zinc content QTL (152555)
encompass	rs109384539	3	108002916	108996760	Muscle zinc content QTL (152555)
encompass	rs109384539	3	108002916	108996760	Muscle zinc content QTL (152562)
encompass	rs109384539	3	108002916	108996760	Muscle zinc content QTL (152562)
encompass	rs109384539	3	108002916	108996760	Muscle zinc content QTL (152562)
encompass	rs109384539	3	108002916	108996760	Milk protein yield QTL (56069)
encompass	rs109384539	3	108002916	108996760	Milk protein yield QTL (56069)
encompass	rs109384539	3	108002916	108996760	Milk protein yield QTL (56069)
encompass	rs109384539	3	108002916	108996760	Muscle zinc content QTL (152594)
encompass	rs109384539	3	108002916	108996760	Muscle zinc content QTL (152594)
encompass	rs109384539	3	108002916	108996760	Muscle zinc content QTL (152594)
encompass	rs109384539	3	108002916	108996760	Muscle zinc content QTL (152554)
encompass	rs109384539	3	108002916	108996760	Muscle zinc content QTL (152554)
encompass	rs109384539	3	108002916	108996760	Muscle zinc content QTL (152554)
encompass	rs109384539	3	108002916	108996760	Muscle zinc content QTL (152553)
encompass	rs109384539	3	108002916	108996760	Muscle zinc content QTL (152553)
encompass	rs109384539	3	108002916	108996760	Muscle zinc content QTL (152553)
encompass	rs109384539	3	108002916	108996760	Muscle zinc content QTL (152557)
encompass	rs109384539	3	108002916	108996760	Muscle zinc content QTL (152557)
encompass	rs109384539	3	108002916	108996760	Muscle zinc content QTL (152557)
encompass	rs109384539	3	108002916	108996760	Muscle zinc content QTL (152556)
encompass	rs109384539	3	108002916	108996760	Muscle zinc content QTL (152556)
encompass	rs109384539	3	108002916	108996760	Muscle zinc content QTL (152556)
encompass	rs109384539	3	108002916	108996760	Milking speed QTL (157390)
encompass	rs109384539	3	108002916	108996760	Milking speed QTL (157390)
encompass	rs109384539	3	108002916	108996760	Milking speed QTL (157390)
encompass	rs109384539	3	108002916	108996760	Milking speed QTL (157391)
encompass	rs109384539	3	108002916	108996760	Milking speed QTL (157391)
encompass	rs109384539	3	108002916	108996760	Milking speed QTL (157391)
encompass	rs109384539	3	108002916	108996760	Muscle zinc content QTL (152583)
encompass	rs109384539	3	108002916	108996760	Muscle zinc content QTL (152583)
encompass	rs109384539	3	108002916	108996760	Muscle zinc content QTL (152583)
encompass	rs135288011	7	2003622	2999865	Milk eicosapentaenoic acid content QTL (154959)
encompass	rs135288011	7	2003622	2999865	Milk eicosapentaenoic acid content QTL (154959)
encompass	rs135288011	7	2003622	2999865	Milk eicosapentaenoic acid content QTL (154959)
encompass	rs135288011	7	2003622	2999865	Shear force QTL (56089)
encompass	rs135288011	7	2003622	2999865	Shear force QTL (56089)
encompass	rs135288011	7	2003622	2999865	Shear force QTL (56089)
encompass	rs135288011	7	2003622	2999865	Milk caproic acid content QTL (155204)
encompass	rs135288011	7	2003622	2999865	Milk caproic acid content QTL (155204)
encompass	rs135288011	7	2003622	2999865	Milk caproic acid content QTL (155204)
encompass	rs135288011	7	2003622	2999865	Marbling score QTL (152095)
encompass	rs135288011	7	2003622	2999865	Marbling score QTL (152095)
encompass	rs135288011	7	2003622	2999865	Marbling score QTL (152095)
encompass	rs135288011	7	2003622	2999865	Milking speed QTL (157415)
encompass	rs135288011	7	2003622	2999865	Milking speed QTL (157415)
encompass	rs135288011	7	2003622	2999865	Milking speed QTL (157415)
encompass	rs135288011	7	2003622	2999865	Milking speed QTL (157416)
encompass	rs135288011	7	2003622	2999865	Milking speed QTL (157416)
encompass	rs135288011	7	2003622	2999865	Milking speed QTL (157416)
encompass	rs132935315	7	81002985	81999643	Body weight gain QTL (67842)
encompass	rs132935315	7	81002985	81999643	Body weight gain QTL (67842)
encompass	rs132935315	7	81002985	81999643	Body weight gain QTL (67842)
encompass	rs132935315	7	81002985	81999643	Milk protein yield QTL (26228)
encompass	rs132935315	7	81002985	81999643	Milk protein yield QTL (26228)
encompass	rs132935315	7	81002985	81999643	Milk protein yield QTL (26228)
encompass	rs132935315	7	81002985	81999643	Conception rate QTL (106799)
encompass	rs132935315	7	81002985	81999643	Conception rate QTL (106799)
encompass	rs132935315	7	81002985	81999643	Conception rate QTL (106799)
encompass	rs132935315	7	81002985	81999643	Conception rate QTL (106800)
encompass	rs132935315	7	81002985	81999643	Conception rate QTL (106800)
encompass	rs132935315	7	81002985	81999643	Conception rate QTL (106800)
encompass	rs132935315	7	81002985	81999643	Milk fat yield QTL (25866)
encompass	rs132935315	7	81002985	81999643	Milk fat yield QTL (25866)
encompass	rs132935315	7	81002985	81999643	Milk fat yield QTL (25866)
encompass	rs132935315	7	81002985	81999643	Milk cis-4,7,10,13,16,19-Docosahexaenoic acid content QTL (126341)
encompass	rs132935315	7	81002985	81999643	Milk cis-4,7,10,13,16,19-Docosahexaenoic acid content QTL (126341)
encompass	rs132935315	7	81002985	81999643	Milk cis-4,7,10,13,16,19-Docosahexaenoic acid content QTL (126341)
encompass	rs132935315	7	81002985	81999643	Milk fat yield QTL (25867)
encompass	rs132935315	7	81002985	81999643	Milk fat yield QTL (25867)
encompass	rs132935315	7	81002985	81999643	Milk fat yield QTL (25867)
encompass	rs132935315	7	81002985	81999643	Milk yield QTL (25434)
encompass	rs132935315	7	81002985	81999643	Milk yield QTL (25434)
encompass	rs132935315	7	81002985	81999643	Milk yield QTL (25434)
encompass	rs132935315	7	81002985	81999643	Body weight (birth) QTL (67911)
encompass	rs132935315	7	81002985	81999643	Body weight (birth) QTL (67911)
encompass	rs132935315	7	81002985	81999643	Body weight (birth) QTL (67911)
encompass	rs135683114	10	37022308	37997882	Body depth QTL (44546)
encompass	rs135683114	10	37022308	37997882	Body depth QTL (44546)
encompass	rs135683114	10	37022308	37997882	Body depth QTL (44546)
encompass	rs135683114	10	37022308	37997882	Dairy form QTL (44547)
encompass	rs135683114	10	37022308	37997882	Dairy form QTL (44547)
encompass	rs135683114	10	37022308	37997882	Dairy form QTL (44547)
encompass	rs135683114	10	37022308	37997882	PTA type QTL (44548)
encompass	rs135683114	10	37022308	37997882	PTA type QTL (44548)
encompass	rs135683114	10	37022308	37997882	PTA type QTL (44548)
encompass	rs135683114	10	37022308	37997882	Udder attachment QTL (44549)
encompass	rs135683114	10	37022308	37997882	Udder attachment QTL (44549)
encompass	rs135683114	10	37022308	37997882	Udder attachment QTL (44549)
encompass	rs135683114	10	37022308	37997882	Teat placement - rear QTL (44550)
encompass	rs135683114	10	37022308	37997882	Teat placement - rear QTL (44550)
encompass	rs135683114	10	37022308	37997882	Teat placement - rear QTL (44550)
encompass	rs135683114	10	37022308	37997882	Udder height QTL (44551)
encompass	rs135683114	10	37022308	37997882	Udder height QTL (44551)
encompass	rs135683114	10	37022308	37997882	Udder height QTL (44551)
encompass	rs135683114	10	37022308	37997882	Rump width QTL (44552)
encompass	rs135683114	10	37022308	37997882	Rump width QTL (44552)
encompass	rs135683114	10	37022308	37997882	Rump width QTL (44552)
encompass	rs135683114	10	37022308	37997882	Stature QTL (44553)
encompass	rs135683114	10	37022308	37997882	Stature QTL (44553)
encompass	rs135683114	10	37022308	37997882	Stature QTL (44553)
encompass	rs135683114	10	37022308	37997882	Strength QTL (44554)
encompass	rs135683114	10	37022308	37997882	Strength QTL (44554)
encompass	rs135683114	10	37022308	37997882	Strength QTL (44554)
encompass	rs135683114	10	37022308	37997882	Udder cleft QTL (44555)
encompass	rs135683114	10	37022308	37997882	Udder cleft QTL (44555)
encompass	rs135683114	10	37022308	37997882	Udder cleft QTL (44555)
encompass	rs135683114	10	37022308	37997882	Udder depth QTL (44556)
encompass	rs135683114	10	37022308	37997882	Udder depth QTL (44556)
encompass	rs135683114	10	37022308	37997882	Udder depth QTL (44556)
encompass	rs135683114	10	37022308	37997882	Milk glycerophosphocholine content QTL (56850)
encompass	rs135683114	10	37022308	37997882	Milk glycerophosphocholine content QTL (56850)
encompass	rs135683114	10	37022308	37997882	Milk glycerophosphocholine content QTL (56850)
encompass	rs135683114	10	37022308	37997882	Daughter pregnancy rate QTL (106971)
encompass	rs135683114	10	37022308	37997882	Daughter pregnancy rate QTL (106971)
encompass	rs135683114	10	37022308	37997882	Daughter pregnancy rate QTL (106971)
encompass	rs135683114	10	37022308	37997882	Body weight (weaning) QTL (68137)
encompass	rs135683114	10	37022308	37997882	Body weight (weaning) QTL (68137)
encompass	rs135683114	10	37022308	37997882	Body weight (weaning) QTL (68137)
encompass	rs135683114	10	37022308	37997882	Age at puberty QTL (29890)
encompass	rs135683114	10	37022308	37997882	Age at puberty QTL (29890)
encompass	rs135683114	10	37022308	37997882	Age at puberty QTL (29890)
encompass	rs135683114	10	37022308	37997882	Body depth QTL (44557)
encompass	rs135683114	10	37022308	37997882	Body depth QTL (44557)
encompass	rs135683114	10	37022308	37997882	Body depth QTL (44557)
encompass	rs135683114	10	37022308	37997882	Dairy form QTL (44558)
encompass	rs135683114	10	37022308	37997882	Dairy form QTL (44558)
encompass	rs135683114	10	37022308	37997882	Dairy form QTL (44558)
encompass	rs135683114	10	37022308	37997882	Daughter pregnancy rate QTL (44559)
encompass	rs135683114	10	37022308	37997882	Daughter pregnancy rate QTL (44559)
encompass	rs135683114	10	37022308	37997882	Daughter pregnancy rate QTL (44559)
encompass	rs135683114	10	37022308	37997882	PTA type QTL (44560)
encompass	rs135683114	10	37022308	37997882	PTA type QTL (44560)
encompass	rs135683114	10	37022308	37997882	PTA type QTL (44560)
encompass	rs135683114	10	37022308	37997882	Net merit QTL (44561)
encompass	rs135683114	10	37022308	37997882	Net merit QTL (44561)
encompass	rs135683114	10	37022308	37997882	Net merit QTL (44561)
encompass	rs135683114	10	37022308	37997882	Length of productive life QTL (44562)
encompass	rs135683114	10	37022308	37997882	Length of productive life QTL (44562)
encompass	rs135683114	10	37022308	37997882	Length of productive life QTL (44562)
encompass	rs135683114	10	37022308	37997882	Rear leg placement - rear view QTL (44563)
encompass	rs135683114	10	37022308	37997882	Rear leg placement - rear view QTL (44563)
encompass	rs135683114	10	37022308	37997882	Rear leg placement - rear view QTL (44563)
encompass	rs135683114	10	37022308	37997882	Teat placement - rear QTL (44564)
encompass	rs135683114	10	37022308	37997882	Teat placement - rear QTL (44564)
encompass	rs135683114	10	37022308	37997882	Teat placement - rear QTL (44564)
encompass	rs135683114	10	37022308	37997882	Udder height QTL (44565)
encompass	rs135683114	10	37022308	37997882	Udder height QTL (44565)
encompass	rs135683114	10	37022308	37997882	Udder height QTL (44565)
encompass	rs135683114	10	37022308	37997882	Calving ease QTL (44566)
encompass	rs135683114	10	37022308	37997882	Calving ease QTL (44566)
encompass	rs135683114	10	37022308	37997882	Calving ease QTL (44566)
encompass	rs135683114	10	37022308	37997882	Somatic cell score QTL (44567)
encompass	rs135683114	10	37022308	37997882	Somatic cell score QTL (44567)
encompass	rs135683114	10	37022308	37997882	Somatic cell score QTL (44567)
encompass	rs135683114	10	37022308	37997882	Stillbirth QTL (44568)
encompass	rs135683114	10	37022308	37997882	Stillbirth QTL (44568)
encompass	rs135683114	10	37022308	37997882	Stillbirth QTL (44568)
encompass	rs135683114	10	37022308	37997882	Stature QTL (44569)
encompass	rs135683114	10	37022308	37997882	Stature QTL (44569)
encompass	rs135683114	10	37022308	37997882	Stature QTL (44569)
encompass	rs135683114	10	37022308	37997882	Teat length QTL (44570)
encompass	rs135683114	10	37022308	37997882	Teat length QTL (44570)
encompass	rs135683114	10	37022308	37997882	Teat length QTL (44570)
encompass	rs135683114	10	37022308	37997882	Udder cleft QTL (44571)
encompass	rs135683114	10	37022308	37997882	Udder cleft QTL (44571)
encompass	rs135683114	10	37022308	37997882	Udder cleft QTL (44571)
encompass	rs135683114	10	37022308	37997882	Daughter pregnancy rate QTL (106972)
encompass	rs135683114	10	37022308	37997882	Daughter pregnancy rate QTL (106972)
encompass	rs135683114	10	37022308	37997882	Daughter pregnancy rate QTL (106972)
encompass	rs135683114	10	37022308	37997882	Conception rate QTL (107123)
encompass	rs135683114	10	37022308	37997882	Conception rate QTL (107123)
encompass	rs135683114	10	37022308	37997882	Conception rate QTL (107123)
encompass	rs135683114	10	37022308	37997882	Conception rate QTL (107126)
encompass	rs135683114	10	37022308	37997882	Conception rate QTL (107126)
encompass	rs135683114	10	37022308	37997882	Conception rate QTL (107126)
encompass	rs135683114	10	37022308	37997882	Body depth QTL (44572)
encompass	rs135683114	10	37022308	37997882	Body depth QTL (44572)
encompass	rs135683114	10	37022308	37997882	Body depth QTL (44572)
encompass	rs135683114	10	37022308	37997882	Dairy form QTL (44573)
encompass	rs135683114	10	37022308	37997882	Dairy form QTL (44573)
encompass	rs135683114	10	37022308	37997882	Dairy form QTL (44573)
encompass	rs135683114	10	37022308	37997882	Feet and leg conformation QTL (44574)
encompass	rs135683114	10	37022308	37997882	Feet and leg conformation QTL (44574)
encompass	rs135683114	10	37022308	37997882	Feet and leg conformation QTL (44574)
encompass	rs135683114	10	37022308	37997882	PTA type QTL (44575)
encompass	rs135683114	10	37022308	37997882	PTA type QTL (44575)
encompass	rs135683114	10	37022308	37997882	PTA type QTL (44575)
encompass	rs135683114	10	37022308	37997882	Teat placement - front QTL (44576)
encompass	rs135683114	10	37022308	37997882	Teat placement - front QTL (44576)
encompass	rs135683114	10	37022308	37997882	Teat placement - front QTL (44576)
encompass	rs135683114	10	37022308	37997882	Udder attachment QTL (44577)
encompass	rs135683114	10	37022308	37997882	Udder attachment QTL (44577)
encompass	rs135683114	10	37022308	37997882	Udder attachment QTL (44577)
encompass	rs135683114	10	37022308	37997882	Rear leg placement - rear view QTL (44578)
encompass	rs135683114	10	37022308	37997882	Rear leg placement - rear view QTL (44578)
encompass	rs135683114	10	37022308	37997882	Rear leg placement - rear view QTL (44578)
encompass	rs135683114	10	37022308	37997882	Teat placement - rear QTL (44579)
encompass	rs135683114	10	37022308	37997882	Teat placement - rear QTL (44579)
encompass	rs135683114	10	37022308	37997882	Teat placement - rear QTL (44579)
encompass	rs135683114	10	37022308	37997882	Udder height QTL (44580)
encompass	rs135683114	10	37022308	37997882	Udder height QTL (44580)
encompass	rs135683114	10	37022308	37997882	Udder height QTL (44580)
encompass	rs135683114	10	37022308	37997882	Rump width QTL (44581)
encompass	rs135683114	10	37022308	37997882	Rump width QTL (44581)
encompass	rs135683114	10	37022308	37997882	Rump width QTL (44581)
encompass	rs135683114	10	37022308	37997882	Stature QTL (44582)
encompass	rs135683114	10	37022308	37997882	Stature QTL (44582)
encompass	rs135683114	10	37022308	37997882	Stature QTL (44582)
encompass	rs135683114	10	37022308	37997882	Strength QTL (44583)
encompass	rs135683114	10	37022308	37997882	Strength QTL (44583)
encompass	rs135683114	10	37022308	37997882	Strength QTL (44583)
encompass	rs135683114	10	37022308	37997882	Udder cleft QTL (44584)
encompass	rs135683114	10	37022308	37997882	Udder cleft QTL (44584)
encompass	rs135683114	10	37022308	37997882	Udder cleft QTL (44584)
encompass	rs135683114	10	37022308	37997882	Udder depth QTL (44585)
encompass	rs135683114	10	37022308	37997882	Udder depth QTL (44585)
encompass	rs135683114	10	37022308	37997882	Udder depth QTL (44585)
encompass	rs135683114	10	37022308	37997882	Conception rate QTL (107124)
encompass	rs135683114	10	37022308	37997882	Conception rate QTL (107124)
encompass	rs135683114	10	37022308	37997882	Conception rate QTL (107124)
encompass	rs135683114	10	37022308	37997882	Body depth QTL (44586)
encompass	rs135683114	10	37022308	37997882	Body depth QTL (44586)
encompass	rs135683114	10	37022308	37997882	Body depth QTL (44586)
encompass	rs135683114	10	37022308	37997882	Dairy form QTL (44587)
encompass	rs135683114	10	37022308	37997882	Dairy form QTL (44587)
encompass	rs135683114	10	37022308	37997882	Dairy form QTL (44587)
encompass	rs135683114	10	37022308	37997882	Feet and leg conformation QTL (44588)
encompass	rs135683114	10	37022308	37997882	Feet and leg conformation QTL (44588)
encompass	rs135683114	10	37022308	37997882	Feet and leg conformation QTL (44588)
encompass	rs135683114	10	37022308	37997882	PTA type QTL (44589)
encompass	rs135683114	10	37022308	37997882	PTA type QTL (44589)
encompass	rs135683114	10	37022308	37997882	PTA type QTL (44589)
encompass	rs135683114	10	37022308	37997882	Teat placement - front QTL (44590)
encompass	rs135683114	10	37022308	37997882	Teat placement - front QTL (44590)
encompass	rs135683114	10	37022308	37997882	Teat placement - front QTL (44590)
encompass	rs135683114	10	37022308	37997882	Udder attachment QTL (44591)
encompass	rs135683114	10	37022308	37997882	Udder attachment QTL (44591)
encompass	rs135683114	10	37022308	37997882	Udder attachment QTL (44591)
encompass	rs135683114	10	37022308	37997882	Rear leg placement - rear view QTL (44592)
encompass	rs135683114	10	37022308	37997882	Rear leg placement - rear view QTL (44592)
encompass	rs135683114	10	37022308	37997882	Rear leg placement - rear view QTL (44592)
encompass	rs135683114	10	37022308	37997882	Teat placement - rear QTL (44593)
encompass	rs135683114	10	37022308	37997882	Teat placement - rear QTL (44593)
encompass	rs135683114	10	37022308	37997882	Teat placement - rear QTL (44593)
encompass	rs135683114	10	37022308	37997882	Udder height QTL (44594)
encompass	rs135683114	10	37022308	37997882	Udder height QTL (44594)
encompass	rs135683114	10	37022308	37997882	Udder height QTL (44594)
encompass	rs135683114	10	37022308	37997882	Rump width QTL (44595)
encompass	rs135683114	10	37022308	37997882	Rump width QTL (44595)
encompass	rs135683114	10	37022308	37997882	Rump width QTL (44595)
encompass	rs135683114	10	37022308	37997882	Stature QTL (44596)
encompass	rs135683114	10	37022308	37997882	Stature QTL (44596)
encompass	rs135683114	10	37022308	37997882	Stature QTL (44596)
encompass	rs135683114	10	37022308	37997882	Strength QTL (44597)
encompass	rs135683114	10	37022308	37997882	Strength QTL (44597)
encompass	rs135683114	10	37022308	37997882	Strength QTL (44597)
encompass	rs135683114	10	37022308	37997882	Udder cleft QTL (44598)
encompass	rs135683114	10	37022308	37997882	Udder cleft QTL (44598)
encompass	rs135683114	10	37022308	37997882	Udder cleft QTL (44598)
encompass	rs135683114	10	37022308	37997882	Udder depth QTL (44599)
encompass	rs135683114	10	37022308	37997882	Udder depth QTL (44599)
encompass	rs135683114	10	37022308	37997882	Udder depth QTL (44599)
encompass	rs135683114	10	37022308	37997882	Quality grade QTL (119798)
encompass	rs135683114	10	37022308	37997882	Quality grade QTL (119798)
encompass	rs135683114	10	37022308	37997882	Quality grade QTL (119798)
encompass	rs135683114	10	37022308	37997882	Muscle anserine content QTL (151547)
encompass	rs135683114	10	37022308	37997882	Muscle anserine content QTL (151547)
encompass	rs135683114	10	37022308	37997882	Muscle anserine content QTL (151547)
encompass	rs135683114	10	37022308	37997882	Bovine respiratory disease susceptibility QTL (160136)
encompass	rs135683114	10	37022308	37997882	Bovine respiratory disease susceptibility QTL (160136)
encompass	rs135683114	10	37022308	37997882	Bovine respiratory disease susceptibility QTL (160136)
encompass	rs135683114	10	37022308	37997882	Bovine respiratory disease susceptibility QTL (160137)
encompass	rs135683114	10	37022308	37997882	Bovine respiratory disease susceptibility QTL (160137)
encompass	rs135683114	10	37022308	37997882	Bovine respiratory disease susceptibility QTL (160137)
encompass	rs135683114	10	37022308	37997882	Body depth QTL (44600)
encompass	rs135683114	10	37022308	37997882	Body depth QTL (44600)
encompass	rs135683114	10	37022308	37997882	Body depth QTL (44600)
encompass	rs135683114	10	37022308	37997882	Dairy form QTL (44601)
encompass	rs135683114	10	37022308	37997882	Dairy form QTL (44601)
encompass	rs135683114	10	37022308	37997882	Dairy form QTL (44601)
encompass	rs135683114	10	37022308	37997882	Daughter pregnancy rate QTL (44602)
encompass	rs135683114	10	37022308	37997882	Daughter pregnancy rate QTL (44602)
encompass	rs135683114	10	37022308	37997882	Daughter pregnancy rate QTL (44602)
encompass	rs135683114	10	37022308	37997882	PTA type QTL (44603)
encompass	rs135683114	10	37022308	37997882	PTA type QTL (44603)
encompass	rs135683114	10	37022308	37997882	PTA type QTL (44603)
encompass	rs135683114	10	37022308	37997882	Net merit QTL (44604)
encompass	rs135683114	10	37022308	37997882	Net merit QTL (44604)
encompass	rs135683114	10	37022308	37997882	Net merit QTL (44604)
encompass	rs135683114	10	37022308	37997882	Length of productive life QTL (44605)
encompass	rs135683114	10	37022308	37997882	Length of productive life QTL (44605)
encompass	rs135683114	10	37022308	37997882	Length of productive life QTL (44605)
encompass	rs135683114	10	37022308	37997882	Rear leg placement - rear view QTL (44606)
encompass	rs135683114	10	37022308	37997882	Rear leg placement - rear view QTL (44606)
encompass	rs135683114	10	37022308	37997882	Rear leg placement - rear view QTL (44606)
encompass	rs135683114	10	37022308	37997882	Teat placement - rear QTL (44607)
encompass	rs135683114	10	37022308	37997882	Teat placement - rear QTL (44607)
encompass	rs135683114	10	37022308	37997882	Teat placement - rear QTL (44607)
encompass	rs135683114	10	37022308	37997882	Udder height QTL (44608)
encompass	rs135683114	10	37022308	37997882	Udder height QTL (44608)
encompass	rs135683114	10	37022308	37997882	Udder height QTL (44608)
encompass	rs135683114	10	37022308	37997882	Rump width QTL (44609)
encompass	rs135683114	10	37022308	37997882	Rump width QTL (44609)
encompass	rs135683114	10	37022308	37997882	Rump width QTL (44609)
encompass	rs135683114	10	37022308	37997882	Calving ease QTL (44610)
encompass	rs135683114	10	37022308	37997882	Calving ease QTL (44610)
encompass	rs135683114	10	37022308	37997882	Calving ease QTL (44610)
encompass	rs135683114	10	37022308	37997882	Somatic cell score QTL (44611)
encompass	rs135683114	10	37022308	37997882	Somatic cell score QTL (44611)
encompass	rs135683114	10	37022308	37997882	Somatic cell score QTL (44611)
encompass	rs135683114	10	37022308	37997882	Stillbirth QTL (44612)
encompass	rs135683114	10	37022308	37997882	Stillbirth QTL (44612)
encompass	rs135683114	10	37022308	37997882	Stillbirth QTL (44612)
encompass	rs135683114	10	37022308	37997882	Stature QTL (44613)
encompass	rs135683114	10	37022308	37997882	Stature QTL (44613)
encompass	rs135683114	10	37022308	37997882	Stature QTL (44613)
encompass	rs135683114	10	37022308	37997882	Teat length QTL (44614)
encompass	rs135683114	10	37022308	37997882	Teat length QTL (44614)
encompass	rs135683114	10	37022308	37997882	Teat length QTL (44614)
encompass	rs135683114	10	37022308	37997882	Udder cleft QTL (44615)
encompass	rs135683114	10	37022308	37997882	Udder cleft QTL (44615)
encompass	rs135683114	10	37022308	37997882	Udder cleft QTL (44615)
encompass	rs135683114	10	37022308	37997882	Daughter pregnancy rate QTL (106973)
encompass	rs135683114	10	37022308	37997882	Daughter pregnancy rate QTL (106973)
encompass	rs135683114	10	37022308	37997882	Daughter pregnancy rate QTL (106973)
encompass	rs135683114	10	37022308	37997882	Conception rate QTL (107125)
encompass	rs135683114	10	37022308	37997882	Conception rate QTL (107125)
encompass	rs135683114	10	37022308	37997882	Conception rate QTL (107125)
encompass	rs135683114	10	37022308	37997882	Age at puberty QTL (29875)
encompass	rs135683114	10	37022308	37997882	Age at puberty QTL (29875)
encompass	rs135683114	10	37022308	37997882	Age at puberty QTL (29875)
encompass	rs135683114	10	37022308	37997882	Milk arachidonic acid content QTL (155028)
encompass	rs135683114	10	37022308	37997882	Milk arachidonic acid content QTL (155028)
encompass	rs135683114	10	37022308	37997882	Milk arachidonic acid content QTL (155028)
encompass	rs135151775	13	13000910	13992863	Milk linoleic acid content QTL (34283)
encompass	rs135151775	13	13000910	13992863	Milk linoleic acid content QTL (34283)
encompass	rs135151775	13	13000910	13992863	Milk linoleic acid content QTL (34283)
encompass	rs135151775	13	13000910	13992863	Milk linoleic acid content QTL (34286)
encompass	rs135151775	13	13000910	13992863	Milk linoleic acid content QTL (34286)
encompass	rs135151775	13	13000910	13992863	Milk linoleic acid content QTL (34286)
encompass	rs135151775	13	13000910	13992863	Milk linoleic acid content QTL (34627)
encompass	rs135151775	13	13000910	13992863	Milk linoleic acid content QTL (34627)
encompass	rs135151775	13	13000910	13992863	Milk linoleic acid content QTL (34627)
encompass	rs135151775	13	13000910	13992863	Milk linoleic acid content QTL (34287)
encompass	rs135151775	13	13000910	13992863	Milk linoleic acid content QTL (34287)
encompass	rs135151775	13	13000910	13992863	Milk linoleic acid content QTL (34287)
encompass	rs135151775	13	13000910	13992863	Milk linoleic acid content QTL (34284)
encompass	rs135151775	13	13000910	13992863	Milk linoleic acid content QTL (34284)
encompass	rs135151775	13	13000910	13992863	Milk linoleic acid content QTL (34284)
encompass	rs135151775	13	13000910	13992863	Milk kappa-casein percentage QTL (113583)
encompass	rs135151775	13	13000910	13992863	Milk kappa-casein percentage QTL (113583)
encompass	rs135151775	13	13000910	13992863	Milk kappa-casein percentage QTL (113583)
encompass	rs135151775	13	13000910	13992863	Milk kappa-casein percentage QTL (113584)
encompass	rs135151775	13	13000910	13992863	Milk kappa-casein percentage QTL (113584)
encompass	rs135151775	13	13000910	13992863	Milk kappa-casein percentage QTL (113584)
encompass	rs135151775	13	13000910	13992863	Milk tetracosanoic acid content QTL (156265)
encompass	rs135151775	13	13000910	13992863	Milk tetracosanoic acid content QTL (156265)
encompass	rs135151775	13	13000910	13992863	Milk tetracosanoic acid content QTL (156265)
encompass	rs135151775	13	13000910	13992863	Milk tricosanoic acid content QTL (156513)
encompass	rs135151775	13	13000910	13992863	Milk tricosanoic acid content QTL (156513)
encompass	rs135151775	13	13000910	13992863	Milk tricosanoic acid content QTL (156513)
encompass	rs135151775	13	13000910	13992863	Milk protein yield QTL (26326)
encompass	rs135151775	13	13000910	13992863	Milk protein yield QTL (26326)
encompass	rs135151775	13	13000910	13992863	Milk protein yield QTL (26326)
encompass	rs135151775	13	13000910	13992863	Milk kappa-casein percentage QTL (113827)
encompass	rs135151775	13	13000910	13992863	Milk kappa-casein percentage QTL (113827)
encompass	rs135151775	13	13000910	13992863	Milk kappa-casein percentage QTL (113827)
encompass	rs135151775	13	13000910	13992863	Milk kappa-casein percentage QTL (111349)
encompass	rs135151775	13	13000910	13992863	Milk kappa-casein percentage QTL (111349)
encompass	rs135151775	13	13000910	13992863	Milk kappa-casein percentage QTL (111349)
encompass	rs110684473	19	54022589	54994606	Bovine respiratory disease susceptibility QTL (160289)
encompass	rs110684473	19	54022589	54994606	Bovine respiratory disease susceptibility QTL (160289)
encompass	rs110684473	19	54022589	54994606	Bovine respiratory disease susceptibility QTL (160289)
encompass	rs110684473	19	54022589	54994606	Milking speed QTL (158248)
encompass	rs110684473	19	54022589	54994606	Milking speed QTL (158248)
encompass	rs110684473	19	54022589	54994606	Milking speed QTL (158248)
encompass	rs110684473	19	54022589	54994606	Saturated fatty acid content QTL (152420)
encompass	rs110684473	19	54022589	54994606	Saturated fatty acid content QTL (152420)
encompass	rs110684473	19	54022589	54994606	Saturated fatty acid content QTL (152420)
encompass	rs110684473	19	54022589	54994606	Monounsaturated fatty acid content QTL (152179)
encompass	rs110684473	19	54022589	54994606	Monounsaturated fatty acid content QTL (152179)
encompass	rs110684473	19	54022589	54994606	Monounsaturated fatty acid content QTL (152179)
encompass	rs110684473	19	54022589	54994606	Somatic cell count QTL (36518)
encompass	rs110684473	19	54022589	54994606	Somatic cell count QTL (36518)
encompass	rs110684473	19	54022589	54994606	Somatic cell count QTL (36518)
encompass	rs110684473	19	54022589	54994606	Somatic cell count QTL (36519)
encompass	rs110684473	19	54022589	54994606	Somatic cell count QTL (36519)
encompass	rs110684473	19	54022589	54994606	Somatic cell count QTL (36519)
encompass	rs110684473	19	54022589	54994606	Somatic cell count QTL (36520)
encompass	rs110684473	19	54022589	54994606	Somatic cell count QTL (36520)
encompass	rs110684473	19	54022589	54994606	Somatic cell count QTL (36520)
encompass	rs110684473	19	54022589	54994606	Somatic cell count QTL (36521)
encompass	rs110684473	19	54022589	54994606	Somatic cell count QTL (36521)
encompass	rs110684473	19	54022589	54994606	Somatic cell count QTL (36521)
encompass	rs110684473	19	54022589	54994606	Conception rate QTL (57170)
encompass	rs110684473	19	54022589	54994606	Conception rate QTL (57170)
encompass	rs110684473	19	54022589	54994606	Conception rate QTL (57170)
encompass	rs110684473	19	54022589	54994606	Somatic cell score QTL (57293)
encompass	rs110684473	19	54022589	54994606	Somatic cell score QTL (57293)
encompass	rs110684473	19	54022589	54994606	Somatic cell score QTL (57293)
encompass	rs110684473	19	54022589	54994606	Body weight (yearling) QTL (68983)
encompass	rs110684473	19	54022589	54994606	Body weight (yearling) QTL (68983)
encompass	rs110684473	19	54022589	54994606	Body weight (yearling) QTL (68983)
encompass	rs110684473	19	54022589	54994606	Body weight gain QTL (68984)
encompass	rs110684473	19	54022589	54994606	Body weight gain QTL (68984)
encompass	rs110684473	19	54022589	54994606	Body weight gain QTL (68984)
encompass	rs110684473	19	54022589	54994606	Milk unglycosylated kappa-casein percentage QTL (119040)
encompass	rs110684473	19	54022589	54994606	Milk unglycosylated kappa-casein percentage QTL (119040)
encompass	rs110684473	19	54022589	54994606	Milk unglycosylated kappa-casein percentage QTL (119040)
encompass	rs110684473	19	54022589	54994606	Milk unglycosylated kappa-casein percentage QTL (119041)
encompass	rs110684473	19	54022589	54994606	Milk unglycosylated kappa-casein percentage QTL (119041)
encompass	rs110684473	19	54022589	54994606	Milk unglycosylated kappa-casein percentage QTL (119041)
encompass	rs110684473	19	54022589	54994606	Milk unglycosylated kappa-casein percentage QTL (119042)
encompass	rs110684473	19	54022589	54994606	Milk unglycosylated kappa-casein percentage QTL (119042)
encompass	rs110684473	19	54022589	54994606	Milk unglycosylated kappa-casein percentage QTL (119042)
encompass	rs110684473	19	54022589	54994606	Milk unglycosylated kappa-casein percentage QTL (119150)
encompass	rs110684473	19	54022589	54994606	Milk unglycosylated kappa-casein percentage QTL (119150)
encompass	rs110684473	19	54022589	54994606	Milk unglycosylated kappa-casein percentage QTL (119150)
encompass	rs110684473	19	54022589	54994606	Milk unglycosylated kappa-casein percentage QTL (119151)
encompass	rs110684473	19	54022589	54994606	Milk unglycosylated kappa-casein percentage QTL (119151)
encompass	rs110684473	19	54022589	54994606	Milk unglycosylated kappa-casein percentage QTL (119151)
encompass	rs110684473	19	54022589	54994606	Milk unglycosylated kappa-casein percentage QTL (119152)
encompass	rs110684473	19	54022589	54994606	Milk unglycosylated kappa-casein percentage QTL (119152)
encompass	rs110684473	19	54022589	54994606	Milk unglycosylated kappa-casein percentage QTL (119152)
encompass	rs110684473	19	54022589	54994606	Milk unglycosylated kappa-casein percentage QTL (119153)
encompass	rs110684473	19	54022589	54994606	Milk unglycosylated kappa-casein percentage QTL (119153)
encompass	rs110684473	19	54022589	54994606	Milk unglycosylated kappa-casein percentage QTL (119153)
encompass	rs110684473	19	54022589	54994606	Milk unglycosylated kappa-casein percentage QTL (119154)
encompass	rs110684473	19	54022589	54994606	Milk unglycosylated kappa-casein percentage QTL (119154)
encompass	rs110684473	19	54022589	54994606	Milk unglycosylated kappa-casein percentage QTL (119154)
encompass	rs110684473	19	54022589	54994606	Milk unglycosylated kappa-casein percentage QTL (119122)
encompass	rs110684473	19	54022589	54994606	Milk unglycosylated kappa-casein percentage QTL (119122)
encompass	rs110684473	19	54022589	54994606	Milk unglycosylated kappa-casein percentage QTL (119122)
encompass	rs110684473	19	54022589	54994606	Clinical mastitis QTL (36544)
encompass	rs110684473	19	54022589	54994606	Clinical mastitis QTL (36544)
encompass	rs110684473	19	54022589	54994606	Clinical mastitis QTL (36544)
encompass	rs110684473	19	54022589	54994606	Dry matter intake QTL (130973)
encompass	rs110684473	19	54022589	54994606	Dry matter intake QTL (130973)
encompass	rs110684473	19	54022589	54994606	Dry matter intake QTL (130973)
encompass	rs110684473	19	54022589	54994606	Dry matter intake QTL (130977)
encompass	rs110684473	19	54022589	54994606	Dry matter intake QTL (130977)
encompass	rs110684473	19	54022589	54994606	Dry matter intake QTL (130977)
encompass	rs110684473	19	54022589	54994606	Yield grade QTL (20425)
encompass	rs110684473	19	54022589	54994606	Yield grade QTL (20425)
encompass	rs110684473	19	54022589	54994606	Yield grade QTL (20425)
encompass	rs110684473	19	54022589	54994606	Clinical mastitis QTL (36515)
encompass	rs110684473	19	54022589	54994606	Clinical mastitis QTL (36515)
encompass	rs110684473	19	54022589	54994606	Clinical mastitis QTL (36515)
encompass	rs110684473	19	54022589	54994606	Clinical mastitis QTL (36517)
encompass	rs110684473	19	54022589	54994606	Clinical mastitis QTL (36517)
encompass	rs110684473	19	54022589	54994606	Clinical mastitis QTL (36517)
encompass	rs42798944	20	62002061	62998209	Milk protein percentage QTL (35944)
encompass	rs42798944	20	62002061	62998209	Milk protein percentage QTL (35944)
encompass	rs42798944	20	62002061	62998209	Milk protein percentage QTL (35944)
encompass	rs42798944	20	62002061	62998209	Lean meat yield QTL (37187)
encompass	rs42798944	20	62002061	62998209	Lean meat yield QTL (37187)
encompass	rs42798944	20	62002061	62998209	Lean meat yield QTL (37187)
encompass	rs42798944	20	62002061	62998209	Milk tridecylic acid content QTL (155781)
encompass	rs42798944	20	62002061	62998209	Milk tridecylic acid content QTL (155781)
encompass	rs42798944	20	62002061	62998209	Milk tridecylic acid content QTL (155781)
encompass	rs42798944	20	62002061	62998209	Milk tridecylic acid content QTL (155782)
encompass	rs42798944	20	62002061	62998209	Milk tridecylic acid content QTL (155782)
encompass	rs42798944	20	62002061	62998209	Milk tridecylic acid content QTL (155782)
encompass	rs42798944	20	62002061	62998209	Milk pentadecylic acid content QTL (35117)
encompass	rs42798944	20	62002061	62998209	Milk pentadecylic acid content QTL (35117)
encompass	rs42798944	20	62002061	62998209	Milk pentadecylic acid content QTL (35117)
encompass	rs42798944	20	62002061	62998209	Milk tridecylic acid content QTL (156005)
encompass	rs42798944	20	62002061	62998209	Milk tridecylic acid content QTL (156005)
encompass	rs42798944	20	62002061	62998209	Milk tridecylic acid content QTL (156005)
encompass	rs42798944	20	62002061	62998209	Bovine respiratory disease susceptibility QTL (160302)
encompass	rs42798944	20	62002061	62998209	Bovine respiratory disease susceptibility QTL (160302)
encompass	rs42798944	20	62002061	62998209	Bovine respiratory disease susceptibility QTL (160302)
encompass	rs42798944	20	62002061	62998209	Bovine respiratory disease susceptibility QTL (160303)
encompass	rs42798944	20	62002061	62998209	Bovine respiratory disease susceptibility QTL (160303)
encompass	rs42798944	20	62002061	62998209	Bovine respiratory disease susceptibility QTL (160303)
encompass	rs42798944	20	62002061	62998209	Shear force QTL (137164)
encompass	rs42798944	20	62002061	62998209	Shear force QTL (137164)
encompass	rs42798944	20	62002061	62998209	Shear force QTL (137164)
encompass	rs42798944	20	62002061	62998209	Average daily gain QTL (131104)
encompass	rs42798944	20	62002061	62998209	Average daily gain QTL (131104)
encompass	rs42798944	20	62002061	62998209	Average daily gain QTL (131104)
encompass	rs525656948	21	22001027	22990406	Body depth QTL (51132)
encompass	rs525656948	21	22001027	22990406	Body depth QTL (51132)
encompass	rs525656948	21	22001027	22990406	Body depth QTL (51132)
encompass	rs525656948	21	22001027	22990406	Calving ease (maternal) QTL (51133)
encompass	rs525656948	21	22001027	22990406	Calving ease (maternal) QTL (51133)
encompass	rs525656948	21	22001027	22990406	Calving ease (maternal) QTL (51133)
encompass	rs525656948	21	22001027	22990406	Stillbirth (maternal) QTL (51134)
encompass	rs525656948	21	22001027	22990406	Stillbirth (maternal) QTL (51134)
encompass	rs525656948	21	22001027	22990406	Stillbirth (maternal) QTL (51134)
encompass	rs525656948	21	22001027	22990406	Foot angle QTL (51135)
encompass	rs525656948	21	22001027	22990406	Foot angle QTL (51135)
encompass	rs525656948	21	22001027	22990406	Foot angle QTL (51135)
encompass	rs525656948	21	22001027	22990406	Feet and leg conformation QTL (51136)
encompass	rs525656948	21	22001027	22990406	Feet and leg conformation QTL (51136)
encompass	rs525656948	21	22001027	22990406	Feet and leg conformation QTL (51136)
encompass	rs525656948	21	22001027	22990406	Milk fat percentage QTL (51137)
encompass	rs525656948	21	22001027	22990406	Milk fat percentage QTL (51137)
encompass	rs525656948	21	22001027	22990406	Milk fat percentage QTL (51137)
encompass	rs525656948	21	22001027	22990406	PTA type QTL (51138)
encompass	rs525656948	21	22001027	22990406	PTA type QTL (51138)
encompass	rs525656948	21	22001027	22990406	PTA type QTL (51138)
encompass	rs525656948	21	22001027	22990406	Teat placement - front QTL (51139)
encompass	rs525656948	21	22001027	22990406	Teat placement - front QTL (51139)
encompass	rs525656948	21	22001027	22990406	Teat placement - front QTL (51139)
encompass	rs525656948	21	22001027	22990406	Udder attachment QTL (51140)
encompass	rs525656948	21	22001027	22990406	Udder attachment QTL (51140)
encompass	rs525656948	21	22001027	22990406	Udder attachment QTL (51140)
encompass	rs525656948	21	22001027	22990406	Net merit QTL (51141)
encompass	rs525656948	21	22001027	22990406	Net merit QTL (51141)
encompass	rs525656948	21	22001027	22990406	Net merit QTL (51141)
encompass	rs525656948	21	22001027	22990406	Rump angle QTL (51142)
encompass	rs525656948	21	22001027	22990406	Rump angle QTL (51142)
encompass	rs525656948	21	22001027	22990406	Rump angle QTL (51142)
encompass	rs525656948	21	22001027	22990406	Rump width QTL (51143)
encompass	rs525656948	21	22001027	22990406	Rump width QTL (51143)
encompass	rs525656948	21	22001027	22990406	Rump width QTL (51143)
encompass	rs525656948	21	22001027	22990406	Calving ease QTL (51144)
encompass	rs525656948	21	22001027	22990406	Calving ease QTL (51144)
encompass	rs525656948	21	22001027	22990406	Calving ease QTL (51144)
encompass	rs525656948	21	22001027	22990406	Stillbirth QTL (51145)
encompass	rs525656948	21	22001027	22990406	Stillbirth QTL (51145)
encompass	rs525656948	21	22001027	22990406	Stillbirth QTL (51145)
encompass	rs525656948	21	22001027	22990406	Stature QTL (51146)
encompass	rs525656948	21	22001027	22990406	Stature QTL (51146)
encompass	rs525656948	21	22001027	22990406	Stature QTL (51146)
encompass	rs525656948	21	22001027	22990406	Strength QTL (51147)
encompass	rs525656948	21	22001027	22990406	Strength QTL (51147)
encompass	rs525656948	21	22001027	22990406	Strength QTL (51147)
encompass	rs525656948	21	22001027	22990406	Teat length QTL (51148)
encompass	rs525656948	21	22001027	22990406	Teat length QTL (51148)
encompass	rs525656948	21	22001027	22990406	Teat length QTL (51148)
encompass	rs525656948	21	22001027	22990406	Udder depth QTL (51149)
encompass	rs525656948	21	22001027	22990406	Udder depth QTL (51149)
encompass	rs525656948	21	22001027	22990406	Udder depth QTL (51149)
encompass	rs525656948	21	22001027	22990406	Milk protein percentage QTL (51150)
encompass	rs525656948	21	22001027	22990406	Milk protein percentage QTL (51150)
encompass	rs525656948	21	22001027	22990406	Milk protein percentage QTL (51150)
encompass	rs525656948	21	22001027	22990406	Teat length QTL (51151)
encompass	rs525656948	21	22001027	22990406	Teat length QTL (51151)
encompass	rs525656948	21	22001027	22990406	Teat length QTL (51151)
encompass	rs525656948	21	22001027	22990406	Bovine tuberculosis susceptibility QTL (96512)
encompass	rs525656948	21	22001027	22990406	Bovine tuberculosis susceptibility QTL (96512)
encompass	rs525656948	21	22001027	22990406	Bovine tuberculosis susceptibility QTL (96512)
encompass	rs525656948	21	22001027	22990406	Coat color QTL (37344)
encompass	rs525656948	21	22001027	22990406	Coat color QTL (37344)
encompass	rs525656948	21	22001027	22990406	Coat color QTL (37344)
encompass	rs525656948	21	22001027	22990406	Coat color QTL (37345)
encompass	rs525656948	21	22001027	22990406	Coat color QTL (37345)
encompass	rs525656948	21	22001027	22990406	Coat color QTL (37345)
encompass	rs525656948	21	22001027	22990406	Body weight gain QTL (69169)
encompass	rs525656948	21	22001027	22990406	Body weight gain QTL (69169)
encompass	rs525656948	21	22001027	22990406	Body weight gain QTL (69169)
encompass	rs110023899	23	15000692	15992208	Stature QTL (154225)
encompass	rs110023899	23	15000692	15992208	Stature QTL (154225)
encompass	rs110023899	23	15000692	15992208	Stature QTL (154225)
encompass	rs110023899	23	15000692	15992208	Body weight QTL (65985)
encompass	rs110023899	23	15000692	15992208	Body weight QTL (65985)
encompass	rs110023899	23	15000692	15992208	Body weight QTL (65985)
encompass	rs110023899	23	15000692	15992208	Milk protein percentage QTL (125177)
encompass	rs110023899	23	15000692	15992208	Milk protein percentage QTL (125177)
encompass	rs110023899	23	15000692	15992208	Milk protein percentage QTL (125177)
encompass	rs110023899	23	15000692	15992208	Body weight (yearling) QTL (69243)
encompass	rs110023899	23	15000692	15992208	Body weight (yearling) QTL (69243)
encompass	rs110023899	23	15000692	15992208	Body weight (yearling) QTL (69243)
encompass	rs110023899	23	15000692	15992208	Milk tridecylic acid content QTL (155631)
encompass	rs110023899	23	15000692	15992208	Milk tridecylic acid content QTL (155631)
encompass	rs110023899	23	15000692	15992208	Milk tridecylic acid content QTL (155631)
encompass	rs110023899	23	15000692	15992208	Somatic cell score QTL (32481)
encompass	rs110023899	23	15000692	15992208	Somatic cell score QTL (32481)
encompass	rs110023899	23	15000692	15992208	Somatic cell score QTL (32481)
encompass	rs110023899	23	15000692	15992208	Somatic cell score QTL (32482)
encompass	rs110023899	23	15000692	15992208	Somatic cell score QTL (32482)
encompass	rs110023899	23	15000692	15992208	Somatic cell score QTL (32482)
encompass	rs110023899	23	15000692	15992208	Fertility index QTL (126009)
encompass	rs110023899	23	15000692	15992208	Fertility index QTL (126009)
encompass	rs110023899	23	15000692	15992208	Fertility index QTL (126009)
encompass	rs110023899	23	15000692	15992208	Temperament QTL (126020)
encompass	rs110023899	23	15000692	15992208	Temperament QTL (126020)
encompass	rs110023899	23	15000692	15992208	Temperament QTL (126020)
encompass	rs110023899	23	15000692	15992208	Calving ease QTL (126032)
encompass	rs110023899	23	15000692	15992208	Calving ease QTL (126032)
encompass	rs110023899	23	15000692	15992208	Calving ease QTL (126032)
encompass	rs110023899	23	15000692	15992208	Calving ease (maternal) QTL (126036)
encompass	rs110023899	23	15000692	15992208	Calving ease (maternal) QTL (126036)
encompass	rs110023899	23	15000692	15992208	Calving ease (maternal) QTL (126036)
encompass	rs110023899	23	15000692	15992208	Milk protein yield QTL (16268)
encompass	rs110023899	23	15000692	15992208	Milk protein yield QTL (16268)
encompass	rs110023899	23	15000692	15992208	Milk protein yield QTL (16268)
encompass	rs110023899	23	15000692	15992208	Milk protein percentage QTL (16269)
encompass	rs110023899	23	15000692	15992208	Milk protein percentage QTL (16269)
encompass	rs110023899	23	15000692	15992208	Milk protein percentage QTL (16269)
encompass	rs110023899	23	15000692	15992208	Non-return rate QTL (16270)
encompass	rs110023899	23	15000692	15992208	Non-return rate QTL (16270)
encompass	rs110023899	23	15000692	15992208	Non-return rate QTL (16270)
encompass	rs110023899	23	15000692	15992208	Interval from first to last insemination QTL (16271)
encompass	rs110023899	23	15000692	15992208	Interval from first to last insemination QTL (16271)
encompass	rs110023899	23	15000692	15992208	Interval from first to last insemination QTL (16271)
encompass	rs110023899	23	15000692	15992208	Tenderness score QTL (36479)
encompass	rs110023899	23	15000692	15992208	Tenderness score QTL (36479)
encompass	rs110023899	23	15000692	15992208	Tenderness score QTL (36479)
encompass	rs110023899	23	15000692	15992208	Milk protein yield QTL (26471)
encompass	rs110023899	23	15000692	15992208	Milk protein yield QTL (26471)
encompass	rs110023899	23	15000692	15992208	Milk protein yield QTL (26471)
QTL ID = Quantitative trait loci (QTL) identification on Cattle QTL database.

## Sheet: BFT
Supplementary Table 6. List of the QTLs from Cattle QTL database (release 41) encompassing relevant QTL regions associated with the intramuscular fat content (IMF) and backfat thickness (BFT) in a Nellore cattle population.
Status	SNP rs ID	Chromosome	Start	End	QTL ID
encompass	rs110865186	5	104002715	104990551	Age at puberty QTL (29800)
encompass	rs110865186	5	104002715	104990551	Age at puberty QTL (29800)
encompass	rs110865186	5	104002715	104990551	Age at puberty QTL (29800)
encompass	rs133274021	7	96002065	96995101	Average daily gain QTL (153980)
encompass	rs133274021	7	96002065	96995101	Average daily gain QTL (153980)
encompass	rs133274021	7	96002065	96995101	Average daily gain QTL (153980)
encompass	rs133274021	7	96002065	96995101	Average daily gain QTL (154058)
encompass	rs133274021	7	96002065	96995101	Average daily gain QTL (154058)
encompass	rs133274021	7	96002065	96995101	Average daily gain QTL (154058)
encompass	rs137522399	9	46000672	46993133	Body condition score QTL (22636)
encompass	rs137522399	9	46000672	46993133	Body condition score QTL (22636)
encompass	rs137522399	9	46000672	46993133	Body condition score QTL (22636)
encompass	rs110865186	5	104002715	104990551	Body depth QTL (41558)
encompass	rs110865186	5	104002715	104990551	Body depth QTL (41558)
encompass	rs110865186	5	104002715	104990551	Body depth QTL (41558)
encompass	rs133274021	7	96002065	96995101	Body temperature QTL (57048)
encompass	rs133274021	7	96002065	96995101	Body temperature QTL (57048)
encompass	rs133274021	7	96002065	96995101	Body temperature QTL (57048)
encompass	rs110711886	9	4040113	4999917	Body weight (birth) QTL (23788)
encompass	rs110711886	9	4040113	4999917	Body weight (birth) QTL (23788)
encompass	rs110711886	9	4040113	4999917	Body weight (birth) QTL (23788)
encompass	rs516729080	7	3000052	3998084	Body weight (birth) QTL (67928)
encompass	rs516729080	7	3000052	3998084	Body weight (birth) QTL (67928)
encompass	rs516729080	7	3000052	3998084	Body weight (birth) QTL (67928)
encompass	rs133274021	7	96002065	96995101	Body weight (yearling) QTL (67830)
encompass	rs133274021	7	96002065	96995101	Body weight (yearling) QTL (67830)
encompass	rs133274021	7	96002065	96995101	Body weight (yearling) QTL (67830)
encompass	rs133274021	7	96002065	96995101	Body weight (yearling) QTL (67835)
encompass	rs133274021	7	96002065	96995101	Body weight (yearling) QTL (67835)
encompass	rs133274021	7	96002065	96995101	Body weight (yearling) QTL (67835)
encompass	rs516729080	7	3000052	3998084	Body weight (yearling) QTL (67872)
encompass	rs516729080	7	3000052	3998084	Body weight (yearling) QTL (67872)
encompass	rs516729080	7	3000052	3998084	Body weight (yearling) QTL (67872)
encompass	rs516729080	7	3000052	3998084	Body weight (yearling) QTL (67888)
encompass	rs516729080	7	3000052	3998084	Body weight (yearling) QTL (67888)
encompass	rs516729080	7	3000052	3998084	Body weight (yearling) QTL (67888)
encompass	rs137143255	9	55005021	55998978	Body weight (yearling) QTL (68084)
encompass	rs137143255	9	55005021	55998978	Body weight (yearling) QTL (68084)
encompass	rs137143255	9	55005021	55998978	Body weight (yearling) QTL (68084)
encompass	rs133274021	7	96002065	96995101	Body weight gain QTL (67831)
encompass	rs133274021	7	96002065	96995101	Body weight gain QTL (67831)
encompass	rs133274021	7	96002065	96995101	Body weight gain QTL (67831)
encompass	rs133274021	7	96002065	96995101	Body weight gain QTL (67836)
encompass	rs133274021	7	96002065	96995101	Body weight gain QTL (67836)
encompass	rs133274021	7	96002065	96995101	Body weight gain QTL (67836)
encompass	rs137143255	9	55005021	55998978	Body weight gain QTL (68085)
encompass	rs137143255	9	55005021	55998978	Body weight gain QTL (68085)
encompass	rs137143255	9	55005021	55998978	Body weight gain QTL (68085)
encompass	rs110865186	5	104002715	104990551	Bovine respiratory disease susceptibility QTL (160082)
encompass	rs110865186	5	104002715	104990551	Bovine respiratory disease susceptibility QTL (160082)
encompass	rs110865186	5	104002715	104990551	Bovine respiratory disease susceptibility QTL (160082)
encompass	rs110865186	5	104002715	104990551	Bovine respiratory disease susceptibility QTL (160083)
encompass	rs110865186	5	104002715	104990551	Bovine respiratory disease susceptibility QTL (160083)
encompass	rs110865186	5	104002715	104990551	Bovine respiratory disease susceptibility QTL (160083)
encompass	rs135024911	17	18002778	18997485	Bovine respiratory disease susceptibility QTL (160246)
encompass	rs135024911	17	18002778	18997485	Bovine respiratory disease susceptibility QTL (160246)
encompass	rs135024911	17	18002778	18997485	Bovine respiratory disease susceptibility QTL (160246)
encompass	rs137522399	9	46000672	46993133	Calving ease (maternal) QTL (43981)
encompass	rs137522399	9	46000672	46993133	Calving ease (maternal) QTL (43981)
encompass	rs137522399	9	46000672	46993133	Calving ease (maternal) QTL (43981)
encompass	rs110711886	9	4040113	4999917	Calving ease QTL (43872)
encompass	rs110711886	9	4040113	4999917	Calving ease QTL (43872)
encompass	rs110711886	9	4040113	4999917	Calving ease QTL (43872)
encompass	rs137522399	9	46000672	46993133	Calving ease QTL (43990)
encompass	rs137522399	9	46000672	46993133	Calving ease QTL (43990)
encompass	rs137522399	9	46000672	46993133	Calving ease QTL (43990)
encompass	rs133274021	7	96002065	96995101	Calving to conception interval QTL (127047)
encompass	rs133274021	7	96002065	96995101	Calving to conception interval QTL (127047)
encompass	rs133274021	7	96002065	96995101	Calving to conception interval QTL (127047)
encompass	rs137143255	9	55005021	55998978	Conception rate QTL (106831)
encompass	rs137143255	9	55005021	55998978	Conception rate QTL (106831)
encompass	rs137143255	9	55005021	55998978	Conception rate QTL (106831)
encompass	rs133274021	7	96002065	96995101	Conception rate QTL (107103)
encompass	rs133274021	7	96002065	96995101	Conception rate QTL (107103)
encompass	rs133274021	7	96002065	96995101	Conception rate QTL (107103)
encompass	rs133274021	7	96002065	96995101	Conception rate QTL (107104)
encompass	rs133274021	7	96002065	96995101	Conception rate QTL (107104)
encompass	rs133274021	7	96002065	96995101	Conception rate QTL (107104)
encompass	rs133274021	7	96002065	96995101	Conception rate QTL (122384)
encompass	rs133274021	7	96002065	96995101	Conception rate QTL (122384)
encompass	rs133274021	7	96002065	96995101	Conception rate QTL (122384)
encompass	rs133274021	7	96002065	96995101	Conception rate QTL (57150)
encompass	rs133274021	7	96002065	96995101	Conception rate QTL (57150)
encompass	rs133274021	7	96002065	96995101	Conception rate QTL (57150)
encompass	rs135024911	17	18002778	18997485	Daughter pregnancy rate QTL (106999)
encompass	rs135024911	17	18002778	18997485	Daughter pregnancy rate QTL (106999)
encompass	rs135024911	17	18002778	18997485	Daughter pregnancy rate QTL (106999)
encompass	rs135024911	17	18002778	18997485	Daughter pregnancy rate QTL (107000)
encompass	rs135024911	17	18002778	18997485	Daughter pregnancy rate QTL (107000)
encompass	rs135024911	17	18002778	18997485	Daughter pregnancy rate QTL (107000)
encompass	rs135024911	17	18002778	18997485	Daughter pregnancy rate QTL (107001)
encompass	rs135024911	17	18002778	18997485	Daughter pregnancy rate QTL (107001)
encompass	rs135024911	17	18002778	18997485	Daughter pregnancy rate QTL (107001)
encompass	rs133274021	7	96002065	96995101	Daughter pregnancy rate QTL (122357)
encompass	rs133274021	7	96002065	96995101	Daughter pregnancy rate QTL (122357)
encompass	rs133274021	7	96002065	96995101	Daughter pregnancy rate QTL (122357)
encompass	rs133274021	7	96002065	96995101	Daughter pregnancy rate QTL (57105)
encompass	rs133274021	7	96002065	96995101	Daughter pregnancy rate QTL (57105)
encompass	rs133274021	7	96002065	96995101	Daughter pregnancy rate QTL (57105)
encompass	rs133274021	7	96002065	96995101	Dry matter intake QTL (23773)
encompass	rs133274021	7	96002065	96995101	Dry matter intake QTL (23773)
encompass	rs133274021	7	96002065	96995101	Dry matter intake QTL (23773)
encompass	rs137496934	1	63008675	63998464	Dry matter intake QTL (56467)
encompass	rs137496934	1	63008675	63998464	Dry matter intake QTL (56467)
encompass	rs137496934	1	63008675	63998464	Dry matter intake QTL (56467)
encompass	rs137522399	9	46000672	46993133	Feet and leg conformation QTL (43983)
encompass	rs137522399	9	46000672	46993133	Feet and leg conformation QTL (43983)
encompass	rs137522399	9	46000672	46993133	Feet and leg conformation QTL (43983)
encompass	rs383176312	13	52001168	52998893	Fertilization rate QTL (57076)
encompass	rs383176312	13	52001168	52998893	Fertilization rate QTL (57076)
encompass	rs383176312	13	52001168	52998893	Fertilization rate QTL (57076)
encompass	rs110865186	5	104002715	104990551	Foot angle QTL (125931)
encompass	rs110865186	5	104002715	104990551	Foot angle QTL (125931)
encompass	rs110865186	5	104002715	104990551	Foot angle QTL (125931)
encompass	rs137522399	9	46000672	46993133	Foot angle QTL (43982)
encompass	rs137522399	9	46000672	46993133	Foot angle QTL (43982)
encompass	rs137522399	9	46000672	46993133	Foot angle QTL (43982)
encompass	rs133274021	7	96002065	96995101	Inseminations per conception QTL (127030)
encompass	rs133274021	7	96002065	96995101	Inseminations per conception QTL (127030)
encompass	rs133274021	7	96002065	96995101	Inseminations per conception QTL (127030)
encompass	rs133274021	7	96002065	96995101	Interval to first estrus after calving QTL (30040)
encompass	rs133274021	7	96002065	96995101	Interval to first estrus after calving QTL (30040)
encompass	rs133274021	7	96002065	96995101	Interval to first estrus after calving QTL (30040)
encompass	rs133274021	7	96002065	96995101	Interval to first estrus after calving QTL (30324)
encompass	rs133274021	7	96002065	96995101	Interval to first estrus after calving QTL (30324)
encompass	rs133274021	7	96002065	96995101	Interval to first estrus after calving QTL (30324)
encompass	rs133274021	7	96002065	96995101	Interval to first estrus after calving QTL (30441)
encompass	rs133274021	7	96002065	96995101	Interval to first estrus after calving QTL (30441)
encompass	rs133274021	7	96002065	96995101	Interval to first estrus after calving QTL (30441)
encompass	rs133274021	7	96002065	96995101	Juiciness QTL (31576)
encompass	rs133274021	7	96002065	96995101	Juiciness QTL (31576)
encompass	rs133274021	7	96002065	96995101	Juiciness QTL (31576)
encompass	rs133274021	7	96002065	96995101	Juiciness QTL (31577)
encompass	rs133274021	7	96002065	96995101	Juiciness QTL (31577)
encompass	rs133274021	7	96002065	96995101	Juiciness QTL (31577)
encompass	rs383176312	13	52001168	52998893	Ketosis QTL (153723)
encompass	rs383176312	13	52001168	52998893	Ketosis QTL (153723)
encompass	rs383176312	13	52001168	52998893	Ketosis QTL (153723)
encompass	rs133274021	7	96002065	96995101	Lean meat yield QTL (37087)
encompass	rs133274021	7	96002065	96995101	Lean meat yield QTL (37087)
encompass	rs133274021	7	96002065	96995101	Lean meat yield QTL (37087)
encompass	rs135024911	17	18002778	18997485	Lean meat yield QTL (37210)
encompass	rs135024911	17	18002778	18997485	Lean meat yield QTL (37210)
encompass	rs135024911	17	18002778	18997485	Lean meat yield QTL (37210)
encompass	rs133274021	7	96002065	96995101	Length of productive life QTL (123510)
encompass	rs133274021	7	96002065	96995101	Length of productive life QTL (123510)
encompass	rs133274021	7	96002065	96995101	Length of productive life QTL (123510)
encompass	rs137522399	9	46000672	46993133	Length of productive life QTL (43988)
encompass	rs137522399	9	46000672	46993133	Length of productive life QTL (43988)
encompass	rs137522399	9	46000672	46993133	Length of productive life QTL (43988)
encompass	rs110865186	5	104002715	104990551	Maturity rate QTL (65440)
encompass	rs110865186	5	104002715	104990551	Maturity rate QTL (65440)
encompass	rs110865186	5	104002715	104990551	Maturity rate QTL (65440)
encompass	rs110865186	5	104002715	104990551	Maturity rate QTL (65444)
encompass	rs110865186	5	104002715	104990551	Maturity rate QTL (65444)
encompass	rs110865186	5	104002715	104990551	Maturity rate QTL (65444)
encompass	rs110865186	5	104002715	104990551	Maturity rate QTL (65445)
encompass	rs110865186	5	104002715	104990551	Maturity rate QTL (65445)
encompass	rs110865186	5	104002715	104990551	Maturity rate QTL (65445)
encompass	rs110865186	5	104002715	104990551	Maturity rate QTL (65449)
encompass	rs110865186	5	104002715	104990551	Maturity rate QTL (65449)
encompass	rs110865186	5	104002715	104990551	Maturity rate QTL (65449)
encompass	rs137496934	1	63008675	63998464	Metabolic body weight QTL (130832)
encompass	rs137496934	1	63008675	63998464	Metabolic body weight QTL (130832)
encompass	rs137496934	1	63008675	63998464	Metabolic body weight QTL (130832)
encompass	rs137496934	1	63008675	63998464	Metabolic body weight QTL (130833)
encompass	rs137496934	1	63008675	63998464	Metabolic body weight QTL (130833)
encompass	rs137496934	1	63008675	63998464	Metabolic body weight QTL (130833)
encompass	rs137496934	1	63008675	63998464	Metabolic body weight QTL (130834)
encompass	rs137496934	1	63008675	63998464	Metabolic body weight QTL (130834)
encompass	rs137496934	1	63008675	63998464	Metabolic body weight QTL (130834)
encompass	rs137496934	1	63008675	63998464	Metabolic body weight QTL (130835)
encompass	rs137496934	1	63008675	63998464	Metabolic body weight QTL (130835)
encompass	rs137496934	1	63008675	63998464	Metabolic body weight QTL (130835)
encompass	rs137496934	1	63008675	63998464	Metabolic body weight QTL (130836)
encompass	rs137496934	1	63008675	63998464	Metabolic body weight QTL (130836)
encompass	rs137496934	1	63008675	63998464	Metabolic body weight QTL (130836)
encompass	rs137496934	1	63008675	63998464	Metabolic body weight QTL (130837)
encompass	rs137496934	1	63008675	63998464	Metabolic body weight QTL (130837)
encompass	rs137496934	1	63008675	63998464	Metabolic body weight QTL (130837)
encompass	rs137496934	1	63008675	63998464	Metabolic body weight QTL (130842)
encompass	rs137496934	1	63008675	63998464	Metabolic body weight QTL (130842)
encompass	rs137496934	1	63008675	63998464	Metabolic body weight QTL (130842)
encompass	rs133274021	7	96002065	96995101	Metabolic body weight QTL (153981)
encompass	rs133274021	7	96002065	96995101	Metabolic body weight QTL (153981)
encompass	rs133274021	7	96002065	96995101	Metabolic body weight QTL (153981)
encompass	rs133274021	7	96002065	96995101	Metabolic body weight QTL (153986)
encompass	rs133274021	7	96002065	96995101	Metabolic body weight QTL (153986)
encompass	rs133274021	7	96002065	96995101	Metabolic body weight QTL (153986)
encompass	rs137496934	1	63008675	63998464	Milk C18 index QTL (62705)
encompass	rs137496934	1	63008675	63998464	Milk C18 index QTL (62705)
encompass	rs137496934	1	63008675	63998464	Milk C18 index QTL (62705)
encompass	rs137496934	1	63008675	63998464	Milk C18 index QTL (63368)
encompass	rs137496934	1	63008675	63998464	Milk C18 index QTL (63368)
encompass	rs137496934	1	63008675	63998464	Milk C18 index QTL (63368)
encompass	rs110865186	5	104002715	104990551	Milk fat percentage QTL (41559)
encompass	rs110865186	5	104002715	104990551	Milk fat percentage QTL (41559)
encompass	rs110865186	5	104002715	104990551	Milk fat percentage QTL (41559)
encompass	rs137522399	9	46000672	46993133	Milk fat percentage QTL (43984)
encompass	rs137522399	9	46000672	46993133	Milk fat percentage QTL (43984)
encompass	rs137522399	9	46000672	46993133	Milk fat percentage QTL (43984)
encompass	rs110865186	5	104002715	104990551	Milk fat yield QTL (103034)
encompass	rs110865186	5	104002715	104990551	Milk fat yield QTL (103034)
encompass	rs110865186	5	104002715	104990551	Milk fat yield QTL (103034)
encompass	rs110865186	5	104002715	104990551	Milk fat yield QTL (103035)
encompass	rs110865186	5	104002715	104990551	Milk fat yield QTL (103035)
encompass	rs110865186	5	104002715	104990551	Milk fat yield QTL (103035)
encompass	rs110865186	5	104002715	104990551	Milk fat yield QTL (103121)
encompass	rs110865186	5	104002715	104990551	Milk fat yield QTL (103121)
encompass	rs110865186	5	104002715	104990551	Milk fat yield QTL (103121)
encompass	rs110865186	5	104002715	104990551	Milk fat yield QTL (103205)
encompass	rs110865186	5	104002715	104990551	Milk fat yield QTL (103205)
encompass	rs110865186	5	104002715	104990551	Milk fat yield QTL (103205)
encompass	rs110865186	5	104002715	104990551	Milk fat yield QTL (103208)
encompass	rs110865186	5	104002715	104990551	Milk fat yield QTL (103208)
encompass	rs110865186	5	104002715	104990551	Milk fat yield QTL (103208)
encompass	rs110865186	5	104002715	104990551	Milk fat yield QTL (103209)
encompass	rs110865186	5	104002715	104990551	Milk fat yield QTL (103209)
encompass	rs110865186	5	104002715	104990551	Milk fat yield QTL (103209)
encompass	rs110865186	5	104002715	104990551	Milk fat yield QTL (103210)
encompass	rs110865186	5	104002715	104990551	Milk fat yield QTL (103210)
encompass	rs110865186	5	104002715	104990551	Milk fat yield QTL (103210)
encompass	rs135024911	17	18002778	18997485	Milk fat yield QTL (26027)
encompass	rs135024911	17	18002778	18997485	Milk fat yield QTL (26027)
encompass	rs135024911	17	18002778	18997485	Milk fat yield QTL (26027)
encompass	rs135024911	17	18002778	18997485	Milk fat yield QTL (26028)
encompass	rs135024911	17	18002778	18997485	Milk fat yield QTL (26028)
encompass	rs135024911	17	18002778	18997485	Milk fat yield QTL (26028)
encompass	rs110711886	9	4040113	4999917	Milk fat yield QTL (43866)
encompass	rs110711886	9	4040113	4999917	Milk fat yield QTL (43866)
encompass	rs110711886	9	4040113	4999917	Milk fat yield QTL (43866)
encompass	rs110711886	9	4040113	4999917	Milk fat yield QTL (43874)
encompass	rs110711886	9	4040113	4999917	Milk fat yield QTL (43874)
encompass	rs110711886	9	4040113	4999917	Milk fat yield QTL (43874)
encompass	rs137522399	9	46000672	46993133	Milk fat yield QTL (43985)
encompass	rs137522399	9	46000672	46993133	Milk fat yield QTL (43985)
encompass	rs137522399	9	46000672	46993133	Milk fat yield QTL (43985)
encompass	rs383176312	13	52001168	52998893	Milk fat yield QTL (47171)
encompass	rs383176312	13	52001168	52998893	Milk fat yield QTL (47171)
encompass	rs383176312	13	52001168	52998893	Milk fat yield QTL (47171)
encompass	rs133274021	7	96002065	96995101	Milk fat yield QTL (57251)
encompass	rs133274021	7	96002065	96995101	Milk fat yield QTL (57251)
encompass	rs133274021	7	96002065	96995101	Milk fat yield QTL (57251)
encompass	rs516729080	7	3000052	3998084	Milk glycosylated kappa-casein percentage QTL (115472)
encompass	rs516729080	7	3000052	3998084	Milk glycosylated kappa-casein percentage QTL (115472)
encompass	rs516729080	7	3000052	3998084	Milk glycosylated kappa-casein percentage QTL (115472)
encompass	rs516729080	7	3000052	3998084	Milk glycosylated kappa-casein percentage QTL (116291)
encompass	rs516729080	7	3000052	3998084	Milk glycosylated kappa-casein percentage QTL (116291)
encompass	rs516729080	7	3000052	3998084	Milk glycosylated kappa-casein percentage QTL (116291)
encompass	rs516729080	7	3000052	3998084	Milk glycosylated kappa-casein percentage QTL (116459)
encompass	rs516729080	7	3000052	3998084	Milk glycosylated kappa-casein percentage QTL (116459)
encompass	rs516729080	7	3000052	3998084	Milk glycosylated kappa-casein percentage QTL (116459)
encompass	rs516729080	7	3000052	3998084	Milk glycosylated kappa-casein percentage QTL (116460)
encompass	rs516729080	7	3000052	3998084	Milk glycosylated kappa-casein percentage QTL (116460)
encompass	rs516729080	7	3000052	3998084	Milk glycosylated kappa-casein percentage QTL (116460)
encompass	rs516729080	7	3000052	3998084	Milk glycosylated kappa-casein percentage QTL (116826)
encompass	rs516729080	7	3000052	3998084	Milk glycosylated kappa-casein percentage QTL (116826)
encompass	rs516729080	7	3000052	3998084	Milk glycosylated kappa-casein percentage QTL (116826)
encompass	rs137522399	9	46000672	46993133	Milk glycosylated kappa-casein percentage QTL (116847)
encompass	rs137522399	9	46000672	46993133	Milk glycosylated kappa-casein percentage QTL (116847)
encompass	rs137522399	9	46000672	46993133	Milk glycosylated kappa-casein percentage QTL (116847)
encompass	rs137522399	9	46000672	46993133	Milk glycosylated kappa-casein percentage QTL (116848)
encompass	rs137522399	9	46000672	46993133	Milk glycosylated kappa-casein percentage QTL (116848)
encompass	rs137522399	9	46000672	46993133	Milk glycosylated kappa-casein percentage QTL (116848)
encompass	rs516729080	7	3000052	3998084	Milk glycosylated kappa-casein percentage QTL (116963)
encompass	rs516729080	7	3000052	3998084	Milk glycosylated kappa-casein percentage QTL (116963)
encompass	rs516729080	7	3000052	3998084	Milk glycosylated kappa-casein percentage QTL (116963)
encompass	rs137522399	9	46000672	46993133	Milk kappa-casein percentage QTL (112536)
encompass	rs137522399	9	46000672	46993133	Milk kappa-casein percentage QTL (112536)
encompass	rs137522399	9	46000672	46993133	Milk kappa-casein percentage QTL (112536)
encompass	rs383176312	13	52001168	52998893	Milk protein percentage QTL (26768)
encompass	rs383176312	13	52001168	52998893	Milk protein percentage QTL (26768)
encompass	rs383176312	13	52001168	52998893	Milk protein percentage QTL (26768)
encompass	rs110865186	5	104002715	104990551	Milk protein yield QTL (26184)
encompass	rs110865186	5	104002715	104990551	Milk protein yield QTL (26184)
encompass	rs110865186	5	104002715	104990551	Milk protein yield QTL (26184)
encompass	rs137522399	9	46000672	46993133	Milk protein yield QTL (26273)
encompass	rs137522399	9	46000672	46993133	Milk protein yield QTL (26273)
encompass	rs137522399	9	46000672	46993133	Milk protein yield QTL (26273)
encompass	rs137143255	9	55005021	55998978	Milk protein yield QTL (26278)
encompass	rs137143255	9	55005021	55998978	Milk protein yield QTL (26278)
encompass	rs137143255	9	55005021	55998978	Milk protein yield QTL (26278)
encompass	rs110711886	9	4040113	4999917	Milk protein yield QTL (43869)
encompass	rs110711886	9	4040113	4999917	Milk protein yield QTL (43869)
encompass	rs110711886	9	4040113	4999917	Milk protein yield QTL (43869)
encompass	rs110711886	9	4040113	4999917	Milk protein yield QTL (43875)
encompass	rs110711886	9	4040113	4999917	Milk protein yield QTL (43875)
encompass	rs110711886	9	4040113	4999917	Milk protein yield QTL (43875)
encompass	rs137522399	9	46000672	46993133	Milk protein yield QTL (43989)
encompass	rs137522399	9	46000672	46993133	Milk protein yield QTL (43989)
encompass	rs137522399	9	46000672	46993133	Milk protein yield QTL (43989)
encompass	rs383176312	13	52001168	52998893	Milk protein yield QTL (47174)
encompass	rs383176312	13	52001168	52998893	Milk protein yield QTL (47174)
encompass	rs383176312	13	52001168	52998893	Milk protein yield QTL (47174)
encompass	rs383176312	13	52001168	52998893	Milk protein yield QTL (57265)
encompass	rs383176312	13	52001168	52998893	Milk protein yield QTL (57265)
encompass	rs383176312	13	52001168	52998893	Milk protein yield QTL (57265)
encompass	rs133274021	7	96002065	96995101	Milk protein yield QTL (57266)
encompass	rs133274021	7	96002065	96995101	Milk protein yield QTL (57266)
encompass	rs133274021	7	96002065	96995101	Milk protein yield QTL (57266)
encompass	rs516729080	7	3000052	3998084	Milk tridecylic acid content QTL (155580)
encompass	rs516729080	7	3000052	3998084	Milk tridecylic acid content QTL (155580)
encompass	rs516729080	7	3000052	3998084	Milk tridecylic acid content QTL (155580)
encompass	rs383176312	13	52001168	52998893	Milk tridecylic acid content QTL (155971)
encompass	rs383176312	13	52001168	52998893	Milk tridecylic acid content QTL (155971)
encompass	rs383176312	13	52001168	52998893	Milk tridecylic acid content QTL (155971)
encompass	rs137496934	1	63008675	63998464	Milk vitamin B-12 content QTL (23178)
encompass	rs137496934	1	63008675	63998464	Milk vitamin B-12 content QTL (23178)
encompass	rs137496934	1	63008675	63998464	Milk vitamin B-12 content QTL (23178)
encompass	rs137522399	9	46000672	46993133	Milk yield QTL (25472)
encompass	rs137522399	9	46000672	46993133	Milk yield QTL (25472)
encompass	rs137522399	9	46000672	46993133	Milk yield QTL (25472)
encompass	rs110711886	9	4040113	4999917	Milk yield QTL (43867)
encompass	rs110711886	9	4040113	4999917	Milk yield QTL (43867)
encompass	rs110711886	9	4040113	4999917	Milk yield QTL (43867)
encompass	rs137522399	9	46000672	46993133	Milk yield QTL (43986)
encompass	rs137522399	9	46000672	46993133	Milk yield QTL (43986)
encompass	rs137522399	9	46000672	46993133	Milk yield QTL (43986)
encompass	rs383176312	13	52001168	52998893	Milk yield QTL (47172)
encompass	rs383176312	13	52001168	52998893	Milk yield QTL (47172)
encompass	rs383176312	13	52001168	52998893	Milk yield QTL (47172)
encompass	rs383176312	13	52001168	52998893	Milk yield QTL (57239)
encompass	rs383176312	13	52001168	52998893	Milk yield QTL (57239)
encompass	rs383176312	13	52001168	52998893	Milk yield QTL (57239)
encompass	rs133274021	7	96002065	96995101	Milk yield QTL (57241)
encompass	rs133274021	7	96002065	96995101	Milk yield QTL (57241)
encompass	rs133274021	7	96002065	96995101	Milk yield QTL (57241)
encompass	rs137522399	9	46000672	46993133	Muscle anserine content QTL (151466)
encompass	rs137522399	9	46000672	46993133	Muscle anserine content QTL (151466)
encompass	rs137522399	9	46000672	46993133	Muscle anserine content QTL (151466)
encompass	rs137143255	9	55005021	55998978	Muscle anserine content QTL (151472)
encompass	rs137143255	9	55005021	55998978	Muscle anserine content QTL (151472)
encompass	rs137143255	9	55005021	55998978	Muscle anserine content QTL (151472)
encompass	rs137143255	9	55005021	55998978	Muscle anserine content QTL (151474)
encompass	rs137143255	9	55005021	55998978	Muscle anserine content QTL (151474)
encompass	rs137143255	9	55005021	55998978	Muscle anserine content QTL (151474)
encompass	rs137143255	9	55005021	55998978	Muscle anserine content QTL (151492)
encompass	rs137143255	9	55005021	55998978	Muscle anserine content QTL (151492)
encompass	rs137143255	9	55005021	55998978	Muscle anserine content QTL (151492)
encompass	rs137522399	9	46000672	46993133	Muscle anserine content QTL (151534)
encompass	rs137522399	9	46000672	46993133	Muscle anserine content QTL (151534)
encompass	rs137522399	9	46000672	46993133	Muscle anserine content QTL (151534)
encompass	rs133274021	7	96002065	96995101	Muscle iron content QTL (23257)
encompass	rs133274021	7	96002065	96995101	Muscle iron content QTL (23257)
encompass	rs133274021	7	96002065	96995101	Muscle iron content QTL (23257)
encompass	rs133274021	7	96002065	96995101	Muscle iron content QTL (23258)
encompass	rs133274021	7	96002065	96995101	Muscle iron content QTL (23258)
encompass	rs133274021	7	96002065	96995101	Muscle iron content QTL (23258)
encompass	rs110711886	9	4040113	4999917	Net merit QTL (43868)
encompass	rs110711886	9	4040113	4999917	Net merit QTL (43868)
encompass	rs110711886	9	4040113	4999917	Net merit QTL (43868)
encompass	rs137522399	9	46000672	46993133	Net merit QTL (43987)
encompass	rs137522399	9	46000672	46993133	Net merit QTL (43987)
encompass	rs137522399	9	46000672	46993133	Net merit QTL (43987)
encompass	rs383176312	13	52001168	52998893	Net merit QTL (47173)
encompass	rs383176312	13	52001168	52998893	Net merit QTL (47173)
encompass	rs383176312	13	52001168	52998893	Net merit QTL (47173)
encompass	rs110865186	5	104002715	104990551	PTA type QTL (41560)
encompass	rs110865186	5	104002715	104990551	PTA type QTL (41560)
encompass	rs110865186	5	104002715	104990551	PTA type QTL (41560)
encompass	rs133274021	7	96002065	96995101	Quality grade QTL (119799)
encompass	rs133274021	7	96002065	96995101	Quality grade QTL (119799)
encompass	rs133274021	7	96002065	96995101	Quality grade QTL (119799)
encompass	rs110711886	9	4040113	4999917	Rear leg placement - side view QTL (43871)
encompass	rs110711886	9	4040113	4999917	Rear leg placement - side view QTL (43871)
encompass	rs110711886	9	4040113	4999917	Rear leg placement - side view QTL (43871)
encompass	rs110711886	9	4040113	4999917	Rear leg placement - side view QTL (43877)
encompass	rs110711886	9	4040113	4999917	Rear leg placement - side view QTL (43877)
encompass	rs110711886	9	4040113	4999917	Rear leg placement - side view QTL (43877)
encompass	rs383176312	13	52001168	52998893	Rear leg placement - side view QTL (47175)
encompass	rs383176312	13	52001168	52998893	Rear leg placement - side view QTL (47175)
encompass	rs383176312	13	52001168	52998893	Rear leg placement - side view QTL (47175)
encompass	rs133274021	7	96002065	96995101	Residual feed intake QTL (153976)
encompass	rs133274021	7	96002065	96995101	Residual feed intake QTL (153976)
encompass	rs133274021	7	96002065	96995101	Residual feed intake QTL (153976)
encompass	rs133274021	7	96002065	96995101	Residual feed intake QTL (153977)
encompass	rs133274021	7	96002065	96995101	Residual feed intake QTL (153977)
encompass	rs133274021	7	96002065	96995101	Residual feed intake QTL (153977)
encompass	rs133274021	7	96002065	96995101	Residual feed intake QTL (153978)
encompass	rs133274021	7	96002065	96995101	Residual feed intake QTL (153978)
encompass	rs133274021	7	96002065	96995101	Residual feed intake QTL (153978)
encompass	rs133274021	7	96002065	96995101	Residual feed intake QTL (153979)
encompass	rs133274021	7	96002065	96995101	Residual feed intake QTL (153979)
encompass	rs133274021	7	96002065	96995101	Residual feed intake QTL (153979)
encompass	rs133274021	7	96002065	96995101	Residual feed intake QTL (153983)
encompass	rs133274021	7	96002065	96995101	Residual feed intake QTL (153983)
encompass	rs133274021	7	96002065	96995101	Residual feed intake QTL (153983)
encompass	rs133274021	7	96002065	96995101	Residual feed intake QTL (153984)
encompass	rs133274021	7	96002065	96995101	Residual feed intake QTL (153984)
encompass	rs133274021	7	96002065	96995101	Residual feed intake QTL (153984)
encompass	rs133274021	7	96002065	96995101	Residual feed intake QTL (28504)
encompass	rs133274021	7	96002065	96995101	Residual feed intake QTL (28504)
encompass	rs133274021	7	96002065	96995101	Residual feed intake QTL (28504)
encompass	rs133274021	7	96002065	96995101	Residual feed intake QTL (28505)
encompass	rs133274021	7	96002065	96995101	Residual feed intake QTL (28505)
encompass	rs133274021	7	96002065	96995101	Residual feed intake QTL (28505)
encompass	rs110711886	9	4040113	4999917	Rump angle QTL (43870)
encompass	rs110711886	9	4040113	4999917	Rump angle QTL (43870)
encompass	rs110711886	9	4040113	4999917	Rump angle QTL (43870)
encompass	rs110711886	9	4040113	4999917	Rump angle QTL (43876)
encompass	rs110711886	9	4040113	4999917	Rump angle QTL (43876)
encompass	rs110711886	9	4040113	4999917	Rump angle QTL (43876)
encompass	rs110865186	5	104002715	104990551	Rump width QTL (41563)
encompass	rs110865186	5	104002715	104990551	Rump width QTL (41563)
encompass	rs110865186	5	104002715	104990551	Rump width QTL (41563)
encompass	rs516729080	7	3000052	3998084	Shear force QTL (137140)
encompass	rs516729080	7	3000052	3998084	Shear force QTL (137140)
encompass	rs516729080	7	3000052	3998084	Shear force QTL (137140)
encompass	rs133274021	7	96002065	96995101	Shear force QTL (152501)
encompass	rs133274021	7	96002065	96995101	Shear force QTL (152501)
encompass	rs133274021	7	96002065	96995101	Shear force QTL (152501)
encompass	rs133274021	7	96002065	96995101	Shear force QTL (152513)
encompass	rs133274021	7	96002065	96995101	Shear force QTL (152513)
encompass	rs133274021	7	96002065	96995101	Shear force QTL (152513)
encompass	rs133274021	7	96002065	96995101	Shear force QTL (153256)
encompass	rs133274021	7	96002065	96995101	Shear force QTL (153256)
encompass	rs133274021	7	96002065	96995101	Shear force QTL (153256)
encompass	rs133274021	7	96002065	96995101	Shear force QTL (153257)
encompass	rs133274021	7	96002065	96995101	Shear force QTL (153257)
encompass	rs133274021	7	96002065	96995101	Shear force QTL (153257)
encompass	rs133274021	7	96002065	96995101	Shear force QTL (153259)
encompass	rs133274021	7	96002065	96995101	Shear force QTL (153259)
encompass	rs133274021	7	96002065	96995101	Shear force QTL (153259)
encompass	rs133274021	7	96002065	96995101	Shear force QTL (20767)
encompass	rs133274021	7	96002065	96995101	Shear force QTL (20767)
encompass	rs133274021	7	96002065	96995101	Shear force QTL (20767)
encompass	rs383176312	13	52001168	52998893	Somatic cell count QTL (154907)
encompass	rs383176312	13	52001168	52998893	Somatic cell count QTL (154907)
encompass	rs383176312	13	52001168	52998893	Somatic cell count QTL (154907)
encompass	rs137496934	1	63008675	63998464	Stature QTL (154095)
encompass	rs137496934	1	63008675	63998464	Stature QTL (154095)
encompass	rs137496934	1	63008675	63998464	Stature QTL (154095)
encompass	rs516729080	7	3000052	3998084	Stature QTL (154138)
encompass	rs516729080	7	3000052	3998084	Stature QTL (154138)
encompass	rs516729080	7	3000052	3998084	Stature QTL (154138)
encompass	rs110865186	5	104002715	104990551	Stature QTL (41564)
encompass	rs110865186	5	104002715	104990551	Stature QTL (41564)
encompass	rs110865186	5	104002715	104990551	Stature QTL (41564)
encompass	rs137522399	9	46000672	46993133	Stature QTL (43992)
encompass	rs137522399	9	46000672	46993133	Stature QTL (43992)
encompass	rs137522399	9	46000672	46993133	Stature QTL (43992)
encompass	rs137522399	9	46000672	46993133	Stillbirth QTL (43991)
encompass	rs137522399	9	46000672	46993133	Stillbirth QTL (43991)
encompass	rs137522399	9	46000672	46993133	Stillbirth QTL (43991)
encompass	rs110865186	5	104002715	104990551	Strength QTL (41565)
encompass	rs110865186	5	104002715	104990551	Strength QTL (41565)
encompass	rs110865186	5	104002715	104990551	Strength QTL (41565)
encompass	rs110711886	9	4040113	4999917	Strength QTL (43873)
encompass	rs110711886	9	4040113	4999917	Strength QTL (43873)
encompass	rs110711886	9	4040113	4999917	Strength QTL (43873)
encompass	rs137522399	9	46000672	46993133	Strength QTL (43993)
encompass	rs137522399	9	46000672	46993133	Strength QTL (43993)
encompass	rs137522399	9	46000672	46993133	Strength QTL (43993)
encompass	rs383176312	13	52001168	52998893	Strength QTL (47176)
encompass	rs383176312	13	52001168	52998893	Strength QTL (47176)
encompass	rs383176312	13	52001168	52998893	Strength QTL (47176)
encompass	rs133274021	7	96002065	96995101	Subcutaneous fat QTL (153982)
encompass	rs133274021	7	96002065	96995101	Subcutaneous fat QTL (153982)
encompass	rs133274021	7	96002065	96995101	Subcutaneous fat QTL (153982)
encompass	rs133274021	7	96002065	96995101	Subcutaneous fat QTL (153985)
encompass	rs133274021	7	96002065	96995101	Subcutaneous fat QTL (153985)
encompass	rs133274021	7	96002065	96995101	Subcutaneous fat QTL (153985)
encompass	rs133274021	7	96002065	96995101	Subcutaneous fat QTL (153987)
encompass	rs133274021	7	96002065	96995101	Subcutaneous fat QTL (153987)
encompass	rs133274021	7	96002065	96995101	Subcutaneous fat QTL (153987)
encompass	rs110865186	5	104002715	104990551	Subcutaneous fat QTL (157060)
encompass	rs110865186	5	104002715	104990551	Subcutaneous fat QTL (157060)
encompass	rs110865186	5	104002715	104990551	Subcutaneous fat QTL (157060)
encompass	rs383176312	13	52001168	52998893	Subcutaneous fat QTL (157067)
encompass	rs383176312	13	52001168	52998893	Subcutaneous fat QTL (157067)
encompass	rs383176312	13	52001168	52998893	Subcutaneous fat QTL (157067)
encompass	rs383176312	13	52001168	52998893	Subcutaneous fat QTL (56751)
encompass	rs383176312	13	52001168	52998893	Subcutaneous fat QTL (56751)
encompass	rs383176312	13	52001168	52998893	Subcutaneous fat QTL (56751)
encompass	rs383176312	13	52001168	52998893	Subcutaneous fat QTL (56752)
encompass	rs383176312	13	52001168	52998893	Subcutaneous fat QTL (56752)
encompass	rs383176312	13	52001168	52998893	Subcutaneous fat QTL (56752)
encompass	rs133274021	7	96002065	96995101	Tenderness score QTL (152471)
encompass	rs133274021	7	96002065	96995101	Tenderness score QTL (152471)
encompass	rs133274021	7	96002065	96995101	Tenderness score QTL (152471)
encompass	rs383176312	13	52001168	52998893	Tenderness score QTL (152472)
encompass	rs383176312	13	52001168	52998893	Tenderness score QTL (152472)
encompass	rs383176312	13	52001168	52998893	Tenderness score QTL (152472)
encompass	rs133274021	7	96002065	96995101	Tenderness score QTL (152493)
encompass	rs133274021	7	96002065	96995101	Tenderness score QTL (152493)
encompass	rs133274021	7	96002065	96995101	Tenderness score QTL (152493)
encompass	rs133274021	7	96002065	96995101	Tenderness score QTL (36406)
encompass	rs133274021	7	96002065	96995101	Tenderness score QTL (36406)
encompass	rs133274021	7	96002065	96995101	Tenderness score QTL (36406)
encompass	rs110865186	5	104002715	104990551	Udder attachment QTL (41561)
encompass	rs110865186	5	104002715	104990551	Udder attachment QTL (41561)
encompass	rs110865186	5	104002715	104990551	Udder attachment QTL (41561)
encompass	rs110865186	5	104002715	104990551	Udder height QTL (41562)
encompass	rs110865186	5	104002715	104990551	Udder height QTL (41562)
encompass	rs110865186	5	104002715	104990551	Udder height QTL (41562)
QTL ID = Quantitative trait loci (QTL) identification on Cattle QTL database.
