# Supplementary material for: Integrative Analysis Between Genome-Wide Association Study and Expression Quantitative Trait Loci Reveals Bovine Muscle Gene Expression Regulatory Polymorphisms Associated With Intramuscular Fat and Backfat Thickness
Source: Front Genet. 2022 Aug 4;13:935238. doi: 10.3389/fgene.2022.935238 (PMC9386181; doi:10.3389/fgene.2022.935238)
Supplement: Supplementary file 6 [file Table4.XLSX]

## Sheet: QTL1_chr23_15Mb
Supplementary Table 4. Individual SNP effects for each relevant QTL associated with the intramuscular fat content (IMF) in a Nellore cattle population.
SNP rs ID	chr_pos	Window	Effect	EffectVar	ModelFreq	WindowFreq	GeneFreq	GenVar	EffectDelta1	SDDelta1	t-like	shrink
rs453552599	23_15685241	2162	0.002928	0.000342766	0.0102	0.0167	0.235	3.0828e-06	0.286338	0.315709	0.907	0.782
rs518549308	23_15677851	2162	0.00246	0.000263838	0.0091	0.0161	0.23	2.14207e-06	0.271799	0.29876	0.91	0.77
rs721060841	23_15678510	2162	0.0008396	0.000123903	0.0035	0.0262	0.229	2.4876e-07	0.236504	0.269214	0.878	0.786
rs458431829	23_15677232	2162	0.0003515	3.84336e-05	0.0022	0.0051	0.23	4.37695e-08	0.163476	0.197124	0.829	0.674
rs451679077	23_15678321	2162	0.0001948	1.6688e-05	0.0013	0.0162	0.21	1.26048e-08	0.149874	0.197774	0.758	0.562
rs714277167	23_15697696	2162	8.713e-05	6.28863e-06	0.0009	0.0039	0.168	2.12011e-09	0.0941914	0.135345	0.696	0.35
rs449123724	23_15813995	2162	5.471e-05	3.65968e-06	0.0007	0.0042	0.226	1.04767e-09	0.0754596	0.0941348	0.802	0.362
rs719445069	23_15692537	2162	5.652e-05	4.96015e-06	0.0007	0.0038	0.39	1.52036e-09	0.0837325	0.108225	0.774	0.567
novel_variant (23:15803336)	23_15803336	2162	2.725e-05	2.01619e-06	0.0007	0.0043	0.099	1.32435e-10	0.0419261	0.0605473	0.692	0.139
rs519278226	23_15811822	2162	-2.878e-05	1.9187e-06	0.0007	0.0049	0.316	3.58249e-10	-0.04428	0.0688326	0.643	0.314
rs133867285	23_15479180	2162	-8.655e-06	2.21389e-06	0.0007	0.004	0.092	1.2564e-11	-0.0133148	0.0771453	0.173	0.124
rs520321514	23_15813192	2162	5.681e-05	5.60593e-06	0.0006	0.005	0.248	1.20447e-09	0.0909013	0.114669	0.793	0.517
rs516743343	23_15813026	2162	-3.577e-05	1.68428e-06	0.0006	0.0048	0.521	6.38629e-10	-0.065038	0.0882264	0.737	0.407
rs383735612	23_15812991	2162	-2.753e-05	3.12822e-06	0.0006	0.0047	0.539	3.76588e-10	-0.0440429	0.0669091	0.658	0.493
rs520528743	23_15677510	2162	-2.929e-05	3.05465e-06	0.0005	0.0033	0.549	4.24712e-10	-0.0616603	0.0736238	0.838	0.546
rs518701613	23_15812346	2162	3.69e-05	2.4662e-06	0.0005	0.0053	0.236	4.90721e-10	0.0670847	0.0863211	0.777	0.369
rs110610581	23_15887129	2162	2.841e-05	1.82266e-06	0.0005	0.0039	0.306	3.43077e-10	0.0541215	0.0796565	0.679	0.357
rs520984732	23_15812843	2162	3.098e-05	2.08949e-06	0.0005	0.005	0.241	3.51296e-10	0.0652285	0.099153	0.658	0.351
rs110664939	23_15871007	2162	-1.51e-05	1.50945e-06	0.0005	0.0042	0.448	1.12775e-10	-0.0302026	0.0474118	0.637	0.362
rs136294830	23_15877683	2162	1.223e-05	1.34841e-06	0.0005	0.004	0.11	2.92628e-11	0.0232908	0.0485028	0.48	0.114
rs110947035	23_15033305	2162	7.957e-06	1.20613e-06	0.0005	0.003	0.508	3.16467e-11	0.0159134	0.0431872	0.368	0.328
rs109350174	23_15942523	2162	-2.281e-06	2.05111e-06	0.0005	0.0033	0.094	8.8398e-13	-0.00456241	0.0670919	0.068	0.143
rs134407580	23_15863128	2162	-2.167e-07	1.42201e-06	0.0005	0.004	0.126	1.03171e-14	-0.000481526	0.0605992	0.008	0.172
rs477855215	23_15812516	2162	2.298e-05	1.72595e-06	0.0004	0.0049	0.251	1.98489e-10	0.0574564	0.0744786	0.771	0.354
rs519923792	23_15920421	2162	1.986e-05	1.62646e-06	0.0004	0.0028	0.088	6.36066e-11	0.056736	0.0756677	0.75	0.141
novel_variant (23:15814853)	23_15814853	2162	2.224e-05	2.0262e-06	0.0004	0.0042	0.257	1.8886e-10	0.0593156	0.0850421	0.697	0.407
rs515957022	23_15678926	2162	-1.327e-05	1.2606e-06	0.0004	0.0175	0.218	5.99929e-11	-0.0353847	0.0511325	0.692	0.292
rs522552433	23_15505566	2162	-1.335e-05	1.1226e-06	0.0004	0.0056	0.615	8.43458e-11	-0.0381395	0.0556137	0.686	0.33
rs525655402	23_15677514	2162	-1.895e-05	1.23202e-06	0.0004	0.0119	0.55	1.77732e-10	-0.0445876	0.0687793	0.648	0.356
rs524586843	23_15499352	2162	1.467e-05	1.15928e-06	0.0004	0.0039	0.914	3.38738e-11	0.0345159	0.0590341	0.585	0.103
rs722110967	23_15677520	2162	1.427e-05	1.04481e-06	0.0004	0.012	0.067	2.53663e-11	0.0380492	0.0650381	0.585	0.073
rs109470305	23_15120615	2162	1.067e-05	5.71719e-07	0.0004	0.0029	0.353	5.20623e-11	0.0284619	0.0496017	0.574	0.211
rs450447571	23_15678173	2162	-1.164e-05	1.41285e-06	0.0004	0.0161	0.081	2.01477e-11	-0.0291009	0.0519528	0.56	0.101
rs133080449	23_15690376	2162	-8.391e-06	1.01723e-06	0.0004	0.014	0.107	1.34917e-11	-0.022376	0.0411136	0.544	0.117
rs136823521	23_15803680	2162	1.507e-05	1.43155e-06	0.0004	0.0044	0.173	6.48846e-11	0.0401765	0.0744963	0.539	0.245
rs136412922	23_15814036	2162	8.616e-06	1.28246e-06	0.0004	0.0043	0.156	1.95228e-11	0.0246166	0.046014	0.535	0.224
rs109771351	23_15257930	2162	-1.498e-05	1.1305e-06	0.0004	0.0029	0.157	5.93914e-11	-0.0399369	0.0769852	0.519	0.199
rs719493130	23_15499508	2162	-1.571e-05	1.79449e-06	0.0004	0.0041	0.61	1.17431e-10	-0.0349147	0.0678091	0.515	0.382
rs109705191	23_15914658	2162	9.926e-06	1.28914e-06	0.0004	0.0034	0.113	1.96862e-11	0.0248162	0.0482915	0.514	0.164
rs209384389	23_15692535	2162	1.353e-05	1.51425e-06	0.0004	0.0039	0.846	4.77769e-11	0.0318451	0.0622166	0.512	0.198
rs438530006	23_15500045	2162	-9.586e-06	1.02687e-06	0.0004	0.0038	0.055	9.59153e-12	-0.0255638	0.0517646	0.494	0.062
rs133185923	23_15812828	2162	9.327e-06	1.39611e-06	0.0004	0.0052	0.165	2.39621e-11	0.0233177	0.0486754	0.479	0.226
rs134009662	23_15902044	2162	6.497e-06	9.34998e-07	0.0004	0.0034	0.11	8.26097e-12	0.0152866	0.0322063	0.475	0.101
rs110653151	23_15688052	2162	-1.226e-05	1.5062e-06	0.0004	0.0136	0.131	3.41841e-11	-0.0288415	0.0636871	0.453	0.191
novel_variant (23:15584472)	23_15584472	2162	-1.035e-05	1.0294e-06	0.0004	0.0054	0.064	1.28511e-11	-0.0243449	0.0547768	0.444	0.073
rs469490329	23_15697314	2162	-1.233e-05	1.3736e-06	0.0004	0.0037	0.365	7.05359e-11	-0.0274094	0.0644743	0.425	0.345
rs137307599	23_15579626	2162	7.852e-06	9.54466e-07	0.0004	0.0054	0.152	1.58775e-11	0.0224329	0.0544978	0.412	0.159
rs108979307	23_15620335	2162	-6.683e-06	7.69369e-07	0.0004	0.0051	0.387	2.11964e-11	-0.0178201	0.0432244	0.412	0.25
rs132938441	23_15838693	2162	1.14e-05	1.76805e-06	0.0004	0.0037	0.207	4.26588e-11	0.0285074	0.0711119	0.401	0.316
rs136919850	23_15856057	2162	8.337e-06	8.78569e-07	0.0004	0.0037	0.196	2.19321e-11	0.0238188	0.0600987	0.396	0.181
rs1116467359	23_15677464	2162	-7.346e-06	6.9254e-07	0.0004	0.0033	0.237	1.95129e-11	-0.01959	0.0511595	0.383	0.191
rs517515891	23_15688547	2162	1.017e-05	1.15612e-06	0.0004	0.014	0.071	1.36464e-11	0.0239404	0.0661959	0.362	0.077
rs109448525	23_15896256	2162	-6.9e-06	1.49556e-06	0.0004	0.0037	0.094	8.12679e-12	-0.0197129	0.0560031	0.352	0.15
rs523402063	23_15698082	2162	6.752e-06	1.16356e-06	0.0004	0.0038	0.841	1.22184e-11	0.0192911	0.0549277	0.351	0.242
rs137097057	23_15779506	2162	6.876e-06	1.16162e-06	0.0004	0.0037	0.144	1.1653e-11	0.0152792	0.04495	0.34	0.148
rs133244432	23_15918229	2162	4.007e-06	1.04122e-06	0.0004	0.0032	0.113	3.20723e-12	0.0114475	0.040871	0.28	0.154
rs520296751	23_15416526	2162	3.532e-06	9.69482e-07	0.0004	0.0038	0.083	1.9046e-12	0.00941992	0.0356765	0.264	0.095
rs109396075	23_15412102	2162	4.023e-06	1.45611e-06	0.0004	0.0036	0.259	6.2066e-12	0.00946589	0.0386567	0.245	0.265
rs109304068	23_15968608	2162	4.995e-06	8.94238e-07	0.0004	0.0036	0.107	4.78041e-12	0.0133193	0.0679017	0.196	0.105
rs522157884	23_15697526	2162	2.463e-06	7.66028e-07	0.0004	0.0038	0.246	2.25229e-12	0.00703682	0.0385514	0.183	0.215
rs110240963	23_15957330	2162	-2.759e-06	1.02234e-06	0.0004	0.0036	0.095	1.31281e-12	-0.00689845	0.0384904	0.179	0.099
rs108982277	23_15884384	2162	2.67e-06	1.0471e-06	0.0004	0.0038	0.196	2.24886e-12	0.00711866	0.0411912	0.173	0.212
rs134603552	23_15360018	2162	-1.071e-06	1.34383e-06	0.0004	0.0032	0.099	2.05664e-13	-0.00306117	0.0227612	0.134	0.159
rs1115973782	23_15920993	2162	-1.891e-06	1.03874e-06	0.0004	0.0027	0.112	7.11621e-13	-0.00472784	0.0377339	0.125	0.12
rs110667320	23_15965126	2162	1.362e-06	2.49708e-06	0.0004	0.0036	0.115	3.7819e-13	0.0038918	0.0385285	0.101	0.28
rs134681205	23_15813528	2162	-1.032e-06	1.21307e-06	0.0004	0.0044	0.152	2.74722e-13	-0.00229345	0.0409454	0.056	0.173
rs136120100	23_15937892	2162	-7.306e-07	1.83966e-06	0.0004	0.0031	0.094	9.11263e-14	-0.00171906	0.0357598	0.048	0.152
rs134962532	23_15948569	2162	-9.619e-07	1.27294e-06	0.0004	0.0034	0.092	1.54818e-13	-0.00240485	0.0557917	0.043	0.118
rs208524437	23_15811855	2162	-2.787e-05	3.56571e-06	0.0003	0.0051	0.526	3.87406e-10	-0.0796347	0.104488	0.762	0.688
rs446288499	23_15696995	2162	1.327e-05	9.59178e-07	0.0003	0.003	0.86	4.23986e-11	0.044224	0.0646715	0.684	0.171
rs110613098	23_15954390	2162	1.391e-05	2.4944e-06	0.0003	0.0035	0.16	5.19419e-11	0.0463733	0.0703988	0.659	0.362
rs134867847	23_15805856	2162	1.272e-05	7.3829e-07	0.0003	0.0045	0.173	4.62788e-11	0.050896	0.077669	0.655	0.204
rs133996943	23_15814680	2162	-1.758e-05	9.99842e-07	0.0003	0.004	0.722	1.24105e-10	-0.050236	0.0790065	0.636	0.295
rs41640123	23_15181655	2162	1.026e-05	8.18784e-07	0.0003	0.0032	0.099	1.88452e-11	0.0372946	0.0590334	0.632	0.119
rs475852483	23_15919590	2162	7.568e-06	8.14536e-07	0.0003	0.0031	0.606	2.73411e-11	0.0232852	0.0374896	0.621	0.34
rs519159202	23_15698164	2162	9.083e-06	6.56257e-07	0.0003	0.0029	0.856	2.0305e-11	0.0330286	0.0538222	0.614	0.151
rs479778744	23_15688512	2162	1.09e-05	9.91603e-07	0.0003	0.0139	0.779	4.09862e-11	0.033545	0.0573487	0.585	0.241
rs134174087	23_15039049	2162	6.495e-06	8.09481e-07	0.0003	0.003	0.51	2.10823e-11	0.0259794	0.0444261	0.585	0.397
rs111004688	23_15959167	2162	8.477e-06	2.0061e-06	0.0003	0.0033	0.113	1.43575e-11	0.0282574	0.0490107	0.577	0.265
rs137394721	23_15679152	2162	-2.326e-05	3.03019e-06	0.0003	0.0175	0.107	1.03667e-10	-0.0775315	0.134828	0.575	0.302
rs721750010	23_15677400	2162	-5.337e-06	1.58306e-06	0.0003	0.0052	0.538	1.41595e-11	-0.0213487	0.0373843	0.571	0.545
rs524276940	23_15698249	2162	1.115e-05	9.06207e-07	0.0003	0.0028	0.074	1.69888e-11	0.0342959	0.0602224	0.569	0.077
rs207541269	23_15499448	2162	1.434e-05	1.16095e-06	0.0003	0.0039	0.359	9.46548e-11	0.0441289	0.0777426	0.568	0.353
rs449704044	23_15813159	2162	9.186e-06	7.95413e-07	0.0003	0.005	0.24	3.07857e-11	0.0306191	0.0553013	0.554	0.255
rs110321269	23_15677348	2162	-1.43e-05	8.96741e-07	0.0003	0.0052	0.11	4.00111e-11	-0.0439937	0.0795579	0.553	0.12
rs519059314	23_15685163	2162	-1.437e-05	2.3548e-06	0.0003	0.0177	0.22	7.09008e-11	-0.0478982	0.0893292	0.536	0.454
rs520065841	23_15696921	2162	1.035e-05	1.19658e-06	0.0003	0.0035	0.858	2.61017e-11	0.034511	0.0660714	0.522	0.194
rs518146353	23_15697443	2162	5.076e-06	1.0594e-06	0.0003	0.0038	0.479	1.28591e-11	0.0169189	0.0324249	0.522	0.378
rs136826070	23_15698059	2162	-7.278e-06	1.26437e-06	0.0003	0.0038	0.106	1.00614e-11	-0.0264637	0.0509497	0.519	0.176
rs134365090	23_15961667	2162	5.883e-06	7.5622e-07	0.0003	0.0035	0.126	7.60378e-12	0.0235304	0.0458458	0.513	0.16
rs208742422	23_15697207	2162	-5.998e-06	7.66445e-07	0.0003	0.003	0.079	5.22306e-12	-0.0218115	0.0424898	0.513	0.093
rs110505330	23_15725416	2162	-8.322e-06	1.16266e-06	0.0003	0.0031	0.204	2.25077e-11	-0.030262	0.0596363	0.507	0.312
rs110376389	23_15243964	2162	9.139e-06	1.29663e-06	0.0003	0.0028	0.236	3.00815e-11	0.0332316	0.0657258	0.506	0.335
rs111019315	23_15976334	2162	3.941e-06	7.56924e-07	0.0003	0.0034	0.11	3.03931e-12	0.0131356	0.0276532	0.475	0.112
rs134022417	23_15410213	2162	7.336e-06	7.1705e-07	0.0003	0.0034	0.238	1.95337e-11	0.022573	0.0477613	0.473	0.184
rs110314857	23_15113458	2162	9.612e-06	9.25794e-07	0.0003	0.0031	0.128	2.0664e-11	0.0384499	0.0814384	0.472	0.188
rs110723803	23_15992208	2162	-7.581e-06	1.03263e-06	0.0003	0.0035	0.11	1.12494e-11	-0.0233274	0.0505219	0.462	0.134
rs109893699	23_15878988	2162	3.83e-06	4.76838e-07	0.0003	0.004	0.139	3.50549e-12	0.0139269	0.0310007	0.449	0.106
rs461885634	23_15696073	2162	8.464e-06	8.99327e-07	0.0003	0.0035	0.863	1.69045e-11	0.0282142	0.0632214	0.446	0.153
rs134357681	23_15819607	2162	8.512e-06	9.10275e-07	0.0003	0.0041	0.165	1.99561e-11	0.0283727	0.064321	0.441	0.204
rs522254722	23_15692548	2162	7.852e-06	1.49553e-06	0.0003	0.0039	0.067	7.73674e-12	0.0285509	0.0657795	0.434	0.126
rs718509649	23_15677395	2162	4.733e-06	9.61216e-07	0.0003	0.0052	0.078	3.22304e-12	0.0172126	0.0401131	0.429	0.116
rs136522771	23_15380886	2162	7.824e-06	9.50198e-07	0.0003	0.0036	0.11	1.19816e-11	0.0260808	0.0633521	0.412	0.134
rs133356831	23_15177616	2162	5.89e-06	8.50774e-07	0.0003	0.003	0.461	1.72393e-11	0.0214183	0.0552021	0.388	0.368
rs136153854	23_15231293	2162	-6.915e-06	9.96688e-07	0.0003	0.0028	0.401	2.29632e-11	-0.0212773	0.0549828	0.387	0.345
rs456446892	23_15699279	2162	7.452e-06	1.01413e-06	0.0003	0.0026	0.867	1.28271e-11	0.0248401	0.0657311	0.378	0.164
rs110695914	23_15246662	2162	-4.974e-06	1.53712e-06	0.0003	0.0029	0.181	7.33883e-12	-0.018086	0.050977	0.355	0.368
rs137441492	23_15903448	2162	-4.176e-06	1.24468e-06	0.0003	0.0033	0.45	8.63147e-12	-0.0128479	0.0393497	0.327	0.417
rs108953722	23_15897296	2162	3.323e-06	5.27235e-07	0.0003	0.0036	0.11	2.1611e-12	0.0110764	0.0358977	0.309	0.097
rs468146495	23_15698002	2162	5.96e-06	1.12672e-06	0.0003	0.0038	0.842	9.45835e-12	0.0170299	0.0578984	0.294	0.23
rs110774916	23_15894160	2162	3.137e-06	1.2472e-06	0.0003	0.0038	0.139	2.35244e-12	0.0125497	0.043421	0.289	0.235
rs109325545	23_15037560	2162	3.585e-06	9.11552e-07	0.0003	0.0028	0.51	6.42402e-12	0.0110314	0.0386304	0.286	0.364
rs208244784	23_15695120	2162	-4.038e-06	7.27145e-07	0.0003	0.0037	0.074	2.24437e-12	-0.0161525	0.0580108	0.278	0.083
rs110686930	23_15924229	2162	-3.873e-06	5.87429e-07	0.0003	0.0029	0.094	2.56056e-12	-0.014083	0.0517404	0.272	0.088
rs719464578	23_15678135	2162	-4.2e-06	6.42051e-07	0.0003	0.0161	0.077	2.51365e-12	-0.0152714	0.0583606	0.262	0.071
rs477916504	23_15688459	2162	4.336e-06	1.61481e-06	0.0003	0.0139	0.832	5.2511e-12	0.0157676	0.0603753	0.261	0.33
rs111011460	23_15118285	2162	3.532e-06	1.40909e-06	0.0003	0.0032	0.325	5.4709e-12	0.0128447	0.0529429	0.243	0.435
rs136682868	23_15900063	2162	1.456e-06	4.29326e-07	0.0003	0.0037	0.092	3.52654e-13	0.00529286	0.0234998	0.225	0.067
rs110577074	23_15154696	2162	-1.341e-06	6.22534e-07	0.0003	0.003	0.243	6.6205e-13	-0.00446871	0.0218756	0.204	0.185
rs110580219	23_15941790	2162	3.39e-06	1.26322e-06	0.0003	0.0031	0.094	1.96165e-12	0.013559	0.0687489	0.197	0.171
rs110041683	23_15973728	2162	-1.535e-06	7.48145e-07	0.0003	0.0034	0.109	4.59167e-13	-0.00613957	0.0346808	0.177	0.126
rs137507391	23_15486648	2162	-1.609e-06	6.37547e-07	0.0003	0.0041	0.092	4.30994e-13	-0.00585129	0.0334098	0.175	0.092
rs452556053	23_15919555	2162	2.297e-06	6.8476e-07	0.0003	0.003	0.075	7.28553e-13	0.00765667	0.049382	0.155	0.075
rs136750153	23_15813448	2162	3.929e-06	1.22671e-06	0.0003	0.0048	0.152	3.98722e-12	0.0120893	0.0858685	0.141	0.212
rs136373020	23_15697748	2162	1.31e-06	6.60004e-07	0.0003	0.0037	0.865	4.00316e-13	0.00436655	0.0318106	0.137	0.116
rs109017627	23_15875233	2162	2.778e-06	1.22245e-06	0.0003	0.0041	0.128	1.72558e-12	0.00925922	0.0688304	0.135	0.18
rs135533428	23_15783127	2162	2.231e-06	9.23911e-07	0.0003	0.0039	0.128	1.11285e-12	0.00686376	0.0547318	0.125	0.155
rs134923555	23_15859460	2162	-2.204e-06	4.56001e-06	0.0003	0.0039	0.123	1.04837e-12	-0.00734705	0.0787807	0.093	0.416
rs41604160	23_15850214	2162	1.433e-06	7.02536e-07	0.0003	0.0038	0.113	4.10094e-13	0.00440831	0.0526159	0.084	0.121
rs137607304	23_15962771	2162	1.141e-06	1.12695e-06	0.0003	0.0034	0.099	2.33169e-13	0.00351018	0.046979	0.075	0.133
rs135747962	23_15148631	2162	-4.717e-07	9.36547e-07	0.0003	0.003	0.364	1.03013e-13	-0.00145144	0.0284959	0.051	0.311
rs110690711	23_15182892	2162	2.291e-08	6.67934e-07	0.0003	0.003	0.072	6.98647e-17	8.32914e-05	0.0369492	0.002	0.078
rs137412002	23_15280635	2162	-9.285e-06	4.89036e-07	0.0002	0.0032	0.149	2.18869e-11	-0.0530546	0.0631363	0.84	0.183
rs209832525	23_15696669	2162	1.018e-05	6.11894e-07	0.0002	0.0036	0.864	2.43283e-11	0.0508941	0.0623337	0.816	0.16
rs461487690	23_15920035	2162	8.348e-06	6.12505e-07	0.0002	0.0029	0.084	1.07287e-11	0.0371035	0.0466395	0.796	0.096
rs439249183	23_15699145	2162	-1.01e-05	6.5873e-07	0.0002	0.0026	0.079	1.48082e-11	-0.0448874	0.0592101	0.758	0.09
rs524801203	23_15677327	2162	-9.207e-06	6.22132e-07	0.0002	0.0051	0.535	4.21779e-11	-0.040918	0.0581324	0.704	0.349
rs521545009	23_15678160	2162	1.288e-05	7.08509e-07	0.0002	0.016	0.075	2.28899e-11	0.0572231	0.0821673	0.696	0.108
rs135387416	23_15867884	2162	7.133e-06	6.58273e-07	0.0002	0.004	0.503	2.54421e-11	0.0317041	0.0456157	0.695	0.345
rs450664944	23_15677363	2162	-2.645e-06	3.33755e-07	0.0002	0.0052	0.547	3.46782e-12	-0.013226	0.0192771	0.686	0.237
rs41640127	23_15121633	2162	9.128e-06	6.04063e-07	0.0002	0.0029	0.346	3.7683e-11	0.0456388	0.0671789	0.679	0.345
rs136180364	23_15682924	2162	7.778e-06	6.19684e-07	0.0002	0.0176	0.427	2.96075e-11	0.0345687	0.0557691	0.62	0.296
rs446599402	23_15677768	2162	-6.954e-06	3.8164e-07	0.0002	0.0131	0.525	2.41143e-11	-0.0309051	0.0501195	0.617	0.255
rs136469377	23_15817134	2162	7.896e-06	1.05965e-06	0.0002	0.0042	0.165	1.71749e-11	0.0350952	0.0595247	0.59	0.277
rs110023899	23_15000692	2162	-2.887e-06	5.39555e-07	0.0002	0.0034	0.168	2.32459e-12	-0.0144341	0.0249145	0.579	0.183
rs110157938	23_15921157	2162	-6.098e-06	5.93853e-07	0.0002	0.0027	0.113	7.4281e-12	-0.0271001	0.0496123	0.546	0.141
rs432397555	23_15705402	2162	2.582e-06	2.77744e-07	0.0002	0.0026	0.84	1.79199e-12	0.0172155	0.0324789	0.53	0.156
rs136526886	23_15501999	2162	5.077e-06	6.07492e-07	0.0002	0.0037	0.11	5.04496e-12	0.0225648	0.0427105	0.528	0.136
rs137028854	23_15947005	2162	3.418e-06	3.49625e-07	0.0002	0.0034	0.094	1.99466e-12	0.0195324	0.0392471	0.498	0.083
rs109313834	23_15110283	2162	4.889e-06	8.10565e-07	0.0002	0.003	0.335	1.0653e-11	0.0195579	0.0398338	0.491	0.349
rs133593714	23_15156919	2162	1.006e-05	8.3451e-07	0.0002	0.003	0.126	2.22591e-11	0.0447328	0.0933847	0.479	0.172
rs448589597	23_15697793	2162	2.13e-06	4.81288e-07	0.0002	0.0037	0.863	1.07584e-12	0.00946743	0.0199008	0.476	0.12
rs134615767	23_15032037	2162	5.147e-06	5.93582e-07	0.0002	0.0033	0.497	1.32447e-11	0.0294106	0.0644897	0.456	0.407
rs208224949	23_15677739	2162	-5.94e-06	7.78701e-07	0.0002	0.0121	0.074	4.85553e-12	-0.0339401	0.0791578	0.429	0.117
rs444412689	23_15919858	2162	4.413e-06	6.02012e-07	0.0002	0.0029	0.084	3.00672e-12	0.0196144	0.0475038	0.413	0.093
rs136184378	23_15283396	2162	-3.672e-06	7.77111e-07	0.0002	0.0032	0.23	4.781e-12	-0.0163196	0.0405178	0.403	0.321
rs133467479	23_15731441	2162	-4.509e-06	7.38347e-07	0.0002	0.0031	0.173	5.81172e-12	-0.0180362	0.0494851	0.364	0.204
rs41587154	23_15917263	2162	3.249e-06	5.79873e-07	0.0002	0.0033	0.11	2.06623e-12	0.0162459	0.0455913	0.356	0.143
rs134222810	23_15462291	2162	4.032e-06	7.16095e-07	0.0002	0.0039	0.228	5.71718e-12	0.0161261	0.0458467	0.352	0.237
rs516968018	23_15698110	2162	2.786e-06	5.36391e-07	0.0002	0.003	0.836	2.12643e-12	0.0123805	0.0397383	0.312	0.186
rs522551246	23_15699488	2162	3.668e-06	8.50205e-07	0.0002	0.0026	0.074	1.83329e-12	0.0163	0.0594706	0.274	0.103
rs447970147	23_15022319	2162	2.155e-06	8.21005e-07	0.0002	0.0035	0.461	2.30764e-12	0.00957727	0.0391502	0.245	0.431
rs109346360	23_15940770	2162	2.15e-06	8.92951e-07	0.0002	0.0031	0.094	7.89171e-13	0.0095557	0.0425963	0.224	0.142
rs134608556	23_15721321	2162	1.534e-06	2.8887e-07	0.0002	0.0026	0.38	1.10773e-12	0.00766792	0.0376943	0.203	0.193
rs110592327	23_15925926	2162	-1.328e-06	5.55242e-07	0.0002	0.003	0.094	3.00984e-13	-0.00531118	0.0294985	0.18	0.091
rs133562824	23_15663651	2162	1.043e-06	3.21449e-07	0.0002	0.005	0.33	4.81226e-13	0.00695546	0.0397963	0.175	0.243
rs110491317	23_15119219	2162	1.316e-06	6.75901e-07	0.0002	0.003	0.257	6.60577e-13	0.00657972	0.0432796	0.152	0.317
rs210195070	23_15697458	2162	5.577e-07	6.20257e-07	0.0002	0.0037	0.61	1.47946e-13	0.00318672	0.0389814	0.082	0.385
rs132815237	23_15774557	2162	5.065e-07	2.88348e-07	0.0002	0.0032	0.092	4.26965e-14	0.0033764	0.0428397	0.079	0.093
rs109840069	23_15170528	2162	5.985e-07	5.38604e-07	0.0002	0.0031	0.081	5.3421e-14	0.00239403	0.0362096	0.066	0.074
rs132833240	23_15950121	2162	4.113e-07	4.78331e-07	0.0002	0.0033	0.11	3.31084e-14	0.00205647	0.0324475	0.063	0.124
rs137175962	23_15697144	2162	-8.516e-07	5.29767e-07	0.0002	0.003	0.868	1.66404e-13	-0.00486636	0.0792635	0.061	0.159
rs109097977	23_15922129	2162	-6.37e-07	7.81198e-07	0.0002	0.0029	0.113	8.108e-14	-0.00254819	0.0544273	0.047	0.16
rs211613609	23_15697480	2162	-3.629e-07	3.75239e-07	0.0002	0.0037	0.608	6.2801e-14	-0.00161291	0.0386166	0.042	0.225
rs109597909	23_15933913	2162	2.61e-07	5.46897e-07	0.0002	0.0029	0.092	1.13396e-14	0.00104402	0.0276745	0.038	0.088
rs109665352	23_15494933	2162	3.328e-07	6.2746e-07	0.0002	0.004	0.312	4.75096e-14	0.00147913	0.0397446	0.037	0.281
rs136482649	23_15919580	2162	2.193e-07	6.08529e-07	0.0002	0.003	0.16	1.29373e-14	0.00125297	0.0432524	0.029	0.248
rs110154063	23_15891150	2162	-1.902e-07	5.55931e-07	0.0002	0.0038	0.094	6.17423e-15	-0.000760696	0.0285807	0.027	0.091
rs1118189327	23_15677640	2162	1.993e-07	4.66178e-07	0.0002	0.012	0.085	6.18352e-15	0.00113884	0.0437131	0.026	0.092
rs136308087	23_15010939	2162	-2.641e-08	4.00918e-07	0.0002	0.0035	0.476	3.48029e-16	-0.000176082	0.0206914	0.009	0.314
novel_variant (23:15920165)	23_15920165	2162	-1.686e-06	1.96608e-07	0.0001	0.0028	0.06	3.22915e-13	-0.0168577	0.0223941	0.753	0.057
rs211213236	23_15813240	2162	4.227e-06	2.68664e-07	0.0001	0.0049	0.152	4.60892e-12	0.0338177	0.0793986	0.426	0.141
rs137764881	23_15932177	2162	2.906e-06	2.94252e-07	0.0001	0.0032	0.291	3.48166e-12	0.023248	0.0559186	0.416	0.255
rs516560231	23_15701030	2162	7.804e-07	3.53424e-07	0.0001	0.0025	0.869	1.38325e-13	0.00780394	0.0367728	0.212	0.161
rs133850910	23_15265111	2162	8.777e-07	7.42023e-07	0.0001	0.003	0.089	1.24916e-13	0.00877664	0.0644758	0.136	0.26
chr_pos = chromosome and position (in Mb) in Bos taurs ARS-UCD1.2 reference genome;
Window = number of the SNP window related to the 2,502 windows found in GenSel analysis;
Effect = posterior mean of the allelic substitution effects;
EfectVar = posterior mean of the variance effects for the locus;
ModelFreq = reflects the proportion of post-burn in realizations that included that particular SNP in the model;
WindowFreq = indicates the proportion of models that included some locus in the window;
GeneFreq = frequency of the B allele (fitted allele, rather than the minor allele frequency);
GenVar = is the marginal contribution of this locus to genetic variance, computed from the allelic frequency and the posterior mean of the substitution effect;
EffectDelta1 = posterior mean effect for only those chains that included the effect in the model (Effect/ModelFreq);
SDDelta1 = standard deviation of the posterior distribution of effects for only those chains that included the effect in the model;
t-like = ratio of the absolute value of EffectDelta1/SDDelta1;
shrink = is the extent of shrinkage in the solution due to treating the effect as random in the mixed models relative to fitting in using least squares.

## Sheet: QTL2_chr7_2Mb
Supplementary Table 4. Individual SNP effects for each relevant QTL associated with the intramuscular fat content (IMF) in a Nellore cattle population.
SNP rs ID	chr_pos	Window	Effect	EffectVar	ModelFreq	WindowFreq	GeneFreq	GenVar	EffectDelta1	SDDelta1	t-like	shrink
rs1116943217	7_2897746	778	-0.002256	0.000232297	0.0086	0.0146	0.236	1.83367e-06	-0.263125	0.288778	0.911	0.752
novel_variant (7:2905484)	7_2905484	778	-0.001875	0.000196853	0.007	0.011	0.232	1.25329e-06	-0.267829	0.302562	0.885	0.757
rs461926251	7_2867029	778	-0.0004305	3.07162e-05	0.0025	0.0066	0.248	6.91093e-08	-0.1722	0.202119	0.852	0.633
rs476268369	7_2898356	778	-0.0003811	3.54307e-05	0.0023	0.0143	0.309	6.20155e-08	-0.162176	0.189757	0.855	0.694
novel_variant (7:2905485)	7_2905485	778	-0.0002352	1.83357e-05	0.0016	0.011	0.305	2.34839e-08	-0.149365	0.173198	0.862	0.637
rs715436041	7_2898386	778	-0.0001182	1.07213e-05	0.0012	0.0145	0.709	5.76359e-09	-0.100626	0.118396	0.85	0.552
rs526201324	7_2956882	778	-0.0001112	1.11328e-05	0.0011	0.005	0.559	6.10006e-09	-0.0967266	0.121477	0.796	0.636
rs448131710	7_2871518	778	-0.0001523	1.24053e-05	0.0011	0.0066	0.088	3.71234e-09	-0.135393	0.187529	0.722	0.338
novel_variant (7:2743184)	7_2743184	778	-0.000131	1.59594e-05	0.0009	0.0041	0.188	5.2528e-09	-0.141662	0.179471	0.789	0.593
rs41918692	7_2899881	778	-0.0001064	7.72148e-06	0.0009	0.0039	0.335	5.04676e-09	-0.121626	0.157388	0.773	0.566
rs461251001	7_2820447	778	-8.953e-05	6.40799e-06	0.0008	0.0043	0.385	3.79627e-09	-0.119376	0.156264	0.764	0.448
rs720532358	7_2688204	778	6.833e-05	4.80613e-06	0.0008	0.0033	0.079	6.75795e-10	0.0911092	0.147438	0.618	0.209
rs715265904	7_2956906	778	-2.028e-05	2.91426e-06	0.0008	0.0047	0.467	2.04741e-10	-0.0245825	0.047965	0.513	0.389
rs110296715	7_2709257	778	-5.406e-05	6.83607e-06	0.0007	0.0039	0.364	1.35278e-09	-0.0720759	0.0927629	0.777	0.605
novel_variant (7:2820471)	7_2820471	778	-5.821e-05	3.3191e-06	0.0007	0.0044	0.104	6.32589e-10	-0.08956	0.115867	0.773	0.247
rs525086116	7_2901241	778	4.45e-05	2.92189e-06	0.0007	0.0038	0.531	9.86144e-10	0.0635691	0.083094	0.765	0.429
rs722100110	7_2723686	778	7.01e-05	6.13341e-06	0.0007	0.0045	0.06	5.56075e-10	0.103848	0.169413	0.613	0.191
novel_variant (7:2983436)	7_2983436	778	-8.255e-05	7.74507e-06	0.0007	0.0038	0.128	1.52399e-09	-0.117929	0.194241	0.607	0.365
rs133390136	7_2234441	778	-2.48e-05	1.79775e-06	0.0006	0.0034	0.411	2.97767e-10	-0.0431298	0.0545298	0.791	0.368
rs468191969	7_2709354	778	-3.135e-05	2.57622e-06	0.0006	0.0043	0.49	4.91169e-10	-0.0545202	0.0701021	0.778	0.453
rs722684150	7_2896899	778	-4.054e-05	2.52799e-06	0.0006	0.0037	0.777	5.68612e-10	-0.0675643	0.0868133	0.778	0.313
rs109115688	7_2719574	778	4.761e-05	3.81685e-06	0.0006	0.0038	0.291	9.34607e-10	0.0865673	0.111746	0.775	0.46
rs720857209	7_2897590	778	-5.397e-05	3.49147e-06	0.0006	0.0125	0.777	1.00775e-09	-0.0899465	0.11624	0.774	0.382
rs715501599	7_2994255	778	3.282e-05	5.19781e-06	0.0006	0.0034	0.123	2.32392e-10	0.0570715	0.0818302	0.697	0.316
rs716990458	7_2719616	778	3.123e-05	1.84769e-06	0.0006	0.0039	0.238	3.53885e-10	0.056774	0.0817678	0.694	0.28
rs720854442	7_2737235	778	-2.691e-05	2.24477e-06	0.0006	0.0039	0.503	3.62003e-10	-0.0430523	0.0636071	0.677	0.402
rs110731058	7_2639651	778	1.66e-05	1.72098e-06	0.0006	0.0037	0.063	3.25878e-11	0.0288748	0.0428061	0.675	0.084
rs444107559	7_2772101	778	-2.652e-05	1.69486e-06	0.0006	0.0037	0.395	3.363e-10	-0.0442044	0.066168	0.668	0.3
rs523985736	7_2690405	778	4.171e-05	1.95362e-06	0.0006	0.0041	0.074	2.37079e-10	0.0758294	0.113829	0.666	0.121
rs721955581	7_2833631	778	-2.937e-05	1.52667e-06	0.0006	0.0041	0.491	4.31208e-10	-0.0534038	0.0818513	0.652	0.309
rs110972088	7_2699005	778	2.874e-05	3.09477e-06	0.0006	0.0037	0.236	2.97428e-10	0.0459777	0.0742705	0.619	0.345
rs516933525	7_2691862	778	-2.898e-05	2.80649e-06	0.0006	0.0035	0.118	1.74948e-10	-0.0526988	0.0871646	0.605	0.215
rs721508738	7_2689114	778	6.115e-05	5.26338e-06	0.0006	0.0033	0.084	5.75688e-10	0.0978447	0.172116	0.568	0.256
rs466506448	7_2688692	778	3.528e-05	2.79602e-06	0.0006	0.0033	0.073	1.67449e-10	0.0641507	0.113791	0.564	0.168
novel_variant (7:2842005)	7_2842005	778	-2.288e-05	1.81105e-06	0.0006	0.0041	0.607	2.49666e-10	-0.0415982	0.0743534	0.559	0.355
rs798169946	7_2750448	778	1.839e-05	1.76787e-06	0.0006	0.0035	0.524	1.68717e-10	0.033436	0.0601615	0.556	0.35
rs720235070	7_2489605	778	-3.01e-05	3.11389e-06	0.0006	0.0032	0.105	1.71044e-10	-0.0547348	0.0997031	0.549	0.237
rs448745376	7_2767903	778	-1.952e-05	2.707e-06	0.0006	0.0037	0.134	8.81344e-11	-0.0354862	0.0697266	0.509	0.236
novel_variant (7:2838184)	7_2838184	778	1.866e-05	1.72943e-06	0.0006	0.0038	0.198	1.10492e-10	0.0310926	0.0629255	0.494	0.17
rs384952420	7_2688405	778	1.949e-05	1.94951e-06	0.0006	0.0039	0.073	5.15853e-11	0.0338892	0.0742784	0.456	0.132
novel_variant (7:2753117)	7_2753117	778	1.652e-05	2.11047e-06	0.0006	0.0034	0.052	2.70736e-11	0.0275296	0.0633708	0.434	0.082
rs714266739	7_2756873	778	-1.151e-05	1.84959e-06	0.0006	0.0039	0.186	4.00675e-11	-0.01841	0.0443634	0.415	0.211
rs137250118	7_2423025	778	2.421e-06	2.15144e-06	0.0006	0.0037	0.207	1.92621e-12	0.00440145	0.0396939	0.111	0.278
rs720844134	7_2260472	778	5.539e-07	1.56062e-06	0.0006	0.0034	0.105	5.79066e-14	0.000963317	0.0426197	0.023	0.126
rs720148860	7_2896977	778	-3.182e-05	1.83233e-06	0.0005	0.004	0.777	3.50343e-10	-0.0669906	0.0864128	0.775	0.296
rs110232206	7_2767845	778	-2.112e-05	1.92515e-06	0.0005	0.0035	0.791	1.47732e-10	-0.0422442	0.0547577	0.771	0.265
rs444278449	7_2769589	778	5.855e-05	3.14452e-06	0.0005	0.0039	0.089	5.55978e-10	0.117106	0.154749	0.757	0.192
rs433749296	7_2686044	778	-3.21e-05	2.01142e-06	0.0005	0.0031	0.099	1.84597e-10	-0.0713308	0.0959161	0.744	0.17
rs43492295	7_2051207	778	-2.092e-05	1.59266e-06	0.0005	0.0039	0.398	2.09669e-10	-0.0380335	0.0512378	0.742	0.342
novel_variant (7:2747052)	7_2747052	778	1.956e-05	1.53219e-06	0.0005	0.0032	0.205	1.24829e-10	0.0372596	0.0510961	0.729	0.174
rs450556443	7_2897676	778	-2.983e-05	2.10407e-06	0.0005	0.0147	0.777	3.07808e-10	-0.0596527	0.082895	0.72	0.313
novel_variant (7:2745473)	7_2745473	778	-4.182e-05	2.55572e-06	0.0005	0.0038	0.173	4.99865e-10	-0.076032	0.106047	0.717	0.287
rs720925625	7_2901199	778	2.328e-05	1.62782e-06	0.0005	0.0042	0.531	2.7003e-10	0.0490167	0.0687754	0.713	0.382
novel_variant (7:2744992)	7_2744992	778	-3.476e-05	1.86757e-06	0.0005	0.0036	0.188	3.69616e-10	-0.0731784	0.10763	0.68	0.302
novel_variant (7:2799990)	7_2799990	778	-3.366e-05	2.16723e-06	0.0005	0.0037	0.19	3.47992e-10	-0.0641069	0.0945744	0.678	0.317
rs43502299	7_2038446	778	1.748e-05	1.54329e-06	0.0005	0.004	0.45	1.51333e-10	0.0368085	0.0544573	0.676	0.382
rs433428103	7_2721072	778	6.076e-05	4.05783e-06	0.0005	0.0033	0.063	4.34695e-10	0.115727	0.173739	0.666	0.174
rs715124357	7_2737330	778	-1.886e-05	2.43919e-06	0.0005	0.0037	0.503	1.77834e-10	-0.039704	0.0601107	0.661	0.49
rs135536730	7_2725355	778	-3.612e-05	3.49152e-06	0.0005	0.0038	0.346	5.90206e-10	-0.0722475	0.112863	0.64	0.513
rs519721265	7_2691826	778	-1.943e-05	1.31804e-06	0.0005	0.0034	0.137	8.94065e-11	-0.0431877	0.070262	0.615	0.167
rs134385176	7_2228781	778	-2.156e-05	2.93318e-06	0.0005	0.0035	0.377	2.18255e-10	-0.0431113	0.0705209	0.611	0.499
rs482925794	7_2956180	778	1.475e-05	1.62868e-06	0.0005	0.0047	0.193	6.77584e-11	0.0280964	0.0463902	0.606	0.232
rs433450240	7_2690243	778	3.604e-05	2.74531e-06	0.0005	0.0038	0.074	1.77569e-10	0.0758638	0.125339	0.605	0.172
novel_variant (7:2838088)	7_2838088	778	2.957e-05	2.79568e-06	0.0005	0.0036	0.138	2.07989e-10	0.0591422	0.10133	0.584	0.235
rs42746850	7_2431435	778	1.56e-05	2.46767e-06	0.0005	0.0036	0.236	8.76958e-11	0.0346747	0.0595839	0.582	0.4
rs1115786632	7_2956497	778	-2.167e-05	1.5962e-06	0.0005	0.0051	0.107	8.99941e-11	-0.0456239	0.0794048	0.575	0.138
rs110095343	7_2760924	778	1.179e-05	1.23651e-06	0.0005	0.0039	0.241	5.07966e-11	0.0235723	0.0413502	0.57	0.226
rs470539277	7_2690451	778	1.782e-05	1.45726e-06	0.0005	0.004	0.08	4.65234e-11	0.0396013	0.0711786	0.556	0.119
rs719095414	7_2723664	778	6.263e-05	5.87167e-06	0.0005	0.0046	0.06	4.43884e-10	0.119292	0.219817	0.543	0.222
novel_variant (7:2842019)	7_2842019	778	-1.294e-05	1.12351e-06	0.0005	0.0037	0.615	7.93341e-11	-0.0287656	0.0529535	0.543	0.298
rs713994013	7_2688287	778	6.58e-05	1.05755e-05	0.0005	0.0042	0.073	5.82302e-10	0.138517	0.259217	0.534	0.408
rs723489266	7_2690999	778	2.244e-05	2.59374e-06	0.0005	0.0033	0.086	7.92341e-11	0.0448705	0.0851962	0.527	0.192
rs41920064	7_2844748	778	-1.617e-05	1.70172e-06	0.0005	0.0032	0.166	7.25784e-11	-0.030802	0.0613869	0.502	0.208
rs715875250	7_2723663	778	4.595e-05	7.88375e-06	0.0005	0.0045	0.06	2.38979e-10	0.0967441	0.210009	0.461	0.292
rs133513592	7_2724361	778	-1.005e-05	1.69276e-06	0.0005	0.0039	0.458	5.01107e-11	-0.0200927	0.0452338	0.444	0.362
rs443482799	7_2793585	778	-1.665e-05	8.26893e-06	0.0005	0.0029	0.148	6.97326e-11	-0.0317048	0.0842763	0.376	0.5
rs520267774	7_2689028	778	1.802e-05	4.36907e-06	0.0005	0.0033	0.075	4.5249e-11	0.0379274	0.10803	0.351	0.241
rs716468559	7_2260237	778	-8.626e-06	1.38766e-06	0.0005	0.0035	0.071	9.77546e-12	-0.0191694	0.0547451	0.35	0.108
novel_variant (7:2702263)	7_2702263	778	1.039e-05	1.46501e-06	0.0005	0.0041	0.05	1.02071e-11	0.0218764	0.0629878	0.347	0.064
rs1115481244	7_2761027	778	6.788e-06	8.72073e-07	0.0005	0.0039	0.094	7.86668e-12	0.0150849	0.0448942	0.336	0.081
rs519509601	7_2695412	778	1.236e-05	1.85514e-06	0.0005	0.0028	0.182	4.55743e-11	0.0247193	0.0781418	0.316	0.284
novel_variant (7:2754557)	7_2754557	778	-9.177e-06	1.48944e-06	0.0005	0.0033	0.055	8.74991e-12	-0.0193194	0.0620626	0.311	0.078
novel_variant (7:2811236)	7_2811236	778	-4.434e-06	8.34937e-07	0.0005	0.0034	0.284	8.0004e-12	-0.00933461	0.03982	0.234	0.129
rs43492259	7_2059143	778	-4.749e-06	1.61458e-06	0.0005	0.0039	0.291	9.29809e-12	-0.0105533	0.0489243	0.216	0.322
novel_variant (7:2676982)	7_2676982	778	-6.331e-06	1.60228e-06	0.0005	0.0033	0.181	1.18632e-11	-0.0140683	0.0654635	0.215	0.212
rs721638355	7_2754036	778	-4.012e-06	2.07079e-06	0.0005	0.0033	0.186	4.87132e-12	-0.00844634	0.0450769	0.187	0.225
rs456380935	7_2261804	778	-3.554e-06	1.17236e-06	0.0005	0.0034	0.102	2.31594e-12	-0.00710825	0.0465782	0.153	0.111
rs136857672	7_2688411	778	3.175e-06	1.40199e-06	0.0005	0.004	0.705	4.1919e-12	0.00635062	0.043072	0.147	0.249
rs1115353673	7_2724370	778	3.908e-06	1.46365e-06	0.0005	0.0039	0.052	1.51511e-12	0.00822634	0.0644079	0.128	0.074
rs378591352	7_2859696	778	2.445e-06	9.73797e-07	0.0005	0.0036	0.102	1.09841e-12	0.00514713	0.0421814	0.122	0.087
rs133172084	7_2777395	778	2.07e-06	1.75296e-06	0.0005	0.0029	0.54	2.12816e-12	0.00413965	0.0490409	0.084	0.155
rs720159084	7_2743421	778	9.169e-07	1.30453e-06	0.0005	0.0033	0.075	1.16842e-13	0.00203761	0.0331678	0.061	0.131
rs109116979	7_2027973	778	-1.259e-06	1.51094e-06	0.0005	0.0038	0.073	2.153e-13	-0.00279754	0.0456125	0.061	0.111
rs719572991	7_2738714	778	-3.266e-05	2.26411e-06	0.0004	0.0039	0.123	2.30225e-10	-0.072584	0.0871715	0.833	0.237
rs109921414	7_2719502	778	2.52e-05	1.21738e-06	0.0004	0.0037	0.343	2.863e-10	0.0630125	0.0812784	0.775	0.303
rs134380556	7_2724155	778	-1.15e-05	1.66883e-06	0.0004	0.0036	0.406	6.38066e-11	-0.032865	0.0425619	0.772	0.441
rs1117489679	7_2896905	778	1.784e-05	2.53792e-06	0.0004	0.0039	0.139	7.60699e-11	0.0446025	0.0588972	0.757	0.303
rs715876276	7_2800090	778	-1.676e-05	3.05713e-06	0.0004	0.0033	0.153	7.2624e-11	-0.0418912	0.0555153	0.755	0.306
novel_variant (7:2842049)	7_2842049	778	-1.921e-05	1.68699e-06	0.0004	0.0037	0.483	1.84275e-10	-0.0451963	0.0601892	0.751	0.433
rs526276482	7_2859585	778	-2.544e-05	2.93746e-06	0.0004	0.003	0.787	2.16894e-10	-0.0636063	0.0860152	0.739	0.45
rs43495727	7_2738655	778	-1.641e-05	1.27677e-06	0.0004	0.0033	0.764	9.7049e-11	-0.0410366	0.0556045	0.738	0.241
rs109360081	7_2729609	778	1.786e-05	1.70152e-06	0.0004	0.003	0.205	1.04095e-10	0.0420306	0.0576106	0.73	0.27
rs520998133	7_2691956	778	-5.344e-05	5.31929e-06	0.0004	0.0033	0.157	7.57193e-10	-0.125737	0.17471	0.72	0.456
rs515937482	7_2770163	778	2.419e-05	1.85825e-06	0.0004	0.0043	0.346	2.64553e-10	0.0644936	0.0896955	0.719	0.435
rs43495724	7_2738011	778	2.264e-05	1.59435e-06	0.0004	0.0037	0.472	2.55596e-10	0.0603852	0.0841146	0.718	0.439
rs717140394	7_2777383	778	2.338e-05	2.16881e-06	0.0004	0.0033	0.242	2.00511e-10	0.062352	0.0869714	0.717	0.365
rs1114594135	7_2984116	778	-2.351e-05	1.37072e-06	0.0004	0.0038	0.114	1.11565e-10	-0.0671771	0.0938001	0.716	0.179
rs520111103	7_2901220	778	1.391e-05	8.10521e-07	0.0004	0.0038	0.063	2.2777e-11	0.0370867	0.051867	0.715	0.059
rs378653772	7_2793747	778	1.525e-05	1.05643e-06	0.0004	0.003	0.626	1.08891e-10	0.0381329	0.0536036	0.711	0.201
rs380832991	7_2709372	778	-2.48e-05	1.29267e-06	0.0004	0.004	0.49	3.07316e-10	-0.061993	0.0872764	0.71	0.374
rs109598987	7_2690273	778	-1.081e-05	9.52055e-07	0.0004	0.0039	0.061	1.34473e-11	-0.0308948	0.0438703	0.704	0.075
rs723675877	7_2707756	778	-2.095e-05	4.23178e-06	0.0004	0.0033	0.188	1.33892e-10	-0.0523861	0.0745323	0.703	0.459
rs798355972	7_2750401	778	2.185e-05	1.2907e-06	0.0004	0.0036	0.288	1.95846e-10	0.0514206	0.073301	0.701	0.267
rs450975841	7_2709939	778	-3.763e-05	3.14601e-06	0.0004	0.0038	0.123	3.05647e-10	-0.0885519	0.127219	0.696	0.306
novel_variant (7:2820435)	7_2820435	778	-1.821e-05	9.59888e-07	0.0004	0.0042	0.329	1.4655e-10	-0.0520407	0.0752635	0.691	0.218
rs719152242	7_2723743	778	-2.943e-05	1.3911e-06	0.0004	0.0043	0.123	1.86923e-10	-0.0692499	0.100339	0.69	0.174
novel_variant (7:2815075)	7_2815075	778	-2.728e-05	1.5244e-06	0.0004	0.0038	0.173	2.12689e-10	-0.0727402	0.105563	0.689	0.206
rs722023599	7_2811090	778	-8.582e-06	8.21974e-07	0.0004	0.0029	0.097	1.28556e-11	-0.021456	0.0311936	0.688	0.093
rs43496547	7_2690989	778	-1.436e-05	1.54525e-06	0.0004	0.0035	0.136	4.85189e-11	-0.0383013	0.0558125	0.686	0.224
rs136298675	7_2911765	778	1.486e-05	1.07687e-06	0.0004	0.0111	0.516	1.10254e-10	0.0396182	0.0590538	0.671	0.338
rs716708464	7_2261495	778	-1.636e-05	1.98153e-06	0.0004	0.0031	0.095	4.61235e-11	-0.0436155	0.065341	0.668	0.185
rs719868261	7_2765772	778	-2.278e-05	1.83408e-06	0.0004	0.0035	0.094	8.86234e-11	-0.0650976	0.0975908	0.667	0.175
rs43494232	7_2153410	778	-1.883e-05	1.12493e-06	0.0004	0.0027	0.317	1.5353e-10	-0.0502228	0.0768115	0.654	0.295
rs470766137	7_2723734	778	-2.391e-05	2.23119e-06	0.0004	0.0044	0.123	1.23414e-10	-0.0531431	0.0822576	0.646	0.235
novel_variant (7:2859721)	7_2859721	778	1.831e-05	1.36057e-06	0.0004	0.0037	0.076	4.7182e-11	0.0488239	0.076004	0.642	0.103
rs385693275	7_2799997	778	1.471e-05	1.50184e-06	0.0004	0.0038	0.216	7.31953e-11	0.0346072	0.0549151	0.63	0.319
rs719937837	7_2837977	778	1.34e-05	1.39508e-06	0.0004	0.0039	0.147	4.49549e-11	0.0357439	0.0570303	0.627	0.217
rs435087016	7_2692778	778	-1.001e-05	6.09575e-07	0.0004	0.0035	0.696	4.24202e-11	-0.0286082	0.0456543	0.627	0.218
rs136016756	7_2687585	778	2.051e-05	1.342e-06	0.0004	0.0034	0.793	1.37946e-10	0.0455675	0.0727933	0.626	0.209
rs379172613	7_2769715	778	-1.224e-05	7.45726e-07	0.0004	0.0038	0.304	6.33566e-11	-0.0326395	0.0521171	0.626	0.208
rs516379205	7_2688333	778	3.563e-05	2.77331e-06	0.0004	0.0039	0.068	1.6102e-10	0.0838277	0.135455	0.619	0.174
novel_variant (7:2855716)	7_2855716	778	-2.642e-05	2.15715e-06	0.0004	0.0031	0.129	1.56904e-10	-0.0621622	0.100346	0.619	0.218
rs436407527	7_2811156	778	1.627e-05	8.53608e-07	0.0004	0.0032	0.122	5.67304e-11	0.0464958	0.0753545	0.617	0.124
rs43496249	7_2750468	778	3.286e-05	3.21839e-06	0.0004	0.0034	0.115	2.20128e-10	0.0730279	0.118679	0.615	0.261
rs41918686	7_2901952	778	-8.933e-06	1.01732e-06	0.0004	0.0039	0.746	3.02345e-11	-0.023821	0.0388784	0.613	0.259
rs210969651	7_2724307	778	1.896e-05	1.725e-06	0.0004	0.0039	0.194	1.1225e-10	0.0473903	0.0776627	0.61	0.272
rs480925039	7_2724301	778	-2.77e-05	1.7064e-06	0.0004	0.0037	0.126	1.68647e-10	-0.0692602	0.113843	0.608	0.214
rs135788957	7_2744962	778	-1.153e-05	1.15193e-06	0.0004	0.0032	0.666	5.90926e-11	-0.0307446	0.0509867	0.603	0.349
novel_variant (7:2736727)	7_2736727	778	-1.28e-05	1.43572e-06	0.0004	0.0034	0.118	3.40939e-11	-0.0341206	0.0566956	0.602	0.235
rs43501339	7_2378401	778	-1.411e-05	1.20372e-06	0.0004	0.0029	0.447	9.84228e-11	-0.0376227	0.0627244	0.6	0.342
rs41918707	7_2898404	778	1.173e-05	1.18511e-06	0.0004	0.0151	0.097	2.40866e-11	0.0335241	0.056019	0.598	0.136
novel_variant (7:2996525)	7_2996525	778	-1.286e-05	1.04195e-06	0.0004	0.0031	0.107	3.16776e-11	-0.0321436	0.0539908	0.595	0.113
rs716054786	7_2769565	778	-2.516e-05	2.23352e-06	0.0004	0.0037	0.131	1.43984e-10	-0.059192	0.0995775	0.594	0.244
novel_variant (7:2710000)	7_2710000	778	-2.126e-05	2.58283e-06	0.0004	0.004	0.071	5.93862e-11	-0.0500271	0.0848961	0.589	0.189
rs42623288	7_2168400	778	-1.455e-05	9.25242e-07	0.0004	0.0033	0.129	4.76473e-11	-0.0363649	0.0618227	0.588	0.127
rs446998653	7_2735589	778	-1.664e-05	1.33558e-06	0.0004	0.0033	0.406	1.33556e-10	-0.0391573	0.0665628	0.588	0.22
rs481745517	7_2768463	778	-2.05e-05	2.11401e-06	0.0004	0.0039	0.131	9.56116e-11	-0.0512495	0.0873289	0.587	0.245
rs207723943	7_2017057	778	-9.811e-06	1.12099e-06	0.0004	0.0036	0.719	3.88865e-11	-0.0280317	0.0478347	0.586	0.335
rs518976403	7_2737418	778	-1.309e-05	1.0875e-06	0.0004	0.0038	0.503	8.56776e-11	-0.0327261	0.0560512	0.584	0.337
rs209338909	7_2902163	778	-1.852e-05	1.23266e-06	0.0004	0.0112	0.746	1.2999e-10	-0.0463057	0.0793352	0.584	0.283
rs43496258	7_2723287	778	1.682e-05	2.7524e-06	0.0004	0.0035	0.194	8.84264e-11	0.0480706	0.0829099	0.58	0.396
rs524367890	7_2693417	778	-1.524e-05	1.30183e-06	0.0004	0.0035	0.147	5.81849e-11	-0.0435373	0.075235	0.579	0.215
rs110410417	7_2426456	778	9.833e-06	1.07484e-06	0.0004	0.0038	0.432	4.7449e-11	0.0262216	0.0453675	0.578	0.318
rs519123332	7_2838162	778	-1.368e-05	1.14722e-06	0.0004	0.0037	0.325	8.20579e-11	-0.0390858	0.0679697	0.575	0.199
rs41918698	7_2899324	778	1.286e-05	1.03379e-06	0.0004	0.0065	0.093	2.8039e-11	0.0367537	0.0649838	0.566	0.112
rs455096523	7_2672895	778	1.01e-05	1.27492e-06	0.0004	0.0029	0.171	2.89721e-11	0.0288511	0.0513113	0.562	0.233
rs723611726	7_2723749	778	-2.887e-05	3.4346e-06	0.0004	0.0042	0.123	1.79918e-10	-0.0679399	0.120828	0.562	0.324
novel_variant (7:2842013)	7_2842013	778	1.277e-05	9.51005e-07	0.0004	0.0042	0.12	3.45686e-11	0.0340651	0.0609375	0.559	0.126
rs715299098	7_2770669	778	-1.296e-05	1.61755e-06	0.0004	0.0041	0.131	3.82326e-11	-0.028807	0.0516559	0.558	0.187
rs133439523	7_2488578	778	1.251e-05	7.95949e-07	0.0004	0.0034	0.411	7.58084e-11	0.0357518	0.0647991	0.552	0.263
rs43496549	7_2691815	778	1.086e-05	1.10061e-06	0.0004	0.0035	0.131	2.68403e-11	0.0271536	0.050256	0.54	0.147
rs515757027	7_2983441	778	-2.733e-05	2.50891e-06	0.0004	0.0036	0.128	1.66995e-10	-0.0780748	0.144527	0.54	0.278
rs516691826	7_2700449	778	-1.091e-05	1.17533e-06	0.0004	0.0039	0.133	2.75046e-11	-0.0290992	0.0542356	0.537	0.182
rs136967549	7_2270396	778	-1.187e-05	1.16143e-06	0.0004	0.0031	0.455	6.98843e-11	-0.0279295	0.0519867	0.537	0.339
rs384932361	7_2859681	778	-9.846e-06	8.83323e-07	0.0004	0.0035	0.719	3.9144e-11	-0.0231678	0.0436902	0.53	0.204
rs517591017	7_2772047	778	-2.451e-05	2.25167e-06	0.0004	0.0036	0.144	1.48107e-10	-0.0544715	0.103501	0.526	0.248
rs137270192	7_2687582	778	1.555e-05	1.48545e-06	0.0004	0.0033	0.793	7.93239e-11	0.0365869	0.0714139	0.512	0.235
rs110392595	7_2688413	778	-8.621e-06	1.40935e-06	0.0004	0.0039	0.63	3.46473e-11	-0.0191585	0.0374298	0.512	0.328
rs133832514	7_2023438	778	1.272e-05	1.61682e-06	0.0004	0.0037	0.382	7.64344e-11	0.0339257	0.0665522	0.51	0.406
rs722325565	7_2693703	778	-1.072e-05	1.13814e-06	0.0004	0.0033	0.16	3.09731e-11	-0.028591	0.0565682	0.505	0.213
novel_variant (7:2747007)	7_2747007	778	1.344e-05	1.54263e-06	0.0004	0.0033	0.393	8.61901e-11	0.0358473	0.0714177	0.502	0.202
rs208249632	7_2956257	778	-1.571e-05	1.12153e-06	0.0004	0.0051	0.764	8.90775e-11	-0.0418879	0.0843509	0.497	0.28
rs136695168	7_2384934	778	1.343e-05	9.43088e-07	0.0004	0.0032	0.262	6.9757e-11	0.035825	0.0723504	0.495	0.246
rs136513543	7_2702587	778	-1.235e-05	1.70445e-06	0.0004	0.0042	0.058	1.65539e-11	-0.0308728	0.0642839	0.48	0.103
rs135512170	7_2107767	778	-7.816e-06	6.13786e-07	0.0004	0.0032	0.408	2.95163e-11	-0.0223303	0.0466047	0.479	0.244
rs465703436	7_2723647	778	-1.765e-05	2.15908e-06	0.0004	0.0043	0.123	6.71952e-11	-0.0415199	0.0868811	0.478	0.239
rs43496262	7_2708542	778	1.434e-05	1.6807e-06	0.0004	0.0037	0.259	7.89668e-11	0.0358509	0.0770697	0.465	0.316
rs717160900	7_2993312	778	8.298e-06	1.11626e-06	0.0004	0.0036	0.403	3.31341e-11	0.0237077	0.0510887	0.464	0.376
novel_variant (7:2838073)	7_2838073	778	2.17e-05	1.2551e-05	0.0004	0.0039	0.123	1.01571e-10	0.0510474	0.110389	0.462	0.574
rs110684750	7_2006637	778	-8.069e-06	1.24174e-06	0.0004	0.0034	0.084	9.99454e-12	-0.0215174	0.047245	0.455	0.141
novel_variant (7:2815037)	7_2815037	778	5.478e-06	6.66639e-07	0.0004	0.0035	0.148	7.58466e-12	0.0146067	0.0325804	0.448	0.099
rs797881945	7_2743298	778	-9.526e-06	3.25956e-06	0.0004	0.0031	0.305	3.85097e-11	-0.0254037	0.0567739	0.447	0.527
rs133569833	7_2738399	778	7.113e-06	8.68297e-07	0.0004	0.0035	0.254	1.91692e-11	0.0167361	0.0379399	0.441	0.193
rs452101161	7_2690442	778	1.653e-05	1.68723e-06	0.0004	0.0041	0.078	3.91696e-11	0.0388866	0.0883492	0.44	0.138
rs110807844	7_2183796	778	-1.114e-05	1.49838e-06	0.0004	0.0035	0.192	3.85109e-11	-0.0297004	0.0675034	0.44	0.27
rs466182218	7_2842050	778	1.545e-05	1.20495e-06	0.0004	0.0037	0.131	5.43733e-11	0.0411896	0.0937442	0.439	0.155
rs207516036	7_2690120	778	-1.005e-05	1.4239e-06	0.0004	0.0037	0.149	2.56503e-11	-0.0251279	0.0574875	0.437	0.231
novel_variant (7:2901985)	7_2901985	778	1.047e-05	1.48707e-06	0.0004	0.0037	0.068	1.38948e-11	0.0246249	0.0566656	0.435	0.108
rs211038921	7_2983527	778	5.707e-06	7.60835e-07	0.0004	0.0036	0.047	2.92523e-12	0.0142686	0.0327678	0.435	0.041
rs384789357	7_2685959	778	-7.045e-06	1.12347e-06	0.0004	0.0033	0.814	1.50214e-11	-0.0201292	0.0463017	0.435	0.23
rs134823249	7_2077303	778	-7.183e-06	9.53474e-07	0.0004	0.0038	0.249	1.92818e-11	-0.0191552	0.0440429	0.435	0.234
rs1114379801	7_2859562	778	7.247e-06	9.24811e-07	0.0004	0.003	0.058	5.77366e-12	0.0207054	0.0491257	0.421	0.082
rs135095003	7_2538720	778	8.294e-06	1.13892e-06	0.0004	0.0029	0.136	1.61795e-11	0.0207354	0.0503258	0.412	0.166
rs519497834	7_2688563	778	2.814e-05	5.50303e-06	0.0004	0.0035	0.067	9.94034e-11	0.0662194	0.161181	0.411	0.304
rs109862812	7_2721335	778	-6.889e-06	7.33307e-07	0.0004	0.0031	0.223	1.64209e-11	-0.0172226	0.0421084	0.409	0.177
rs134812575	7_2046661	778	6.527e-06	1.30599e-06	0.0004	0.0041	0.251	1.60301e-11	0.0174047	0.0433677	0.401	0.317
rs714384820	7_2693095	778	6.981e-06	9.48887e-07	0.0004	0.0036	0.362	2.24956e-11	0.018615	0.047165	0.395	0.296
novel_variant (7:2750342)	7_2750342	778	4.764e-06	7.31101e-07	0.0004	0.0034	0.28	9.15337e-12	0.0127043	0.0327387	0.388	0.17
rs384457802	7_2754506	778	-8.05e-06	1.08351e-06	0.0004	0.0034	0.427	3.17051e-11	-0.0214667	0.0564661	0.38	0.342
rs210052437	7_2689841	778	-8.465e-06	1.12208e-06	0.0004	0.0033	0.143	1.75825e-11	-0.0241854	0.0637715	0.379	0.18
rs136148618	7_2973237	778	5.746e-06	1.5089e-06	0.0004	0.0036	0.518	1.64862e-11	0.0164172	0.0433931	0.378	0.431
novel_variant (7:2999288)	7_2999288	778	-7.969e-06	1.10332e-06	0.0004	0.0033	0.188	1.94282e-11	-0.0187512	0.0497271	0.377	0.203
rs1117833004	7_2690855	778	-6.295e-06	9.60359e-07	0.0004	0.0038	0.055	4.11791e-12	-0.0157385	0.0423543	0.372	0.061
rs110224987	7_2720722	778	8.452e-06	1.41437e-06	0.0004	0.0037	0.338	3.19521e-11	0.0241476	0.0655971	0.368	0.372
rs133999935	7_2156915	778	9.67e-06	1.387e-06	0.0004	0.003	0.069	1.20306e-11	0.024174	0.0664875	0.364	0.093
novel_variant (7:2745027)	7_2745027	778	5.598e-06	3.79035e-06	0.0004	0.0037	0.052	3.10988e-12	0.0131723	0.0369664	0.356	0.17
rs109360047	7_2922424	778	1.031e-05	2.21481e-06	0.0004	0.0035	0.337	4.74505e-11	0.0242478	0.0685962	0.353	0.419
rs135187770	7_2843253	778	6.256e-06	8.14335e-07	0.0004	0.003	0.293	1.62224e-11	0.0166834	0.0473165	0.353	0.209
rs524003028	7_2705649	778	-4.745e-06	1.08602e-06	0.0004	0.0029	0.084	3.45596e-12	-0.012653	0.0362419	0.349	0.096
rs137615812	7_2761047	778	-6.874e-06	1.03856e-06	0.0004	0.0034	0.783	1.60702e-11	-0.017184	0.0496874	0.346	0.203
novel_variant (7:2871565)	7_2871565	778	-5.394e-06	6.02677e-07	0.0004	0.0067	0.191	8.9948e-12	-0.0134848	0.0392276	0.344	0.1
rs133866995	7_2722145	778	3.744e-06	1.10718e-06	0.0004	0.003	0.335	6.24545e-12	0.0106965	0.0314404	0.34	0.318
rs721777067	7_2899857	778	5.521e-06	7.15613e-07	0.0004	0.0046	0.139	7.28344e-12	0.0157729	0.0482819	0.327	0.135
rs134003873	7_2719610	778	-3.864e-06	1.78066e-06	0.0004	0.0039	0.055	1.55154e-12	-0.0110407	0.0354548	0.311	0.105
rs722326216	7_2743207	778	-5.06e-06	1.10667e-06	0.0004	0.0038	0.241	9.36325e-12	-0.0126505	0.0407384	0.311	0.184
rs716086134	7_2761044	778	2.758e-06	6.98289e-07	0.0004	0.0038	0.052	7.54721e-13	0.0073543	0.0237586	0.31	0.05
rs524061343	7_2693335	778	-5.074e-06	1.11784e-06	0.0004	0.0035	0.156	6.78087e-12	-0.0135313	0.0448175	0.302	0.197
rs523209817	7_2693192	778	-5.166e-06	1.03947e-06	0.0004	0.0037	0.157	7.05673e-12	-0.0129146	0.043645	0.296	0.174
rs134021556	7_2752582	778	-5.921e-06	9.37651e-07	0.0004	0.0035	0.762	1.27223e-11	-0.0157882	0.0534305	0.295	0.164
novel_variant (7:2752575)	7_2752575	778	4.137e-06	1.41794e-06	0.0004	0.003	0.05	1.61813e-12	0.0103434	0.0352423	0.293	0.072
rs716568570	7_2692146	778	4.381e-06	9.33593e-07	0.0004	0.0031	0.138	4.57876e-12	0.0125159	0.0436229	0.287	0.161
rs137804685	7_2102056	778	-4.69e-06	6.81386e-07	0.0004	0.0033	0.416	1.06878e-11	-0.0117241	0.0424635	0.276	0.239
rs109725486	7_2464016	778	-5.734e-06	9.12723e-07	0.0004	0.0031	0.196	1.03772e-11	-0.0152918	0.0568902	0.269	0.202
rs1117407671	7_2720823	778	-5.813e-06	1.19538e-06	0.0004	0.0036	0.052	3.35262e-12	-0.0155003	0.0575332	0.269	0.076
rs723297306	7_2762415	778	3.908e-06	1.3045e-06	0.0004	0.0028	0.052	1.51566e-12	0.010422	0.0405577	0.257	0.082
rs721033699	7_2639751	778	-3.287e-06	1.05828e-06	0.0004	0.0037	0.085	1.6819e-12	-0.00876499	0.0347343	0.252	0.102
rs453582207	7_2815175	778	-3.504e-06	1.0501e-06	0.0004	0.0042	0.087	1.95451e-12	-0.0100127	0.0396631	0.252	0.102
rs522698560	7_2261917	778	-4.099e-06	1.59698e-06	0.0004	0.0034	0.1	3.03086e-12	-0.0117105	0.0476698	0.246	0.172
rs473270098	7_2871615	778	-6.067e-06	9.90109e-07	0.0004	0.0036	0.05	3.47904e-12	-0.0142744	0.0587566	0.243	0.051
rs457969183	7_2692283	778	-3.429e-06	9.73292e-07	0.0004	0.0032	0.516	5.87358e-12	-0.00806875	0.033665	0.24	0.325
novel_variant (7:2743250)	7_2743250	778	-5.01e-06	1.77942e-06	0.0004	0.0039	0.097	4.39132e-12	-0.0117882	0.0497606	0.237	0.143
rs715016275	7_2186063	778	-2.34e-06	1.00283e-06	0.0004	0.0036	0.209	1.81285e-12	-0.00623951	0.0265176	0.235	0.241
rs453408299	7_2468449	778	4.366e-06	1.90782e-06	0.0004	0.0033	0.496	9.53227e-12	0.0116439	0.0518088	0.225	0.503
rs453449400	7_2702618	778	-5.685e-06	1.29325e-06	0.0004	0.0038	0.49	1.61499e-11	-0.0133754	0.0596185	0.224	0.326
rs472950786	7_2743834	778	4.051e-06	8.50024e-07	0.0004	0.0033	0.099	2.94044e-12	0.010128	0.045394	0.223	0.086
rs136497977	7_2243576	778	-3.152e-06	8.57405e-07	0.0004	0.0033	0.196	3.1345e-12	-0.0090046	0.0427665	0.211	0.208
novel_variant (7:2859612)	7_2859612	778	3.446e-06	1.18251e-06	0.0004	0.0031	0.101	2.14758e-12	0.0086153	0.0409457	0.21	0.111
rs43492262	7_2056989	778	-4.47e-06	1.49337e-06	0.0004	0.0041	0.183	5.98115e-12	-0.0105178	0.0503244	0.209	0.243
rs132754899	7_2753971	778	2.014e-06	9.40847e-07	0.0004	0.0035	0.393	1.93539e-12	0.0057554	0.029452	0.195	0.255
rs722945161	7_2842130	778	4.119e-06	1.44466e-06	0.0004	0.003	0.31	7.25526e-12	0.0109849	0.0580597	0.189	0.235
rs133489790	7_2350568	778	-1.965e-06	9.2623e-07	0.0004	0.0031	0.165	1.06352e-12	-0.00561418	0.0299585	0.187	0.19
rs43496562	7_2640486	778	3.725e-06	1.29857e-06	0.0004	0.0036	0.141	3.3677e-12	0.0106417	0.0572198	0.186	0.192
novel_variant (7:2841947)	7_2841947	778	-1.991e-06	8.37716e-07	0.0004	0.004	0.342	1.78416e-12	-0.00568804	0.0316601	0.18	0.251
novel_variant (7:2743328)	7_2743328	778	2.556e-06	1.51352e-06	0.0004	0.0031	0.186	1.97706e-12	0.00730265	0.0414317	0.176	0.224
rs518025319	7_2693470	778	-3.079e-06	7.21528e-07	0.0004	0.0034	0.149	2.40081e-12	-0.00769872	0.0456669	0.169	0.13
rs442430268	7_2859787	778	2.988e-06	1.88975e-06	0.0004	0.0058	0.069	1.14464e-12	0.00796766	0.0476639	0.167	0.123
rs110583540	7_2461961	778	-2.474e-06	9.61131e-07	0.0004	0.0031	0.181	1.81201e-12	-0.00659781	0.0393917	0.167	0.203
novel_variant (7:2627427)	7_2627427	778	1.58e-06	6.69245e-07	0.0004	0.0028	0.142	6.07872e-13	0.00451421	0.0273757	0.165	0.13
novel_variant (7:2867112)	7_2867112	778	2.983e-06	1.0683e-06	0.0004	0.0065	0.058	9.66156e-13	0.00795569	0.0526865	0.151	0.075
rs716523603	7_2859669	778	1.471e-06	1.15352e-06	0.0004	0.0037	0.464	1.07574e-12	0.0042015	0.029028	0.145	0.186
novel_variant (7:2800003)	7_2800003	778	-2.616e-06	1.18003e-06	0.0004	0.0037	0.307	2.91004e-12	-0.00581249	0.0431301	0.135	0.276
rs136896651	7_2084647	778	-1.973e-06	1.16811e-06	0.0004	0.0037	0.387	1.84636e-12	-0.00526136	0.0396823	0.133	0.363
rs137775646	7_2661051	778	-1.936e-06	7.70501e-07	0.0004	0.0031	0.178	1.09652e-12	-0.00553057	0.0420121	0.132	0.176
rs718444620	7_2262044	778	-4.406e-06	1.83236e-06	0.0004	0.0033	0.062	2.25944e-12	-0.0117495	0.0900471	0.13	0.13
rs722660333	7_2745603	778	-1.308e-06	1.07256e-06	0.0004	0.0035	0.224	5.95653e-13	-0.00373784	0.0331119	0.113	0.247
rs722465376	7_2677485	778	2.441e-06	2.74365e-06	0.0004	0.0033	0.631	2.77577e-12	0.00651015	0.0591055	0.11	0.485
rs442987996	7_2743902	778	2.084e-06	2.61172e-06	0.0004	0.003	0.202	1.39819e-12	0.00595481	0.0591262	0.101	0.336
rs133895656	7_2193825	778	2.069e-06	1.64062e-06	0.0004	0.0034	0.12	9.06922e-13	0.00486851	0.0505683	0.096	0.194
rs465592378	7_2702826	778	-1.382e-06	7.75371e-07	0.0004	0.0037	0.05	1.80526e-13	-0.00325161	0.0341649	0.095	0.042
rs43496560	7_2640378	778	-1.086e-06	1.36244e-06	0.0004	0.0036	0.901	2.10433e-13	-0.00310374	0.0332318	0.093	0.21
rs1115838048	7_2735587	778	-1.376e-06	1.16112e-06	0.0004	0.0033	0.165	5.21838e-13	-0.00323863	0.0362965	0.089	0.172
rs446408521	7_2820507	778	-1.835e-06	1.55733e-06	0.0004	0.0044	0.399	1.61538e-12	-0.00431836	0.0497645	0.087	0.2
rs42746895	7_2406915	778	1.51e-06	1.14056e-06	0.0004	0.0034	0.12	4.82852e-13	0.00355237	0.0415269	0.086	0.143
rs132893907	7_2752654	778	1.671e-06	8.16195e-07	0.0004	0.0034	0.199	8.89792e-13	0.00417701	0.0512288	0.082	0.164
rs1117390085	7_2748978	778	-1.104e-06	1.6085e-06	0.0004	0.0028	0.199	3.88294e-13	-0.00294327	0.0365177	0.081	0.23
rs526129104	7_2691811	778	1.252e-06	6.42496e-07	0.0004	0.0034	0.391	7.45972e-13	0.00357656	0.0447203	0.08	0.266
novel_variant (7:2735456)	7_2735456	778	-1.797e-06	1.14642e-06	0.0004	0.0033	0.06	3.65388e-13	-0.00449215	0.0591466	0.076	0.078
rs381857993	7_2686003	778	-9.452e-07	1.41869e-06	0.0004	0.003	0.814	2.70361e-13	-0.00236293	0.0319907	0.074	0.246
rs135288011	7_2003622	778	1.414e-06	8.77755e-07	0.0004	0.0033	0.099	3.58036e-13	0.00353412	0.0536802	0.066	0.099
rs1114806243	7_2745598	778	-9.35e-07	6.80771e-07	0.0004	0.0038	0.056	9.24656e-14	-0.00267147	0.0407006	0.066	0.053
rs109727541	7_2822396	778	-1.195e-06	8.15331e-07	0.0004	0.0044	0.084	2.1938e-13	-0.00341562	0.0525794	0.065	0.092
rs717122465	7_2709339	778	8.195e-07	8.04115e-07	0.0004	0.004	0.055	6.97734e-14	0.00234133	0.0374746	0.062	0.055
rs480564189	7_2745479	778	-1.241e-06	1.02142e-06	0.0004	0.0039	0.047	1.38192e-13	-0.00291887	0.0495385	0.059	0.073
rs133853015	7_2859792	778	9.155e-07	1.14638e-06	0.0004	0.0066	0.292	3.46796e-13	0.00228863	0.0457251	0.05	0.195
rs526971128	7_2693038	778	-9.019e-07	8.83965e-07	0.0004	0.0033	0.158	2.16861e-13	-0.00240514	0.0519235	0.046	0.148
rs134505970	7_2690808	778	7.194e-07	1.14164e-06	0.0004	0.0042	0.062	6.04646e-14	0.00169261	0.0416619	0.041	0.074
novel_variant (7:2871661)	7_2871661	778	6.4e-07	1.07632e-06	0.0004	0.0032	0.065	5.01086e-14	0.00170675	0.0424751	0.04	0.077
rs467792362	7_2833718	778	-6.589e-07	1.45433e-06	0.0004	0.004	0.515	2.16858e-13	-0.0018825	0.0472425	0.04	0.213
novel_variant (7:2793702)	7_2793702	778	-7.852e-07	1.55599e-06	0.0004	0.0031	0.136	1.45016e-13	-0.00196308	0.0495541	0.04	0.173
rs718467941	7_2702283	778	-3.404e-07	1.10685e-06	0.0004	0.0042	0.49	5.79214e-14	-0.000801014	0.0332059	0.024	0.293
rs133093521	7_2781185	778	2.889e-07	8.43855e-07	0.0004	0.0029	0.247	3.10747e-14	0.000825371	0.0351991	0.023	0.226
rs378778441	7_2687592	778	2.986e-07	1.25778e-06	0.0004	0.0034	0.275	3.55359e-14	0.000663491	0.0368301	0.018	0.246
rs109194655	7_2671675	778	-2.58e-07	9.72058e-07	0.0004	0.003	0.149	1.69052e-14	-0.000688095	0.0419054	0.016	0.168
rs133594126	7_2798497	778	-2.114e-07	1.62961e-06	0.0004	0.0037	0.432	2.19372e-14	-0.000563814	0.0412831	0.014	0.408
novel_variant (7:2851652)	7_2851652	778	-2.437e-07	1.19534e-06	0.0004	0.0032	0.068	7.48153e-15	-0.000649913	0.0563842	0.012	0.088
rs43501399	7_2332332	778	-4.024e-08	8.07387e-07	0.0004	0.0028	0.076	2.27214e-16	-0.000107312	0.0448061	0.002	0.08
rs137785109	7_2871535	778	2.804e-09	1.16816e-06	0.0004	0.0066	0.41	3.80434e-18	7.00924e-06	0.038452	0	0.127
rs722277308	7_2733310	778	1.708e-05	8.79819e-07	0.0003	0.0026	0.132	6.66931e-11	0.0525471	0.0575764	0.913	0.146
rs135438578	7_2913691	778	9.446e-06	5.75885e-07	0.0003	0.0111	0.382	4.21345e-11	0.034348	0.038972	0.881	0.259
rs137830535	7_2687492	778	9.317e-06	8.6734e-07	0.0003	0.0034	0.508	4.33944e-11	0.0372688	0.0423649	0.88	0.359
rs469364165	7_2686680	778	1.063e-05	9.45518e-07	0.0003	0.0026	0.539	5.61408e-11	0.0425165	0.0497048	0.855	0.391
rs381521319	7_2752722	778	-2.477e-05	1.06408e-06	0.0003	0.0035	0.476	3.05997e-10	-0.0900583	0.112608	0.8	0.329
rs466475039	7_2260795	778	-9.441e-06	5.96522e-07	0.0003	0.003	0.099	1.59697e-11	-0.0377646	0.0474184	0.796	0.105
rs442335342	7_2897656	778	1.861e-05	8.92737e-07	0.0003	0.0148	0.469	1.72549e-10	0.0676859	0.0853473	0.793	0.369
novel_variant (7:2841993)	7_2841993	778	1.555e-05	1.16074e-06	0.0003	0.0041	0.123	5.21601e-11	0.0478369	0.0603541	0.793	0.165
rs110660735	7_2755922	778	2.127e-05	1.39528e-06	0.0003	0.0037	0.403	2.1765e-10	0.060762	0.076939	0.79	0.383
rs109881945	7_2756894	778	1.223e-05	6.70579e-07	0.0003	0.004	0.335	6.66923e-11	0.0376427	0.0483996	0.778	0.244
rs210741292	7_2735692	778	2.127e-05	1.76782e-06	0.0003	0.0031	0.185	1.36415e-10	0.0850627	0.110743	0.768	0.348
rs1115483419	7_2754685	778	-3.467e-05	4.20048e-06	0.0003	0.0033	0.134	2.78097e-10	-0.0990558	0.133472	0.742	0.413
rs525380476	7_2750444	778	2.012e-05	4.54748e-06	0.0003	0.0037	0.272	1.60403e-10	0.061906	0.08376	0.739	0.591
rs110126369	7_2938385	778	-1.015e-05	6.25607e-07	0.0003	0.0036	0.451	5.10107e-11	-0.0338328	0.0458109	0.739	0.319
rs136043770	7_2367786	778	-1.133e-05	1.00811e-06	0.0003	0.0031	0.209	4.24961e-11	-0.0453142	0.0617066	0.734	0.305
rs133096554	7_2031828	778	-8.538e-06	4.92689e-07	0.0003	0.004	0.29	2.99888e-11	-0.0310465	0.0423324	0.733	0.2
rs110787302	7_2751376	778	7.167e-06	8.04286e-07	0.0003	0.0034	0.382	2.42595e-11	0.0238911	0.0332499	0.719	0.293
rs518522653	7_2693862	778	-2.537e-05	2.93454e-06	0.0003	0.003	0.165	1.77348e-10	-0.078075	0.109269	0.715	0.376
novel_variant (7:2723740)	7_2723740	778	2.251e-05	2.62264e-06	0.0003	0.0045	0.06	5.73464e-11	0.0692639	0.0969413	0.714	0.175
rs110218812	7_2641835	778	-1.159e-05	7.57451e-07	0.0003	0.0032	0.277	5.38959e-11	-0.0356727	0.0503533	0.708	0.234
rs133755633	7_2249849	778	-1.578e-05	1.70687e-06	0.0003	0.0033	0.21	8.27788e-11	-0.0485602	0.0685868	0.708	0.34
rs136152135	7_2812220	778	2.051e-05	1.17411e-06	0.0003	0.0035	0.176	1.21981e-10	0.0745866	0.106192	0.702	0.25
rs133807008	7_2834826	778	9.311e-06	6.49131e-07	0.0003	0.0038	0.152	2.23296e-11	0.0338587	0.0484168	0.699	0.153
rs137200670	7_2255091	778	1.569e-05	1.27681e-06	0.0003	0.0033	0.479	1.2282e-10	0.0482666	0.0693632	0.696	0.444
rs109935631	7_2723191	778	2.008e-05	2.72123e-06	0.0003	0.003	0.361	1.86038e-10	0.0617776	0.088964	0.694	0.559
rs515788796	7_2016931	778	1.402e-05	9.63975e-07	0.0003	0.0036	0.091	3.24561e-11	0.046726	0.0676853	0.69	0.122
novel_variant (7:2983601)	7_2983601	778	-1.065e-05	8.11596e-07	0.0003	0.0039	0.188	3.47172e-11	-0.0387383	0.0561204	0.69	0.223
rs525955833	7_2688086	778	1.505e-05	1.02169e-06	0.0003	0.0032	0.065	2.7723e-11	0.0602177	0.0891867	0.675	0.116
rs473199739	7_2871577	778	8.681e-06	5.89318e-07	0.0003	0.0067	0.427	3.68666e-11	0.0315658	0.0471388	0.67	0.216
rs110189864	7_2725158	778	-1.357e-05	7.88448e-07	0.0003	0.0038	0.275	7.3404e-11	-0.0452326	0.0679296	0.666	0.265
rs136664018	7_2761701	778	1.103e-05	1.02883e-06	0.0003	0.0033	0.272	4.82083e-11	0.0367662	0.0553289	0.665	0.312
rs110647938	7_2425854	778	1.794e-05	1.16039e-06	0.0003	0.0039	0.257	1.22756e-10	0.0597966	0.0900722	0.664	0.317
rs208839358	7_2811140	778	-1.839e-05	3.81473e-06	0.0003	0.0028	0.104	6.31491e-11	-0.0668832	0.102784	0.651	0.383
rs43496559	7_2640357	778	1.064e-05	1.11673e-06	0.0003	0.0037	0.202	3.65045e-11	0.0303975	0.0467651	0.65	0.26
rs135941463	7_2654568	778	1.428e-05	6.59906e-07	0.0003	0.0031	0.428	9.97788e-11	0.0475841	0.0734996	0.647	0.263
rs208448734	7_2688837	778	8.837e-06	8.14319e-07	0.0003	0.0032	0.592	3.77266e-11	0.0294562	0.0457723	0.644	0.331
rs518449006	7_2640398	778	1.828e-05	2.3026e-06	0.0003	0.0037	0.112	6.62129e-11	0.0562439	0.0880958	0.638	0.266
rs43496596	7_2633607	778	-8.963e-06	8.65703e-07	0.0003	0.003	0.377	3.77357e-11	-0.0275786	0.0433601	0.636	0.286
novel_variant (7:2743339)	7_2743339	778	8.387e-06	1.00564e-06	0.0003	0.0032	0.128	1.57312e-11	0.0279568	0.0441915	0.633	0.148
rs110602450	7_2064005	778	-9.655e-06	8.4661e-07	0.0003	0.0039	0.33	4.12139e-11	-0.0351101	0.0559111	0.628	0.298
rs720615081	7_2683652	778	-1.107e-05	6.7939e-07	0.0003	0.0032	0.664	5.46493e-11	-0.0442802	0.0705645	0.628	0.276
rs719760353	7_2793799	778	7.376e-06	2.64946e-06	0.0003	0.0037	0.203	1.76117e-11	0.0268202	0.0431929	0.621	0.391
rs517194939	7_2762374	778	6.694e-06	6.29392e-07	0.0003	0.003	0.39	2.13205e-11	0.0267754	0.0432961	0.618	0.284
rs715692776	7_2735641	778	-1.158e-05	6.14789e-07	0.0003	0.0033	0.183	4.01192e-11	-0.0385902	0.0626942	0.616	0.173
rs208425865	7_2842083	778	1.269e-05	1.00261e-06	0.0003	0.0032	0.295	6.6872e-11	0.0461299	0.0749986	0.615	0.261
novel_variant (7:2855886)	7_2855886	778	1.637e-05	1.7446e-06	0.0003	0.0027	0.058	2.90713e-11	0.0503541	0.0819809	0.614	0.114
rs133124732	7_2753911	778	1.271e-05	1.01284e-06	0.0003	0.0033	0.415	7.84545e-11	0.0363125	0.0591837	0.614	0.283
rs447318508	7_2871604	778	-1.031e-05	7.91568e-07	0.0003	0.0046	0.05	1.0056e-11	-0.0343802	0.0562232	0.611	0.057
rs476075293	7_2815100	778	-1.895e-05	2.37984e-06	0.0003	0.0039	0.143	8.78416e-11	-0.054141	0.0892643	0.607	0.27
novel_variant (7:2811209)	7_2811209	778	2.497e-05	4.20562e-06	0.0003	0.0034	0.05	5.89605e-11	0.0768449	0.128664	0.597	0.198
rs718847023	7_2723274	778	2.939e-05	4.66446e-06	0.0003	0.0031	0.06	9.77785e-11	0.106887	0.179722	0.595	0.296
rs208946616	7_2689378	778	-4.701e-06	4.7422e-07	0.0003	0.0034	0.507	1.10475e-11	-0.0170943	0.0288818	0.592	0.238
rs449212673	7_2838133	778	-1.743e-05	1.58881e-06	0.0003	0.0038	0.123	6.55908e-11	-0.0536432	0.0906672	0.592	0.191
rs717600657	7_2727735	778	-1.05e-05	9.47452e-07	0.0003	0.0036	0.751	4.12171e-11	-0.0350076	0.0593623	0.59	0.265
rs135733963	7_2720781	778	9.346e-06	9.12957e-07	0.0003	0.0036	0.338	3.90759e-11	0.0287584	0.0488288	0.589	0.293
rs133814575	7_2493271	778	7.321e-06	9.43963e-07	0.0003	0.0033	0.442	2.64448e-11	0.0209179	0.0360088	0.581	0.317
rs474907698	7_2262085	778	-7.475e-06	8.61196e-07	0.0003	0.0032	0.42	2.72187e-11	-0.0271831	0.0470861	0.577	0.382
rs464231299	7_2871616	778	-1.954e-05	2.5648e-06	0.0003	0.0036	0.34	1.71402e-10	-0.0558234	0.0972667	0.574	0.502
novel_variant (7:2800142)	7_2800142	778	-9.453e-06	5.12229e-07	0.0003	0.003	0.385	4.23281e-11	-0.0378111	0.0661834	0.571	0.215
rs465419819	7_2692923	778	-1.023e-05	1.40565e-06	0.0003	0.0034	0.529	5.21302e-11	-0.031472	0.0553507	0.569	0.469
rs136902265	7_2036084	778	-6.696e-06	7.13111e-07	0.0003	0.0039	0.302	1.89055e-11	-0.0243487	0.0433491	0.562	0.26
rs722416075	7_2695150	778	-1.124e-05	8.03059e-07	0.0003	0.0027	0.168	3.54009e-11	-0.0345985	0.0617558	0.56	0.155
rs723853130	7_2632352	778	1.379e-05	1.60424e-06	0.0003	0.003	0.128	4.25117e-11	0.050136	0.0902322	0.556	0.273
rs444202677	7_2833613	778	9.865e-06	9.38362e-06	0.0003	0.0042	0.096	1.69034e-11	0.0358733	0.0655955	0.547	0.537
rs133289627	7_2686788	778	6.494e-06	1.0426e-06	0.0003	0.0025	0.058	4.57708e-12	0.0259741	0.0474738	0.547	0.093
rs1115301802	7_2722086	778	1.017e-05	9.80126e-07	0.0003	0.0029	0.052	1.02594e-11	0.0312865	0.0575434	0.544	0.073
rs134436122	7_2688507	778	8.344e-06	1.11134e-06	0.0003	0.0038	0.574	3.40543e-11	0.0238388	0.0438102	0.544	0.381
rs211254231	7_2871709	778	1.328e-05	6.93112e-07	0.0003	0.003	0.115	3.59701e-11	0.0408744	0.0754123	0.542	0.096
rs723604923	7_2235784	778	-1.001e-05	1.04024e-06	0.0003	0.0036	0.073	1.36038e-11	-0.0307903	0.0568571	0.542	0.093
rs714318626	7_2691602	778	4.409e-06	5.46464e-07	0.0003	0.0025	0.173	5.56881e-12	0.016031	0.0298795	0.537	0.163
rs210140085	7_2017054	778	-4.798e-06	1.19307e-06	0.0003	0.0036	0.719	9.30111e-12	-0.014764	0.027504	0.537	0.364
rs134005550	7_2687720	778	1.211e-05	1.04642e-06	0.0003	0.0033	0.907	2.47746e-11	0.0372524	0.0696375	0.535	0.136
rs518736440	7_2689744	778	8.857e-06	7.55503e-07	0.0003	0.0034	0.072	1.0447e-11	0.0272531	0.0514599	0.53	0.081
rs133762107	7_2753306	778	-3.329e-06	7.09108e-07	0.0003	0.0032	0.442	5.46679e-12	-0.0121045	0.0228193	0.53	0.405
rs136741749	7_2719604	778	-5.394e-06	9.1025e-07	0.0003	0.0038	0.275	1.15973e-11	-0.0165962	0.0313457	0.529	0.267
rs133467310	7_2688277	778	-7.273e-06	8.65701e-07	0.0003	0.0036	0.635	2.4533e-11	-0.0242434	0.0458482	0.529	0.298
rs719045596	7_2692660	778	-7.7e-06	5.53768e-07	0.0003	0.0033	0.152	1.52711e-11	-0.0280003	0.0530408	0.528	0.144
rs1115893080	7_2639567	778	-8.825e-06	1.1243e-06	0.0003	0.0037	0.086	1.22586e-11	-0.0294154	0.0557446	0.528	0.129
rs1115649648	7_2719511	778	-1.112e-05	9.9304e-07	0.0003	0.004	0.126	2.71936e-11	-0.0370823	0.0702285	0.528	0.158
rs716872259	7_2686432	778	-1.905e-05	2.95825e-06	0.0003	0.0028	0.126	7.97236e-11	-0.0634932	0.120744	0.526	0.348
rs525658768	7_2738736	778	-6.623e-06	7.32147e-07	0.0003	0.004	0.301	1.84618e-11	-0.0240851	0.0458483	0.525	0.282
rs209570805	7_2799961	778	-7.697e-06	9.44833e-07	0.0003	0.004	0.079	8.6015e-12	-0.0307895	0.0590689	0.521	0.155
novel_variant (7:2777419)	7_2777419	778	6.041e-06	6.76107e-07	0.0003	0.0029	0.126	8.01974e-12	0.0219686	0.042237	0.52	0.115
rs446428594	7_2677518	778	-8.006e-06	9.02195e-07	0.0003	0.0031	0.181	1.89718e-11	-0.029112	0.0563284	0.517	0.2
rs455619923	7_2764856	778	-6.404e-06	1.0021e-06	0.0003	0.003	0.217	1.39502e-11	-0.023288	0.0453198	0.514	0.277
rs109194243	7_2761578	778	-6.681e-06	1.54367e-06	0.0003	0.0033	0.771	1.57403e-11	-0.0242954	0.0473448	0.513	0.371
rs523434975	7_2691845	778	-1.27e-05	1.40564e-06	0.0003	0.0034	0.127	3.5712e-11	-0.0461942	0.0913184	0.506	0.234
novel_variant (7:2842126)	7_2842126	778	-6.886e-06	5.34006e-07	0.0003	0.0033	0.214	1.59424e-11	-0.0250383	0.0495864	0.505	0.129
novel_variant (7:2855722)	7_2855722	778	1.317e-05	1.1939e-06	0.0003	0.003	0.076	2.43343e-11	0.0405217	0.0805575	0.503	0.112
rs110550696	7_2688165	778	6.113e-06	1.02702e-06	0.0003	0.0033	0.34	1.67804e-11	0.0244533	0.0492313	0.497	0.412
rs722333031	7_2709603	778	-1.725e-05	2.87876e-06	0.0003	0.0037	0.052	2.95132e-11	-0.0627126	0.126075	0.497	0.176
rs715803250	7_2489587	778	1.057e-05	1.10943e-06	0.0003	0.0034	0.154	2.91353e-11	0.0325199	0.0659671	0.493	0.178
rs42746844	7_2432064	778	4.153e-06	6.89711e-07	0.0003	0.0035	0.215	5.81648e-12	0.0151035	0.0306404	0.493	0.217
novel_variant (7:2777446)	7_2777446	778	1.436e-05	1.43407e-06	0.0003	0.003	0.351	9.39125e-11	0.0410264	0.0836415	0.491	0.224
rs133824517	7_2679935	778	-6.958e-06	1.0032e-06	0.0003	0.0031	0.19	1.49036e-11	-0.0231923	0.0475307	0.488	0.238
rs799369505	7_2743297	778	-3.879e-06	7.5868e-07	0.0003	0.0031	0.601	7.21271e-12	-0.0141037	0.0289975	0.486	0.314
rs210970025	7_2754002	778	-1.045e-05	1.36985e-06	0.0003	0.0032	0.183	3.27137e-11	-0.0321665	0.0661405	0.486	0.218
rs137314206	7_2753314	778	5.269e-06	1.02019e-06	0.0003	0.0033	0.055	2.88464e-12	0.0162124	0.0336911	0.481	0.078
rs137369486	7_2196858	778	-5.687e-06	7.7158e-07	0.0003	0.0034	0.052	3.20978e-12	-0.0206816	0.0432166	0.479	0.069
rs718769718	7_2752700	778	4.081e-06	6.3935e-07	0.0003	0.0035	0.058	1.80799e-12	0.0163246	0.0343151	0.476	0.069
rs135192510	7_2947947	778	5.886e-06	8.24937e-07	0.0003	0.0038	0.259	1.33042e-11	0.0168176	0.0355072	0.474	0.235
rs134032086	7_2753979	778	-5.239e-06	6.29441e-07	0.0003	0.0033	0.369	1.27822e-11	-0.0190502	0.0402784	0.473	0.138
rs211091701	7_2249184	778	5.718e-06	5.15204e-07	0.0003	0.0031	0.435	1.60666e-11	0.0190593	0.0404573	0.471	0.24
novel_variant (7:2694069)	7_2694069	778	5.568e-06	8.80066e-07	0.0003	0.0029	0.323	1.3548e-11	0.0171323	0.0363618	0.471	0.325
rs446516089	7_2899525	778	4.195e-06	8.59596e-07	0.0003	0.0066	0.401	8.45101e-12	0.0129079	0.0274629	0.47	0.308
novel_variant (7:2747001)	7_2747001	778	-4.899e-06	1.03954e-06	0.0003	0.0032	0.062	2.79359e-12	-0.0178156	0.0385728	0.462	0.091
rs110913695	7_2355139	778	-7.26e-06	6.53227e-07	0.0003	0.0031	0.097	9.22187e-12	-0.0242006	0.0523813	0.462	0.086
novel_variant (7:2859650)	7_2859650	778	-3.862e-06	5.2833e-07	0.0003	0.0037	0.094	2.54655e-12	-0.0140444	0.0305833	0.459	0.076
rs723171662	7_2754495	778	1.042e-05	1.38595e-06	0.0003	0.0033	0.052	1.07814e-11	0.0379039	0.0828493	0.458	0.109
novel_variant (7:2838083)	7_2838083	778	-4.24e-06	7.03577e-07	0.0003	0.0039	0.305	7.62678e-12	-0.0141317	0.0308243	0.458	0.155
rs719551807	7_2721218	778	-7.744e-06	1.34101e-06	0.0003	0.0033	0.223	2.0749e-11	-0.0281596	0.0616683	0.457	0.35
novel_variant (7:2543133)	7_2543133	778	-1.226e-05	2.14994e-06	0.0003	0.003	0.099	2.6921e-11	-0.0350232	0.076593	0.457	0.194
rs468366183	7_2745480	778	-7.565e-06	1.39131e-06	0.0003	0.0037	0.055	5.94647e-12	-0.0232772	0.0510555	0.456	0.134
rs211032101	7_2249211	778	-4.657e-06	6.00024e-07	0.0003	0.003	0.746	8.21623e-12	-0.0186267	0.0411928	0.452	0.228
novel_variant (7:2736687)	7_2736687	778	-1.239e-05	2.95136e-06	0.0003	0.003	0.092	2.55461e-11	-0.0412943	0.0919727	0.449	0.281
rs133184652	7_2855169	778	9.648e-06	1.2396e-06	0.0003	0.0033	0.16	2.49801e-11	0.0321593	0.0721556	0.446	0.25
rs1114988173	7_2793646	778	-5.109e-06	8.36178e-07	0.0003	0.0031	0.123	5.62152e-12	-0.0185767	0.0417012	0.445	0.226
rs132719045	7_2756224	778	1.027e-05	8.81639e-07	0.0003	0.004	0.076	1.48086e-11	0.0410941	0.0930195	0.442	0.103
rs722392382	7_2763811	778	-9.554e-06	9.54086e-07	0.0003	0.003	0.178	2.67133e-11	-0.0318473	0.0723762	0.44	0.194
rs451079679	7_2695193	778	-6.41e-06	1.50667e-06	0.0003	0.0027	0.193	1.28212e-11	-0.0197224	0.0448823	0.439	0.299
rs42746885	7_2409794	778	-1.02e-05	8.34914e-07	0.0003	0.0035	0.209	3.44617e-11	-0.0313896	0.0715187	0.439	0.204
rs42623282	7_2167454	778	-4.991e-06	1.15754e-06	0.0003	0.0033	0.202	8.01736e-12	-0.0199631	0.0456787	0.437	0.317
rs1114948115	7_2733991	778	1.11e-05	1.23899e-06	0.0003	0.0029	0.052	1.22159e-11	0.0369845	0.084848	0.436	0.094
rs716623124	7_2762491	778	-5.46e-06	5.7877e-07	0.0003	0.0029	0.194	9.31111e-12	-0.0181985	0.0422802	0.43	0.156
rs458401082	7_2743925	778	-4.432e-06	6.8689e-07	0.0003	0.0031	0.079	2.84246e-12	-0.0177265	0.0415434	0.427	0.087
rs522052415	7_2692296	778	-8.923e-06	1.31356e-06	0.0003	0.0032	0.159	2.13415e-11	-0.0274567	0.0642705	0.427	0.227
rs522686914	7_2671669	778	-5.535e-06	6.88149e-07	0.0003	0.0028	0.207	1.00492e-11	-0.0184484	0.043729	0.422	0.196
rs110725627	7_2721237	778	-7.436e-06	6.52902e-07	0.0003	0.0031	0.223	1.91327e-11	-0.0212462	0.0504936	0.421	0.18
novel_variant (7:2736728)	7_2736728	778	-7.604e-06	8.65705e-07	0.0003	0.0037	0.115	1.18086e-11	-0.0233965	0.0557662	0.42	0.175
rs1116440260	7_2811155	778	-6.06e-06	8.10145e-07	0.0003	0.0029	0.063	4.35799e-12	-0.0201996	0.048237	0.419	0.074
rs1116375932	7_2705657	778	-3.575e-06	6.5613e-07	0.0003	0.0029	0.113	2.55391e-12	-0.0130012	0.0312674	0.416	0.109
rs437734011	7_2736827	778	-5.313e-06	7.6046e-07	0.0003	0.0037	0.12	5.98024e-12	-0.0193208	0.0465092	0.415	0.122
rs43502308	7_2037699	778	-8.038e-06	1.01556e-06	0.0003	0.004	0.306	2.74529e-11	-0.0247311	0.0596481	0.415	0.304
rs110413340	7_2858840	778	-4.921e-06	6.7066e-07	0.0003	0.003	0.16	6.49977e-12	-0.0178956	0.043463	0.412	0.171
rs133147282	7_2341782	778	-3.625e-06	8.38672e-07	0.0003	0.0029	0.097	2.29916e-12	-0.0145005	0.035331	0.41	0.161
rs453568834	7_2639434	778	5.911e-06	9.01742e-07	0.0003	0.0035	0.51	1.7465e-11	0.0181885	0.0444209	0.409	0.305
rs136156123	7_2694242	778	3.664e-06	5.98712e-07	0.0003	0.0027	0.264	5.22291e-12	0.0133247	0.0327559	0.407	0.218
rs719396541	7_2243403	778	-6.422e-06	8.71684e-07	0.0003	0.0032	0.144	1.01673e-11	-0.0233541	0.0573775	0.407	0.173
novel_variant (7:2799999)	7_2799999	778	4.682e-06	9.87757e-07	0.0003	0.0037	0.152	5.65483e-12	0.0156079	0.0384452	0.406	0.192
rs110145526	7_2720678	778	8.304e-06	8.25491e-07	0.0003	0.0039	0.338	3.08468e-11	0.0255514	0.063031	0.405	0.273
rs43495712	7_2731870	778	5.948e-06	8.50501e-07	0.0003	0.0026	0.22	1.21392e-11	0.0216303	0.0538513	0.402	0.237
rs133823619	7_2558049	778	-4.061e-06	6.54612e-07	0.0003	0.0027	0.393	7.86723e-12	-0.0147685	0.0369238	0.4	0.289
rs444867724	7_2768281	778	1.705e-05	1.69379e-06	0.0003	0.0038	0.071	3.81877e-11	0.0619983	0.155862	0.398	0.15
rs714317476	7_2765553	778	-7.593e-06	1.16912e-06	0.0003	0.0034	0.178	1.68721e-11	-0.0233631	0.0587321	0.398	0.212
rs110584392	7_2721210	778	7.554e-06	1.14301e-06	0.0003	0.0032	0.338	2.55221e-11	0.0274675	0.0696945	0.394	0.378
novel_variant (7:2793794)	7_2793794	778	-4.61e-06	6.10554e-07	0.0003	0.0037	0.225	7.41496e-12	-0.0131716	0.0343514	0.383	0.121
rs801051297	7_2738627	778	6.052e-06	1.50694e-06	0.0003	0.0035	0.212	1.2238e-11	0.0220063	0.057554	0.382	0.364
rs43501335	7_2375347	778	-4.188e-06	8.82241e-07	0.0003	0.003	0.082	2.63101e-12	-0.012886	0.0340651	0.378	0.095
rs523869208	7_2639596	778	-6.392e-06	1.40346e-06	0.0003	0.0036	0.098	7.2001e-12	-0.0232439	0.0615891	0.377	0.186
rs518173560	7_2676067	778	6.007e-06	5.84912e-07	0.0003	0.0029	0.421	1.75991e-11	0.0200245	0.0533491	0.375	0.23
novel_variant (7:2748394)	7_2748394	778	-9.354e-06	6.93372e-07	0.0003	0.0031	0.156	2.30761e-11	-0.0340157	0.0909748	0.374	0.152
novel_variant (7:2855782)	7_2855782	778	-7.402e-06	1.04308e-06	0.0003	0.003	0.076	7.68797e-12	-0.0227764	0.0610186	0.373	0.096
rs133016412	7_2210672	778	-8.328e-06	9.19976e-07	0.0003	0.0031	0.092	1.15436e-11	-0.0277587	0.0753153	0.369	0.121
rs134968357	7_2622747	778	-4.484e-06	3.96891e-06	0.0003	0.0028	0.374	9.42018e-12	-0.0149482	0.0409241	0.365	0.691
rs453252138	7_2871610	778	6.834e-06	8.40356e-07	0.0003	0.0045	0.063	5.49908e-12	0.0227785	0.0626726	0.363	0.08
novel_variant (7:2746990)	7_2746990	778	5.796e-06	6.78137e-07	0.0003	0.0034	0.238	1.21917e-11	0.0193194	0.0534069	0.362	0.151
rs714117033	7_2729042	778	-6.972e-06	7.70737e-07	0.0003	0.0034	0.221	1.67322e-11	-0.0232389	0.0643419	0.361	0.227
rs110611637	7_2186542	778	8.922e-06	1.95765e-06	0.0003	0.0036	0.217	2.7076e-11	0.0274525	0.0766008	0.358	0.394
rs110290909	7_2690515	778	6.678e-06	8.49028e-07	0.0003	0.0043	0.063	5.25235e-12	0.0205492	0.057938	0.355	0.081
novel_variant (7:2793561)	7_2793561	778	3.326e-06	8.29852e-07	0.0003	0.003	0.113	2.20949e-12	0.0133021	0.0376524	0.353	0.146
rs382349854	7_2769769	778	-8.209e-06	1.50955e-06	0.0003	0.0039	0.076	9.45499e-12	-0.0273635	0.077486	0.353	0.145
rs135792138	7_2335979	778	-1.826e-06	1.12267e-06	0.0003	0.0029	0.43	1.63505e-12	-0.00561888	0.0159821	0.352	0.369
rs137547676	7_2853581	778	-6.766e-06	1.10796e-06	0.0003	0.0032	0.27	1.80327e-11	-0.0225546	0.0640725	0.352	0.31
rs721034364	7_2736686	778	-5.415e-06	7.88252e-07	0.0003	0.0031	0.277	1.17575e-11	-0.0196909	0.0561786	0.351	0.239
rs1115350091	7_2723391	778	-3.702e-06	1.27346e-06	0.0003	0.0037	0.052	1.36014e-12	-0.0113917	0.0328431	0.347	0.09
rs723996444	7_2695390	778	-4.008e-06	1.00538e-06	0.0003	0.0031	0.322	7.01588e-12	-0.0160308	0.0462293	0.347	0.401
rs457408108	7_2692122	778	-6.214e-06	8.85359e-07	0.0003	0.0032	0.502	1.9308e-11	-0.020714	0.0597138	0.347	0.392
rs110872144	7_2682603	778	-3.855e-06	1.51716e-06	0.0003	0.0028	0.851	3.77334e-12	-0.0140184	0.0405203	0.346	0.278
rs132854593	7_2427024	778	5.734e-06	9.51058e-07	0.0003	0.0035	0.353	1.50242e-11	0.0191121	0.0555975	0.344	0.325
rs136445961	7_2237748	778	-2.895e-06	5.67937e-07	0.0003	0.0037	0.455	4.15618e-12	-0.00964913	0.0287634	0.335	0.26
rs722136413	7_2691911	778	3.179e-06	4.31981e-07	0.0003	0.0036	0.381	4.7677e-12	0.0115617	0.0346924	0.333	0.21
rs524142338	7_2731431	778	-4.703e-06	6.16983e-07	0.0003	0.0027	0.353	1.01076e-11	-0.0144701	0.0434724	0.333	0.225
rs110461987	7_2721246	778	-4.965e-06	1.32404e-06	0.0003	0.0029	0.275	9.82774e-12	-0.0180554	0.0555963	0.325	0.391
rs722041955	7_2820466	778	-5.662e-06	9.84924e-07	0.0003	0.0042	0.351	1.46112e-11	-0.0188731	0.0581862	0.324	0.22
rs378914028	7_2859765	778	4.105e-06	1.05883e-06	0.0003	0.0037	0.26	6.47903e-12	0.0164198	0.050841	0.323	0.248
rs134433447	7_2017375	778	-4.991e-06	1.22406e-06	0.0003	0.0037	0.238	9.04189e-12	-0.0153577	0.0477576	0.322	0.308
rs134602079	7_2753270	778	3.024e-06	7.18872e-07	0.0003	0.0031	0.316	3.95378e-12	0.0109976	0.0343786	0.32	0.198
rs519933867	7_2676447	778	-2.17e-06	5.69606e-07	0.0003	0.0031	0.421	2.29628e-12	-0.00789077	0.0246494	0.32	0.24
rs108940669	7_2969683	778	-4.029e-06	9.32363e-07	0.0003	0.0035	0.175	4.69469e-12	-0.0134288	0.0420223	0.32	0.208
rs721518186	7_2734045	778	4.007e-06	5.35265e-07	0.0003	0.003	0.183	4.80607e-12	0.0160279	0.050263	0.319	0.179
rs110744552	7_2706447	778	-3.151e-06	1.7945e-06	0.0003	0.0029	0.398	4.75714e-12	-0.0114579	0.0358974	0.319	0.533
rs136182298	7_2934243	778	2.371e-06	4.99394e-07	0.0003	0.0036	0.402	2.70181e-12	0.00948385	0.030068	0.315	0.255
rs722025753	7_2721147	778	9.095e-06	2.47824e-06	0.0003	0.0034	0.052	8.20864e-12	0.0330736	0.105774	0.313	0.171
rs715494451	7_2691760	778	-3.512e-06	8.76855e-07	0.0003	0.0032	0.152	3.18191e-12	-0.0127722	0.0407681	0.313	0.214
rs444316183	7_2261360	778	-7.384e-06	1.04781e-06	0.0003	0.003	0.099	9.76891e-12	-0.0295366	0.0948602	0.311	0.162
rs208589139	7_2688900	778	3.664e-06	7.20498e-07	0.0003	0.0035	0.594	6.47809e-12	0.0122147	0.0394851	0.309	0.297
rs137660068	7_2754031	778	3.138e-06	5.53404e-07	0.0003	0.0033	0.45	4.87539e-12	0.0104606	0.0338187	0.309	0.055
rs135421650	7_2070929	778	4.255e-06	7.12659e-07	0.0003	0.0037	0.257	6.90649e-12	0.0130925	0.0427094	0.307	0.218
novel_variant (7:2842017)	7_2842017	778	-3.847e-06	1.34001e-06	0.0003	0.0037	0.05	1.39898e-12	-0.0139892	0.0455844	0.307	0.093
rs717838465	7_2736198	778	-4.304e-06	1.36979e-06	0.0003	0.0033	0.202	5.962e-12	-0.0132423	0.043546	0.304	0.236
rs109443487	7_2687731	778	-4.237e-06	8.76908e-07	0.0003	0.0034	0.919	2.66997e-12	-0.0130384	0.0433244	0.301	0.104
novel_variant (7:2747031)	7_2747031	778	3.177e-06	7.74334e-07	0.0003	0.0033	0.11	1.97514e-12	0.0105892	0.0358268	0.296	0.108
rs717890248	7_2771992	778	-3.903e-06	7.85769e-07	0.0003	0.0037	0.251	5.73099e-12	-0.0130084	0.0445366	0.292	0.242
rs41918710	7_2897623	778	3.853e-06	9.0552e-07	0.0003	0.012	0.948	1.473e-12	0.0128428	0.0444141	0.289	0.066
rs718252196	7_2957385	778	-3.645e-06	8.50759e-07	0.0003	0.0048	0.233	4.74813e-12	-0.0112149	0.0388006	0.289	0.224
rs136593038	7_2753121	778	2.134e-06	6.61231e-07	0.0003	0.0033	0.739	1.75713e-12	0.00776094	0.0274176	0.283	0.228
rs481804749	7_2243376	778	3.617e-06	9.49177e-07	0.0003	0.0031	0.435	6.42798e-12	0.0111281	0.0394372	0.282	0.344
rs137762026	7_2563758	778	-4.15e-06	7.10885e-07	0.0003	0.0029	0.44	8.48644e-12	-0.0138334	0.0489963	0.282	0.3
rs133010820	7_2448803	778	-4.847e-06	7.52779e-07	0.0003	0.0033	0.445	1.16062e-11	-0.0149148	0.0535101	0.279	0.313
rs379259687	7_2686166	778	2.803e-06	7.96344e-07	0.0003	0.003	0.754	2.9146e-12	0.00934235	0.0335498	0.278	0.223
rs43496231	7_2740135	778	6.975e-06	1.23833e-06	0.0003	0.0039	0.285	1.98413e-11	0.0214613	0.0784593	0.274	0.367
rs471611348	7_2693813	778	-3.093e-06	5.79538e-07	0.0003	0.0032	0.408	4.62268e-12	-0.0112472	0.0413108	0.272	0.254
rs438275748	7_2859675	778	1.512e-06	6.12036e-07	0.0003	0.0036	0.124	4.9669e-13	0.00503869	0.0185986	0.271	0.097
rs136302071	7_2635636	778	-5.505e-06	1.06435e-06	0.0003	0.003	0.098	5.36642e-12	-0.0169394	0.0627649	0.27	0.143
rs714582247	7_2734101	778	-2.542e-06	8.97753e-07	0.0003	0.0032	0.183	1.93479e-12	-0.0101695	0.0379845	0.268	0.259
rs715390642	7_2704761	778	-2.826e-06	8.38526e-07	0.0003	0.0033	0.461	3.96809e-12	-0.0102758	0.038683	0.266	0.355
rs718386283	7_2754003	778	2.553e-06	6.26693e-07	0.0003	0.0032	0.207	2.13877e-12	0.0102131	0.0385704	0.265	0.156
rs462023913	7_2692216	778	-2.121e-06	6.97164e-07	0.0003	0.0032	0.541	2.2339e-12	-0.00771166	0.0291231	0.265	0.331
rs136296269	7_2753970	778	3.689e-06	8.67498e-07	0.0003	0.0033	0.576	6.64628e-12	0.0113497	0.0433692	0.262	0.234
novel_variant (7:2748890)	7_2748890	778	-5.42e-06	9.09648e-07	0.0003	0.0029	0.168	8.19472e-12	-0.0197097	0.0754215	0.261	0.174
rs134309576	7_2687938	778	-2.933e-06	9.04358e-07	0.0003	0.0026	0.104	1.59868e-12	-0.0106655	0.0422054	0.253	0.147
rs526614710	7_2676320	778	-2.098e-06	8.83601e-07	0.0003	0.0032	0.421	2.14634e-12	-0.00645513	0.0263583	0.245	0.293
rs1117228915	7_2743824	778	5.665e-06	9.0148e-07	0.0003	0.0033	0.134	7.42424e-12	0.0174298	0.0720459	0.242	0.132
rs137664237	7_2753237	778	2.994e-06	9.3764e-07	0.0003	0.0034	0.547	4.44308e-12	0.00998097	0.0412032	0.242	0.332
rs717033766	7_2724221	778	-4.088e-06	9.90726e-07	0.0003	0.0038	0.301	7.03316e-12	-0.0125787	0.0520973	0.241	0.309
rs133007806	7_2965310	778	1.004e-06	6.6342e-07	0.0003	0.0042	0.424	4.92404e-13	0.00365096	0.015248	0.239	0.299
rs209528292	7_2686217	778	3.163e-06	8.28034e-07	0.0003	0.0031	0.751	3.73872e-12	0.0105435	0.0442553	0.238	0.236
rs43496306	7_2676933	778	-2.213e-06	1.2538e-06	0.0003	0.0032	0.851	1.24335e-12	-0.00680897	0.028579	0.238	0.218
novel_variant (7:2752542)	7_2752542	778	3.008e-06	9.28766e-07	0.0003	0.0032	0.123	1.95265e-12	0.0120323	0.0507004	0.237	0.156
rs458540492	7_2705034	778	-2.17e-06	2.76328e-07	0.0003	0.003	0.461	2.34015e-12	-0.0086804	0.0366809	0.237	0.167
rs134937440	7_2687930	778	-4.33e-06	6.9649e-07	0.0003	0.0027	0.103	3.47693e-12	-0.0144343	0.0610461	0.236	0.114
novel_variant (7:2838137)	7_2838137	778	-4.365e-06	1.30052e-06	0.0003	0.0038	0.304	8.05666e-12	-0.0158717	0.0678532	0.234	0.267
novel_variant (7:2754548)	7_2754548	778	-6.077e-06	1.04004e-06	0.0003	0.0032	0.055	3.83733e-12	-0.0186989	0.0801061	0.233	0.08
rs716315549	7_2691363	778	3.472e-06	6.04801e-07	0.0003	0.0028	0.344	5.44334e-12	0.0126265	0.0544248	0.232	0.277
rs109966990	7_2687993	778	-2.661e-06	1.00616e-06	0.0003	0.0031	0.098	1.25641e-12	-0.00967511	0.0419566	0.231	0.152
rs43492260	7_2058350	778	-2.876e-06	1.14718e-06	0.0003	0.004	0.281	3.34481e-12	-0.00884862	0.0383694	0.231	0.314
novel_variant (7:2753266)	7_2753266	778	3.648e-06	1.64964e-06	0.0003	0.0031	0.073	1.80808e-12	0.0112252	0.0487962	0.23	0.133
rs480035075	7_2815040	778	2.896e-06	6.68648e-07	0.0003	0.0035	0.308	3.57647e-12	0.00965423	0.0419259	0.23	0.149
rs715524679	7_2743273	778	-4.539e-06	7.858e-07	0.0003	0.0038	0.373	9.63321e-12	-0.0151291	0.0683775	0.221	0.247
rs718304110	7_2693701	778	-3.243e-06	1.20689e-06	0.0003	0.0032	0.137	2.48586e-12	-0.0108107	0.0498256	0.217	0.215
rs718055200	7_2905405	778	1.897e-06	7.62435e-07	0.0003	0.0112	0.398	1.72358e-12	0.00689675	0.0321502	0.215	0.319
rs210925505	7_2688209	778	-1.51e-06	6.37752e-07	0.0003	0.0035	0.659	1.02484e-12	-0.0060398	0.0283986	0.213	0.27
rs721888776	7_2855888	778	-2.402e-06	1.03036e-06	0.0003	0.0028	0.291	2.37921e-12	-0.00739154	0.0347278	0.213	0.207
rs518146174	7_2756753	778	2.783e-06	6.17597e-07	0.0003	0.0037	0.052	7.68582e-13	0.00856329	0.0410797	0.208	0.05
rs109258479	7_2688476	778	-2.342e-06	6.16834e-07	0.0003	0.0037	0.648	2.50249e-12	-0.00936798	0.0459686	0.204	0.272
novel_variant (7:2746960)	7_2746960	778	2.704e-06	9.32051e-07	0.0003	0.0034	0.148	1.84594e-12	0.00983348	0.048711	0.202	0.159
novel_variant (7:2746980)	7_2746980	778	-2.03e-06	4.58534e-07	0.0003	0.0034	0.257	1.57256e-12	-0.00624735	0.0312175	0.2	0.104
rs714670044	7_2771986	778	-2.68e-06	5.6549e-07	0.0003	0.0039	0.228	2.52691e-12	-0.0107209	0.0536386	0.2	0.204
rs134151984	7_2744952	778	-1.642e-06	6.44532e-07	0.0003	0.0029	0.692	1.14893e-12	-0.00547447	0.0274574	0.199	0.259
rs42616033	7_2184291	778	-2.252e-06	1.39451e-06	0.0003	0.0034	0.312	2.17551e-12	-0.00900817	0.0462609	0.195	0.445
rs109210310	7_2960157	778	1.588e-06	5.62779e-07	0.0003	0.0045	0.22	8.65668e-13	0.00635384	0.0328419	0.193	0.202
rs720193533	7_2772168	778	-2.349e-06	5.45698e-07	0.0003	0.0036	0.113	1.10204e-12	-0.00854045	0.0445437	0.192	0.109
rs522937835	7_2686908	778	2.15e-06	7.15757e-07	0.0003	0.0025	0.592	2.23372e-12	0.00781833	0.0408446	0.191	0.291
rs521667671	7_2260623	778	-2.378e-06	8.22155e-07	0.0003	0.0032	0.105	1.06274e-12	-0.00864783	0.0453691	0.191	0.128
rs526362021	7_2956231	778	-2.724e-06	5.81997e-07	0.0003	0.0051	0.06	8.39551e-13	-0.0108948	0.0581178	0.187	0.061
rs137668024	7_2743780	778	1.981e-06	7.63842e-07	0.0003	0.0034	0.291	1.61858e-12	0.00792555	0.0425765	0.186	0.385
rs43495710	7_2731806	778	2.703e-06	6.5218e-07	0.0003	0.0027	0.547	3.62081e-12	0.00982928	0.0534381	0.184	0.301
rs134866137	7_2419372	778	2.875e-06	1.50217e-06	0.0003	0.0037	0.445	4.08368e-12	0.00958429	0.0524801	0.183	0.45
rs716195226	7_2677376	778	2.012e-06	5.78882e-07	0.0003	0.0033	0.144	9.97596e-13	0.00618995	0.0340588	0.182	0.106
rs133048607	7_2859788	778	1.528e-06	1.46079e-06	0.0003	0.0059	0.408	1.12758e-12	0.00611035	0.0342391	0.178	0.337
rs516191434	7_2209620	778	-1.858e-06	5.83772e-07	0.0003	0.0032	0.871	7.76196e-13	-0.00743266	0.0424955	0.175	0.13
rs43496544	7_2688537	778	1.873e-06	7.7186e-07	0.0003	0.0037	0.875	7.69544e-13	0.00681123	0.0390907	0.174	0.164
rs714746826	7_2855709	778	-1.745e-06	7.2961e-07	0.0003	0.0031	0.264	1.18446e-12	-0.00698	0.0403469	0.173	0.234
rs42616057	7_2185673	778	3.147e-06	8.07776e-07	0.0003	0.0035	0.382	4.67632e-12	0.00968243	0.0563566	0.172	0.311
rs718897362	7_2691884	778	-2.053e-06	6.45848e-07	0.0003	0.0036	0.408	2.03464e-12	-0.00746401	0.0434409	0.172	0.3
rs719609304	7_2260259	778	2.024e-06	8.92839e-07	0.0003	0.0034	0.058	4.44768e-13	0.00736071	0.0434621	0.169	0.076
rs516541331	7_2705094	778	-1.921e-06	8.47537e-07	0.0003	0.0027	0.46	1.83318e-12	-0.00640315	0.037804	0.169	0.338
rs208107772	7_2243322	778	-2.256e-06	1.00598e-06	0.0003	0.0034	0.439	2.50622e-12	-0.00694104	0.0416795	0.167	0.354
rs717487089	7_2767469	778	2.959e-06	9.46355e-07	0.0003	0.0036	0.052	8.6874e-13	0.0107595	0.0662809	0.162	0.081
rs720620360	7_2770114	778	2.357e-06	1.16905e-06	0.0003	0.0041	0.306	2.35992e-12	0.00785524	0.0484578	0.162	0.356
rs1116235682	7_2800045	778	-2.754e-06	1.10351e-06	0.0003	0.0034	0.226	2.65718e-12	-0.00847401	0.0528071	0.16	0.214
rs526294893	7_2689925	778	-2.15e-06	1.15234e-06	0.0003	0.0033	0.511	2.30949e-12	-0.00661439	0.0415071	0.159	0.399
novel_variant (7:2736847)	7_2736847	778	1.823e-06	6.15019e-07	0.0003	0.0038	0.194	1.03821e-12	0.0056094	0.0356637	0.157	0.121
rs132808943	7_2897396	778	-1.616e-06	7.56368e-07	0.0003	0.0042	0.254	9.89838e-13	-0.00497323	0.0320444	0.155	0.228
rs460246943	7_2768335	778	2.533e-06	6.76714e-07	0.0003	0.0041	0.097	1.12226e-12	0.00920984	0.0599725	0.154	0.1
rs714346614	7_2693472	778	2.233e-06	7.31367e-07	0.0003	0.0033	0.387	2.36582e-12	0.00893017	0.059604	0.15	0.344
rs718375465	7_2743180	778	1.938e-06	7.09516e-07	0.0003	0.0042	0.348	1.70467e-12	0.00775178	0.0519771	0.149	0.169
rs135756902	7_2079921	778	-1.76e-06	8.37532e-07	0.0003	0.0036	0.306	1.31605e-12	-0.00639934	0.0431062	0.148	0.309
rs133641402	7_2639061	778	-3.042e-06	1.60712e-06	0.0003	0.0033	0.088	1.48034e-12	-0.0101387	0.0704234	0.144	0.174
novel_variant (7:2744933)	7_2744933	778	2.291e-06	1.00846e-06	0.0003	0.003	0.169	1.47732e-12	0.00705041	0.0491801	0.143	0.166
rs455214788	7_2687217	778	2.35e-06	6.69478e-07	0.0003	0.0032	0.228	1.94213e-12	0.00854445	0.0600985	0.142	0.206
rs722256780	7_2228932	778	-1.717e-06	6.92418e-07	0.0003	0.0034	0.131	6.70872e-13	-0.00528361	0.0371696	0.142	0.121
rs450036812	7_2855902	778	1.551e-06	8.90541e-07	0.0003	0.0029	0.38	1.13375e-12	0.00517163	0.0365576	0.141	0.157
rs527001397	7_2639055	778	2.384e-06	7.63445e-07	0.0003	0.0032	0.13	1.28901e-12	0.0068123	0.0489673	0.139	0.131
rs137773125	7_2741932	778	9.517e-07	7.66076e-07	0.0003	0.004	0.212	3.0263e-13	0.00380661	0.0276393	0.138	0.266
rs43496310	7_2677785	778	-1.814e-06	8.74948e-07	0.0003	0.0031	0.22	1.12887e-12	-0.00558134	0.0403664	0.138	0.198
rs461639757	7_2243343	778	1.868e-06	5.90917e-07	0.0003	0.0031	0.439	1.71808e-12	0.00679185	0.0498874	0.136	0.276
rs109717617	7_2694854	778	-1.013e-06	6.98321e-07	0.0003	0.0027	0.084	1.57469e-13	-0.0031164	0.0230046	0.135	0.101
novel_variant (7:2793776)	7_2793776	778	-2.228e-06	1.13061e-06	0.0003	0.0034	0.277	1.99065e-12	-0.00685575	0.0507714	0.135	0.215
rs134830017	7_2354654	778	1.644e-06	7.81876e-07	0.0003	0.0032	0.164	7.41703e-13	0.00505879	0.0378555	0.134	0.197
rs722052225	7_2689620	778	1.115e-06	9.70306e-07	0.0003	0.0035	0.07	1.61653e-13	0.00371677	0.0283941	0.131	0.103
rs456640670	7_2768305	778	-2.041e-06	8.09803e-07	0.0003	0.004	0.238	1.51231e-12	-0.00680425	0.0526465	0.129	0.24
rs441602597	7_2811194	778	1.715e-06	1.00659e-06	0.0003	0.0032	0.101	5.31903e-13	0.0049001	0.038138	0.128	0.109
rs43496247	7_2750349	778	-1.116e-06	7.62342e-07	0.0003	0.0036	0.257	4.74718e-13	-0.00371854	0.0289725	0.128	0.174
rs133388382	7_2743831	778	-2.293e-06	9.71343e-07	0.0003	0.0032	0.673	2.31561e-12	-0.00705628	0.0549399	0.128	0.248
rs718119558	7_2691615	778	1.686e-06	6.24278e-07	0.0003	0.0025	0.169	7.97902e-13	0.00562018	0.0454265	0.124	0.163
rs519407644	7_2546108	778	2.054e-06	5.12443e-07	0.0003	0.0029	0.136	9.92256e-13	0.00632001	0.0528984	0.119	0.096
rs135021939	7_2687867	778	1.121e-06	7.32852e-07	0.0003	0.0031	0.183	3.76007e-13	0.00448312	0.037662	0.119	0.179
rs43496255	7_2719544	778	1.138e-06	8.13342e-07	0.0003	0.0037	0.191	4.00306e-13	0.00379299	0.0327843	0.116	0.189
rs133508736	7_2753253	778	-1.042e-06	7.10306e-07	0.0003	0.0034	0.254	4.11195e-13	-0.00378818	0.0329398	0.115	0.187
rs209349915	7_2749061	778	8.611e-07	5.64092e-07	0.0003	0.0029	0.27	2.92564e-13	0.0034443	0.0305155	0.113	0.21
novel_variant (7:2745642)	7_2745642	778	-9.282e-07	7.68939e-07	0.0003	0.0033	0.938	9.98847e-14	-0.0028561	0.0254714	0.112	0.065
rs43496323	7_2681396	778	-2.196e-06	1.64748e-06	0.0003	0.0029	0.147	1.20615e-12	-0.00798386	0.0740455	0.108	0.283
rs43500473	7_2519750	778	-1.341e-06	7.37148e-07	0.0003	0.0029	0.448	8.89576e-13	-0.00412683	0.0386371	0.107	0.273
rs716098930	7_2743420	778	9.463e-07	5.62312e-07	0.0003	0.0032	0.075	1.24444e-13	0.00344104	0.0329269	0.105	0.1
rs384708525	7_2815046	778	-1.573e-06	8.26714e-07	0.0003	0.0035	0.059	2.76462e-13	-0.00571862	0.0551199	0.104	0.073
rs468766984	7_2723579	778	-2.029e-06	9.58636e-07	0.0003	0.0041	0.052	4.0843e-13	-0.00624244	0.0599881	0.104	0.072
rs452101704	7_2697357	778	1.881e-06	8.73196e-07	0.0003	0.0034	0.286	1.44306e-12	0.00578619	0.0566154	0.102	0.275
rs43496303	7_2675975	778	-1.122e-06	4.90868e-07	0.0003	0.0029	0.851	3.19388e-13	-0.00407845	0.0402992	0.101	0.122
rs517472058	7_2680108	778	-1.153e-06	6.22154e-07	0.0003	0.0029	0.635	6.16367e-13	-0.00461125	0.0463434	0.1	0.239
rs715262714	7_2723800	778	9.316e-07	6.89378e-07	0.0003	0.0041	0.146	2.16532e-13	0.00310548	0.0320504	0.097	0.155
rs454394485	7_2260782	778	-1.452e-06	8.73881e-07	0.0003	0.0031	0.264	8.1892e-13	-0.00446875	0.048698	0.092	0.273
rs1118120598	7_2899992	778	9.934e-07	7.07596e-07	0.0003	0.0042	0.139	2.35843e-13	0.00305661	0.0334656	0.091	0.142
rs41920125	7_2766570	778	7.526e-07	6.15552e-07	0.0003	0.0036	0.592	2.73695e-13	0.00301041	0.032907	0.091	0.236
rs133564667	7_2604469	778	7.304e-07	1.07528e-06	0.0003	0.0029	0.355	2.44393e-13	0.00243472	0.026794	0.091	0.329
rs519246173	7_2688574	778	8.438e-07	7.22481e-07	0.0003	0.0033	0.574	3.48089e-13	0.00259616	0.0291186	0.089	0.295
novel_variant (7:2748857)	7_2748857	778	-1.71e-06	8.86272e-07	0.0003	0.003	0.149	7.40006e-13	-0.00526057	0.0603045	0.087	0.149
rs110105338	7_2753952	778	7.822e-07	7.76579e-07	0.0003	0.0033	0.382	2.88912e-13	0.00284424	0.0329559	0.086	0.269
rs208087934	7_2691124	778	-7.284e-07	5.23957e-07	0.0003	0.0032	0.488	2.65116e-13	-0.0026486	0.0307407	0.086	0.292
novel_variant (7:2750329)	7_2750329	778	1.819e-06	9.76323e-07	0.0003	0.0032	0.217	1.12511e-12	0.00559612	0.066182	0.085	0.208
rs519791750	7_2703050	778	-1.356e-06	8.9459e-07	0.0003	0.0036	0.173	5.25602e-13	-0.0038743	0.0458326	0.085	0.173
rs715615846	7_2896950	778	7.702e-07	9.62408e-07	0.0003	0.0039	0.401	2.84885e-13	0.00256743	0.0312286	0.082	0.35
rs1114396271	7_2722020	778	1.226e-06	1.16976e-06	0.0003	0.0031	0.052	1.49266e-13	0.00445991	0.0553873	0.081	0.096
rs134659706	7_2096542	778	-6.828e-07	8.73253e-07	0.0003	0.0034	0.419	2.26937e-13	-0.00227585	0.028985	0.079	0.338
rs110887009	7_2915009	778	9.825e-07	4.79106e-07	0.0003	0.0045	0.448	4.77359e-13	0.00392999	0.0504148	0.078	0.257
rs132941245	7_2722253	778	1.587e-06	7.12089e-07	0.0003	0.003	0.335	1.12276e-12	0.00577214	0.0754191	0.077	0.278
rs110878009	7_2756843	778	-7.551e-07	6.47164e-07	0.0003	0.0038	0.547	2.82519e-13	-0.00215729	0.0289745	0.074	0.255
rs718781795	7_2731829	778	1.152e-06	8.7508e-07	0.0003	0.0024	0.537	6.59745e-13	0.00383929	0.0539054	0.071	0.361
rs135236333	7_2638805	778	-5.549e-07	7.24223e-07	0.0003	0.003	0.103	5.67082e-14	-0.00221956	0.031477	0.071	0.14
rs523906336	7_2704764	778	-1.025e-06	1.06884e-06	0.0003	0.0032	0.461	5.21974e-13	-0.00315354	0.045727	0.069	0.373
rs134519102	7_2855746	778	7.2e-07	5.76084e-07	0.0003	0.0031	0.545	2.57136e-13	0.00261813	0.0388296	0.067	0.175
rs519744718	7_2692822	778	-8.442e-07	8.37701e-07	0.0003	0.0035	0.519	3.55808e-13	-0.00306972	0.0463827	0.066	0.389
rs137332403	7_2145400	778	7.73e-07	5.00576e-07	0.0003	0.0028	0.416	2.90375e-13	0.00309198	0.0478738	0.065	0.241
rs722757805	7_2743240	778	-5.857e-07	1.95267e-06	0.0003	0.0037	0.202	1.10409e-13	-0.00212972	0.0331768	0.064	0.325
rs209069045	7_2674534	778	9.163e-07	7.05758e-07	0.0003	0.0032	0.204	2.72883e-13	0.00305444	0.0484569	0.063	0.174
rs714660443	7_2702880	778	-6.808e-07	7.46945e-07	0.0003	0.0039	0.377	2.17709e-13	-0.00194513	0.0319186	0.061	0.256
novel_variant (7:2745551)	7_2745551	778	-6.436e-07	9.31813e-07	0.0003	0.0037	0.221	1.42853e-13	-0.00183895	0.0308719	0.06	0.218
rs135206029	7_2205769	778	8.176e-07	7.35038e-07	0.0003	0.003	0.12	1.41606e-13	0.00297309	0.0506052	0.059	0.148
rs721697047	7_2753159	778	-7.537e-07	1.06547e-06	0.0003	0.0034	0.209	1.88126e-13	-0.00274089	0.0488349	0.056	0.226
rs722405464	7_2639060	778	-7.56e-07	9.87543e-07	0.0003	0.0031	0.13	1.29605e-13	-0.00274924	0.0503006	0.055	0.188
novel_variant (7:2748858)	7_2748858	778	-6.417e-07	1.45681e-06	0.0003	0.0029	0.156	1.08606e-13	-0.00213913	0.0422361	0.051	0.221
novel_variant (7:2682283)	7_2682283	778	-9.058e-07	6.34364e-06	0.0003	0.003	0.181	2.42842e-13	-0.00301921	0.059882	0.05	0.591
rs134150214	7_2752272	778	5.474e-07	1.77715e-06	0.0003	0.0034	0.385	1.41867e-13	0.00199051	0.0427108	0.047	0.498
rs721330717	7_2260344	778	6.216e-07	1.24027e-06	0.0003	0.0033	0.062	4.49691e-14	0.00177599	0.0401092	0.044	0.086
rs136681550	7_2952291	778	-8.941e-07	1.55383e-06	0.0003	0.0038	0.366	3.71222e-13	-0.00275112	0.0626306	0.044	0.408
rs43493260	7_2124198	778	5.564e-07	7.37275e-07	0.0003	0.0031	0.442	1.52756e-13	0.00158981	0.0412969	0.038	0.27
rs719244751	7_2733583	778	3.603e-07	1.10237e-06	0.0003	0.0028	0.183	3.88549e-14	0.00131012	0.035371	0.037	0.279
rs136302698	7_2143415	778	3.497e-07	7.70532e-07	0.0003	0.0027	0.322	5.33875e-14	0.00127155	0.0361787	0.035	0.3
rs716068406	7_2638932	778	5.289e-07	5.6961e-07	0.0003	0.0031	0.07	3.64982e-14	0.00211563	0.0640367	0.033	0.077
rs109279646	7_2526895	778	-4.699e-07	8.67667e-07	0.0003	0.003	0.23	7.82936e-14	-0.00134254	0.0456834	0.029	0.204
rs211172391	7_2749064	778	-2.573e-07	8.58016e-07	0.0003	0.0032	0.214	2.2249e-14	-0.00102936	0.038199	0.027	0.222
rs523029839	7_2260830	778	3.9e-07	1.84354e-06	0.0003	0.003	0.099	2.72548e-14	0.0013001	0.0514933	0.025	0.214
rs43496625	7_2629120	778	-5.511e-07	1.57166e-06	0.0003	0.0029	0.251	1.14299e-13	-0.00169577	0.0671945	0.025	0.344
rs462263309	7_2246302	778	1.883e-07	6.8656e-07	0.0003	0.0032	0.789	1.1816e-14	0.000627661	0.0259523	0.024	0.195
rs722239603	7_2996914	778	-3.106e-07	9.99748e-07	0.0003	0.0033	0.136	2.26865e-14	-0.00095563	0.0443681	0.022	0.17
rs132782910	7_2200937	778	2.656e-07	9.84319e-07	0.0003	0.0033	0.105	1.32819e-14	0.00096571	0.0458839	0.021	0.149
rs715096691	7_2204749	778	-2.791e-07	9.94238e-07	0.0003	0.0032	0.59	3.77019e-14	-0.00093045	0.0550077	0.017	0.365
rs719895047	7_2690265	778	1.539e-07	8.52147e-07	0.0003	0.0039	0.514	1.18341e-14	0.000473565	0.041251	0.011	0.343
rs110718733	7_2960721	778	-6.812e-08	9.22683e-07	0.0003	0.0049	0.22	1.5919e-15	-0.000209592	0.0232258	0.009	0.239
rs109750137	7_2722173	778	9.099e-08	8.92539e-07	0.0003	0.003	0.283	3.358e-15	0.000279974	0.0473965	0.006	0.269
rs482481348	7_2676411	778	-8.306e-08	7.81544e-07	0.0003	0.0032	0.814	2.08769e-15	-0.000255558	0.0540279	0.005	0.186
rs110328670	7_2688331	778	-4.957e-08	1.02288e-06	0.0003	0.0044	0.052	2.43831e-16	-0.000198282	0.0663167	0.003	0.093
rs41920078	7_2872061	778	-5.539e-09	5.71963e-07	0.0003	0.0027	0.073	4.16792e-18	-1.70429e-05	0.032545	0.001	0.066
rs523839695	7_2731701	778	-7.003e-06	4.38656e-07	0.0002	0.0029	0.537	2.43864e-11	-0.0466839	0.0528196	0.884	0.362
rs109118326	7_2691759	778	-1.005e-05	6.87585e-07	0.0002	0.0031	0.686	4.34496e-11	-0.0446492	0.0509156	0.877	0.328
rs1114784137	7_2901373	778	1.462e-05	6.63543e-07	0.0002	0.004	0.068	2.71287e-11	0.0649934	0.0749223	0.867	0.095
rs137764435	7_2472278	778	3.57e-06	2.93652e-07	0.0002	0.0034	0.196	4.0209e-12	0.0203972	0.0245617	0.83	0.152
rs385732837	7_2765058	778	1.046e-05	1.735e-06	0.0002	0.0032	0.202	3.52266e-11	0.0523069	0.0630881	0.829	0.432
rs717388006	7_2543078	778	-1.575e-05	6.96518e-07	0.0002	0.0031	0.586	1.20379e-10	-0.0700145	0.0844912	0.829	0.335
rs714597528	7_2736723	778	-6.607e-06	4.33928e-07	0.0002	0.003	0.127	9.66057e-12	-0.0440476	0.0539232	0.817	0.189
novel_variant (7:2691763)	7_2691763	778	-6.335e-06	2.28189e-06	0.0002	0.0034	0.383	1.89729e-11	-0.0422343	0.0522995	0.808	0.735
rs719684059	7_2695403	778	-8.958e-06	4.54186e-07	0.0002	0.003	0.204	2.6027e-11	-0.0447879	0.0556426	0.805	0.214
rs467825175	7_2811146	778	4.962e-06	3.35179e-07	0.0002	0.0028	0.108	4.72851e-12	0.0283555	0.0362289	0.783	0.087
rs209711074	7_2749050	778	7.246e-06	5.38927e-07	0.0002	0.0029	0.316	2.27078e-11	0.0362315	0.0464765	0.78	0.224
novel_variant (7:2800060)	7_2800060	778	7.183e-06	7.5035e-07	0.0002	0.0034	0.246	1.91589e-11	0.047888	0.0615187	0.778	0.278
rs137033271	7_2499444	778	-9.171e-06	9.92345e-07	0.0002	0.0032	0.364	3.89347e-11	-0.040759	0.0524008	0.778	0.413
rs43500460	7_2511778	778	6.692e-06	4.5996e-07	0.0002	0.0029	0.243	1.64956e-11	0.0382387	0.0493845	0.774	0.252
novel_variant (7:2899884)	7_2899884	778	6.315e-06	5.36994e-07	0.0002	0.0039	0.063	4.69675e-12	0.0315769	0.0413241	0.764	0.071
rs110281572	7_2721329	778	5.621e-06	1.46981e-06	0.0002	0.0031	0.338	1.41319e-11	0.0374715	0.0498344	0.752	0.585
rs722256708	7_2260072	778	-9.577e-06	9.65699e-07	0.0002	0.0031	0.057	9.8282e-12	-0.0383075	0.0514276	0.745	0.086
rs43496611	7_2630739	778	-3.421e-06	3.07699e-07	0.0002	0.0028	0.331	5.18532e-12	-0.0195466	0.0263867	0.741	0.189
rs443403055	7_2763612	778	5.2e-06	7.19833e-07	0.0002	0.003	0.581	1.31654e-11	0.029716	0.0401703	0.74	0.357
rs137237880	7_2807687	778	1.115e-05	7.73616e-07	0.0002	0.0027	0.466	6.18531e-11	0.0557409	0.0759362	0.734	0.427
rs136978009	7_2752514	778	-5.866e-06	4.26056e-07	0.0002	0.0035	0.671	1.51894e-11	-0.0335217	0.0458415	0.731	0.32
rs41919227	7_2880427	778	2.967e-06	6.79231e-07	0.0002	0.003	0.204	2.86049e-12	0.016953	0.0233285	0.727	0.284
rs1115893492	7_2690253	778	-6.206e-06	4.9986e-07	0.0002	0.0039	0.061	4.4299e-12	-0.0275835	0.0379327	0.727	0.08
rs518240923	7_2260314	778	-9.458e-06	1.05745e-06	0.0002	0.0032	0.164	2.45433e-11	-0.0472881	0.0657367	0.719	0.274
novel_variant (7:2855872)	7_2855872	778	1.327e-05	9.05868e-07	0.0002	0.0027	0.27	6.93788e-11	0.0758408	0.10556	0.718	0.286
rs720677387	7_2709315	778	-8.373e-06	7.19574e-07	0.0002	0.0038	0.052	6.95646e-12	-0.0418642	0.0584333	0.716	0.076
novel_variant (7:2743345)	7_2743345	778	5.6e-06	5.74257e-07	0.0002	0.0032	0.183	9.38599e-12	0.0279983	0.0394248	0.71	0.176
rs132720869	7_2744989	778	-6.773e-06	4.30176e-07	0.0002	0.0034	0.66	2.05971e-11	-0.0338649	0.0479159	0.707	0.259
novel_variant (7:2855836)	7_2855836	778	7.096e-06	8.34541e-07	0.0002	0.0028	0.157	1.33326e-11	0.0283833	0.0402025	0.706	0.169
rs515817156	7_2738038	778	-5.489e-06	4.17297e-07	0.0002	0.0037	0.445	1.48851e-11	-0.0313685	0.0453443	0.692	0.252
rs133481550	7_2144414	778	9.516e-06	9.74174e-07	0.0002	0.0025	0.335	4.03513e-11	0.0380641	0.0552257	0.689	0.358
rs110486280	7_2347269	778	1.094e-05	3.04366e-06	0.0002	0.0029	0.338	5.34917e-11	0.0546772	0.0796854	0.686	0.713
rs41918682	7_2903209	778	-4.93e-06	8.20036e-07	0.0002	0.0112	0.327	1.06999e-11	-0.0219096	0.0319441	0.686	0.366
rs209168462	7_2690580	778	-5.855e-06	3.94377e-07	0.0002	0.0042	0.518	1.71175e-11	-0.0334571	0.0489178	0.684	0.288
rs470939325	7_2709982	778	-1.056e-05	1.19022e-06	0.0002	0.0038	0.052	1.10662e-11	-0.0528018	0.0776212	0.68	0.113
rs43495702	7_2726527	778	5.434e-06	6.75071e-07	0.0002	0.0037	0.228	1.03853e-11	0.0271681	0.0401275	0.677	0.26
novel_variant (7:2738034)	7_2738034	778	-8.802e-06	6.72505e-07	0.0002	0.0038	0.052	7.68823e-12	-0.0352089	0.0520965	0.676	0.06
rs135087343	7_2856393	778	-2.535e-06	2.20237e-07	0.0002	0.0032	0.414	3.116e-12	-0.0126726	0.0188892	0.671	0.15
rs110084886	7_2918824	778	-7.415e-06	6.49471e-07	0.0002	0.0032	0.377	2.58239e-11	-0.0296585	0.0443485	0.669	0.281
rs435454119	7_2902099	778	1.661e-05	2.40587e-06	0.0002	0.0103	0.063	3.24956e-11	0.0664467	0.0996404	0.667	0.19
rs135522360	7_2462933	778	5.35e-06	3.53295e-07	0.0002	0.003	0.187	8.7002e-12	0.0237783	0.0356898	0.666	0.142
rs714323829	7_2752638	778	-5.75e-06	7.69127e-07	0.0002	0.0035	0.236	1.19091e-11	-0.0287505	0.0431386	0.666	0.293
rs723570650	7_2691622	778	8.818e-06	6.74285e-07	0.0002	0.0027	0.165	2.14463e-11	0.035273	0.0533358	0.661	0.197
rs714968203	7_2691913	778	6.125e-06	8.2003e-07	0.0002	0.0035	0.377	1.76245e-11	0.0349976	0.0529102	0.661	0.441
rs458373845	7_2695122	778	-5.993e-06	8.32112e-07	0.0002	0.0027	0.338	1.60676e-11	-0.0299667	0.0453233	0.661	0.378
rs135604510	7_2722251	778	7.768e-06	5.1512e-07	0.0002	0.003	0.335	2.68886e-11	0.0517868	0.078522	0.66	0.336
novel_variant (7:2838180)	7_2838180	778	-5.124e-06	3.76066e-07	0.0002	0.0039	0.084	4.03037e-12	-0.0292802	0.0443756	0.66	0.076
rs137096463	7_2842316	778	-6.147e-06	4.93238e-07	0.0002	0.003	0.479	1.88579e-11	-0.0307335	0.0465541	0.66	0.313
rs1115108556	7_2724154	778	-3.923e-06	3.12114e-07	0.0002	0.0038	0.052	1.52679e-12	-0.0196128	0.0297806	0.659	0.043
rs135145505	7_2304476	778	2.577e-06	3.32623e-07	0.0002	0.003	0.38	3.12772e-12	0.0171796	0.0262702	0.654	0.284
rs481648141	7_2695207	778	5.935e-06	2.98804e-07	0.0002	0.0029	0.364	1.62997e-11	0.0296732	0.0455059	0.652	0.199
rs41918687	7_2901651	778	-1.283e-05	1.33439e-05	0.0002	0.004	0.887	3.28677e-11	-0.0641311	0.0992767	0.646	0.764
rs721370163	7_2719622	778	4.797e-06	2.0515e-07	0.0002	0.0041	0.458	1.14257e-11	0.0319811	0.0498181	0.642	0.183
rs715015900	7_2709318	778	-1.882e-05	1.07558e-06	0.0002	0.004	0.052	3.51574e-11	-0.0752918	0.117414	0.641	0.088
rs437086900	7_2704463	778	-5.104e-06	6.06885e-07	0.0002	0.0034	0.461	1.29445e-11	-0.022684	0.0359516	0.631	0.328
novel_variant (7:2896821)	7_2896821	778	1.084e-05	6.34954e-07	0.0002	0.0032	0.068	1.49101e-11	0.0433648	0.0689807	0.629	0.084
rs136525718	7_2491160	778	-6.582e-06	9.41904e-07	0.0002	0.0031	0.335	1.93072e-11	-0.0292553	0.0466646	0.627	0.386
rs471791787	7_2692040	778	1.148e-05	1.58571e-06	0.0002	0.0032	0.371	6.15107e-11	0.0459288	0.0740404	0.62	0.511
novel_variant (7:2905476)	7_2905476	778	-4.909e-06	6.95343e-07	0.0002	0.0112	0.839	6.50154e-12	-0.0196359	0.0316646	0.62	0.191
rs41918652	7_2909955	778	5.172e-06	6.04206e-07	0.0002	0.0111	0.427	1.30862e-11	0.0258589	0.0417901	0.619	0.352
rs136069940	7_2259778	778	9.379e-06	6.44224e-07	0.0002	0.0032	0.445	4.34502e-11	0.041684	0.0674999	0.618	0.36
rs519612931	7_2694192	778	4.096e-06	5.22051e-07	0.0002	0.0028	0.373	7.84685e-12	0.0204789	0.0335949	0.61	0.32
novel_variant (7:2754068)	7_2754068	778	3.946e-06	6.28705e-07	0.0002	0.0031	0.209	5.15607e-12	0.0225487	0.0370486	0.609	0.214
novel_variant (7:2744965)	7_2744965	778	-1.08e-05	5.59098e-07	0.0002	0.0031	0.114	2.36175e-11	-0.0479834	0.0788283	0.609	0.108
rs108938392	7_2756109	778	-9.251e-06	9.24379e-07	0.0002	0.0038	0.788	2.85983e-11	-0.0411159	0.0676895	0.607	0.279
rs456901042	7_2239182	778	-1.4e-05	1.83161e-06	0.0002	0.0036	0.071	2.57408e-11	-0.0559917	0.0922705	0.607	0.17
rs434908912	7_2468434	778	6.604e-06	5.84178e-07	0.0002	0.0033	0.503	2.18081e-11	0.0293527	0.0485964	0.604	0.338
rs721829525	7_2638877	778	-9.093e-06	9.90411e-07	0.0002	0.003	0.09	1.35144e-11	-0.0363713	0.0605048	0.601	0.143
novel_variant (7:2747032)	7_2747032	778	5.667e-06	7.21946e-07	0.0002	0.0032	0.11	6.28584e-12	0.0226687	0.0382356	0.593	0.118
rs133471577	7_2804859	778	3.007e-06	5.60122e-07	0.0002	0.0027	0.408	4.37053e-12	0.0200497	0.0341238	0.588	0.411
rs43495723	7_2736181	778	-7.222e-06	7.11609e-07	0.0002	0.0032	0.67	2.30615e-11	-0.0412714	0.0712574	0.579	0.279
rs136474430	7_2542877	778	5.617e-06	4.84855e-07	0.0002	0.003	0.432	1.54839e-11	0.032098	0.055506	0.578	0.329
rs467835358	7_2677695	778	-6.577e-06	4.96283e-07	0.0002	0.003	0.181	1.2804e-11	-0.0263078	0.0455662	0.577	0.136
rs523106724	7_2697052	778	4.667e-06	5.0464e-07	0.0002	0.0032	0.282	8.83004e-12	0.0207435	0.0361786	0.573	0.263
novel_variant (7:2855781)	7_2855781	778	-9.2e-06	6.51256e-07	0.0002	0.0031	0.099	1.51632e-11	-0.0459985	0.0802396	0.573	0.12
rs455999450	7_2701576	778	4.629e-06	7.6201e-07	0.0002	0.004	0.395	1.0245e-11	0.0231462	0.0404519	0.572	0.366
rs520793731	7_2693381	778	-7.785e-06	6.62318e-07	0.0002	0.0035	0.151	1.54982e-11	-0.0345992	0.0607424	0.57	0.181
rs436751718	7_2733547	778	-4.548e-06	4.49121e-07	0.0002	0.0026	0.537	1.02876e-11	-0.0202143	0.0356186	0.568	0.279
rs441798520	7_2704332	778	-7.822e-06	1.12807e-06	0.0002	0.0035	0.084	9.39187e-12	-0.0446969	0.0787589	0.568	0.177
rs136980833	7_2873243	778	5.133e-06	8.29443e-07	0.0002	0.0026	0.207	8.64494e-12	0.0256664	0.0454358	0.565	0.304
rs517680093	7_2777246	778	7.479e-06	1.24947e-06	0.0002	0.0035	0.085	8.68332e-12	0.0373941	0.0664984	0.562	0.223
rs723594166	7_2243394	778	-3.038e-06	2.84197e-07	0.0002	0.0031	0.144	2.27577e-12	-0.0151924	0.0270314	0.562	0.092
rs480728618	7_2698363	778	9.68e-06	6.66121e-07	0.0002	0.0036	0.361	4.32138e-11	0.0483985	0.0862954	0.561	0.377
novel_variant (7:2627654)	7_2627654	778	-6.585e-06	5.83054e-07	0.0002	0.0028	0.152	1.12e-11	-0.0292667	0.0524763	0.558	0.186
rs43493238	7_2131816	778	4.389e-06	4.0601e-07	0.0002	0.0027	0.246	7.14686e-12	0.0250789	0.0450741	0.556	0.23
rs719986061	7_2743276	778	-3.28e-06	3.02612e-07	0.0002	0.0032	0.373	5.02973e-12	-0.0187406	0.0337169	0.556	0.183
rs136699683	7_2723626	778	-4.39e-06	5.1362e-07	0.0002	0.0043	0.458	9.56849e-12	-0.0219501	0.0397034	0.553	0.301
rs525459682	7_2677614	778	-3.922e-06	9.02227e-07	0.0002	0.003	0.181	4.55301e-12	-0.0174308	0.0316458	0.551	0.231
novel_variant (7:2748426)	7_2748426	778	-4.316e-06	5.08295e-07	0.0002	0.003	0.176	5.40055e-12	-0.0191815	0.03484	0.551	0.13
rs477941009	7_2691313	778	6.993e-06	6.56723e-07	0.0002	0.003	0.15	1.24885e-11	0.0466209	0.085262	0.547	0.252
rs518194412	7_2687912	778	1.437e-05	1.45226e-06	0.0002	0.0028	0.083	3.1344e-11	0.0574857	0.10677	0.538	0.212
rs469129412	7_2736785	778	-5.858e-06	2.19125e-06	0.0002	0.0036	0.317	1.48536e-11	-0.0260357	0.0484815	0.537	0.42
rs135136437	7_2240366	778	-7.114e-06	4.38682e-07	0.0002	0.0034	0.458	2.51268e-11	-0.0316177	0.0593667	0.533	0.27
rs446457880	7_2855778	778	-8.471e-06	8.59122e-07	0.0002	0.003	0.102	1.31551e-11	-0.0338826	0.0637044	0.532	0.128
rs134335506	7_2316606	778	-3.321e-06	3.03676e-07	0.0002	0.0028	0.5	5.51438e-12	-0.0189769	0.0361268	0.525	0.268
novel_variant (7:2743923)	7_2743923	778	-5.416e-06	4.31366e-07	0.0002	0.003	0.178	8.5828e-12	-0.0270778	0.0517233	0.524	0.129
rs110506840	7_2380929	778	-5.767e-06	5.84674e-07	0.0002	0.003	0.081	4.95992e-12	-0.0288351	0.055136	0.523	0.1
rs520411334	7_2261750	778	-8.214e-06	5.14113e-07	0.0002	0.0031	0.11	1.3205e-11	-0.0328559	0.0631918	0.52	0.105
rs473729366	7_2687028	778	3.703e-06	2.34168e-07	0.0002	0.0029	0.461	6.8145e-12	0.0246879	0.0475257	0.519	0.22
rs43496537	7_2683634	778	-7.712e-06	7.71947e-07	0.0002	0.003	0.33	2.62951e-11	-0.030849	0.0595368	0.518	0.293
rs524294496	7_2674834	778	-2.29e-06	4.63926e-07	0.0002	0.0032	0.631	2.44178e-12	-0.0114486	0.0222832	0.514	0.233
rs209965362	7_2677053	778	-7.273e-06	1.35425e-06	0.0002	0.0031	0.851	1.34321e-11	-0.0323265	0.0628452	0.514	0.295
rs721793449	7_2772145	778	5.408e-06	4.72199e-07	0.0002	0.0038	0.236	1.05344e-11	0.0240357	0.0468802	0.513	0.199
rs132946558	7_2309950	778	-3.958e-06	8.81592e-07	0.0002	0.0029	0.055	1.62774e-12	-0.0175912	0.0342836	0.513	0.093
rs521019113	7_2677208	778	-7.378e-06	1.23975e-06	0.0002	0.0031	0.181	1.61147e-11	-0.0295137	0.0580948	0.508	0.268
rs41918669	7_2906560	778	-7.341e-06	6.71372e-07	0.0002	0.0109	0.099	9.6544e-12	-0.0326255	0.0643344	0.507	0.138
rs525623371	7_2685871	778	-5.823e-06	5.13001e-07	0.0002	0.0032	0.649	1.54411e-11	-0.0291125	0.0581794	0.5	0.242
rs135115559	7_2722155	778	6.825e-06	1.08517e-06	0.0002	0.003	0.335	2.07552e-11	0.0303325	0.0607912	0.499	0.413
rs456143551	7_2871652	778	-7.301e-06	7.01805e-07	0.0002	0.0034	0.071	7.00265e-12	-0.0292041	0.0588461	0.496	0.081
novel_variant (7:2958064)	7_2958064	778	-3.868e-06	3.61355e-07	0.0002	0.0048	0.071	1.97256e-12	-0.0171927	0.0347204	0.495	0.059
rs716019398	7_2691928	778	-2.002e-06	4.08229e-07	0.0002	0.0033	0.157	1.05894e-12	-0.0100124	0.0203143	0.493	0.154
rs136179981	7_2500957	778	-7.047e-06	9.82314e-07	0.0002	0.0032	0.414	2.40899e-11	-0.0313207	0.0637027	0.492	0.441
novel_variant (7:2748886)	7_2748886	778	-7.275e-06	1.89736e-06	0.0002	0.0029	0.374	2.47912e-11	-0.0363748	0.0739133	0.492	0.376
rs137190324	7_2451776	778	7.033e-06	5.73641e-07	0.0002	0.0033	0.123	1.0673e-11	0.0351634	0.072035	0.488	0.146
rs441800515	7_2695229	778	4.528e-06	7.64577e-07	0.0002	0.003	0.354	9.37679e-12	0.0201248	0.0416499	0.483	0.357
rs134537525	7_2671157	778	5.152e-06	4.63333e-07	0.0002	0.0029	0.241	9.70722e-12	0.0257616	0.0534146	0.482	0.22
novel_variant (7:2748881)	7_2748881	778	-6.325e-06	7.23647e-07	0.0002	0.0029	0.191	1.237e-11	-0.0253019	0.0530299	0.477	0.169
rs1115244065	7_2800156	778	4.573e-06	1.12262e-06	0.0002	0.003	0.32	9.09729e-12	0.0182938	0.038864	0.471	0.401
rs714549092	7_2686629	778	-6.843e-06	1.38198e-06	0.0002	0.0026	0.118	9.7322e-12	-0.0304124	0.0648633	0.469	0.228
rs518791223	7_2261010	778	-3.985e-06	3.80616e-07	0.0002	0.0028	0.101	2.89166e-12	-0.01594	0.0342461	0.465	0.074
rs452883062	7_2811185	778	-1.015e-05	8.66065e-07	0.0002	0.003	0.065	1.2602e-11	-0.045111	0.0972412	0.464	0.097
rs379343692	7_2210935	778	7.019e-06	9.64592e-07	0.0002	0.0034	0.224	1.71446e-11	0.0401067	0.0866396	0.463	0.342
rs443608687	7_2707939	778	-3.941e-06	3.85159e-07	0.0002	0.0032	0.615	7.35402e-12	-0.0225206	0.0492713	0.457	0.237
novel_variant (7:2754487)	7_2754487	778	-3.732e-06	9.81251e-07	0.0002	0.0031	0.076	1.95406e-12	-0.0186595	0.0410826	0.454	0.133
rs109146403	7_2020456	778	-3.335e-06	8.66859e-07	0.0002	0.0036	0.074	1.51553e-12	-0.0148202	0.0327106	0.453	0.123
rs209966218	7_2688883	778	-2.584e-06	4.92464e-07	0.0002	0.0036	0.518	3.33356e-12	-0.0114832	0.0257901	0.445	0.297
rs132674469	7_2985582	778	4.133e-06	5.66178e-07	0.0002	0.0035	0.338	7.64148e-12	0.023618	0.0532162	0.444	0.338
rs109610716	7_2688361	778	-5.306e-06	4.63801e-07	0.0002	0.0039	0.194	8.79588e-12	-0.0235838	0.0536292	0.44	0.168
rs110486813	7_2152440	778	5.677e-06	7.40309e-07	0.0002	0.0026	0.136	7.58113e-12	0.0378499	0.0864222	0.438	0.247
rs446958289	7_2695230	778	4.466e-06	5.36676e-07	0.0002	0.003	0.354	9.12018e-12	0.0178628	0.0411611	0.434	0.261
novel_variant (7:2777476)	7_2777476	778	8.468e-06	6.08221e-07	0.0002	0.0029	0.312	3.07576e-11	0.0376349	0.0868771	0.433	0.174
rs517046688	7_2707777	778	-1.621e-06	3.38996e-07	0.0002	0.0031	0.741	1.00886e-12	-0.00810445	0.0187451	0.432	0.164
rs109060381	7_2688461	778	-4.624e-06	1.01048e-06	0.0002	0.0039	0.38	1.00715e-11	-0.023121	0.0534625	0.432	0.428
rs1115300497	7_2724313	778	2.847e-06	4.55336e-07	0.0002	0.0039	0.052	8.04536e-13	0.0126552	0.0295026	0.429	0.053
rs210790672	7_2688935	778	5.245e-06	9.08413e-07	0.0002	0.0032	0.599	1.32171e-11	0.0262258	0.061211	0.428	0.441
rs526727724	7_2688569	778	4.586e-06	6.0493e-07	0.0002	0.0034	0.574	1.02854e-11	0.0203844	0.0477156	0.427	0.335
rs208382218	7_2691660	778	-4.776e-06	7.24479e-07	0.0002	0.0028	0.167	6.35462e-12	-0.0212265	0.0501074	0.424	0.216
novel_variant (7:2750322)	7_2750322	778	-7.613e-06	6.90813e-07	0.0002	0.0031	0.055	6.02252e-12	-0.0380666	0.0897847	0.424	0.077
rs797375434	7_2738628	778	-4.004e-06	8.0763e-07	0.0002	0.0034	0.212	5.3577e-12	-0.022881	0.0544733	0.42	0.328
novel_variant (7:2747049)	7_2747049	778	-4.635e-06	5.49382e-07	0.0002	0.0031	0.201	6.89613e-12	-0.0206019	0.0495166	0.416	0.151
rs110477728	7_2723187	778	-5.241e-06	9.44805e-07	0.0002	0.003	0.275	1.09511e-11	-0.0232948	0.0561175	0.415	0.361
rs472953767	7_2762375	778	4.864e-06	5.56841e-07	0.0002	0.0029	0.39	1.12584e-11	0.019457	0.0470962	0.413	0.26
rs722586955	7_2691601	778	4.067e-06	5.30922e-07	0.0002	0.0025	0.171	4.69955e-12	0.0203348	0.0493636	0.412	0.201
novel_variant (7:2745472)	7_2745472	778	-4.709e-06	7.06779e-07	0.0002	0.0036	0.211	7.39066e-12	-0.0188371	0.0457473	0.412	0.208
rs433006909	7_2743830	778	3.819e-06	4.32977e-07	0.0002	0.0032	0.071	1.91622e-12	0.0218241	0.0530619	0.411	0.073
rs136432868	7_2842079	778	-2.225e-06	4.45927e-07	0.0002	0.0034	0.165	1.36487e-12	-0.0148307	0.0360979	0.411	0.176
rs715033604	7_2673732	778	2.62e-06	5.1948e-07	0.0002	0.0029	0.144	1.6918e-12	0.013099	0.0319294	0.41	0.143
novel_variant (7:2743293)	7_2743293	778	3.26e-06	4.38855e-07	0.0002	0.0033	0.202	3.42013e-12	0.0144875	0.0369524	0.392	0.127
rs449102903	7_2744978	778	-3.506e-06	9.64866e-07	0.0002	0.0032	0.121	2.62318e-12	-0.0175292	0.0450091	0.389	0.186
rs137199460	7_2717312	778	3.389e-06	4.33961e-07	0.0002	0.0038	0.346	5.19598e-12	0.0193681	0.0505355	0.383	0.272
rs137099889	7_2406141	778	4.38e-06	4.98797e-07	0.0002	0.0034	0.312	8.23023e-12	0.019468	0.0517896	0.376	0.234
rs134856213	7_2818860	778	5.544e-06	1.25803e-06	0.0002	0.0042	0.317	1.33037e-11	0.0246399	0.0662216	0.372	0.445
rs43495711	7_2731821	778	-2.969e-06	5.92428e-07	0.0002	0.0026	0.806	2.75317e-12	-0.0148437	0.0403534	0.368	0.209
rs718788859	7_2691297	778	4.721e-06	4.63396e-07	0.0002	0.003	0.393	1.06294e-11	0.0269758	0.0736102	0.366	0.311
rs523606825	7_2690019	778	-4.496e-06	5.55818e-07	0.0002	0.0035	0.509	1.01033e-11	-0.025691	0.0710625	0.362	0.378
novel_variant (7:2811237)	7_2811237	778	-2.261e-06	3.81194e-07	0.0002	0.0034	0.07	6.62528e-13	-0.01005	0.0279547	0.36	0.053
rs716346730	7_2811111	778	-1.985e-06	4.1769e-07	0.0002	0.0027	0.262	1.52411e-12	-0.0132343	0.0373052	0.355	0.268
rs715406529	7_2687158	778	-2.753e-06	3.80045e-07	0.0002	0.003	0.223	2.62276e-12	-0.0122365	0.0344569	0.355	0.147
rs43496307	7_2676983	778	-4.674e-06	1.34864e-06	0.0002	0.0032	0.851	5.54626e-12	-0.0186952	0.0529351	0.353	0.274
rs519899446	7_2689926	778	-4.48e-06	7.82209e-07	0.0002	0.0034	0.511	1.00295e-11	-0.017919	0.0508627	0.352	0.37
rs526762876	7_2689572	778	4.582e-06	1.0038e-06	0.0002	0.0036	0.506	1.04956e-11	0.0183278	0.0522343	0.351	0.421
rs716012107	7_2546196	778	-2.029e-06	8.73815e-07	0.0002	0.003	0.066	5.0905e-13	-0.0135246	0.0385658	0.351	0.144
rs435856414	7_2999865	778	2.202e-06	4.81685e-07	0.0002	0.0031	0.562	2.38649e-12	0.0125813	0.036078	0.349	0.325
rs136681706	7_2687935	778	-5.059e-06	4.8098e-07	0.0002	0.0025	0.102	4.68098e-12	-0.0202345	0.0579383	0.349	0.096
rs1114913997	7_2983353	778	-7.335e-06	6.19934e-07	0.0002	0.0037	0.105	1.00878e-11	-0.0326002	0.0953164	0.342	0.116
novel_variant (7:2793591)	7_2793591	778	2.832e-06	3.53233e-07	0.0002	0.003	0.142	1.95022e-12	0.0188812	0.0558202	0.338	0.154
rs136037668	7_2155572	778	2.313e-06	7.23758e-07	0.0002	0.0029	0.421	2.60805e-12	0.0132147	0.0392255	0.337	0.429
rs481958444	7_2733643	778	4.229e-06	6.27067e-07	0.0002	0.0028	0.183	5.35452e-12	0.0187975	0.0577632	0.325	0.217
rs134098796	7_2217457	778	3.789e-06	5.31568e-07	0.0002	0.0035	0.052	1.42485e-12	0.0189467	0.0587422	0.323	0.066
rs724076354	7_2724214	778	-3.31e-06	4.08128e-07	0.0002	0.0038	0.301	4.61086e-12	-0.0147114	0.0460258	0.32	0.214
rs717620318	7_2753928	778	4.311e-06	8.43411e-07	0.0002	0.0034	0.052	1.8443e-12	0.0172447	0.0539818	0.319	0.08
rs521543946	7_2689566	778	2.607e-06	4.26355e-07	0.0002	0.0036	0.505	3.3989e-12	0.013037	0.0409625	0.318	0.275
rs718949874	7_2735542	778	5.126e-06	4.84614e-07	0.0002	0.0032	0.212	8.77918e-12	0.0227807	0.0719183	0.317	0.14
novel_variant (7:2811206)	7_2811206	778	2.502e-06	5.65589e-07	0.0002	0.0033	0.05	5.91578e-13	0.0125082	0.0401696	0.311	0.06
rs720758036	7_2777463	778	-1.571e-06	5.00855e-07	0.0002	0.003	0.097	4.31827e-13	-0.00628425	0.0202021	0.311	0.09
rs438050554	7_2777449	778	3.826e-06	3.82968e-07	0.0002	0.0031	0.16	3.92764e-12	0.0218604	0.0707757	0.309	0.133
rs380012224	7_2855920	778	-3.597e-06	5.54106e-07	0.0002	0.003	0.327	5.69786e-12	-0.0205563	0.066537	0.309	0.282
novel_variant (7:2743303)	7_2743303	778	3.102e-06	6.4442e-07	0.0002	0.0031	0.152	2.47862e-12	0.0155109	0.0510609	0.304	0.161
rs109485371	7_2864890	778	-6.515e-06	1.21199e-06	0.0002	0.0066	0.188	1.29858e-11	-0.0260613	0.0858263	0.304	0.319
rs1114909374	7_2754507	778	-4.713e-06	1.1697e-06	0.0002	0.0033	0.055	2.30793e-12	-0.0188519	0.062195	0.303	0.107
rs211514897	7_2688755	778	-3.142e-06	6.07324e-07	0.0002	0.0032	0.509	4.93455e-12	-0.0125679	0.042255	0.297	0.328
rs719234392	7_2754536	778	-5.788e-07	7.86974e-07	0.0002	0.0032	0.238	1.21588e-13	-0.00330741	0.0113122	0.292	0.338
rs1114924342	7_2744948	778	1.939e-06	3.59447e-07	0.0002	0.0028	0.151	9.65481e-13	0.00969438	0.0355291	0.273	0.143
rs110252417	7_2760966	778	-1.925e-06	3.75222e-07	0.0002	0.0039	0.777	1.28178e-12	-0.0096236	0.035868	0.268	0.164
rs718404910	7_2731796	778	2.799e-06	5.10016e-07	0.0002	0.0028	0.537	3.89695e-12	0.0124412	0.0474692	0.262	0.306
novel_variant (7:2838111)	7_2838111	778	2.09e-06	4.55024e-07	0.0002	0.0038	0.162	1.1882e-12	0.00929049	0.035394	0.262	0.117
rs378909475	7_2777471	778	-2.064e-06	8.05084e-07	0.0002	0.003	0.099	7.635e-13	-0.00917487	0.0352968	0.26	0.144
rs718042279	7_2735479	778	-4.166e-06	1.10137e-06	0.0002	0.0033	0.181	5.13804e-12	-0.0166652	0.0642383	0.259	0.295
rs474383287	7_2693255	778	2.953e-06	1.22127e-06	0.0002	0.0036	0.14	2.09428e-12	0.0131256	0.050903	0.258	0.259
novel_variant (7:2743192)	7_2743192	778	-1.477e-06	6.66891e-07	0.0002	0.0038	0.16	5.85662e-13	-0.00656556	0.0254753	0.258	0.156
rs133125103	7_2871741	778	2.737e-06	4.50432e-07	0.0002	0.0029	0.099	1.342e-12	0.0121638	0.0474142	0.257	0.092
rs133037479	7_2630035	778	-3.241e-06	7.84396e-07	0.0002	0.0029	0.249	3.92621e-12	-0.0144062	0.0561599	0.257	0.278
rs133616417	7_2860507	778	-3.82e-06	1.29879e-06	0.0002	0.0065	0.135	3.40343e-12	-0.016976	0.0664921	0.255	0.268
rs43496551	7_2698404	778	-9.992e-07	4.12104e-07	0.0002	0.0038	0.123	2.15072e-13	-0.00499617	0.0197348	0.253	0.127
rs109161505	7_2839104	778	2.616e-06	5.84989e-07	0.0002	0.0038	0.369	3.18682e-12	0.0116259	0.0475046	0.245	0.32
novel_variant (7:2851682)	7_2851682	778	1.573e-06	3.20065e-07	0.0002	0.0033	0.161	6.67367e-13	0.00898724	0.0369187	0.243	0.113
rs433699317	7_2261120	778	-2.952e-06	6.2316e-07	0.0002	0.0031	0.324	3.81638e-12	-0.0131203	0.0539373	0.243	0.3
rs454155434	7_2731815	778	2.435e-06	7.0977e-07	0.0002	0.0028	0.353	2.70971e-12	0.0121749	0.0514534	0.237	0.35
novel_variant (7:2747003)	7_2747003	778	-2.678e-06	1.54891e-06	0.0002	0.0034	0.27	2.82524e-12	-0.0119034	0.0507773	0.234	0.363
rs43501340	7_2379852	778	2.277e-06	5.31553e-07	0.0002	0.003	0.361	2.39282e-12	0.0101201	0.0435702	0.232	0.298
rs717440419	7_2692244	778	-2.058e-06	5.04164e-07	0.0002	0.0033	0.378	1.99216e-12	-0.00914666	0.0395709	0.231	0.283
rs523142162	7_2688565	778	1.3e-06	9.0022e-07	0.0002	0.0033	0.574	8.26096e-13	0.005777	0.0253126	0.228	0.428
rs448261190	7_2897643	778	1.847e-06	5.98162e-07	0.0002	0.0139	0.068	4.32888e-13	0.00923622	0.0407402	0.227	0.096
rs385273112	7_2855758	778	-2.699e-06	6.04449e-07	0.0002	0.003	0.073	9.89472e-13	-0.013494	0.0600049	0.225	0.095
rs110157000	7_2688280	778	-1.311e-06	4.93781e-07	0.0002	0.0039	0.635	7.96893e-13	-0.00582582	0.0264704	0.22	0.245
rs1114455165	7_2898535	778	2.628e-06	1.41065e-06	0.0002	0.0148	0.06	7.81431e-13	0.0150157	0.0694316	0.216	0.187
rs41919177	7_2886418	778	1.961e-06	5.96135e-07	0.0002	0.0031	0.092	6.40017e-13	0.00784342	0.0383697	0.204	0.094
rs450699990	7_2276861	778	1.869e-06	5.58112e-07	0.0002	0.0031	0.317	1.51279e-12	0.00747799	0.0368527	0.203	0.289
rs518977936	7_2693962	778	-2.713e-06	6.02747e-07	0.0002	0.003	0.164	2.02269e-12	-0.0108533	0.0562259	0.193	0.153
rs137506381	7_2575137	778	-2.304e-06	8.99169e-07	0.0002	0.0029	0.069	6.7827e-13	-0.0102403	0.0542871	0.189	0.128
rs132787969	7_2325691	778	-1.209e-06	4.75225e-07	0.0002	0.0027	0.467	7.27823e-13	-0.00604568	0.0329545	0.183	0.295
rs135518811	7_2792638	778	2.289e-06	5.78415e-07	0.0002	0.0028	0.314	2.25741e-12	0.00915531	0.0506749	0.181	0.241
rs136597234	7_2820525	778	-6.199e-07	3.17806e-07	0.0002	0.0044	0.055	3.99336e-14	-0.00354255	0.0196742	0.18	0.046
rs714055541	7_2259625	778	-1.966e-06	5.47084e-07	0.0002	0.0031	0.06	4.37594e-13	-0.00873959	0.0490471	0.178	0.063
rs133993241	7_2753171	778	1.513e-06	4.13878e-07	0.0002	0.0033	0.526	1.14076e-12	0.0086431	0.0487487	0.177	0.093
novel_variant (7:2748389)	7_2748389	778	3.261e-06	9.55573e-07	0.0002	0.0033	0.327	4.68307e-12	0.0163065	0.0926607	0.176	0.328
rs717129046	7_2694253	778	-1.977e-06	5.41427e-07	0.0002	0.0028	0.282	1.58282e-12	-0.00790643	0.0470171	0.168	0.257
rs1115807398	7_2993279	778	-1.512e-06	9.9249e-07	0.0002	0.0034	0.078	3.2799e-13	-0.00672143	0.0409339	0.164	0.124
rs134963625	7_2687437	778	1.656e-06	6.40366e-07	0.0002	0.0033	0.058	2.97538e-13	0.00735825	0.0453153	0.162	0.069
rs378971071	7_2685966	778	-8.977e-07	4.02104e-07	0.0002	0.0032	0.814	2.43907e-13	-0.00448871	0.0277838	0.162	0.163
rs135434208	7_2490515	778	-1.073e-06	6.34207e-07	0.0002	0.0032	0.356	5.28394e-13	-0.00536736	0.033146	0.162	0.339
novel_variant (7:2842058)	7_2842058	778	8.13e-07	5.84868e-07	0.0002	0.0034	0.105	1.23915e-13	0.00406479	0.0252506	0.161	0.132
rs437006408	7_2745483	778	-9.342e-07	2.68565e-07	0.0002	0.0036	0.055	9.06764e-14	-0.00467092	0.0290467	0.161	0.054
novel_variant (7:2748944)	7_2748944	778	1.831e-06	1.1028e-06	0.0002	0.0028	0.613	1.59203e-12	0.00915704	0.0576799	0.159	0.362
rs109222899	7_2698362	778	2.117e-06	3.21236e-07	0.0002	0.0034	0.361	2.06792e-12	0.0084699	0.0535723	0.158	0.192
rs42623271	7_2165184	778	1.662e-06	9.04007e-07	0.0002	0.0031	0.45	1.36717e-12	0.0073859	0.0488745	0.151	0.418
novel_variant (7:2748409)	7_2748409	778	-1.056e-06	5.43805e-07	0.0002	0.003	0.406	5.37362e-13	-0.00422201	0.0290592	0.145	0.167
rs436179717	7_2983444	778	-1.982e-06	6.71322e-07	0.0002	0.0036	0.581	1.91307e-12	-0.00881039	0.0619499	0.142	0.348
rs716943145	7_2768336	778	1.853e-06	8.61128e-07	0.0002	0.0041	0.097	6.00837e-13	0.00926588	0.06561	0.141	0.154
rs110554741	7_2723153	778	2.298e-06	1.24632e-06	0.0002	0.0031	0.484	2.63787e-12	0.00919214	0.065563	0.14	0.469
rs385905041	7_2686282	778	1.174e-06	3.72047e-07	0.0002	0.003	0.764	4.9655e-13	0.00587067	0.0419797	0.14	0.173
rs133606880	7_2878002	778	-1.202e-06	6.39055e-07	0.0002	0.0029	0.183	4.3279e-13	-0.00480973	0.0347163	0.139	0.178
rs208518850	7_2956637	778	-1.169e-06	5.31816e-07	0.0002	0.005	0.183	4.09067e-13	-0.00467605	0.0353724	0.132	0.173
rs135690112	7_2220892	778	1.324e-06	6.2535e-07	0.0002	0.0035	0.092	2.9187e-13	0.00529669	0.0406472	0.13	0.12
rs43500440	7_2533337	778	-8.996e-07	5.27143e-07	0.0002	0.003	0.144	1.99474e-13	-0.00399811	0.0308023	0.13	0.168
rs43492319	7_2114662	778	-1.215e-06	5.13468e-07	0.0002	0.0031	0.416	7.16919e-13	-0.00607409	0.0472977	0.128	0.317
rs109878228	7_2721288	778	1.116e-06	5.54796e-07	0.0002	0.003	0.275	4.96809e-13	0.00496165	0.0389523	0.127	0.253
rs137338423	7_2859615	778	-1.138e-06	7.88632e-07	0.0002	0.0034	0.579	6.31285e-13	-0.00455144	0.0373874	0.122	0.237
rs526923458	7_2737417	778	1.402e-06	6.04436e-07	0.0002	0.0038	0.537	9.7744e-13	0.00560777	0.046189	0.121	0.319
rs1115296012	7_2750405	778	5.863e-07	4.33583e-07	0.0002	0.0036	0.207	1.12759e-13	0.00293129	0.0244394	0.12	0.16
rs210070344	7_2687814	778	-1.103e-06	4.49689e-07	0.0002	0.0034	0.251	4.56958e-13	-0.00735153	0.0625658	0.118	0.27
novel_variant (7:2777443)	7_2777443	778	7.87e-07	3.12071e-07	0.0002	0.0029	0.351	2.82088e-13	0.00524651	0.0504056	0.104	0.129
novel_variant (7:2161531)	7_2161531	778	1.13e-06	1.8971e-06	0.0002	0.003	0.055	1.32657e-13	0.00645672	0.0632277	0.102	0.187
rs720066452	7_2694003	778	-1.185e-06	7.49008e-07	0.0002	0.0031	0.188	4.28128e-13	-0.00473964	0.0471497	0.101	0.237
rs133196950	7_2360821	778	1.271e-06	4.98368e-07	0.0002	0.003	0.463	8.03424e-13	0.00726305	0.081922	0.089	0.338
rs457287684	7_2744857	778	-6.668e-07	3.77651e-07	0.0002	0.0031	0.23	1.57657e-13	-0.00333396	0.0394658	0.084	0.144
rs43496305	7_2676910	778	-5.861e-07	3.20598e-07	0.0002	0.0032	0.23	1.21788e-13	-0.003907	0.0495235	0.079	0.187
rs109835691	7_2687821	778	8.672e-07	7.49534e-07	0.0002	0.0033	0.19	2.31053e-13	0.00346893	0.0485593	0.071	0.219
rs452266621	7_2261168	778	5.176e-07	1.97814e-06	0.0002	0.0029	0.107	5.13431e-14	0.00230058	0.0362002	0.064	0.298
rs109191575	7_2750629	778	-2.223e-07	3.67447e-07	0.0002	0.0034	0.385	2.33971e-14	-0.00148199	0.0238139	0.062	0.276
rs109621872	7_2688109	778	-3.237e-07	1.09637e-06	0.0002	0.0031	0.324	4.5878e-14	-0.00161835	0.027486	0.059	0.451
rs714171815	7_2691097	778	7.863e-07	6.97822e-07	0.0002	0.0032	0.33	2.73437e-13	0.00314517	0.0546393	0.058	0.32
rs720726604	7_2694224	778	-5.243e-07	6.4833e-07	0.0002	0.0028	0.335	1.224e-13	-0.00233025	0.0426007	0.055	0.333
rs521897597	7_2260357	778	-5.754e-07	8.22494e-07	0.0002	0.0033	0.104	6.15349e-14	-0.00230173	0.0449855	0.051	0.138
rs109640364	7_2680621	778	-7.419e-07	9.52407e-07	0.0002	0.0029	0.619	2.59623e-13	-0.00370974	0.0761407	0.049	0.376
rs135497246	7_2845855	778	-2.861e-07	5.27295e-07	0.0002	0.0032	0.322	3.57304e-14	-0.00163466	0.0356837	0.046	0.315
rs135358193	7_2276263	778	3.889e-07	8.4615e-07	0.0002	0.0028	0.38	7.1237e-14	0.00155562	0.0362264	0.043	0.385
rs382710918	7_2855923	778	3.621e-07	4.58674e-07	0.0002	0.0031	0.327	5.77305e-14	0.0018105	0.0423316	0.043	0.223
rs719533035	7_2745064	778	3.439e-07	7.52572e-07	0.0002	0.0035	0.212	3.95187e-14	0.00171947	0.050868	0.034	0.243
rs724051478	7_2639264	778	-3.351e-07	7.14712e-07	0.0002	0.0035	0.097	1.96444e-14	-0.00167543	0.048568	0.034	0.139
rs207558863	7_2674533	778	-3.475e-07	4.69085e-07	0.0002	0.003	0.207	3.96203e-14	-0.00154451	0.0498564	0.031	0.16
rs41920936	7_2755247	778	-2.26e-07	5.77406e-07	0.0002	0.0033	0.442	2.51994e-14	-0.00100445	0.0331742	0.03	0.311
rs1118104989	7_2722092	778	3.572e-07	5.56523e-07	0.0002	0.0029	0.052	1.26623e-14	0.00158765	0.0567793	0.028	0.062
rs134010056	7_2664496	778	-1.403e-07	2.07515e-07	0.0002	0.003	0.23	6.98031e-15	-0.00093536	0.0333059	0.028	0.142
rs209126647	7_2691438	778	-1.492e-07	7.7892e-07	0.0002	0.0026	0.507	1.1123e-14	-0.000852365	0.0319096	0.027	0.48
rs43492293	7_2052885	778	-2.803e-07	6.71842e-07	0.0002	0.004	0.291	3.23924e-14	-0.0014015	0.053353	0.026	0.309
rs468031287	7_2707886	778	-2.391e-07	9.47133e-07	0.0002	0.0031	0.173	1.63396e-14	-0.0010626	0.0470516	0.023	0.248
novel_variant (7:2899887)	7_2899887	778	-1.153e-07	3.3956e-07	0.0002	0.0044	0.401	6.38448e-15	-0.000576525	0.0353717	0.016	0.223
rs722913170	7_2899923	778	-1.481e-07	6.51715e-07	0.0002	0.0043	0.401	1.05328e-14	-0.000592403	0.0425873	0.014	0.305
rs527151845	7_2763585	778	-1.448e-07	6.53665e-07	0.0002	0.003	0.198	6.66463e-15	-0.000643624	0.0591916	0.011	0.207
rs43493314	7_2147112	778	-5.708e-08	7.3824e-07	0.0002	0.0026	0.215	1.0986e-15	-0.00028541	0.0376114	0.008	0.29
rs524292220	7_2261107	778	6.032e-08	4.1877e-07	0.0002	0.0028	0.101	6.62496e-16	0.000344675	0.0626124	0.006	0.112
rs520131002	7_2693516	778	5.221e-08	9.91766e-07	0.0002	0.0033	0.151	7.00026e-16	0.000261039	0.0483651	0.005	0.301
rs522460844	7_2260740	778	-9.115e-06	3.92162e-07	0.0001	0.0031	0.101	1.50939e-11	-0.0729197	0.0733942	0.994	0.131
rs719383407	7_2793727	778	1.482e-06	2.83849e-07	0.0001	0.0033	0.226	7.69298e-13	0.0197663	0.0208653	0.947	0.326
rs1116534139	7_2793633	778	5.565e-06	4.22212e-07	0.0001	0.0031	0.128	6.91463e-12	0.0445226	0.0502002	0.887	0.247
rs43497340	7_2627071	778	5.39e-06	7.80286e-07	0.0001	0.0028	0.136	6.83167e-12	0.0431165	0.0492942	0.875	0.297
rs517646721	7_2261849	778	-4.493e-06	4.3587e-07	0.0001	0.0034	0.084	3.09849e-12	-0.0449277	0.053338	0.842	0.148
rs109733641	7_2707743	778	4.266e-06	2.25166e-07	0.0001	0.0029	0.825	5.26529e-12	0.0341316	0.0464549	0.735	0.129
rs43500490	7_2394874	778	4.517e-06	2.17285e-07	0.0001	0.0034	0.437	1.00385e-11	0.0361323	0.051719	0.699	0.233
rs137825896	7_2877204	778	-3.42e-06	1.92662e-07	0.0001	0.0028	0.173	3.34297e-12	-0.0341979	0.050726	0.674	0.13
rs109864105	7_2688885	778	-3.335e-06	2.50173e-07	0.0001	0.0037	0.695	4.71535e-12	-0.0222341	0.0365482	0.608	0.185
novel_variant (7:2653654)	7_2653654	778	-2.51e-06	3.01763e-07	0.0001	0.0031	0.266	2.46064e-12	-0.0250958	0.0414351	0.606	0.398
rs1115091104	7_2707328	778	-4.903e-06	6.46194e-07	0.0001	0.0027	0.113	4.80305e-12	-0.039225	0.0647519	0.606	0.196
rs109989419	7_2995293	778	5.742e-06	4.84031e-07	0.0001	0.0033	0.317	1.4279e-11	0.0459387	0.076053	0.604	0.352
rs110681552	7_2844035	778	-1.038e-06	9.48672e-08	0.0001	0.0031	0.233	3.8481e-13	-0.0103763	0.0172388	0.602	0.105
rs133235686	7_2457349	778	2.585e-06	1.46348e-07	0.0001	0.0033	0.254	2.53172e-12	0.0206794	0.0411622	0.502	0.139
rs522878234	7_2692657	778	-4.267e-06	3.02605e-07	0.0001	0.0033	0.16	4.88718e-12	-0.0341389	0.0786906	0.434	0.17
rs132726864	7_2688075	778	-9.332e-07	5.56951e-07	0.0001	0.0031	0.648	3.97488e-13	-0.00746583	0.0181456	0.411	0.413
rs109148356	7_2761086	778	1.667e-06	2.65499e-07	0.0001	0.0035	0.783	9.44926e-13	0.0166676	0.0428613	0.389	0.206
rs136298977	7_2686393	778	2.24e-06	3.09739e-07	0.0001	0.0031	0.809	1.55146e-12	0.0179212	0.0517204	0.347	0.192
rs1114245515	7_2729200	778	2.269e-06	6.3107e-07	0.0001	0.0031	0.052	5.1077e-13	0.0151252	0.0496045	0.305	0.095
rs720521294	7_2898317	778	-1.701e-06	6.87941e-07	0.0001	0.0143	0.401	1.38961e-12	-0.0113407	0.0459672	0.247	0.434
rs724023991	7_2694638	778	1.083e-06	2.27142e-07	0.0001	0.0028	0.338	5.24609e-13	0.00866366	0.0435979	0.199	0.213
rs133724220	7_2127207	778	1.499e-06	4.31332e-07	0.0001	0.0029	0.246	8.34045e-13	0.0099952	0.0545921	0.183	0.268
rs109688442	7_2875880	778	-1.18e-06	2.91419e-07	0.0001	0.0026	0.215	4.69103e-13	-0.00943637	0.0543858	0.174	0.201
rs455750378	7_2777380	778	4.573e-07	4.50122e-07	0.0001	0.0036	0.073	2.84092e-14	0.00304864	0.0261559	0.117	0.088
rs717477206	7_2733570	778	5.041e-07	4.39184e-07	0.0001	0.0027	0.183	7.60751e-14	0.00336087	0.0331616	0.101	0.225
rs109020116	7_2721078	778	-4.325e-07	1.7739e-07	0.0001	0.0035	0.223	6.47072e-14	-0.00345961	0.0419032	0.083	0.145
rs516519336	7_2732198	778	-6.589e-08	2.89525e-07	0.0001	0.0026	0.353	1.98441e-15	-0.000527156	0.0209321	0.025	0.261
rs444235516	7_2859649	778	1.842e-07	8.09743e-07	0.0001	0.0037	0.05	3.20844e-15	0.00122821	0.0842244	0.015	0.111
chr_pos = chromosome and position (in Mb) in Bos taurs ARS-UCD1.2 reference genome;
Window = number of the SNP window related to the 2,502 windows found in GenSel analysis;
Effect = posterior mean of the allelic substitution effects;
EfectVar = posterior mean of the variance effects for the locus;
ModelFreq = reflects the proportion of post-burn in realizations that included that particular SNP in the model;
WindowFreq = indicates the proportion of models that included some locus in the window;
GeneFreq = frequency of the B allele (fitted allele, rather than the minor allele frequency);
GenVar = is the marginal contribution of this locus to genetic variance, computed from the allelic frequency and the posterior mean of the substitution effect;
EffectDelta1 = posterior mean effect for only those chains that included the effect in the model (Effect/ModelFreq);
SDDelta1 = standard deviation of the posterior distribution of effects for only those chains that included the effect in the model;
t-like = ratio of the absolute value of EffectDelta1/SDDelta1;
shrink = is the extent of shrinkage in the solution due to treating the effect as random in the mixed models relative to fitting in using least squares.

## Sheet: QTL3_chr21_22Mb
Supplementary Table 4. Individual SNP effects for each relevant QTL associated with the intramuscular fat content (IMF) in a Nellore cattle population.
SNP rs ID	chr_pos	Window	Effect	EffectVar	ModelFreq	WindowFreq	GeneFreq	GenVar	EffectDelta1	SDDelta1	t-like	shrink
rs378744399	21_22515711	2038	-0.001177	0.000198447	0.0044	0.0116	0.835	3.81053e-07	-0.269013	0.313461	0.858	0.766
rs477320393	21_22515426	2038	-0.0008574	9.5935e-05	0.0031	0.0119	0.845	1.92544e-07	-0.276582	0.323003	0.856	0.677
rs438398200	21_22512911	2038	-0.0006132	5.55264e-05	0.0027	0.0105	0.811	1.15271e-07	-0.227109	0.269165	0.844	0.64
rs722334347	21_22504947	2038	-0.0002889	3.38011e-05	0.0018	0.0107	0.768	2.97878e-08	-0.158313	0.194397	0.814	0.706
rs718402597	21_22499707	2038	-0.0004409	6.27158e-05	0.0018	0.0071	0.817	5.81267e-08	-0.248401	0.312565	0.795	0.74
rs721123671	21_22510452	2038	-0.0003422	3.05733e-05	0.0018	0.0106	0.817	3.50104e-08	-0.190103	0.241564	0.787	0.582
rs476238292	21_22512878	2038	-0.0003222	2.88229e-05	0.0017	0.0118	0.816	3.11347e-08	-0.189503	0.23227	0.816	0.592
rs134585413	21_22510694	2038	-0.0002949	4.40341e-05	0.0016	0.0106	0.83	2.45221e-08	-0.187209	0.227211	0.824	0.667
rs208628357	21_22500441	2038	-0.0003475	2.81469e-05	0.0016	0.0082	0.82	3.57013e-08	-0.213838	0.26024	0.822	0.585
rs132933195	21_22512206	2038	-0.0003528	4.12383e-05	0.0016	0.0112	0.841	3.33687e-08	-0.224031	0.278773	0.804	0.634
rs133405857	21_22510653	2038	-0.0002613	2.22165e-05	0.0016	0.0106	0.83	1.92516e-08	-0.163283	0.207099	0.788	0.505
rs137077961	21_22515393	2038	0.0002896	8.52247e-05	0.0015	0.012	0.131	1.91184e-08	0.199748	0.252912	0.79	0.769
rs137344040	21_22513664	2038	-0.0002436	3.22376e-05	0.0015	0.0053	0.825	1.71411e-08	-0.162382	0.215622	0.753	0.613
rs135588321	21_22160901	2038	0.0001215	8.34546e-06	0.0012	0.0046	0.461	7.34128e-09	0.103444	0.129213	0.801	0.541
rs134217277	21_22512500	2038	-0.0002255	1.90098e-05	0.0012	0.0134	0.83	1.43483e-08	-0.187951	0.239826	0.784	0.537
rs132969468	21_22512746	2038	-0.000218	2.5365e-05	0.0012	0.0121	0.829	1.3465e-08	-0.18163	0.2363	0.769	0.608
rs135055178	21_22511453	2038	-0.0001662	1.14728e-05	0.0011	0.0091	0.83	7.78936e-09	-0.154586	0.194365	0.795	0.443
rs137698701	21_22510877	2038	-0.0001561	1.43034e-05	0.0011	0.0098	0.83	6.87038e-09	-0.145181	0.198078	0.733	0.495
rs136509685	21_22511382	2038	-0.0001219	8.14922e-06	0.001	0.0093	0.83	4.18806e-09	-0.121852	0.168977	0.721	0.381
rs135303683	21_22512134	2038	-0.0001139	1.91757e-05	0.001	0.0098	0.841	3.4746e-09	-0.11386	0.162931	0.699	0.562
rs134548820	21_22512833	2038	-0.000132	1.13999e-05	0.001	0.0124	0.827	4.97087e-09	-0.138894	0.198857	0.698	0.473
rs137300318	21_22511002	2038	-0.0001405	1.45144e-05	0.0009	0.0105	0.83	5.56976e-09	-0.156136	0.216635	0.721	0.541
rs135339984	21_22512618	2038	-9.327e-05	5.69603e-06	0.0008	0.013	0.833	2.42361e-09	-0.113056	0.153112	0.738	0.343
rs461183391	21_22513346	2038	-4.864e-05	3.3605e-06	0.0006	0.0094	0.575	1.15611e-09	-0.084594	0.105696	0.8	0.526
rs132805727	21_22154424	2038	-5.114e-05	3.41195e-06	0.0006	0.0052	0.296	1.08944e-09	-0.0818193	0.106147	0.771	0.431
rs133465186	21_22512951	2038	-4.901e-05	3.22094e-06	0.0006	0.0107	0.819	7.12579e-10	-0.0852334	0.114355	0.745	0.32
rs136709598	21_22150421	2038	-3.524e-05	2.33525e-06	0.0006	0.004	0.291	5.11918e-10	-0.0640677	0.0872492	0.734	0.376
rs134297516	21_22151423	2038	-3.971e-05	2.32558e-06	0.0006	0.0038	0.288	6.46529e-10	-0.0690547	0.101753	0.679	0.356
rs1116532738	21_22500442	2038	4.472e-05	3.09979e-06	0.0006	0.0067	0.071	2.63667e-10	0.0745396	0.119025	0.626	0.147
rs516820944	21_22499688	2038	3.557e-05	3.37897e-06	0.0006	0.0058	0.071	1.66739e-10	0.0569049	0.10098	0.564	0.152
novel_variant (21:22446111)	21_22446111	2038	1.782e-05	1.90368e-06	0.0006	0.0031	0.053	3.16723e-11	0.0297061	0.0605731	0.49	0.074
rs723250032	21_22802295	2038	-2.722e-05	4.62295e-06	0.0006	0.0033	0.273	2.9376e-10	-0.0494893	0.102078	0.485	0.545
rs1118189761	21_22511292	2038	4.172e-05	3.27755e-06	0.0005	0.0097	0.071	2.29491e-10	0.0834494	0.103568	0.806	0.176
rs715176899	21_22801205	2038	-3.31e-05	3.13629e-06	0.0005	0.0037	0.267	4.29077e-10	-0.073551	0.0914951	0.804	0.487
rs137679452	21_22515081	2038	4.596e-05	3.23015e-06	0.0005	0.012	0.099	3.7666e-10	0.0875412	0.115599	0.757	0.229
rs135091990	21_22499631	2038	-4.157e-05	3.58281e-06	0.0005	0.0058	0.916	2.64545e-10	-0.0791858	0.110489	0.717	0.212
rs717611743	21_22799048	2038	-2.765e-05	2.40733e-06	0.0005	0.0043	0.267	2.99549e-10	-0.0526755	0.076338	0.69	0.389
rs517535493	21_22798925	2038	2.749e-05	1.75377e-06	0.0005	0.0044	0.275	3.01504e-10	0.0523688	0.0764387	0.685	0.305
rs455417667	21_22499620	2038	4.037e-05	4.11787e-06	0.0005	0.0059	0.071	2.14781e-10	0.0897008	0.136933	0.655	0.224
rs438145083	21_22801218	2038	-2.535e-05	1.62103e-06	0.0005	0.0037	0.79	2.13267e-10	-0.0460999	0.0703606	0.655	0.236
rs133502964	21_22510904	2038	3.04e-05	1.80641e-06	0.0005	0.0106	0.097	1.62064e-10	0.060798	0.0945972	0.643	0.155
rs137271756	21_22158055	2038	-2.837e-05	2.89004e-06	0.0005	0.0047	0.291	3.31742e-10	-0.0540311	0.0989629	0.546	0.424
rs716907832	21_22502876	2038	1.976e-05	2.46401e-06	0.0005	0.0095	0.072	5.21534e-11	0.0395135	0.0774069	0.51	0.142
rs527203010	21_22013852	2038	-1.165e-05	1.02141e-06	0.0005	0.0036	0.084	2.09497e-11	-0.0258873	0.0513222	0.504	0.09
novel_variant (21:22425174)	21_22425174	2038	1.573e-05	9.96779e-07	0.0005	0.0033	0.052	2.41968e-11	0.03495	0.0704167	0.496	0.054
rs521112302	21_22782727	2038	2.508e-05	4.78535e-06	0.0005	0.0032	0.275	2.50828e-10	0.0501539	0.111923	0.448	0.547
rs455094377	21_22798924	2038	-1.043e-05	1.77951e-06	0.0005	0.0044	0.793	3.56755e-11	-0.023184	0.0612142	0.379	0.286
rs135095999	21_22514544	2038	7.814e-06	1.79148e-06	0.0005	0.009	0.097	1.0707e-11	0.0156271	0.0467469	0.334	0.154
rs468821354	21_22801429	2038	-2.712e-05	2.12042e-06	0.0004	0.004	0.79	2.44034e-10	-0.0678058	0.0858163	0.79	0.347
rs133876104	21_22137495	2038	2.565e-05	1.31335e-06	0.0004	0.0032	0.327	2.89633e-10	0.0603479	0.0787377	0.766	0.315
rs41582885	21_22099281	2038	1.373e-05	9.0946e-07	0.0004	0.003	0.416	9.16453e-11	0.0343315	0.0455553	0.754	0.274
rs475112358	21_22502875	2038	2.131e-05	1.26021e-06	0.0004	0.0081	0.072	6.0659e-11	0.0568185	0.0757527	0.75	0.106
rs479062575	21_22784797	2038	-2.491e-05	1.74009e-06	0.0004	0.0036	0.267	2.43049e-10	-0.0664277	0.0926571	0.717	0.392
rs135038449	21_22522667	2038	1.218e-05	8.71286e-07	0.0004	0.0115	0.084	2.29147e-11	0.0348096	0.0488184	0.713	0.108
rs461173636	21_22800070	2038	-1.924e-05	1.41664e-06	0.0004	0.004	0.785	1.24979e-10	-0.05496	0.0799543	0.687	0.299
rs136218842	21_22513817	2038	3.615e-05	2.43963e-06	0.0004	0.0052	0.097	2.29229e-10	0.080341	0.117432	0.684	0.208
rs134843859	21_22953407	2038	1.457e-05	1.09133e-06	0.0004	0.003	0.427	1.03863e-10	0.0364253	0.053642	0.679	0.338
rs439820216	21_22799536	2038	-1.527e-05	1.46021e-06	0.0004	0.004	0.787	7.81043e-11	-0.0359402	0.0533634	0.673	0.269
rs133820032	21_22398930	2038	1.232e-05	1.19695e-06	0.0004	0.0033	0.45	7.51155e-11	0.0289834	0.0436462	0.664	0.326
rs716993634	21_22514933	2038	1.233e-05	1.64531e-06	0.0004	0.0132	0.084	2.34156e-11	0.0328886	0.0504462	0.652	0.147
rs137833921	21_22418195	2038	2.23e-05	1.50849e-06	0.0004	0.0033	0.228	1.74917e-10	0.0524692	0.0821109	0.639	0.264
rs481746260	21_22499766	2038	3.337e-05	2.59825e-06	0.0004	0.0073	0.071	1.46749e-10	0.0834138	0.132152	0.631	0.175
rs519819932	21_22498903	2038	-8.991e-06	7.31675e-07	0.0004	0.0039	0.605	3.86413e-11	-0.0256899	0.04073	0.631	0.269
rs522772922	21_22498656	2038	2.992e-05	2.52784e-06	0.0004	0.0035	0.071	1.17967e-10	0.0703885	0.116173	0.606	0.164
rs481194251	21_22513587	2038	-2.959e-05	3.66459e-06	0.0004	0.0088	0.882	1.81685e-10	-0.0789176	0.133467	0.591	0.362
rs137048723	21_22278290	2038	-3.089e-05	2.26179e-06	0.0004	0.0027	0.181	2.82444e-10	-0.0823733	0.143577	0.574	0.296
rs381917324	21_22514217	2038	2.19e-05	1.57662e-06	0.0004	0.0063	0.079	6.96288e-11	0.0584008	0.102288	0.571	0.136
rs136501760	21_22371137	2038	-1.393e-05	1.27798e-06	0.0004	0.0031	0.403	9.34004e-11	-0.039804	0.069733	0.571	0.383
novel_variant (21:22301670)	21_22301670	2038	-7.134e-06	1.75238e-06	0.0004	0.003	0.351	2.319e-11	-0.0190246	0.0344358	0.552	0.244
novel_variant (21:22499404)	21_22499404	2038	4.093e-05	3.76535e-06	0.0004	0.006	0.053	1.67059e-10	0.090966	0.168613	0.539	0.158
rs524240688	21_22802116	2038	-7.783e-06	7.87904e-07	0.0004	0.0037	0.793	1.98548e-11	-0.0207548	0.0387176	0.536	0.182
rs438660547	21_22799273	2038	-1.109e-05	2.22134e-06	0.0004	0.0043	0.259	4.72559e-11	-0.0260936	0.0496946	0.525	0.354
rs526864644	21_22801893	2038	-1.028e-05	1.36559e-06	0.0004	0.0038	0.262	4.09087e-11	-0.0257118	0.0496483	0.518	0.274
rs471062133	21_22799118	2038	-1.045e-05	1.74632e-06	0.0004	0.0041	0.793	3.5808e-11	-0.0278724	0.0582899	0.478	0.318
rs521483014	21_22801866	2038	-8.142e-06	1.49527e-06	0.0004	0.004	0.793	2.17285e-11	-0.0232629	0.0517246	0.45	0.3
rs135023787	21_22209651	2038	-1.013e-05	1.90766e-06	0.0004	0.0039	0.066	1.26978e-11	-0.027019	0.0606254	0.446	0.121
novel_variant (21:22159832)	21_22159832	2038	1.055e-05	1.07867e-06	0.0004	0.0047	0.066	1.38195e-11	0.0281355	0.0745691	0.377	0.075
rs717831521	21_22236123	2038	7.936e-06	1.69583e-06	0.0004	0.0027	0.106	1.1938e-11	0.0186724	0.0530167	0.352	0.174
rs435996890	21_22800259	2038	-1.047e-05	1.9701e-06	0.0004	0.0039	0.793	3.59541e-11	-0.0261837	0.0778171	0.336	0.329
rs134792362	21_22498167	2038	8.051e-06	1.33579e-06	0.0004	0.0033	0.076	9.09538e-12	0.0214704	0.0640411	0.335	0.111
rs433938358	21_22799072	2038	-5.894e-06	8.25097e-07	0.0004	0.0043	0.793	1.1387e-11	-0.0157177	0.0548891	0.286	0.188
rs109439128	21_22545560	2038	4.307e-06	1.02457e-06	0.0004	0.01	0.202	5.97098e-12	0.0123057	0.0432019	0.285	0.204
rs133138155	21_22415720	2038	3.742e-06	7.15881e-07	0.0004	0.0034	0.086	2.21025e-12	0.00997857	0.0473846	0.211	0.085
rs137272432	21_22990406	2038	1.515e-06	9.97049e-07	0.0004	0.004	0.463	1.14092e-12	0.0033659	0.0327769	0.103	0.276
rs723501319	21_22515176	2038	-1.095e-06	5.67911e-07	0.0004	0.0118	0.238	4.34638e-13	-0.003129	0.0305927	0.102	0.15
rs41972918	21_22012320	2038	-1.433e-06	1.19814e-06	0.0004	0.0036	0.086	3.24265e-13	-0.00358318	0.0494385	0.072	0.107
rs525656948	21_22001027	2038	-1.091e-06	1.12516e-06	0.0004	0.0036	0.437	5.85722e-13	-0.00272727	0.0427106	0.064	0.314
rs714379066	21_22301387	2038	4.926e-07	9.55232e-07	0.0004	0.0031	0.142	5.8999e-14	0.00140745	0.0386267	0.036	0.185
rs717844361	21_22801705	2038	9.603e-06	8.82554e-07	0.0003	0.0039	0.178	2.70201e-11	0.0274382	0.0340272	0.806	0.172
rs137427684	21_22185461	2038	-1.205e-05	7.46036e-07	0.0003	0.0042	0.312	6.22339e-11	-0.0481804	0.0619508	0.778	0.309
rs135599502	21_22155760	2038	-1.622e-05	1.12044e-06	0.0003	0.005	0.314	1.13375e-10	-0.0589837	0.0792787	0.744	0.377
rs134170192	21_22154486	2038	-1.643e-05	1.03374e-06	0.0003	0.005	0.327	1.18944e-10	-0.0657309	0.0910996	0.722	0.371
rs109017830	21_22278858	2038	-8.501e-06	8.9163e-07	0.0003	0.0028	0.186	2.187e-11	-0.0309122	0.044255	0.699	0.194
rs519710622	21_22301376	2038	-4.532e-06	4.62335e-07	0.0003	0.003	0.668	9.11089e-12	-0.018126	0.0262976	0.689	0.224
rs135925166	21_22499935	2038	-2.475e-05	1.25164e-06	0.0003	0.0073	0.916	9.37503e-11	-0.0989926	0.14546	0.681	0.169
rs134644219	21_22500049	2038	-4.591e-05	4.97622e-06	0.0003	0.0086	0.916	3.22649e-10	-0.131176	0.194877	0.673	0.346
rs526136869	21_22425067	2038	-5.896e-06	4.37151e-07	0.0003	0.0034	0.172	9.90074e-12	-0.0214396	0.0318937	0.672	0.114
rs720992764	21_22802440	2038	-1.831e-05	8.1889e-07	0.0003	0.0032	0.246	1.2448e-10	-0.0563375	0.0887752	0.635	0.253
rs136664364	21_22499959	2038	-1.901e-05	2.85252e-06	0.0003	0.0073	0.916	5.53166e-11	-0.063367	0.100874	0.628	0.267
rs475561186	21_22799974	2038	-9.886e-06	1.35205e-06	0.0003	0.004	0.788	3.26002e-11	-0.0329537	0.0528053	0.624	0.334
rs434603746	21_22174195	2038	-1.241e-05	1.32048e-06	0.0003	0.0042	0.313	6.61528e-11	-0.0381759	0.062609	0.61	0.351
rs136145331	21_22267396	2038	-1.649e-05	8.93167e-07	0.0003	0.0026	0.193	8.47356e-11	-0.0599521	0.0982203	0.61	0.209
rs110470833	21_22030621	2038	1.343e-05	9.85052e-07	0.0003	0.0035	0.092	3.0034e-11	0.0383785	0.0642339	0.597	0.107
novel_variant (21:22150501)	21_22150501	2038	9.813e-06	6.49529e-07	0.0003	0.0039	0.178	2.82115e-11	0.0356828	0.0601481	0.593	0.184
novel_variant (21:22442305)	21_22442305	2038	1.228e-05	1.33198e-06	0.0003	0.0032	0.059	1.66411e-11	0.0377766	0.0654956	0.577	0.106
rs456587656	21_22802253	2038	-8.368e-06	7.72291e-07	0.0003	0.0033	0.793	2.29511e-11	-0.0304288	0.0544322	0.559	0.225
rs109308473	21_22078323	2038	9.862e-06	8.32174e-07	0.0003	0.003	0.241	3.55642e-11	0.0328731	0.0590346	0.557	0.23
rs718207891	21_22152402	2038	8.181e-06	2.26171e-06	0.0003	0.0041	0.18	1.97675e-11	0.0272708	0.0494393	0.552	0.405
rs722467841	21_22511205	2038	1.602e-05	1.64979e-06	0.0003	0.0097	0.076	3.61369e-11	0.0457808	0.0856576	0.534	0.145
novel_variant (21:22302599)	21_22302599	2038	-9.48e-06	1.19336e-06	0.0003	0.0026	0.058	9.79777e-12	-0.0291703	0.0577457	0.505	0.082
rs210742272	21_22789114	2038	-8.627e-06	5.62992e-07	0.0003	0.004	0.102	1.36774e-11	-0.0287579	0.059717	0.482	0.078
rs137597104	21_22152597	2038	-8.612e-06	8.5588e-07	0.0003	0.0043	0.073	1.00754e-11	-0.0264982	0.0562034	0.471	0.079
novel_variant (21:22107362)	21_22107362	2038	5.314e-06	8.59808e-07	0.0003	0.0029	0.062	3.29896e-12	0.019322	0.0412458	0.468	0.076
rs133575853	21_22532646	2038	5.88e-06	7.38833e-07	0.0003	0.0112	0.11	6.76599e-12	0.0195987	0.0425498	0.461	0.121
rs133624792	21_22505494	2038	1.395e-05	1.13501e-06	0.0003	0.0103	0.107	3.72893e-11	0.0464997	0.109221	0.426	0.165
rs519311168	21_22123966	2038	6.667e-06	9.10519e-07	0.0003	0.0032	0.298	1.85956e-11	0.0222245	0.0530243	0.419	0.264
rs134948762	21_22023020	2038	5.2e-06	1.10372e-06	0.0003	0.0034	0.435	1.32881e-11	0.0173331	0.0415674	0.417	0.393
rs110663273	21_22901787	2038	5.892e-06	1.36842e-06	0.0003	0.0027	0.283	1.40796e-11	0.0196397	0.0473032	0.415	0.368
rs136599672	21_22428411	2038	6.713e-06	7.4409e-07	0.0003	0.0033	0.099	8.07352e-12	0.0223763	0.0545797	0.41	0.12
rs134730122	21_22088877	2038	4.275e-06	9.37318e-07	0.0003	0.0028	0.369	8.51021e-12	0.0155442	0.0389813	0.399	0.346
rs438279435	21_22798871	2038	-4.078e-06	1.04578e-06	0.0003	0.0042	0.793	5.45031e-12	-0.0135927	0.0347493	0.391	0.262
rs720678276	21_22797737	2038	3.516e-06	8.18408e-07	0.0003	0.0041	0.092	2.06317e-12	0.0127858	0.0339575	0.377	0.103
rs379449619	21_22009744	2038	-5.098e-06	1.40906e-06	0.0003	0.0035	0.247	9.67198e-12	-0.0169943	0.0451986	0.376	0.327
novel_variant (21:22302597)	21_22302597	2038	5.029e-06	1.74443e-06	0.0003	0.0028	0.063	2.98923e-12	0.0154723	0.0429365	0.36	0.119
rs1115370773	21_22107482	2038	2.887e-06	7.14727e-07	0.0003	0.0031	0.053	8.30923e-13	0.00888285	0.0248864	0.357	0.055
rs448780000	21_22801280	2038	-6.447e-06	6.64297e-07	0.0003	0.0037	0.787	1.39148e-11	-0.0214906	0.0635389	0.338	0.192
rs720073086	21_22107376	2038	4.642e-06	7.9173e-07	0.0003	0.0031	0.225	7.50639e-12	0.018569	0.0554775	0.335	0.234
rs111015032	21_22917877	2038	3.089e-06	1.59376e-06	0.0003	0.0025	0.293	3.95602e-12	0.0102983	0.0323717	0.318	0.41
rs383310968	21_22301597	2038	-3.75e-06	9.58877e-07	0.0003	0.003	0.115	2.87145e-12	-0.0115372	0.0374752	0.308	0.142
rs717620699	21_22499249	2038	-8.123e-06	1.15542e-06	0.0003	0.0059	0.592	3.18791e-11	-0.0249945	0.0821299	0.304	0.392
rs135124437	21_22033908	2038	6.632e-06	9.15555e-07	0.0003	0.0034	0.11	8.60915e-12	0.0265292	0.0876967	0.303	0.178
rs134819571	21_22081078	2038	2.926e-06	9.62487e-07	0.0003	0.003	0.301	3.60282e-12	0.00975311	0.0331375	0.294	0.31
rs134628224	21_22941767	2038	3.657e-06	7.96165e-07	0.0003	0.0025	0.249	4.99707e-12	0.0121894	0.0425048	0.287	0.249
rs136708069	21_22752402	2038	-4.542e-06	1.13263e-06	0.0003	0.0031	0.196	6.51013e-12	-0.0139753	0.0524488	0.266	0.248
novel_variant (21:22302614)	21_22302614	2038	-3.646e-06	1.04195e-06	0.0003	0.0026	0.489	6.64321e-12	-0.0112183	0.0524489	0.214	0.019
rs441224267	21_22235996	2038	4.305e-06	1.14861e-06	0.0003	0.0027	0.125	4.05838e-12	0.0156558	0.0771343	0.203	0.248
rs481184715	21_22302227	2038	2.441e-06	7.51704e-07	0.0003	0.0029	0.055	6.21782e-13	0.008136	0.040079	0.203	0.07
rs136347815	21_22662520	2038	-3.059e-06	1.06306e-06	0.0003	0.0028	0.503	4.67777e-12	-0.0101957	0.0505127	0.202	0.417
rs137819525	21_22066483	2038	3.887e-06	1.21407e-06	0.0003	0.0033	0.316	6.52959e-12	0.0129553	0.0645758	0.201	0.38
rs137790616	21_22254225	2038	3.025e-06	1.7207e-06	0.0003	0.0028	0.539	4.54665e-12	0.0100828	0.0504517	0.2	0.487
rs132953525	21_22499086	2038	6.153e-06	1.88804e-06	0.0003	0.0043	0.089	6.15587e-12	0.0175801	0.0886045	0.198	0.179
rs524345481	21_22446552	2038	-4.08e-06	1.06737e-06	0.0003	0.003	0.184	4.98879e-12	-0.0116577	0.0600284	0.194	0.195
rs110549549	21_22405507	2038	2.724e-06	9.56801e-07	0.0003	0.0035	0.102	1.36012e-12	0.00907896	0.0495623	0.183	0.16
rs523461186	21_22445532	2038	2.648e-06	1.00753e-06	0.0003	0.0031	0.403	3.37441e-12	0.00962811	0.054601	0.176	0.367
rs722351338	21_22236161	2038	-2.928e-06	7.97567e-07	0.0003	0.0027	0.09	1.40865e-12	-0.0106471	0.0639057	0.167	0.105
rs436057180	21_22802168	2038	-1.617e-06	6.56749e-07	0.0003	0.0035	0.807	8.16142e-13	-0.00646878	0.0424341	0.152	0.2
rs135526279	21_22367384	2038	-2.055e-06	8.36838e-07	0.0003	0.0029	0.262	1.63262e-12	-0.00685086	0.0451157	0.152	0.25
rs1118197528	21_22302236	2038	-2.776e-06	1.05642e-06	0.0003	0.0029	0.063	9.10798e-13	-0.00925228	0.0615608	0.15	0.086
rs136915789	21_22092110	2038	1.399e-06	6.2474e-07	0.0003	0.0029	0.17	5.52971e-13	0.00559723	0.0397433	0.141	0.185
rs385456215	21_22302586	2038	1.548e-06	9.1502e-07	0.0003	0.003	0.16	6.43706e-13	0.00515899	0.0408198	0.126	0.164
rs108943899	21_22100738	2038	-1.6e-06	6.02512e-07	0.0003	0.0029	0.139	6.11874e-13	-0.0058185	0.0480807	0.121	0.147
rs41969798	21_22601039	2038	1.942e-06	1.08033e-06	0.0003	0.0028	0.221	1.29891e-12	0.00647209	0.0564733	0.115	0.304
rs136542955	21_22478641	2038	8.502e-07	6.27821e-07	0.0003	0.0034	0.259	2.77538e-13	0.00340063	0.0362835	0.094	0.236
rs461779707	21_22108996	2038	-5.426e-07	1.00395e-06	0.0003	0.0028	0.125	6.447e-14	-0.00197323	0.0250516	0.079	0.174
rs719008433	21_22235145	2038	-7.79e-07	4.46652e-07	0.0003	0.0031	0.123	1.30481e-13	-0.0028328	0.0407534	0.07	0.123
rs110205514	21_22531247	2038	-6.903e-07	2.47311e-06	0.0003	0.0113	0.374	2.23182e-13	-0.00251003	0.0549946	0.046	0.623
rs464197612	21_22342006	2038	-2.601e-07	8.52978e-07	0.0003	0.0029	0.181	2.00516e-14	-0.000945906	0.0384484	0.025	0.208
rs715119920	21_22235297	2038	9.627e-08	7.18678e-07	0.0003	0.003	0.055	9.67366e-16	0.000320913	0.0425501	0.008	0.067
rs718787596	21_22304768	2038	-1.04e-05	6.17773e-07	0.0002	0.0025	0.511	5.40091e-11	-0.0415823	0.0504468	0.824	0.304
rs135093809	21_22983164	2038	1.038e-05	7.24458e-07	0.0002	0.0038	0.463	5.36281e-11	0.0692292	0.0843088	0.821	0.453
rs719014948	21_22841696	2038	-6.364e-06	3.4152e-07	0.0002	0.0031	0.257	1.54705e-11	-0.0363664	0.0448031	0.812	0.23
rs476896311	21_22800324	2038	-1.019e-05	6.64273e-07	0.0002	0.0038	0.79	3.44639e-11	-0.0407703	0.0504216	0.809	0.219
rs455011971	21_22511811	2038	-7.873e-06	4.32628e-07	0.0002	0.0098	0.168	1.73135e-11	-0.0393673	0.0511999	0.769	0.139
rs134547826	21_22480707	2038	1.378e-05	6.62199e-07	0.0002	0.0032	0.246	7.048e-11	0.0612327	0.081246	0.754	0.233
rs136860086	21_22678072	2038	-6.235e-06	6.59893e-07	0.0002	0.0026	0.49	1.94321e-11	-0.0249419	0.0359331	0.694	0.346
rs433998774	21_22801723	2038	-9.587e-06	7.07918e-07	0.0002	0.0039	0.793	3.0126e-11	-0.0383485	0.0575617	0.666	0.227
novel_variant (21:22426086)	21_22426086	2038	1.162e-05	5.73512e-07	0.0002	0.0033	0.063	1.59682e-11	0.0516542	0.0778474	0.664	0.078
rs133949209	21_22147541	2038	-8.288e-06	7.79839e-07	0.0002	0.0036	0.43	3.36716e-11	-0.0368368	0.0578097	0.637	0.38
rs109458523	21_22764618	2038	1.065e-05	8.81395e-07	0.0002	0.003	0.217	3.85468e-11	0.0473135	0.0744041	0.636	0.285
rs719961164	21_22505384	2038	9.649e-06	5.33311e-07	0.0002	0.0115	0.076	1.31042e-11	0.0428842	0.0696737	0.616	0.085
rs715264398	21_22426856	2038	5.634e-06	5.60534e-07	0.0002	0.0032	0.15	8.10444e-12	0.0250379	0.0415955	0.602	0.156
rs136205835	21_22547229	2038	-6.815e-06	5.54245e-07	0.0002	0.0072	0.44	2.28856e-11	-0.030289	0.0507866	0.596	0.313
rs109003407	21_22407987	2038	8.236e-06	8.5353e-07	0.0002	0.0035	0.077	9.63654e-12	0.0329424	0.0556961	0.591	0.122
rs714832053	21_22841854	2038	1.762e-06	4.40058e-07	0.0002	0.0028	0.154	8.08687e-13	0.0100688	0.017214	0.585	0.18
rs133698402	21_22262944	2038	5.766e-06	1.29344e-06	0.0002	0.0028	0.427	1.62682e-11	0.0384424	0.0658616	0.584	0.58
novel_variant (21:22301685)	21_22301685	2038	3.965e-06	8.40921e-07	0.0002	0.0029	0.199	5.01521e-12	0.0226555	0.0389	0.582	0.247
novel_variant (21:22302594)	21_22302594	2038	-4.937e-06	5.65052e-07	0.0002	0.0028	0.453	1.20781e-11	-0.0246831	0.0435329	0.567	0.075
rs523748211	21_22513650	2038	5.787e-06	9.75579e-07	0.0002	0.0076	0.081	5.00946e-12	0.023149	0.0424499	0.545	0.131
rs135603430	21_22435066	2038	3.647e-06	4.54273e-07	0.0002	0.0034	0.387	6.31493e-12	0.016211	0.0297209	0.545	0.251
rs722198583	21_22301623	2038	6.093e-06	5.34753e-07	0.0002	0.0029	0.118	7.73038e-12	0.0304635	0.0566788	0.537	0.116
rs133931384	21_22513159	2038	1.923e-05	3.64567e-06	0.0002	0.0104	0.082	5.59452e-11	0.109874	0.206706	0.532	0.412
novel_variant (21:22425675)	21_22425675	2038	1.325e-05	8.41725e-07	0.0002	0.0033	0.065	2.124e-11	0.058895	0.111755	0.527	0.114
rs135536990	21_22693814	2038	4.61e-06	4.72356e-07	0.0002	0.0029	0.194	6.64005e-12	0.0307363	0.0602445	0.51	0.23
rs110898388	21_22097728	2038	2.759e-06	5.7641e-07	0.0002	0.0028	0.398	3.64702e-12	0.0183925	0.037385	0.492	0.382
rs385330578	21_22235506	2038	6.194e-06	5.03973e-07	0.0002	0.003	0.109	7.43042e-12	0.0247761	0.0525089	0.472	0.1
rs110307945	21_22973556	2038	-2.634e-06	4.2698e-07	0.0002	0.0033	0.322	3.02963e-12	-0.0131707	0.027885	0.472	0.244
rs519522501	21_22236162	2038	-2.102e-06	2.95907e-07	0.0002	0.0028	0.507	2.20957e-12	-0.0120137	0.0254958	0.471	0.246
rs715294423	21_22304494	2038	-5.313e-06	1.09166e-06	0.0002	0.0025	0.117	5.83214e-12	-0.0265626	0.0586215	0.453	0.223
rs517394821	21_22300914	2038	-3.306e-06	4.04392e-07	0.0002	0.0029	0.513	5.4618e-12	-0.0165307	0.0371918	0.444	0.257
rs470020777	21_22302760	2038	-4.164e-06	3.69215e-07	0.0002	0.0026	0.141	4.19621e-12	-0.0208203	0.0491389	0.424	0.137
rs133883130	21_22716422	2038	2.11e-06	4.51607e-07	0.0002	0.003	0.241	1.62739e-12	0.010548	0.0252621	0.418	0.211
rs110874157	21_22943777	2038	4.313e-06	1.19812e-06	0.0002	0.0027	0.241	6.80163e-12	0.0191681	0.0511489	0.375	0.369
rs133208682	21_22301001	2038	-5.758e-06	5.11375e-07	0.0002	0.003	0.309	1.41638e-11	-0.0230332	0.0632962	0.364	0.236
rs722291877	21_22841828	2038	3.623e-06	3.75376e-07	0.0002	0.0029	0.064	1.57548e-12	0.0207012	0.0575684	0.36	0.063
rs136352695	21_22230538	2038	1.956e-06	3.35313e-07	0.0002	0.0038	0.398	1.8329e-12	0.0130389	0.0367464	0.355	0.248
rs516418079	21_22446613	2038	-3.197e-06	6.27668e-07	0.0002	0.0032	0.34	4.58633e-12	-0.0159861	0.0455824	0.351	0.298
rs136009380	21_22140465	2038	2.139e-06	9.50017e-07	0.0002	0.0035	0.071	6.01088e-13	0.0095069	0.0275814	0.345	0.12
rs456735940	21_22304907	2038	3.5e-06	4.98568e-07	0.0002	0.0025	0.123	2.63845e-12	0.0199991	0.0627186	0.319	0.145
rs137277215	21_22139572	2038	2.479e-06	4.26805e-07	0.0002	0.0035	0.199	1.95899e-12	0.0141664	0.044881	0.316	0.198
rs133723689	21_22966004	2038	2.06e-06	2.58016e-07	0.0002	0.0032	0.38	2.00027e-12	0.0137349	0.0464477	0.296	0.22
novel_variant (21:22302517)	21_22302517	2038	-2.3e-06	4.18873e-07	0.0002	0.0029	0.063	6.25467e-13	-0.0131439	0.0446207	0.295	0.063
rs472626972	21_22235596	2038	-1.995e-06	4.88515e-07	0.0002	0.0028	0.116	8.16469e-13	-0.00886886	0.0340729	0.26	0.134
rs521561544	21_22442943	2038	-2.107e-06	5.25559e-07	0.0002	0.0031	0.373	2.07583e-12	-0.00936403	0.0362134	0.259	0.277
rs136917596	21_22548295	2038	2.099e-06	6.3907e-07	0.0002	0.003	0.455	2.18544e-12	0.00839598	0.0339068	0.248	0.32
rs135727961	21_22104557	2038	1.747e-06	5.76822e-07	0.0002	0.0029	0.207	1.00308e-12	0.00998245	0.0403189	0.248	0.259
rs134833051	21_22611113	2038	2.283e-06	8.76356e-07	0.0002	0.0027	0.49	2.60403e-12	0.010145	0.0420837	0.241	0.419
rs721428563	21_22304508	2038	2.338e-06	1.15664e-06	0.0002	0.0025	0.162	1.48018e-12	0.0133581	0.0606243	0.22	0.321
rs723799379	21_22514128	2038	-1.383e-06	4.28054e-07	0.0002	0.0054	0.081	2.86145e-13	-0.00790371	0.0361097	0.219	0.086
rs524252526	21_22841811	2038	1.08e-06	5.90635e-07	0.0002	0.0028	0.137	2.75126e-13	0.00479922	0.0243494	0.197	0.159
rs719234938	21_22303033	2038	2.845e-06	9.7852e-07	0.0002	0.0026	0.142	1.96841e-12	0.012646	0.0648901	0.195	0.257
rs41970777	21_22728931	2038	-1.615e-06	7.76978e-07	0.0002	0.003	0.463	1.29717e-12	-0.00922881	0.0557481	0.166	0.463
novel_variant (21:22302637)	21_22302637	2038	1.38e-06	3.85359e-07	0.0002	0.0026	0.139	4.55543e-13	0.00788308	0.0522731	0.151	0.117
rs109187230	21_22380807	2038	5.376e-07	3.54887e-07	0.0002	0.0033	0.071	3.7969e-14	0.00307205	0.0253193	0.121	0.082
rs381713284	21_22305262	2038	9.769e-07	1.21331e-06	0.0002	0.0028	0.309	4.07684e-13	0.00434193	0.0471939	0.092	0.441
rs436992339	21_22108580	2038	-1.043e-06	6.90893e-07	0.0002	0.0029	0.355	4.9856e-13	-0.00521534	0.0602672	0.087	0.324
rs133245548	21_22479915	2038	3.153e-07	6.5234e-07	0.0002	0.0034	0.296	4.14344e-14	0.00157642	0.0405382	0.039	0.29
rs383821659	21_22174220	2038	3.825e-07	6.11128e-07	0.0002	0.0043	0.12	3.08123e-14	0.00169983	0.0492133	0.035	0.135
novel_variant (21:22302596)	21_22302596	2038	-2.188e-07	4.2853e-07	0.0002	0.0028	0.136	1.12824e-14	-0.00109423	0.041607	0.026	0.108
rs518124714	21_22466695	2038	7.385e-06	4.45327e-07	0.0001	0.0032	0.089	8.82006e-12	0.0590775	0.0961553	0.614	0.139
rs133452465	21_22069020	2038	-7.749e-06	1.04332e-06	0.0001	0.0031	0.403	2.88965e-11	-0.0516597	0.119739	0.431	0.519
rs137564256	21_22919563	2038	1.56e-06	1.56067e-07	0.0001	0.0025	0.23	8.62546e-13	0.0207952	0.0545787	0.381	0.188
rs378957112	21_22242887	2038	8.608e-07	1.17742e-07	0.0001	0.0028	0.226	2.58944e-13	0.0114772	0.0351186	0.327	0.167
rs716885271	21_22800154	2038	3.354e-07	5.10869e-07	0.0001	0.0039	0.176	3.25821e-14	0.00335421	0.0506755	0.066	0.283
chr_pos = chromosome and position (in Mb) in Bos taurs ARS-UCD1.2 reference genome;
Window = number of the SNP window related to the 2,502 windows found in GenSel analysis;
Effect = posterior mean of the allelic substitution effects;
EfectVar = posterior mean of the variance effects for the locus;
ModelFreq = reflects the proportion of post-burn in realizations that included that particular SNP in the model;
WindowFreq = indicates the proportion of models that included some locus in the window;
GeneFreq = frequency of the B allele (fitted allele, rather than the minor allele frequency);
GenVar = is the marginal contribution of this locus to genetic variance, computed from the allelic frequency and the posterior mean of the substitution effect;
EffectDelta1 = posterior mean effect for only those chains that included the effect in the model (Effect/ModelFreq);
SDDelta1 = standard deviation of the posterior distribution of effects for only those chains that included the effect in the model;
t-like = ratio of the absolute value of EffectDelta1/SDDelta1;
shrink = is the extent of shrinkage in the solution due to treating the effect as random in the mixed models relative to fitting in using least squares.

## Sheet: QTL4_chr7_81Mb
Supplementary Table 4. Individual SNP effects for each relevant QTL associated with the intramuscular fat content (IMF) in a Nellore cattle population.
SNP rs ID	chr_pos	Window	Effect	EffectVar	ModelFreq	WindowFreq	GeneFreq	GenVar	EffectDelta1	SDDelta1	t-like	shrink
rs43523405	7_81174306	857	0.00128	0.000139633	0.0056	0.0283	0.293	6.79508e-07	0.228648	0.263047	0.869	0.784
rs43524490	7_81163596	857	0.0007813	7.42237e-05	0.0035	0.0289	0.28	2.46208e-07	0.226476	0.254337	0.89	0.739
rs43524451	7_81183333	857	0.0006871	6.55238e-05	0.0034	0.0182	0.249	1.76417e-07	0.202087	0.231428	0.873	0.695
rs43525602	7_81136608	857	0.0005136	4.81899e-05	0.0031	0.0118	0.33	1.16598e-07	0.164338	0.192143	0.855	0.72
rs43524493	7_81162593	857	0.0005019	4.70417e-05	0.003	0.0282	0.322	1.09991e-07	0.16456	0.196052	0.839	0.708
rs43524435	7_81179686	857	0.0004158	3.51472e-05	0.0028	0.0235	0.322	7.54744e-08	0.149824	0.186013	0.805	0.666
rs43523419	7_81175733	857	0.0005126	6.00237e-05	0.0027	0.03	0.33	1.16142e-07	0.191609	0.218575	0.877	0.789
rs134251459	7_81149548	857	0.0004446	3.83586e-05	0.0026	0.021	0.309	8.44004e-08	0.169374	0.200192	0.846	0.692
rs43523429	7_81178790	857	0.000392	3.48999e-05	0.0026	0.0247	0.322	6.70801e-08	0.15371	0.188994	0.813	0.683
rs43524467	7_81171137	857	0.0004153	3.84544e-05	0.0025	0.0268	0.322	7.53065e-08	0.167798	0.201294	0.834	0.709
rs43525565	7_81142109	857	0.0004176	4.50844e-05	0.0024	0.0208	0.309	7.44664e-08	0.17401	0.208101	0.836	0.742
rs43523402	7_81173616	857	0.0002814	2.11451e-05	0.0021	0.0281	0.338	3.54244e-08	0.134007	0.160232	0.836	0.642
rs43523398	7_81203156	857	0.0002609	1.98692e-05	0.0019	0.0148	0.348	3.08902e-08	0.141014	0.166937	0.845	0.655
rs43525608	7_81135890	857	0.0001837	1.12357e-05	0.0017	0.0097	0.319	1.46573e-08	0.111331	0.130616	0.852	0.513
rs43524498	7_81161218	857	0.0002393	1.58703e-05	0.0017	0.0262	0.317	2.47957e-08	0.13875	0.164759	0.842	0.588
rs136228630	7_81176647	857	0.0002437	1.97612e-05	0.0016	0.0277	0.317	2.56962e-08	0.147668	0.178892	0.825	0.649
rs43525587	7_81137933	857	0.0001318	9.06456e-06	0.0013	0.0128	0.338	7.77145e-09	0.103379	0.133089	0.777	0.54
rs43525554	7_81143554	857	0.0001074	7.66324e-06	0.0012	0.0202	0.332	5.1225e-09	0.0876962	0.11275	0.778	0.51
rs43523397	7_81204033	857	0.0001251	6.45571e-06	0.001	0.015	0.28	6.3121e-09	0.119149	0.139031	0.857	0.449
rs43525574	7_81141112	857	9.93e-05	6.29608e-06	0.001	0.019	0.338	4.41105e-09	0.10453	0.130362	0.802	0.523
rs132796301	7_81210672	857	0.0001798	2.01713e-05	0.001	0.0133	0.191	9.99954e-09	0.179845	0.226296	0.795	0.666
rs137755351	7_81250479	857	6.215e-05	4.26168e-06	0.0008	0.0036	0.316	1.66903e-09	0.0753356	0.101187	0.745	0.459
rs110088610	7_81223228	857	6.389e-05	5.02647e-06	0.0007	0.0047	0.264	1.58805e-09	0.088131	0.11501	0.766	0.481
rs110548890	7_81192758	857	6.456e-05	5.77507e-06	0.0007	0.0158	0.356	1.91138e-09	0.0890527	0.118361	0.752	0.575
rs43523379	7_81218151	857	4.007e-05	3.51835e-06	0.0007	0.0056	0.241	5.87215e-10	0.061651	0.0856064	0.72	0.405
rs43525578	7_81140070	857	2.632e-05	2.02579e-06	0.0007	0.0163	0.427	3.38886e-10	0.0389901	0.0638248	0.611	0.368
rs109794000	7_81452864	857	4.765e-05	2.88671e-06	0.0006	0.0045	0.202	7.30736e-10	0.0794112	0.102058	0.778	0.344
rs137629665	7_81025272	857	5.116e-05	5.26523e-06	0.0006	0.0045	0.307	1.11317e-09	0.0930128	0.121908	0.763	0.563
rs134836772	7_81723006	857	-4.625e-05	3.40148e-06	0.0006	0.004	0.466	1.06441e-09	-0.0739942	0.0975063	0.759	0.464
rs43523383	7_81215809	857	6.82e-05	6.08037e-06	0.0006	0.0072	0.283	1.88631e-09	0.113662	0.150609	0.755	0.598
rs136911810	7_81494542	857	5.146e-05	3.36399e-06	0.0006	0.0044	0.416	1.28695e-09	0.0823375	0.110035	0.748	0.511
rs133790490	7_81266133	857	3.182e-05	2.18984e-06	0.0006	0.0031	0.262	3.91457e-10	0.0530413	0.0733311	0.723	0.35
rs41967336	7_81999643	857	5.819e-05	3.91244e-06	0.0006	0.0038	0.115	6.90078e-10	0.105791	0.154901	0.683	0.27
rs136210210	7_81035157	857	2.918e-05	2.31291e-06	0.0006	0.0048	0.458	4.22647e-10	0.0507463	0.0782594	0.648	0.4
rs43527662	7_81048575	857	3.737e-05	3.51909e-06	0.0006	0.0049	0.186	4.22734e-10	0.0597988	0.0941984	0.635	0.334
rs41656125	7_81085770	857	-2.526e-05	2.57757e-06	0.0006	0.0033	0.209	2.11235e-10	-0.0439252	0.0720033	0.61	0.32
rs109162871	7_81897671	857	1.571e-05	1.3333e-06	0.0006	0.0042	0.12	5.23005e-11	0.0273266	0.0584956	0.467	0.123
rs42123228	7_81549002	857	5.204e-05	4.67264e-06	0.0005	0.0036	0.194	8.4593e-10	0.109554	0.139389	0.786	0.487
rs29023251	7_81261176	857	3.834e-05	2.22306e-06	0.0005	0.0036	0.249	5.49375e-10	0.076685	0.103515	0.741	0.385
rs208043042	7_81953425	857	1.797e-05	1.19118e-06	0.0005	0.0037	0.853	8.11411e-11	0.0359365	0.0486796	0.738	0.156
rs43525614	7_81132919	857	3.19e-05	1.97213e-06	0.0005	0.0087	0.194	3.17812e-10	0.0607552	0.0875558	0.694	0.279
rs41618552	7_81946015	857	4.328e-05	3.15113e-06	0.0005	0.0041	0.173	5.35435e-10	0.0824377	0.121369	0.679	0.306
rs43065313	7_81007897	857	2.503e-05	3.04118e-06	0.0005	0.0041	0.147	1.5682e-10	0.052705	0.0797919	0.661	0.321
rs135560123	7_81755558	857	1.948e-05	1.92808e-06	0.0005	0.0039	0.139	9.06654e-11	0.0354137	0.0542136	0.653	0.221
rs109995543	7_81742989	857	1.943e-05	1.76134e-06	0.0005	0.0043	0.353	1.72603e-10	0.0409132	0.0637823	0.641	0.348
rs133563183	7_81028481	857	4.249e-05	3.80636e-06	0.0005	0.0047	0.304	7.63343e-10	0.0809244	0.127876	0.633	0.497
rs109491550	7_81683206	857	1.822e-05	1.73061e-06	0.0005	0.004	0.071	4.39143e-11	0.0383603	0.0630641	0.608	0.107
rs110175794	7_81890577	857	3.075e-05	2.14134e-06	0.0005	0.004	0.123	2.04074e-10	0.0647407	0.109948	0.589	0.188
rs41968202	7_81910612	857	2.247e-05	1.78443e-06	0.0005	0.0043	0.11	9.8858e-11	0.0428086	0.0752116	0.569	0.141
rs133809598	7_81057371	857	2.239e-05	2.58298e-06	0.0005	0.0042	0.202	1.61349e-10	0.0447782	0.0822058	0.545	0.353
rs41656117	7_81297203	857	3.064e-05	2.70348e-06	0.0005	0.0035	0.157	2.47957e-10	0.0583666	0.109006	0.535	0.311
rs137832731	7_81729918	857	1.799e-05	1.5277e-06	0.0005	0.0042	0.17	9.14325e-11	0.0359868	0.0684056	0.526	0.214
rs110827327	7_81394226	857	-1.49e-05	2.22132e-06	0.0005	0.0034	0.261	8.5642e-11	-0.0283903	0.0675833	0.42	0.336
rs43529321	7_81362259	857	7.246e-06	1.50912e-06	0.0005	0.0035	0.403	2.5264e-11	0.0161012	0.0401619	0.401	0.354
rs109590148	7_81891772	857	1.333e-05	3.21117e-06	0.0005	0.0043	0.125	3.87649e-11	0.0280632	0.0761513	0.369	0.25
rs109401082	7_81342474	857	-8.515e-06	1.94928e-06	0.0005	0.0035	0.196	2.28802e-11	-0.017926	0.0521354	0.344	0.264
rs110469446	7_81326177	857	-5.218e-06	1.12874e-06	0.0005	0.0038	0.301	1.14597e-11	-0.0115962	0.0364647	0.318	0.247
novel_variant (7:81270834)	7_81270834	857	-1.06e-05	1.2375e-06	0.0005	0.0033	0.068	1.41647e-11	-0.0223255	0.0738886	0.302	0.077
rs718469306	7_81272095	857	4.552e-06	1.22166e-06	0.0005	0.0035	0.428	1.01423e-11	0.00958235	0.0404059	0.237	0.31
rs466924950	7_81303131	857	-2.851e-06	1.53811e-06	0.0005	0.0041	0.078	1.16545e-12	-0.00633501	0.0401485	0.158	0.109
rs461540872	7_81274831	857	2.249e-06	1.00093e-06	0.0005	0.003	0.063	5.95698e-13	0.00473501	0.0426791	0.111	0.063
rs518111825	7_81265143	857	1.343e-06	1.79254e-06	0.0005	0.0034	0.401	8.66185e-13	0.00282746	0.0342463	0.083	0.402
rs43526488	7_81053599	857	2.112e-05	1.48917e-06	0.0004	0.0045	0.186	1.34993e-10	0.0528001	0.0648865	0.814	0.255
rs43527665	7_81049802	857	2.073e-05	1.74596e-06	0.0004	0.0049	0.202	1.3838e-10	0.0518358	0.0639643	0.81	0.318
rs43348677	7_81767456	857	1.465e-05	1.1953e-06	0.0004	0.0039	0.419	1.04552e-10	0.0418706	0.0524242	0.799	0.338
rs108952684	7_81521780	857	3.178e-05	3.13041e-06	0.0004	0.0041	0.211	3.36203e-10	0.0847381	0.109525	0.774	0.456
rs42123193	7_81564812	857	2.241e-05	2.04545e-06	0.0004	0.0036	0.094	8.57209e-11	0.0560199	0.0735588	0.762	0.19
rs137471493	7_81487811	857	2.803e-05	1.86547e-06	0.0004	0.0048	0.205	2.56226e-10	0.0747342	0.100087	0.747	0.332
rs109613365	7_81697106	857	2.702e-05	1.98365e-06	0.0004	0.0037	0.081	1.08839e-10	0.0635647	0.0858309	0.741	0.161
rs134191322	7_81412441	857	2.919e-05	1.43448e-06	0.0004	0.0042	0.298	3.56776e-10	0.0686811	0.0969486	0.708	0.346
rs110961900	7_81255273	857	1.515e-05	1.686e-06	0.0004	0.0035	0.183	6.87274e-11	0.0378815	0.0539826	0.702	0.301
rs134970943	7_81483428	857	1.845e-05	1.16054e-06	0.0004	0.0049	0.298	1.425e-10	0.0461187	0.0671534	0.687	0.318
rs135558122	7_81405926	857	-1.988e-05	1.34076e-06	0.0004	0.0037	0.461	1.96376e-10	-0.046775	0.0681731	0.686	0.344
rs134555998	7_81321099	857	2.107e-05	1.25568e-06	0.0004	0.004	0.461	2.20621e-10	0.0602023	0.0881237	0.683	0.388
rs43529796	7_81305837	857	1.69e-05	1.6677e-06	0.0004	0.004	0.374	1.33717e-10	0.042251	0.062194	0.679	0.396
rs134003891	7_81884067	857	2.999e-05	1.79273e-06	0.0004	0.0039	0.157	2.38087e-10	0.0749641	0.112536	0.666	0.225
rs134369942	7_81605432	857	2.256e-05	1.22888e-06	0.0004	0.0035	0.089	8.25202e-11	0.0563948	0.0847535	0.665	0.15
rs134401437	7_81692441	857	-2.569e-05	3.47009e-06	0.0004	0.004	0.484	3.29541e-10	-0.0604359	0.090972	0.664	0.602
rs132798689	7_81661081	857	1.693e-05	1.48892e-06	0.0004	0.004	0.377	1.34671e-10	0.0451528	0.0688012	0.656	0.428
rs137077331	7_81583743	857	1.567e-05	1.32314e-06	0.0004	0.0036	0.225	8.56196e-11	0.0417742	0.063968	0.653	0.285
rs41969046	7_81888483	857	2.115e-05	1.32698e-06	0.0004	0.0039	0.157	1.18422e-10	0.049759	0.0766442	0.649	0.173
rs137629959	7_81420443	857	1.545e-05	1.22647e-06	0.0004	0.0042	0.298	9.9902e-11	0.0411893	0.0637053	0.647	0.339
rs135857784	7_81669121	857	2.027e-05	1.47381e-06	0.0004	0.0039	0.066	5.04602e-11	0.0477005	0.0745034	0.64	0.097
rs134645771	7_81470909	857	2.111e-05	1.416e-06	0.0004	0.0047	0.28	1.79669e-10	0.0496635	0.07791	0.637	0.332
rs136415541	7_81608032	857	1.994e-05	1.78746e-06	0.0004	0.0036	0.105	7.45738e-11	0.0531822	0.0848825	0.627	0.225
rs43527680	7_81051107	857	2.667e-05	5.16046e-06	0.0004	0.0046	0.202	2.28966e-10	0.0627551	0.100633	0.624	0.55
rs133939812	7_81713442	857	1.623e-05	1.19905e-06	0.0004	0.004	0.194	8.22657e-11	0.0405702	0.0657665	0.617	0.228
rs134624146	7_81351602	857	1.271e-05	1.20079e-06	0.0004	0.0034	0.442	7.96667e-11	0.0298995	0.0487725	0.613	0.341
rs41968168	7_81977262	857	1.508e-05	1.21328e-06	0.0004	0.0033	0.076	3.20272e-11	0.0402257	0.0667312	0.603	0.103
rs134228880	7_81748789	857	1.313e-05	1.08483e-06	0.0004	0.0042	0.178	5.04833e-11	0.0328354	0.0552409	0.594	0.205
rs137336751	7_81370872	857	1.25e-05	1.01568e-06	0.0004	0.0033	0.23	5.54001e-11	0.0357125	0.0601444	0.594	0.276
rs136261147	7_81491727	857	1.999e-05	1.49917e-06	0.0004	0.0046	0.202	1.28613e-10	0.0533046	0.0901596	0.591	0.288
rs110278646	7_81893070	857	1.986e-05	1.23493e-06	0.0004	0.0042	0.107	7.55765e-11	0.0529592	0.0907466	0.584	0.136
rs43526462	7_81103607	857	-1.365e-05	1.57777e-06	0.0004	0.0033	0.257	7.10451e-11	-0.032111	0.0557501	0.576	0.291
rs110527685	7_81495076	857	1.567e-05	1.43784e-06	0.0004	0.0042	0.283	9.9599e-11	0.0391768	0.0699945	0.56	0.349
rs42975116	7_81863526	857	-1.289e-05	1.54341e-06	0.0004	0.0033	0.153	4.29459e-11	-0.0343615	0.0640949	0.536	0.23
rs43523426	7_81177833	857	-2.38e-05	2.19397e-06	0.0004	0.0261	0.121	1.2088e-10	-0.0679967	0.12855	0.529	0.235
rs718975661	7_81139359	857	-1.284e-05	1.33112e-06	0.0004	0.0151	0.11	3.23205e-11	-0.0366777	0.0699126	0.525	0.206
rs133796717	7_81922799	857	1.386e-05	1.4281e-06	0.0004	0.0041	0.346	8.69327e-11	0.0346595	0.0661926	0.524	0.342
rs108971606	7_81134083	857	5.897e-06	1.02057e-06	0.0004	0.0091	0.205	1.13432e-11	0.0157245	0.0309419	0.508	0.205
rs135420087	7_81226661	857	6.312e-06	8.08501e-07	0.0004	0.0041	0.351	1.81456e-11	0.0168316	0.0340631	0.494	0.27
rs136137831	7_81326759	857	-1.072e-05	1.14065e-06	0.0004	0.0039	0.466	5.71764e-11	-0.0306241	0.0654756	0.468	0.352
rs433408512	7_81274280	857	1.081e-05	2.18676e-06	0.0004	0.0027	0.08	1.71209e-11	0.0288283	0.0628821	0.458	0.166
rs135602165	7_81633765	857	1.449e-05	1.84702e-06	0.0004	0.0037	0.092	3.49285e-11	0.034084	0.0759855	0.449	0.158
rs134093543	7_81429689	857	9.526e-06	1.25223e-06	0.0004	0.0044	0.317	3.92796e-11	0.0224145	0.0502118	0.446	0.335
rs133376415	7_81317866	857	-8.914e-06	1.17016e-06	0.0004	0.0042	0.45	3.9339e-11	-0.0222857	0.0516547	0.431	0.344
rs42975846	7_81847356	857	7.634e-06	9.63174e-07	0.0004	0.0033	0.254	2.2079e-11	0.0203563	0.0483863	0.421	0.234
rs461579390	7_81272202	857	6.637e-06	1.32597e-06	0.0004	0.0034	0.076	6.18002e-12	0.0156159	0.0373632	0.418	0.1
rs133403463	7_81325191	857	-1.421e-05	1.5653e-06	0.0004	0.0038	0.071	2.65453e-11	-0.033447	0.0806878	0.415	0.116
rs110092339	7_81499379	857	7.997e-06	1.03013e-06	0.0004	0.0042	0.144	1.57641e-11	0.0228486	0.0586177	0.39	0.145
rs714321671	7_81296702	857	-6.836e-06	6.8844e-07	0.0004	0.0035	0.05	4.41762e-12	-0.0170904	0.0464887	0.368	0.04
rs110551503	7_81127463	857	1.173e-05	1.24367e-06	0.0004	0.0036	0.186	4.16491e-11	0.0312831	0.0854455	0.366	0.235
rs134804899	7_81070796	857	6.744e-06	9.0058e-07	0.0004	0.0039	0.389	2.16242e-11	0.0168595	0.0471147	0.358	0.287
rs108992862	7_81950830	857	6.039e-06	1.47613e-06	0.0004	0.0038	0.168	1.01724e-11	0.0172539	0.0526791	0.328	0.259
rs133194536	7_81790824	857	-6.158e-06	1.19325e-06	0.0004	0.0032	0.141	9.20496e-12	-0.0153945	0.0494293	0.311	0.151
rs524419677	7_81242519	857	5.732e-06	1.30917e-06	0.0004	0.0034	0.315	1.41712e-11	0.0152856	0.0508479	0.301	0.363
rs135590679	7_81700275	857	4.332e-06	1.16101e-06	0.0004	0.004	0.088	3.02737e-12	0.0101934	0.0358075	0.285	0.121
rs446925342	7_81302944	857	6.185e-06	1.52389e-06	0.0004	0.004	0.078	5.48642e-12	0.0154632	0.0575222	0.269	0.119
rs137206602	7_81629618	857	5.369e-06	1.76956e-06	0.0004	0.0037	0.361	1.33022e-11	0.0126324	0.0478228	0.264	0.395
rs109588489	7_81350803	857	3.333e-06	6.68436e-07	0.0004	0.0034	0.204	3.61128e-12	0.00888922	0.0371363	0.239	0.149
rs43526456	7_81107683	857	2.496e-06	1.10467e-06	0.0004	0.0034	0.209	2.06313e-12	0.00713173	0.032385	0.22	0.243
rs109516625	7_81346030	857	-4.119e-06	1.09024e-06	0.0004	0.0036	0.18	5.00606e-12	-0.0109852	0.0514753	0.213	0.194
rs110080401	7_81119236	857	3.901e-06	9.53871e-07	0.0004	0.0035	0.353	6.95534e-12	0.00975287	0.0465103	0.21	0.306
rs137544883	7_81612235	857	3.137e-06	1.14794e-06	0.0004	0.0037	0.12	2.08402e-12	0.0083641	0.0444175	0.188	0.17
rs43526463	7_81101966	857	2.554e-06	7.88859e-07	0.0004	0.0033	0.06	7.38252e-13	0.00729745	0.039899	0.183	0.059
rs41968191	7_81987748	857	-3.9e-06	1.02311e-06	0.0004	0.0041	0.081	2.26802e-12	-0.0091759	0.0622715	0.147	0.097
rs723923801	7_81272949	857	1.429e-06	8.0294e-07	0.0004	0.003	0.569	1.00089e-12	0.00408158	0.0314345	0.13	0.283
rs441561788	7_81272147	857	-1.314e-06	7.48947e-07	0.0004	0.0035	0.489	8.62871e-13	-0.00375431	0.0287895	0.13	0.28
rs136339715	7_81622237	857	1.509e-06	9.55474e-07	0.0004	0.0038	0.283	9.24104e-13	0.00431274	0.0336553	0.128	0.301
rs137808894	7_81475800	857	-2.626e-06	9.56964e-07	0.0004	0.0047	0.114	1.39451e-12	-0.00617891	0.0492382	0.125	0.13
rs720283637	7_81401674	857	-1.868e-06	1.12128e-06	0.0004	0.0036	0.342	1.57209e-12	-0.00467104	0.0436535	0.107	0.304
rs717460558	7_81273129	857	1.492e-06	7.56247e-07	0.0004	0.003	0.076	3.12201e-13	0.00426198	0.0510705	0.083	0.075
rs109359448	7_81987119	857	1.838e-06	1.58766e-06	0.0004	0.0039	0.084	5.18835e-13	0.00459615	0.0609886	0.075	0.138
rs134933693	7_81991038	857	-1.131e-06	2.02248e-06	0.0004	0.0039	0.081	1.90894e-13	-0.00323252	0.0454853	0.071	0.179
rs207990619	7_81272553	857	-1.111e-06	7.81054e-07	0.0004	0.0034	0.575	6.03419e-13	-0.00296314	0.0435681	0.068	0.266
rs133292971	7_81440602	857	-7.53e-07	1.14887e-06	0.0004	0.0045	0.236	2.04543e-13	-0.00167333	0.0414667	0.04	0.218
rs714798977	7_81271568	857	5.33e-07	1.20139e-06	0.0004	0.0035	0.054	2.92501e-14	0.00142127	0.0383323	0.037	0.069
rs133209327	7_81695395	857	1.486e-05	5.64922e-07	0.0003	0.0037	0.351	1.00586e-10	0.0457251	0.0622136	0.735	0.211
rs133914803	7_81651198	857	1.15e-05	1.19461e-06	0.0003	0.004	0.099	2.3713e-11	0.0418348	0.05907	0.708	0.174
rs136050796	7_81646665	857	1.356e-05	8.74308e-07	0.0003	0.0039	0.065	2.24937e-11	0.0493108	0.0700828	0.704	0.091
rs133040038	7_81936045	857	2.138e-05	2.27909e-06	0.0003	0.0042	0.173	1.30649e-10	0.0610828	0.087627	0.697	0.322
rs134329608	7_81496918	857	1.5e-05	1.25343e-06	0.0003	0.0041	0.292	9.2934e-11	0.042851	0.0615407	0.696	0.366
rs41595517	7_81408575	857	1.788e-05	1.14162e-06	0.0003	0.0036	0.173	9.12781e-11	0.0510868	0.0753556	0.678	0.235
rs136326958	7_81319552	857	9.33e-06	9.24974e-07	0.0003	0.0041	0.469	4.33526e-11	0.0287077	0.0435858	0.659	0.334
rs720702412	7_81273272	857	-1.291e-05	2.04382e-06	0.0003	0.0031	0.063	1.96935e-11	-0.0516274	0.0858764	0.601	0.178
rs43526506	7_81056848	857	1.298e-05	1.13932e-06	0.0003	0.0042	0.236	6.07174e-11	0.0472128	0.0794092	0.595	0.308
rs457766545	7_81273668	857	7.533e-06	6.21301e-07	0.0003	0.0029	0.078	8.13748e-12	0.0251095	0.0423509	0.593	0.073
rs134594933	7_81076689	857	1.047e-05	1.25864e-06	0.0003	0.0037	0.322	4.78302e-11	0.029904	0.0515687	0.58	0.337
rs41656116	7_81297790	857	-8.366e-06	7.66615e-07	0.0003	0.0037	0.34	3.14277e-11	-0.0278876	0.0486443	0.573	0.269
rs42975106	7_81869211	857	2.49e-05	1.48276e-06	0.0003	0.0037	0.079	8.97131e-11	0.0711339	0.125005	0.569	0.131
rs110271397	7_81271582	857	6.169e-06	8.51874e-07	0.0003	0.0036	0.469	1.89568e-11	0.0205633	0.0364975	0.563	0.351
rs43525619	7_81130933	857	1.605e-05	9.10649e-07	0.0003	0.0088	0.211	8.5723e-11	0.0534855	0.0963755	0.555	0.256
rs135103319	7_81593139	857	1.378e-05	1.39022e-06	0.0003	0.0035	0.222	6.55881e-11	0.0423989	0.0773885	0.548	0.321
rs137537350	7_81693670	857	1.811e-05	1.85897e-06	0.0003	0.0038	0.081	4.8891e-11	0.0658408	0.121764	0.541	0.211
rs384550313	7_81273373	857	-6.267e-06	6.47446e-07	0.0003	0.003	0.743	1.49841e-11	-0.0227907	0.0428768	0.532	0.252
rs42123851	7_81559991	857	1.196e-05	1.15049e-06	0.0003	0.0036	0.112	2.83686e-11	0.0368148	0.0700261	0.526	0.173
rs109557718	7_81111119	857	8.992e-06	1.15619e-06	0.0003	0.0035	0.099	1.44878e-11	0.0256927	0.0496921	0.517	0.142
novel_variant (7:81271433)	7_81271433	857	-6.329e-06	6.69073e-07	0.0003	0.0035	0.068	5.08198e-12	-0.0194747	0.0383296	0.508	0.071
rs41967391	7_81957721	857	2.655e-06	7.17829e-07	0.0003	0.0035	0.175	2.03972e-12	0.0106219	0.0211693	0.502	0.213
rs465421663	7_81236847	857	-5.68e-06	7.18257e-07	0.0003	0.0038	0.438	1.58816e-11	-0.0227206	0.0457223	0.497	0.375
rs43527642	7_81044458	857	1.045e-05	9.54472e-07	0.0003	0.0049	0.308	4.65331e-11	0.0321523	0.064866	0.496	0.311
rs137460533	7_81776442	857	-6.953e-06	9.51233e-07	0.0003	0.0037	0.314	2.08297e-11	-0.0213927	0.0436894	0.49	0.295
rs136534530	7_81542861	857	-5.924e-06	5.25359e-07	0.0003	0.0036	0.092	5.84107e-12	-0.0197458	0.0404254	0.488	0.073
rs134836640	7_81635419	857	1.131e-05	1.60168e-06	0.0003	0.0038	0.099	2.29076e-11	0.0376917	0.0780044	0.483	0.203
rs136636092	7_81066975	857	4.098e-06	7.42341e-07	0.0003	0.004	0.089	2.72326e-12	0.0149015	0.031091	0.479	0.119
rs41968156	7_81973976	857	7.114e-06	8.20908e-07	0.0003	0.0036	0.123	1.09211e-11	0.0203256	0.0425089	0.478	0.131
rs110516670	7_81949702	857	-8.937e-06	9.43427e-07	0.0003	0.0038	0.141	1.93886e-11	-0.0274982	0.0576204	0.477	0.16
rs135182620	7_81893856	857	1.93e-05	1.35095e-06	0.0003	0.0043	0.118	7.74039e-11	0.0593779	0.126193	0.471	0.18
rs134190527	7_81505693	857	9.857e-06	9.66296e-07	0.0003	0.0041	0.144	2.3949e-11	0.032856	0.0696871	0.471	0.155
rs137749489	7_81919015	857	8.109e-06	9.53294e-07	0.0003	0.0042	0.29	2.70821e-11	0.0294877	0.0656466	0.449	0.313
rs134579135	7_81617758	857	1.18e-05	2.16288e-06	0.0003	0.0038	0.105	2.60961e-11	0.0337074	0.0777258	0.434	0.268
rs209661432	7_81130714	857	-6.06e-06	6.16349e-07	0.0003	0.0049	0.142	8.94293e-12	-0.0202005	0.0467029	0.433	0.166
rs43065318	7_81021374	857	5.101e-06	7.73086e-07	0.0003	0.0044	0.186	7.87364e-12	0.0170022	0.0404583	0.42	0.191
rs516122942	7_81273737	857	5.709e-06	6.79556e-07	0.0003	0.0026	0.423	1.59051e-11	0.0190301	0.0453914	0.419	0.282
rs519464107	7_81241911	857	-4.728e-06	7.93274e-07	0.0003	0.0033	0.357	1.02598e-11	-0.0157596	0.0377882	0.417	0.305
rs133002248	7_81579268	857	5.118e-06	6.4906e-07	0.0003	0.0038	0.377	1.23021e-11	0.0186095	0.0458032	0.406	0.276
rs135361030	7_81785613	857	-6.463e-06	8.67948e-07	0.0003	0.0035	0.209	1.38306e-11	-0.0215427	0.0550821	0.391	0.233
rs518674037	7_81271797	857	4.824e-06	6.1859e-07	0.0003	0.0038	0.437	1.14525e-11	0.0175423	0.0462311	0.379	0.278
rs132872314	7_81948892	857	4.326e-06	1.1707e-06	0.0003	0.0039	0.238	6.79291e-12	0.0133114	0.0361362	0.368	0.287
rs109763515	7_81340951	857	-6.968e-06	1.93262e-06	0.0003	0.0036	0.113	9.70023e-12	-0.0232265	0.0666096	0.349	0.239
rs135759231	7_81738959	857	3.586e-06	5.9677e-07	0.0003	0.0042	0.188	3.93371e-12	0.0130398	0.0377092	0.346	0.187
rs133796545	7_81574717	857	3.989e-06	5.28132e-07	0.0003	0.0036	0.126	3.49724e-12	0.0145072	0.0423131	0.343	0.127
rs721321294	7_81272957	857	-3.358e-06	6.57296e-07	0.0003	0.0029	0.569	5.52915e-12	-0.0122096	0.0379811	0.321	0.291
rs476299782	7_81274432	857	4.444e-06	6.53895e-07	0.0003	0.0028	0.08	2.89368e-12	0.0177776	0.0576033	0.309	0.089
rs382689452	7_81273714	857	-3.596e-06	9.68413e-07	0.0003	0.0028	0.488	6.46179e-12	-0.0130763	0.0427745	0.306	0.375
rs134467702	7_81676319	857	5.722e-06	1.10848e-06	0.0003	0.0038	0.086	5.16889e-12	0.0208087	0.0684773	0.304	0.127
rs110052957	7_81270205	857	4.168e-06	7.17188e-07	0.0003	0.0037	0.571	8.51286e-12	0.0128258	0.0428427	0.299	0.277
rs716606787	7_81260486	857	3.428e-06	5.92795e-07	0.0003	0.0035	0.437	5.78332e-12	0.0114271	0.0389537	0.293	0.253
rs137276500	7_81796061	857	3.067e-06	9.53429e-07	0.0003	0.0034	0.11	1.84107e-12	0.0111529	0.0383997	0.29	0.164
rs135864963	7_81379124	857	5.097e-06	1.10596e-06	0.0003	0.0032	0.415	1.26162e-11	0.0185347	0.0648103	0.286	0.394
rs133514853	7_81702925	857	3.941e-06	1.26499e-06	0.0003	0.0041	0.071	2.04084e-12	0.0157658	0.0551648	0.286	0.138
rs43526515	7_81059179	857	3.376e-06	8.91689e-07	0.0003	0.0042	0.271	4.50311e-12	0.0112538	0.0426136	0.264	0.277
novel_variant (7:81272973)	7_81272973	857	1.937e-06	7.04361e-07	0.0003	0.0031	0.078	5.38236e-13	0.00645771	0.025163	0.257	0.081
rs720661169	7_81213699	857	4.678e-06	6.53828e-07	0.0003	0.0077	0.057	2.35564e-12	0.0187138	0.0735635	0.254	0.073
rs211252957	7_81274322	857	-2.026e-06	8.37419e-07	0.0003	0.0028	0.574	2.00777e-12	-0.00736876	0.0307686	0.239	0.342
rs719495322	7_81272781	857	-3.021e-06	8.19859e-07	0.0003	0.0032	0.05	8.62628e-13	-0.0100695	0.0426363	0.236	0.058
rs109611332	7_81867371	857	-3.473e-06	6.47183e-07	0.0003	0.0035	0.139	2.88334e-12	-0.0126307	0.0539237	0.234	0.124
rs133909918	7_81095738	857	-1.568e-06	5.29124e-07	0.0003	0.0035	0.495	1.22905e-12	-0.00570152	0.0281094	0.203	0.263
rs133729970	7_81624905	857	3.379e-06	1.58551e-06	0.0003	0.0037	0.126	2.50933e-12	0.010398	0.0517707	0.201	0.257
rs460453244	7_81080944	857	-2.221e-06	1.31757e-06	0.0003	0.0037	0.45	2.44104e-12	-0.00740264	0.0396917	0.187	0.496
rs43528743	7_81400350	857	-3.018e-06	1.13683e-06	0.0003	0.0033	0.062	1.05153e-12	-0.0100591	0.0604752	0.166	0.095
rs133607511	7_81938870	857	-2.042e-06	9.47366e-07	0.0003	0.0041	0.288	1.70973e-12	-0.00628272	0.0415047	0.151	0.27
rs109138713	7_81341511	857	1.843e-06	1.03832e-06	0.0003	0.0036	0.196	1.0715e-12	0.00526475	0.037329	0.141	0.204
rs136837794	7_81804374	857	1.572e-06	1.11368e-06	0.0003	0.0033	0.267	9.67824e-13	0.00449262	0.0330284	0.136	0.263
rs720832973	7_81303024	857	-2.157e-06	5.35277e-07	0.0003	0.0041	0.353	2.12588e-12	-0.00616425	0.0465542	0.132	0.196
rs110648695	7_81270262	857	-1.661e-06	8.30911e-07	0.0003	0.0038	0.576	1.34751e-12	-0.00553637	0.0448653	0.123	0.324
rs446826995	7_81087898	857	-2.048e-06	6.64314e-07	0.0003	0.0034	0.102	7.65182e-13	-0.00819032	0.0697338	0.117	0.12
rs718797678	7_81411289	857	2.194e-06	1.89074e-06	0.0003	0.0038	0.194	1.50316e-12	0.00674956	0.06075	0.111	0.36
rs43348669	7_81759195	857	-7.671e-07	1.03087e-06	0.0003	0.0038	0.086	9.28751e-14	-0.00255686	0.0318199	0.08	0.112
rs109846322	7_81819975	857	-7.625e-07	8.00354e-07	0.0003	0.0033	0.105	1.09021e-13	-0.00234626	0.0295278	0.079	0.112
rs445518882	7_81241478	857	-1.076e-06	5.06685e-07	0.0003	0.0027	0.065	1.40481e-13	-0.00330973	0.0425447	0.078	0.057
rs137544255	7_81121771	857	-1.038e-06	1.12496e-06	0.0003	0.0037	0.191	3.32919e-13	-0.0037735	0.0489917	0.077	0.261
novel_variant (7:81272632)	7_81272632	857	4.692e-07	1.19115e-06	0.0003	0.0033	0.073	2.99137e-14	0.00170636	0.0485518	0.035	0.126
rs468537690	7_81267362	857	-3.203e-07	6.59612e-07	0.0003	0.0035	0.126	2.26601e-14	-0.00106759	0.0421927	0.025	0.126
rs136035237	7_81330343	857	-2.314e-07	6.99198e-07	0.0003	0.0037	0.38	2.52099e-14	-0.000771177	0.0355225	0.022	0.259
rs41968159	7_81974438	857	2.457e-07	7.23654e-07	0.0003	0.0036	0.126	1.32673e-14	0.000819078	0.0400145	0.02	0.135
rs43529792	7_81307560	857	1.921e-07	1.0456e-06	0.0003	0.0041	0.089	5.9814e-15	0.000590931	0.0503031	0.012	0.123
rs718446330	7_81273676	857	-8.556e-08	5.35732e-07	0.0003	0.0029	0.368	3.40339e-15	-0.000311129	0.045566	0.007	0.238
rs136231666	7_81237387	857	-8.795e-06	1.09468e-06	0.0002	0.0032	0.461	3.84402e-11	-0.0439766	0.0458067	0.96	0.487
rs133194581	7_81534329	857	9.936e-06	8.18479e-07	0.0002	0.0038	0.309	4.21534e-11	0.039745	0.0519072	0.766	0.313
rs110531748	7_81098142	857	-7.179e-06	4.25639e-07	0.0002	0.0034	0.17	1.45531e-11	-0.035893	0.0473261	0.758	0.164
rs41969048	7_81890011	857	7.946e-06	7.73572e-07	0.0002	0.0042	0.102	1.15768e-11	0.0353167	0.0491897	0.718	0.135
rs43525628	7_81118590	857	-5.171e-06	8.33533e-07	0.0002	0.0034	0.131	6.08384e-12	-0.0258555	0.0360678	0.717	0.185
rs721808482	7_81242428	857	-7.705e-06	2.4188e-06	0.0002	0.0035	0.338	2.65563e-11	-0.0385254	0.053953	0.714	0.678
rs716853137	7_81272952	857	4.967e-06	4.64638e-07	0.0002	0.0029	0.569	1.20987e-11	0.0283814	0.040832	0.695	0.313
rs516382850	7_81242758	857	-7.376e-06	5.60453e-07	0.0002	0.0033	0.319	2.36433e-11	-0.0421494	0.0614422	0.686	0.343
rs110123892	7_81344991	857	6.96e-06	4.6749e-07	0.0002	0.0034	0.207	1.58934e-11	0.0464013	0.068197	0.68	0.234
rs132935315	7_81002985	857	1.261e-05	1.26374e-06	0.0002	0.0045	0.186	4.81555e-11	0.0630714	0.093221	0.677	0.358
rs110179672	7_81093806	857	9.519e-06	8.03043e-07	0.0002	0.0035	0.206	2.96728e-11	0.0475959	0.0710594	0.67	0.313
rs43708043	7_81963534	857	1.343e-05	9.46489e-07	0.0002	0.0036	0.092	3.00107e-11	0.0596767	0.0891768	0.669	0.177
rs110806791	7_81402793	857	-4.785e-06	5.74786e-07	0.0002	0.0036	0.322	9.99547e-12	-0.0239231	0.0360849	0.663	0.291
rs43523369	7_81229470	857	1.018e-05	4.26654e-07	0.0002	0.0041	0.398	4.96855e-11	0.0509153	0.0799784	0.637	0.274
rs134984503	7_81854175	857	8.683e-06	6.45256e-07	0.0002	0.0034	0.334	3.35553e-11	0.043414	0.0698569	0.621	0.332
rs137106351	7_81758071	857	5.107e-06	4.56352e-07	0.0002	0.0038	0.102	4.78133e-12	0.0291813	0.0475738	0.613	0.121
rs516511797	7_81263990	857	2.877e-06	3.84841e-07	0.0002	0.0032	0.422	4.03843e-12	0.0191798	0.0318867	0.601	0.295
rs110862552	7_81345535	857	-6.702e-06	5.88514e-07	0.0002	0.0033	0.212	1.50091e-11	-0.0297864	0.0496217	0.6	0.218
rs132991063	7_81276644	857	7.763e-06	3.79668e-07	0.0002	0.0032	0.366	2.79817e-11	0.0388136	0.0673698	0.576	0.269
rs385598606	7_81274253	857	-2.185e-06	4.45807e-07	0.0002	0.0026	0.569	2.34144e-12	-0.0145664	0.0273524	0.533	0.343
rs132696608	7_81617035	857	5.421e-06	4.76614e-07	0.0002	0.0039	0.241	1.07459e-11	0.0240931	0.0455038	0.529	0.214
rs381559253	7_81087943	857	5.227e-06	1.10928e-06	0.0002	0.0036	0.154	7.11657e-12	0.0209084	0.0396883	0.527	0.246
rs441712206	7_81274767	857	-2.898e-06	6.79333e-07	0.0002	0.0028	0.076	1.1787e-12	-0.0144922	0.0279112	0.519	0.107
rs110775376	7_81264658	857	3.73e-06	3.79325e-07	0.0002	0.0033	0.783	4.73232e-12	0.0186501	0.0398261	0.468	0.177
rs43529325	7_81360993	857	-4.527e-06	6.13556e-07	0.0002	0.0032	0.537	1.01939e-11	-0.0201221	0.0463301	0.434	0.31
rs137835377	7_81830519	857	-2.715e-06	4.01321e-07	0.0002	0.0033	0.089	1.19504e-12	-0.0135732	0.0327265	0.415	0.075
rs382971926	7_81301455	857	6.178e-06	8.42031e-07	0.0002	0.0038	0.12	8.03882e-12	0.0247106	0.0599309	0.412	0.181
rs211007707	7_81401020	857	3.055e-06	2.82406e-07	0.0002	0.0035	0.09	1.52157e-12	0.0174573	0.0431291	0.405	0.08
rs440745187	7_81270817	857	3.161e-06	6.70785e-07	0.0002	0.0033	0.066	1.24036e-12	0.0158047	0.0411127	0.384	0.094
rs516416094	7_81266940	857	-3.382e-06	1.32324e-06	0.0002	0.0032	0.481	5.71047e-12	-0.0150303	0.0404129	0.372	0.542
rs42123161	7_81575233	857	3.132e-06	8.07221e-07	0.0002	0.0037	0.11	1.9198e-12	0.0139197	0.0389123	0.358	0.161
rs41967383	7_81956003	857	4.597e-06	9.42592e-07	0.0002	0.0038	0.123	4.55962e-12	0.0204296	0.0572566	0.357	0.186
rs135878816	7_81337491	857	-4.835e-06	5.00674e-07	0.0002	0.0036	0.118	4.85953e-12	-0.0241765	0.069179	0.349	0.128
rs134106570	7_81823633	857	-2.379e-06	4.87616e-07	0.0002	0.0033	0.11	1.10803e-12	-0.0135963	0.0400745	0.339	0.139
rs482507012	7_81241623	857	3.717e-06	4.99523e-07	0.0002	0.0027	0.429	6.76913e-12	0.0148693	0.0449781	0.331	0.287
rs41968170	7_81981088	857	7.865e-06	8.5716e-07	0.0002	0.0036	0.069	7.90318e-12	0.0314598	0.106247	0.296	0.092
rs523258384	7_81263969	857	-1.529e-06	3.88194e-07	0.0002	0.0033	0.39	1.11151e-12	-0.0101917	0.0368891	0.276	0.31
rs41656113	7_81357025	857	-2.056e-06	4.52911e-07	0.0002	0.0032	0.068	5.36466e-13	-0.010282	0.0380714	0.27	0.072
rs380079125	7_81274946	857	-1.042e-06	2.46785e-07	0.0002	0.0032	0.134	2.51051e-13	-0.0059524	0.0228202	0.261	0.091
rs522215005	7_81241747	857	-2.94e-06	1.04899e-06	0.0002	0.0027	0.369	4.02316e-12	-0.0117599	0.0465732	0.253	0.408
rs720875713	7_81260552	857	1.074e-06	4.70826e-07	0.0002	0.0035	0.076	1.61868e-13	0.00613768	0.0244687	0.251	0.089
rs134095318	7_81289886	857	-1.522e-06	4.63497e-07	0.0002	0.0034	0.11	4.5323e-13	-0.00760876	0.0342252	0.222	0.121
rs717590711	7_81274329	857	3.432e-06	7.12865e-07	0.0002	0.0028	0.08	1.72581e-12	0.0137291	0.0627227	0.219	0.096
rs469543905	7_81273757	857	1.627e-06	3.39609e-07	0.0002	0.0027	0.08	3.87674e-13	0.0092957	0.0452816	0.205	0.07
rs1116476792	7_81711470	857	1.499e-06	5.08208e-07	0.0002	0.0039	0.205	7.34126e-13	0.00599763	0.0295855	0.203	0.19
rs133689413	7_81733922	857	3.171e-06	8.23607e-07	0.0002	0.0041	0.178	2.94241e-12	0.0126835	0.064836	0.196	0.236
rs43528808	7_81387354	857	-1.621e-06	4.13411e-07	0.0002	0.0032	0.335	1.16993e-12	-0.0108064	0.0587875	0.184	0.293
rs108983003	7_81274134	857	-2.247e-06	8.974e-07	0.0002	0.0026	0.494	2.52433e-12	-0.00998704	0.059866	0.167	0.41
rs714219598	7_81274973	857	1.859e-06	8.97764e-07	0.0002	0.0032	0.063	4.06939e-13	0.00743578	0.0466945	0.159	0.097
rs136078689	7_81902122	857	-1.594e-06	5.22787e-07	0.0002	0.0043	0.392	1.21092e-12	-0.00910711	0.0572541	0.159	0.323
rs110478086	7_81274061	857	7.791e-07	3.69253e-07	0.0002	0.0027	0.492	3.03441e-13	0.00346273	0.0244443	0.142	0.219
rs721181132	7_81272815	857	-1.295e-06	5.66965e-07	0.0002	0.0032	0.05	1.58411e-13	-0.00575345	0.0449098	0.128	0.055
rs522467155	7_81270715	857	1.279e-06	7.70394e-07	0.0002	0.0037	0.411	7.91365e-13	0.0056827	0.0463417	0.123	0.381
rs109705795	7_81130774	857	-8.83e-07	2.86952e-07	0.0002	0.0077	0.075	1.08019e-13	-0.00504597	0.0424932	0.119	0.069
rs477612175	7_81213658	857	1.582e-06	6.81665e-07	0.0002	0.0109	0.064	3.00274e-13	0.00632625	0.0546181	0.116	0.086
novel_variant (7:81260576)	7_81260576	857	1.998e-06	9.2885e-07	0.0002	0.0033	0.076	5.59934e-13	0.00887867	0.0892773	0.099	0.125
rs455750460	7_81264568	857	-6.327e-07	4.25037e-07	0.0002	0.0032	0.45	1.98157e-13	-0.00361527	0.0390154	0.093	0.29
rs448422416	7_81273958	857	-2.74e-07	2.24083e-07	0.0002	0.0027	0.08	1.09964e-14	-0.0018265	0.0331631	0.055	0.057
rs43528129	7_81424086	857	2.826e-07	5.96892e-07	0.0002	0.0044	0.335	3.55861e-14	0.00125598	0.0342534	0.037	0.278
rs476193345	7_81272024	857	2.42e-07	9.03171e-07	0.0002	0.0039	0.497	2.9277e-14	0.00107548	0.0309611	0.035	0.414
rs110927046	7_81705943	857	5.035e-08	4.05737e-07	0.0002	0.0039	0.086	4.00116e-16	0.000287696	0.049442	0.006	0.109
rs43529306	7_81366230	857	2.163e-08	5.02651e-07	0.0002	0.0035	0.243	1.72268e-16	0.000123572	0.0394823	0.003	0.252
rs137263349	7_81234292	857	-2.962e-08	8.27209e-07	0.0002	0.0041	0.474	4.37603e-16	-0.000131665	0.0499084	0.003	0.384
rs110971815	7_81999074	857	9.638e-07	2.08085e-07	0.0001	0.0039	0.058	1.0083e-13	0.00642524	0.0216993	0.296	0.038
rs715552285	7_81242243	857	1.488e-06	4.38356e-07	0.0001	0.0034	0.338	9.9145e-13	0.0119079	0.0655213	0.182	0.367
rs383489411	7_81272655	857	4.708e-07	2.842e-07	0.0001	0.0034	0.437	1.09081e-13	0.00376647	0.0215904	0.174	0.28
chr_pos = chromosome and position (in Mb) in Bos taurs ARS-UCD1.2 reference genome;
Window = number of the SNP window related to the 2,502 windows found in GenSel analysis;
Effect = posterior mean of the allelic substitution effects;
EfectVar = posterior mean of the variance effects for the locus;
ModelFreq = reflects the proportion of post-burn in realizations that included that particular SNP in the model;
WindowFreq = indicates the proportion of models that included some locus in the window;
GeneFreq = frequency of the B allele (fitted allele, rather than the minor allele frequency);
GenVar = is the marginal contribution of this locus to genetic variance, computed from the allelic frequency and the posterior mean of the substitution effect;
EffectDelta1 = posterior mean effect for only those chains that included the effect in the model (Effect/ModelFreq);
SDDelta1 = standard deviation of the posterior distribution of effects for only those chains that included the effect in the model;
t-like = ratio of the absolute value of EffectDelta1/SDDelta1;
shrink = is the extent of shrinkage in the solution due to treating the effect as random in the mixed models relative to fitting in using least squares.

## Sheet: QTL5_chr1_75Mb
Supplementary Table 4. Individual SNP effects for each relevant QTL associated with the intramuscular fat content (IMF) in a Nellore cattle population.
SNP rs ID	chr_pos	Window	Effect	EffectVar	ModelFreq	WindowFreq	GeneFreq	GenVar	EffectDelta1	SDDelta1	t-like	shrink
rs109717636	1_75547462	75	-0.0002688	1.72758e-05	0.0017	0.0087	0.505	3.6133e-08	-0.15814	0.187729	0.842	0.624
rs132724274	1_75543081	75	-0.0002473	1.59474e-05	0.0017	0.0109	0.503	3.05763e-08	-0.145467	0.181895	0.8	0.607
rs110474064	1_75515516	75	-0.0002281	1.62269e-05	0.0015	0.0115	0.401	2.49855e-08	-0.152068	0.179299	0.848	0.632
rs110226347	1_75533913	75	-0.0001694	1.35785e-05	0.0015	0.0121	0.401	1.37754e-08	-0.114827	0.144302	0.796	0.594
rs110657312	1_75526925	75	-0.0002028	1.4966e-05	0.0014	0.0126	0.513	2.05479e-08	-0.14485	0.174883	0.828	0.632
rs110536910	1_75526179	75	-0.0001594	1.1034e-05	0.0013	0.0117	0.401	1.22034e-08	-0.12503	0.162153	0.771	0.579
rs109053033	1_75535727	75	-0.0001689	1.32145e-05	0.0012	0.0118	0.421	1.39155e-08	-0.140769	0.164976	0.853	0.646
rs110062862	1_75514512	75	-0.0001375	1.28784e-05	0.0012	0.0104	0.406	9.11772e-09	-0.112224	0.140764	0.797	0.621
rs135245550	1_75545282	75	-0.0001611	1.41889e-05	0.0011	0.0098	0.401	1.24568e-08	-0.143164	0.171888	0.833	0.667
rs137638136	1_75522566	75	-0.0001025	9.21135e-06	0.0011	0.0116	0.406	5.06484e-09	-0.0953135	0.131297	0.726	0.568
rs137044513	1_75507271	75	-9.328e-05	8.11282e-06	0.0011	0.0084	0.476	4.34121e-09	-0.0867748	0.121517	0.714	0.547
rs134166536	1_75256849	75	-7.863e-05	5.39698e-06	0.0009	0.0039	0.401	2.96897e-09	-0.0898626	0.120416	0.746	0.496
rs109478659	1_75509420	75	-5.177e-05	3.83418e-06	0.0008	0.0091	0.458	1.33082e-09	-0.0668041	0.0843337	0.792	0.436
rs111017947	1_75512135	75	-7.838e-05	1.29899e-05	0.0007	0.0103	0.474	3.06362e-09	-0.104512	0.149882	0.697	0.732
rs110129152	1_75570333	75	-4.159e-05	3.10412e-06	0.0007	0.004	0.277	6.93566e-10	-0.0616142	0.0976191	0.631	0.344
rs109289068	1_75535021	75	4.32e-05	2.98929e-06	0.0006	0.0123	0.212	6.23746e-10	0.072007	0.0921567	0.781	0.316
rs135598843	1_75549095	75	-5.483e-05	3.57647e-06	0.0006	0.0085	0.321	1.31052e-09	-0.0913878	0.121132	0.754	0.482
rs137113824	1_75691488	75	-2.589e-05	1.79721e-06	0.0006	0.0036	0.16	1.79871e-10	-0.041422	0.0585976	0.707	0.188
rs110174273	1_75441052	75	-3.443e-05	4.06648e-06	0.0006	0.004	0.358	5.44745e-10	-0.0598747	0.0871489	0.687	0.494
rs134668716	1_75489058	75	-2.896e-05	2.42776e-06	0.0006	0.0043	0.322	3.66126e-10	-0.05265	0.0839028	0.628	0.383
rs109845939	1_75867193	75	2.325e-05	1.97707e-06	0.0006	0.0038	0.181	1.60011e-10	0.0387503	0.0651337	0.595	0.26
rs110924355	1_75801890	75	9.458e-06	1.45234e-06	0.0006	0.0033	0.157	2.36877e-11	0.016449	0.0418001	0.394	0.18
rs109591961	1_75835669	75	-1.153e-05	2.38814e-06	0.0006	0.0033	0.081	1.98337e-11	-0.0209678	0.0607281	0.345	0.128
rs136440953	1_75125077	75	-2.16e-05	1.33972e-06	0.0005	0.0036	0.342	2.10069e-10	-0.0454781	0.0592976	0.767	0.293
rs135240847	1_75260134	75	-3.794e-05	2.417e-06	0.0005	0.0039	0.437	7.08194e-10	-0.0798644	0.104261	0.766	0.465
rs134234712	1_75110867	75	-2.995e-05	2.16866e-06	0.0005	0.0036	0.322	3.91554e-10	-0.0598923	0.078293	0.765	0.373
rs110872424	1_75505797	75	-3.83e-05	2.05643e-06	0.0005	0.0074	0.178	4.29274e-10	-0.0806312	0.107251	0.752	0.264
rs111019948	1_75195749	75	3.013e-05	1.80829e-06	0.0005	0.0035	0.418	4.41855e-10	0.0602639	0.0820837	0.734	0.378
rs134976990	1_75244507	75	-3.545e-05	2.96434e-06	0.0005	0.0039	0.335	5.59992e-10	-0.0675241	0.097342	0.694	0.433
rs456792966	1_75921958	75	-3.303e-05	4.66872e-06	0.0005	0.0034	0.286	4.45233e-10	-0.0660628	0.106722	0.619	0.542
rs134846690	1_75277681	75	-1.727e-05	1.79376e-06	0.0005	0.0036	0.196	9.41518e-11	-0.0363638	0.0701642	0.518	0.275
rs109612719	1_75448782	75	-2.677e-05	2.47804e-06	0.0005	0.0038	0.362	3.30834e-10	-0.0509907	0.119435	0.427	0.393
rs136334884	1_75305749	75	-1.28e-05	2.9153e-06	0.0005	0.0037	0.304	6.93734e-11	-0.024384	0.0605587	0.403	0.406
rs135955272	1_75392827	75	9.747e-06	1.62828e-06	0.0005	0.0041	0.395	4.54019e-11	0.0185666	0.0519757	0.357	0.33
rs135915245	1_75943154	75	-9.681e-06	1.48418e-06	0.0005	0.0037	0.513	4.68292e-11	-0.0193621	0.0586364	0.33	0.328
rs136252010	1_75847881	75	4.552e-06	1.40993e-06	0.0005	0.0037	0.089	3.35951e-12	0.00958215	0.0415466	0.231	0.116
rs109528177	1_75846418	75	-1.026e-06	1.87823e-06	0.0005	0.0037	0.084	1.61478e-13	-0.00215925	0.0460625	0.047	0.122
rs137570616	1_75270461	75	-1.435e-05	1.00086e-06	0.0004	0.0039	0.298	8.6175e-11	-0.035864	0.0458164	0.783	0.256
rs136311366	1_75563364	75	-2.099e-05	1.12082e-06	0.0004	0.0057	0.355	2.01829e-10	-0.055974	0.0722193	0.775	0.301
rs136644950	1_75550677	75	-2.898e-05	2.08819e-06	0.0004	0.008	0.293	3.4803e-10	-0.0772741	0.0998939	0.774	0.395
rs133689621	1_75220236	75	-2.569e-05	1.79514e-06	0.0004	0.0035	0.255	2.50906e-10	-0.0642245	0.0846772	0.758	0.36
rs133896233	1_75664002	75	2.07e-05	1.6323e-06	0.0004	0.0034	0.469	2.13424e-10	0.0591463	0.0782505	0.756	0.446
rs109111205	1_75559723	75	-2.404e-05	2.71922e-06	0.0004	0.0064	0.377	2.71431e-10	-0.0534191	0.0711996	0.75	0.479
rs136838799	1_75309573	75	-2.08e-05	1.15115e-06	0.0004	0.0036	0.327	1.90523e-10	-0.0520044	0.0719007	0.723	0.285
rs137673612	1_75015449	75	9.806e-06	6.8432e-07	0.0004	0.0033	0.463	4.78224e-11	0.0261498	0.0369891	0.707	0.243
rs134413506	1_75060407	75	-1.264e-05	1.44098e-06	0.0004	0.0028	0.322	6.9707e-11	-0.0361007	0.0530076	0.681	0.35
rs110814991	1_75213045	75	-2.203e-05	1.25074e-06	0.0004	0.0035	0.24	1.76762e-10	-0.0518285	0.0768151	0.675	0.276
rs135924812	1_75386499	75	-8.988e-06	1.51818e-06	0.0004	0.0038	0.215	2.72371e-11	-0.0256799	0.0396029	0.648	0.328
rs135542310	1_75746967	75	-1.333e-05	1.3266e-06	0.0004	0.0033	0.126	3.90282e-11	-0.0296164	0.0482635	0.614	0.175
rs110211060	1_75927963	75	-1.46e-05	9.92031e-07	0.0004	0.0036	0.518	1.06384e-10	-0.0364909	0.0594901	0.613	0.294
rs134840462	1_75683467	75	-1.048e-05	9.96527e-07	0.0004	0.0034	0.215	3.70319e-11	-0.0279471	0.0461209	0.606	0.226
rs133510253	1_75206460	75	-1.248e-05	1.41102e-06	0.0004	0.0037	0.264	6.05996e-11	-0.0356616	0.0602984	0.591	0.356
rs720157903	1_75922798	75	1.081e-05	1.10115e-06	0.0004	0.0031	0.058	1.26739e-11	0.0254245	0.0435307	0.584	0.07
rs110534973	1_75867760	75	1.573e-05	1.28005e-06	0.0004	0.0037	0.17	6.98439e-11	0.037003	0.064187	0.576	0.228
rs109931763	1_75350488	75	-1.79e-05	1.1029e-06	0.0004	0.0033	0.304	1.35567e-10	-0.0397871	0.0691546	0.575	0.247
rs109189472	1_75851807	75	-1.897e-05	1.51892e-06	0.0004	0.0038	0.431	1.76537e-10	-0.0446408	0.0782519	0.57	0.392
rs133404063	1_75381398	75	-1.403e-05	1.39589e-06	0.0004	0.0041	0.44	9.70394e-11	-0.0330196	0.0590812	0.559	0.358
rs137274194	1_75102819	75	1.128e-05	9.56321e-07	0.0004	0.0038	0.147	3.18511e-11	0.0265472	0.0481549	0.551	0.16
rs134578214	1_75358857	75	-1.321e-05	1.32446e-06	0.0004	0.0036	0.351	7.94729e-11	-0.0330232	0.0615258	0.537	0.33
rs110070789	1_75531105	75	1.224e-05	1.39314e-06	0.0004	0.0122	0.217	5.08901e-11	0.0288058	0.056556	0.509	0.25
rs109079637	1_75822335	75	1.49e-05	1.78607e-06	0.0004	0.0033	0.094	3.78895e-11	0.0350533	0.0689916	0.508	0.157
rs135457201	1_75724397	75	1.377e-05	1.39967e-06	0.0004	0.0035	0.401	9.11019e-11	0.0393532	0.0785114	0.501	0.391
rs136415700	1_75933471	75	-1.078e-05	1.08722e-06	0.0004	0.0034	0.516	5.80079e-11	-0.028737	0.0581633	0.494	0.33
rs134380887	1_75368267	75	-8.671e-06	1.40681e-06	0.0004	0.0037	0.316	3.25129e-11	-0.0216768	0.0447761	0.484	0.332
rs133470517	1_75566064	75	-9.952e-06	1.10933e-06	0.0004	0.0043	0.122	2.12183e-11	-0.0284355	0.0595931	0.477	0.155
rs109803108	1_75721450	75	-1.193e-05	1.01489e-06	0.0004	0.0033	0.101	2.57502e-11	-0.0265176	0.0606626	0.437	0.106
rs109599834	1_75769540	75	-7.777e-06	9.31797e-07	0.0004	0.0034	0.292	2.50008e-11	-0.0222196	0.0511658	0.434	0.252
rs109635880	1_75610728	75	1.681e-05	1.48399e-06	0.0004	0.0032	0.063	3.33878e-11	0.0373457	0.086941	0.43	0.09
rs134652980	1_75388779	75	-7.951e-06	1.19191e-06	0.0004	0.0038	0.215	2.13161e-11	-0.0176694	0.0414028	0.427	0.236
rs134173106	1_75544077	75	8.313e-06	9.06981e-07	0.0004	0.0098	0.393	3.29605e-11	0.0221679	0.0524473	0.423	0.297
rs110918921	1_75498924	75	-1.562e-05	2.08764e-06	0.0004	0.0064	0.097	4.26789e-11	-0.0416498	0.0991615	0.42	0.177
rs109429098	1_75403311	75	7.011e-06	9.69781e-07	0.0004	0.0042	0.427	2.40494e-11	0.0175277	0.0424548	0.413	0.286
rs134764617	1_75096436	75	-1.064e-05	1.0811e-06	0.0004	0.0036	0.233	4.04565e-11	-0.0283715	0.0686986	0.413	0.25
rs135500635	1_75445496	75	-7.816e-06	1.37007e-06	0.0004	0.0038	0.126	1.34238e-11	-0.0208431	0.0508516	0.41	0.191
rs1116928605	1_75922221	75	1.532e-05	1.88801e-06	0.0004	0.0032	0.077	3.32313e-11	0.0408465	0.10693	0.382	0.156
rs133346344	1_75093372	75	-6.718e-06	1.14109e-06	0.0004	0.0033	0.108	8.68593e-12	-0.0167957	0.0474574	0.354	0.14
rs109834109	1_75849694	75	-8.35e-06	1.50897e-06	0.0004	0.0037	0.421	3.39978e-11	-0.0222674	0.063876	0.349	0.407
rs136339967	1_75363069	75	-4.697e-06	1.2615e-06	0.0004	0.0035	0.304	9.33134e-12	-0.0117433	0.0387881	0.303	0.295
rs133754365	1_75863052	75	-4.559e-06	8.96196e-07	0.0004	0.0038	0.202	6.68985e-12	-0.0130255	0.0471055	0.277	0.216
rs137834177	1_75097563	75	4.008e-06	1.13448e-06	0.0004	0.0038	0.259	6.16933e-12	0.0106887	0.0442587	0.242	0.259
rs132869768	1_75841000	75	-6.294e-06	1.16338e-06	0.0004	0.0032	0.327	1.74445e-11	-0.0179841	0.0743193	0.242	0.33
rs109994575	1_75808740	75	3.456e-06	1.0733e-06	0.0004	0.0033	0.118	2.48275e-12	0.00921642	0.0408852	0.225	0.148
rs134657238	1_75020131	75	3.164e-06	7.87018e-07	0.0004	0.0033	0.099	1.79345e-12	0.00843707	0.0396013	0.213	0.085
rs133114817	1_75951473	75	-4.298e-06	1.04944e-06	0.0004	0.0038	0.471	9.20381e-12	-0.0114601	0.0552942	0.207	0.304
rs136264454	1_75486197	75	-3.897e-06	1.07978e-06	0.0004	0.0034	0.086	2.39704e-12	-0.00916912	0.0458941	0.2	0.094
rs524089195	1_75921572	75	5.597e-06	1.89965e-06	0.0004	0.0031	0.082	4.69863e-12	0.0139916	0.0770025	0.182	0.159
rs136527770	1_75216168	75	1.687e-06	8.35522e-07	0.0004	0.0035	0.272	1.12837e-12	0.00482133	0.0374602	0.129	0.233
rs110336729	1_75677695	75	-1.467e-06	4.50113e-07	0.0004	0.0032	0.474	1.07309e-12	-0.00419142	0.0328714	0.128	0.182
rs110141177	1_75873675	75	3.215e-06	1.49807e-06	0.0004	0.0037	0.275	4.12008e-12	0.00756444	0.0643325	0.118	0.334
rs109115908	1_75823100	75	1.195e-06	8.41753e-07	0.0004	0.0032	0.089	2.31427e-13	0.00341317	0.0402992	0.085	0.098
rs137403607	1_75764063	75	-1.208e-06	9.49769e-07	0.0004	0.0033	0.12	3.09076e-13	-0.00268423	0.0461123	0.058	0.099
rs134761527	1_75654177	75	1.321e-06	1.2471e-06	0.0004	0.0033	0.066	2.15715e-13	0.00293471	0.0608784	0.048	0.075
rs109356203	1_75037757	75	-2.955e-07	8.97441e-07	0.0004	0.0031	0.183	2.61296e-14	-0.000738632	0.0383534	0.019	0.166
rs723462274	1_75921502	75	-1.923e-07	1.07046e-06	0.0004	0.0031	0.07	4.7937e-15	-0.000549561	0.0350423	0.016	0.1
rs519905373	1_75922109	75	-1.532e-05	9.04655e-07	0.0003	0.0033	0.282	9.50293e-11	-0.0471382	0.0572172	0.824	0.276
rs108956604	1_75849104	75	-7.551e-06	7.36992e-07	0.0003	0.0037	0.474	2.84284e-11	-0.027457	0.0333898	0.822	0.317
rs517089924	1_75922232	75	-3.213e-05	2.50111e-06	0.0003	0.0034	0.251	3.87927e-10	-0.107099	0.130869	0.818	0.548
rs137434672	1_75225519	75	-1.627e-05	2.71218e-06	0.0003	0.0035	0.272	1.04878e-10	-0.0542288	0.0663649	0.817	0.547
rs137666620	1_75190165	75	-2.013e-05	9.18147e-07	0.0003	0.0034	0.364	1.87565e-10	-0.0619341	0.0771007	0.803	0.292
rs136940514	1_75129885	75	-1.807e-05	1.00457e-06	0.0003	0.0034	0.33	1.44325e-10	-0.0555943	0.0720227	0.772	0.304
rs133228060	1_75657230	75	1.025e-05	6.73886e-07	0.0003	0.0031	0.428	5.14955e-11	0.0341817	0.044516	0.768	0.273
rs109174292	1_75299527	75	-7.755e-06	5.77215e-07	0.0003	0.0037	0.203	1.94354e-11	-0.0282018	0.0370503	0.761	0.169
rs135023784	1_75274402	75	-1.621e-05	9.4535e-07	0.0003	0.004	0.364	1.2171e-10	-0.0498906	0.0680592	0.733	0.308
rs135079242	1_75586073	75	-9.926e-06	9.88365e-07	0.0003	0.0039	0.277	3.95086e-11	-0.0330877	0.0453477	0.73	0.309
rs1117316756	1_75927224	75	1.322e-05	7.79593e-07	0.0003	0.0036	0.075	2.42751e-11	0.0480599	0.066445	0.723	0.092
rs109380251	1_75859834	75	-1.254e-05	9.08008e-07	0.0003	0.0039	0.298	6.58761e-11	-0.038593	0.0546626	0.706	0.292
rs110415336	1_75870043	75	1.5e-05	7.88918e-07	0.0003	0.0037	0.172	6.41565e-11	0.0499981	0.0713543	0.701	0.207
rs109756824	1_75325286	75	-1.168e-05	1.25152e-06	0.0003	0.0035	0.314	5.88069e-11	-0.0359449	0.0514374	0.699	0.336
rs136997278	1_75240418	75	-1.246e-05	9.24834e-07	0.0003	0.004	0.275	6.19129e-11	-0.0453181	0.0648061	0.699	0.324
rs110027475	1_75385285	75	-1.249e-05	6.55546e-07	0.0003	0.0039	0.366	7.24044e-11	-0.0416234	0.0601025	0.693	0.268
rs136189228	1_75227872	75	-1.135e-05	8.3325e-07	0.0003	0.0041	0.102	2.36049e-11	-0.0453868	0.0665037	0.682	0.152
rs136437923	1_75497461	75	-1.2e-05	1.15866e-06	0.0003	0.0053	0.188	4.40227e-11	-0.036911	0.0566076	0.652	0.242
rs1116201700	1_75924783	75	3.759e-06	7.60606e-07	0.0003	0.0033	0.076	1.99495e-12	0.0150355	0.0236311	0.636	0.106
rs110993216	1_75677074	75	-8.595e-06	8.75278e-07	0.0003	0.0033	0.094	1.26116e-11	-0.0312543	0.0505788	0.618	0.14
rs135657074	1_75680226	75	-1.769e-05	8.75795e-07	0.0003	0.0035	0.242	1.14749e-10	-0.0505382	0.0820475	0.616	0.223
rs449673274	1_75922594	75	1.092e-05	1.24057e-06	0.0003	0.0032	0.088	1.92262e-11	0.0397	0.0645309	0.615	0.16
rs135024230	1_75968766	75	-1.064e-05	9.18505e-07	0.0003	0.0037	0.432	5.5589e-11	-0.0387024	0.0630908	0.613	0.362
rs132917177	1_75056948	75	-4.965e-06	7.85513e-07	0.0003	0.003	0.314	1.0622e-11	-0.0180541	0.0298559	0.605	0.295
rs109886369	1_75732698	75	-6.186e-06	5.26675e-07	0.0003	0.0031	0.123	8.25838e-12	-0.0247448	0.0410555	0.603	0.134
rs136086489	1_75666722	75	1.081e-05	1.00752e-06	0.0003	0.0033	0.289	4.80162e-11	0.033259	0.0563688	0.59	0.3
rs134482647	1_75665917	75	6.314e-06	7.52898e-07	0.0003	0.0033	0.089	6.46481e-12	0.0252556	0.0433376	0.583	0.13
rs137641286	1_75876349	75	-6.917e-06	6.90888e-07	0.0003	0.003	0.175	1.38411e-11	-0.025154	0.0435488	0.578	0.188
rs110380060	1_75451860	75	-1.523e-05	1.2855e-06	0.0003	0.0038	0.363	1.07339e-10	-0.0468668	0.0812817	0.577	0.351
rs137115751	1_75173315	75	-1.19e-05	1.05925e-06	0.0003	0.0032	0.466	7.04227e-11	-0.0396514	0.0701653	0.565	0.376
rs110987358	1_75337398	75	-7.936e-06	8.99291e-07	0.0003	0.0033	0.471	3.13874e-11	-0.0244191	0.0433258	0.564	0.344
rs133198709	1_75160480	75	-8.896e-06	1.12097e-06	0.0003	0.003	0.115	1.61325e-11	-0.0323505	0.0581156	0.557	0.19
rs133413765	1_75781503	75	1.375e-05	6.78628e-07	0.0003	0.0033	0.173	5.40682e-11	0.0423175	0.0760528	0.556	0.158
rs135067595	1_75149540	75	-4.862e-06	6.91179e-07	0.0003	0.0034	0.372	1.10436e-11	-0.0176816	0.0319436	0.554	0.299
rs137568061	1_75375366	75	8.344e-06	1.10858e-06	0.0003	0.0037	0.374	3.26092e-11	0.0303402	0.0554925	0.547	0.398
rs110989714	1_75592224	75	-4.559e-06	6.03723e-07	0.0003	0.0037	0.272	8.23754e-12	-0.0130269	0.0244579	0.533	0.194
rs134012145	1_75269673	75	-1.046e-05	1.50932e-06	0.0003	0.0042	0.298	4.57727e-11	-0.0380189	0.0718856	0.529	0.424
rs1117646127	1_75922153	75	9.301e-06	7.60435e-07	0.0003	0.0031	0.062	1.00682e-11	0.0286182	0.0546326	0.524	0.068
rs110957811	1_75850498	75	-7.299e-06	7.4567e-07	0.0003	0.0038	0.424	2.60254e-11	-0.0243308	0.046459	0.524	0.297
rs132866151	1_75155697	75	-5.092e-06	1.46314e-06	0.0003	0.0034	0.102	4.75467e-12	-0.0169749	0.0333432	0.509	0.184
rs110416811	1_75864061	75	1.167e-05	1.99491e-06	0.0003	0.0039	0.343	6.14045e-11	0.0389094	0.0789045	0.493	0.501
rs133431572	1_75471816	75	-1.096e-05	1.18295e-06	0.0003	0.0038	0.382	5.66994e-11	-0.0313067	0.0645589	0.485	0.344
rs134647165	1_75660462	75	-1.1e-05	1.29835e-06	0.0003	0.0032	0.508	6.05121e-11	-0.0400089	0.0825556	0.485	0.454
rs109754704	1_75771924	75	-1.09e-05	1.08276e-06	0.0003	0.0031	0.12	2.51867e-11	-0.0335507	0.0696388	0.482	0.162
rs133612782	1_75329156	75	-6.25e-06	6.34571e-07	0.0003	0.0032	0.207	1.28167e-11	-0.0192317	0.0405734	0.474	0.182
rs137771712	1_75919550	75	-1.003e-05	1.04349e-06	0.0003	0.003	0.092	1.67569e-11	-0.0286668	0.0608163	0.471	0.103
rs110703179	1_75772787	75	-6.136e-06	1.11058e-06	0.0003	0.0034	0.131	8.56657e-12	-0.0204539	0.0437698	0.467	0.162
rs134479741	1_75319586	75	-4.519e-06	7.95833e-07	0.0003	0.0035	0.217	6.94485e-12	-0.015062	0.032763	0.46	0.242
rs1115553847	1_75936965	75	-8.027e-06	1.37316e-06	0.0003	0.0035	0.068	8.11508e-12	-0.0321069	0.0705646	0.455	0.148
rs41579893	1_75672764	75	5.266e-06	4.28301e-07	0.0003	0.0033	0.414	1.34534e-11	0.0191504	0.0423012	0.453	0.231
rs110378458	1_75839779	75	8.771e-06	1.4917e-06	0.0003	0.003	0.102	1.41053e-11	0.0292374	0.0690201	0.424	0.204
rs137835161	1_75737525	75	-6.437e-06	8.43134e-07	0.0003	0.0032	0.463	2.06086e-11	-0.0234086	0.0565414	0.414	0.309
rs134931836	1_75803203	75	5.937e-06	9.43186e-07	0.0003	0.0032	0.113	7.04197e-12	0.0182674	0.0448018	0.408	0.14
rs110780051	1_75857103	75	-5.86e-06	1.01779e-06	0.0003	0.004	0.275	1.36903e-11	-0.0180317	0.0446859	0.404	0.299
rs109177290	1_75604221	75	-6.38e-06	7.57092e-07	0.0003	0.0036	0.427	1.99135e-11	-0.0231993	0.0584925	0.397	0.317
rs133334589	1_75483452	75	-4.833e-06	5.66336e-07	0.0003	0.0032	0.097	4.10555e-12	-0.017573	0.044819	0.392	0.09
rs109007195	1_75387572	75	5.715e-06	5.84711e-07	0.0003	0.0039	0.398	1.56505e-11	0.0175851	0.0450324	0.39	0.226
rs109092464	1_75678925	75	3.739e-06	8.21184e-07	0.0003	0.0032	0.241	5.11233e-12	0.0135966	0.0351969	0.386	0.231
rs134022381	1_75475937	75	4.145e-06	4.76485e-07	0.0003	0.0033	0.136	4.04115e-12	0.0150733	0.0402854	0.374	0.096
rs134589377	1_75912256	75	-3.366e-06	5.05821e-07	0.0003	0.003	0.28	4.57056e-12	-0.0134659	0.0364798	0.369	0.207
rs135681481	1_75049173	75	5.644e-06	5.74119e-07	0.0003	0.003	0.196	1.00513e-11	0.0225745	0.0613449	0.368	0.179
rs524493401	1_75922723	75	4.807e-06	7.26877e-07	0.0003	0.0031	0.092	3.85576e-12	0.0160223	0.0450913	0.355	0.116
rs109239451	1_75829581	75	4.578e-06	7.47144e-07	0.0003	0.0032	0.09	3.4166e-12	0.0183116	0.05348	0.342	0.116
rs110271162	1_75626799	75	-5.253e-06	5.3266e-07	0.0003	0.0033	0.107	5.28692e-12	-0.0191006	0.0582717	0.328	0.089
rs109040805	1_75805694	75	2.69e-06	5.16222e-07	0.0003	0.0031	0.123	1.5619e-12	0.00978297	0.0299535	0.327	0.114
rs133176576	1_75043325	75	-4.62e-06	8.62529e-07	0.0003	0.0031	0.183	6.38933e-12	-0.0154003	0.0486866	0.316	0.2
rs133995179	1_75751802	75	-3.164e-06	7.51742e-07	0.0003	0.0032	0.301	4.21184e-12	-0.0126543	0.0405071	0.312	0.264
rs110526106	1_75819426	75	5.247e-06	6.4972e-07	0.0003	0.0031	0.44	1.35682e-11	0.016146	0.053623	0.301	0.262
rs136342591	1_75000671	75	5.674e-06	1.03353e-06	0.0003	0.0032	0.326	1.41567e-11	0.0162109	0.0554073	0.293	0.315
rs109715607	1_75602779	75	-2.54e-06	2.12767e-06	0.0003	0.0035	0.398	3.09211e-12	-0.0078164	0.0273834	0.285	0.528
rs110411430	1_75655098	75	-3.32e-06	1.2074e-06	0.0003	0.0033	0.068	1.39825e-12	-0.0120725	0.043225	0.279	0.112
rs135591820	1_75707006	75	1.973e-06	4.13011e-07	0.0003	0.0035	0.11	7.65366e-13	0.0078936	0.0290735	0.272	0.092
rs109455425	1_75290882	75	-5.661e-06	1.16241e-06	0.0003	0.0038	0.086	5.05903e-12	-0.0188708	0.0696178	0.271	0.161
rs42485697	1_75661897	75	4.972e-06	8.18528e-07	0.0003	0.0032	0.068	3.13598e-12	0.0152982	0.0573153	0.267	0.072
rs133109718	1_75770974	75	-1.333e-06	5.40588e-07	0.0003	0.0032	0.123	3.83568e-13	-0.00533283	0.0215694	0.247	0.102
rs134447383	1_75090585	75	-3.52e-06	9.06631e-07	0.0003	0.0032	0.092	2.06262e-12	-0.0100575	0.0434947	0.231	0.106
rs109257373	1_75823794	75	2.163e-06	6.01954e-07	0.0003	0.0032	0.327	2.05986e-12	0.00786524	0.0349773	0.225	0.26
rs109392854	1_75812231	75	-2.996e-06	8.82025e-07	0.0003	0.0032	0.097	1.57054e-12	-0.010895	0.0485274	0.225	0.116
rs137746615	1_75321080	75	-4.344e-06	1.48185e-06	0.0003	0.0035	0.209	6.24796e-12	-0.0133655	0.0671291	0.199	0.324
rs109152148	1_75845529	75	-1.805e-06	8.2092e-07	0.0003	0.0036	0.086	5.14506e-13	-0.0065651	0.033623	0.195	0.101
rs135273735	1_75753518	75	1.77e-06	9.4809e-07	0.0003	0.0033	0.304	1.32626e-12	0.00590012	0.0319097	0.185	0.272
rs109307425	1_75002219	75	-3.21e-06	8.59362e-07	0.0003	0.0032	0.366	4.78441e-12	-0.0098766	0.0533135	0.185	0.307
rs714972801	1_75921576	75	1.894e-06	9.24237e-07	0.0003	0.0033	0.078	5.14516e-13	0.0068878	0.0386526	0.178	0.115
rs136039226	1_75020931	75	2.067e-06	7.91716e-07	0.0003	0.0033	0.097	7.47264e-13	0.00688896	0.0395965	0.174	0.1
rs109684875	1_75557967	75	1.33e-06	7.8695e-07	0.0003	0.0065	0.382	8.34855e-13	0.004432	0.0317733	0.139	0.29
rs110858697	1_75806686	75	2.081e-06	7.57459e-07	0.0003	0.0031	0.095	7.43002e-13	0.00693674	0.05269	0.132	0.094
rs133238013	1_75102228	75	-1.6e-06	8.95827e-07	0.0003	0.0039	0.09	4.19601e-13	-0.0064004	0.0506206	0.126	0.133
rs136572251	1_75874471	75	1.3e-06	5.08212e-07	0.0003	0.0037	0.275	6.7334e-13	0.00399896	0.0332072	0.12	0.186
rs133101060	1_75016597	75	-1.515e-06	4.87226e-07	0.0003	0.0033	0.361	1.05908e-12	-0.00466116	0.0415287	0.112	0.21
rs110322936	1_75893430	75	-2.026e-06	1.42086e-06	0.0003	0.003	0.05	3.87932e-13	-0.00578799	0.0728049	0.08	0.08
rs109456580	1_75904016	75	-7.521e-07	7.38018e-07	0.0003	0.0029	0.136	1.326e-13	-0.00300834	0.0410807	0.073	0.175
rs135422792	1_75091095	75	-1.08e-06	1.03529e-06	0.0003	0.0034	0.107	2.23329e-13	-0.00431828	0.0663517	0.065	0.184
rs137536391	1_75072937	75	4.227e-07	1.1715e-06	0.0003	0.003	0.22	6.13062e-14	0.00140907	0.0318957	0.044	0.303
rs109487361	1_75773680	75	4.306e-07	3.7684e-07	0.0003	0.0033	0.144	4.57002e-14	0.00172231	0.0412328	0.042	0.101
rs110597657	1_75690051	75	-4.615e-07	1.02655e-06	0.0003	0.0035	0.14	5.12227e-14	-0.0016782	0.0565401	0.03	0.172
rs133137010	1_75412961	75	2.626e-07	7.7041e-07	0.0003	0.0041	0.361	3.18128e-14	0.000954734	0.0332033	0.029	0.281
novel_variant (1:75934069)	1_75934069	75	3.403e-07	8.70746e-07	0.0003	0.0034	0.05	1.09442e-14	0.00104695	0.0444714	0.024	0.064
rs137098701	1_75086501	75	-2.054e-07	5.78041e-07	0.0003	0.0031	0.154	1.10148e-14	-0.000746753	0.0468747	0.016	0.155
rs110791443	1_75675900	75	-1.406e-07	1.94294e-06	0.0003	0.0032	0.401	9.49631e-15	-0.000511364	0.0463025	0.011	0.561
rs133770934	1_75835010	75	-1.514e-07	8.2143e-07	0.0003	0.0033	0.102	4.20244e-15	-0.00050466	0.0480661	0.01	0.131
rs110117703	1_75841868	75	4.116e-08	1.34348e-06	0.0003	0.0034	0.081	2.52593e-16	0.000126631	0.093118	0.001	0.123
rs438319697	1_75921607	75	6.189e-06	6.7604e-07	0.0002	0.0035	0.743	1.46229e-11	0.030947	0.0347354	0.891	0.329
rs135214160	1_75134681	75	-1.134e-05	1.00054e-06	0.0002	0.0034	0.11	2.51684e-11	-0.0503999	0.062871	0.802	0.189
rs520122064	1_75922242	75	-1.463e-05	9.08997e-07	0.0002	0.0031	0.257	8.17981e-11	-0.0585159	0.0740552	0.79	0.353
rs134369763	1_75615332	75	5.596e-06	4.73326e-07	0.0002	0.0033	0.34	1.40497e-11	0.0319766	0.0405052	0.789	0.273
rs136175950	1_75799074	75	7.466e-06	4.62339e-07	0.0002	0.0032	0.154	1.45575e-11	0.037328	0.0475119	0.786	0.162
rs109364021	1_75237416	75	-1.144e-05	1.23044e-06	0.0002	0.0043	0.237	4.73497e-11	-0.0653921	0.0837711	0.781	0.497
rs134078457	1_75146396	75	-7.475e-06	7.00434e-07	0.0002	0.0033	0.104	1.0383e-11	-0.0373736	0.0480217	0.778	0.165
rs137311114	1_75484464	75	5.758e-06	2.96605e-07	0.0002	0.0032	0.217	1.12778e-11	0.0383878	0.0543283	0.707	0.174
rs134749168	1_75326740	75	-1.326e-05	8.94589e-07	0.0002	0.0036	0.332	7.80571e-11	-0.0530448	0.0751109	0.706	0.34
rs110151132	1_75327476	75	-7.076e-06	6.21986e-07	0.0002	0.0033	0.196	1.5801e-11	-0.0314491	0.0446269	0.705	0.221
rs110516794	1_75810368	75	4.94e-06	5.63243e-07	0.0002	0.0031	0.184	7.33725e-12	0.0282288	0.0423868	0.666	0.272
rs109903347	1_75843390	75	-9.027e-06	1.33059e-06	0.0002	0.0034	0.408	3.93778e-11	-0.0361092	0.0542955	0.665	0.493
rs133149089	1_75364155	75	-1.452e-05	1.30724e-06	0.0002	0.0036	0.204	6.85074e-11	-0.0645284	0.0969773	0.665	0.379
rs135836164	1_75087162	75	-9.187e-06	4.11449e-07	0.0002	0.0033	0.086	1.33234e-11	-0.0408323	0.0618648	0.66	0.077
rs1116004520	1_75924577	75	5.43e-06	4.09714e-07	0.0002	0.0033	0.062	3.41777e-12	0.021719	0.0331646	0.655	0.06
rs133897184	1_75046632	75	-3.472e-06	4.86279e-07	0.0002	0.003	0.319	5.24018e-12	-0.017359	0.0271486	0.639	0.263
rs29012833	1_75277169	75	-1.029e-05	6.78358e-07	0.0002	0.0036	0.2	3.38566e-11	-0.0411441	0.0671996	0.612	0.219
rs133258645	1_75294719	75	-7.887e-06	9.115e-07	0.0002	0.0038	0.298	2.60488e-11	-0.0350542	0.0578004	0.606	0.354
rs134279542	1_75746419	75	-6.854e-06	8.63611e-07	0.0002	0.0034	0.121	1.00084e-11	-0.0274173	0.0454341	0.603	0.186
rs109824837	1_75681714	75	-5.787e-06	1.03519e-06	0.0002	0.0035	0.351	1.52525e-11	-0.0289342	0.048809	0.593	0.414
rs110775054	1_75872003	75	5.257e-06	6.32902e-07	0.0002	0.0038	0.107	5.29586e-12	0.023365	0.0396674	0.589	0.126
rs134357386	1_75768845	75	-4.141e-06	5.30594e-07	0.0002	0.0034	0.199	5.46678e-12	-0.020707	0.0357018	0.58	0.189
rs132796201	1_75253461	75	-6.371e-06	6.67448e-07	0.0002	0.0039	0.253	1.53385e-11	-0.0318562	0.0586843	0.543	0.303
novel_variant (1:75922474)	1_75922474	75	5.174e-06	7.31732e-07	0.0002	0.0032	0.062	3.1284e-12	0.0258719	0.0492555	0.525	0.092
rs133892752	1_75395456	75	-4.743e-06	5.56573e-07	0.0002	0.004	0.215	7.58542e-12	-0.0210809	0.0406882	0.518	0.225
rs110965334	1_75688768	75	3.811e-06	4.82182e-07	0.0002	0.0034	0.322	6.34285e-12	0.0152457	0.0314131	0.485	0.196
rs110574001	1_75494589	75	-6.027e-06	6.32845e-07	0.0002	0.0048	0.309	1.55083e-11	-0.0241072	0.0504261	0.478	0.281
rs136838048	1_75710545	75	-5.614e-06	4.38578e-07	0.0002	0.0033	0.102	5.77915e-12	-0.0249528	0.0544687	0.458	0.096
rs135814603	1_75703920	75	4.386e-06	6.14877e-07	0.0002	0.0035	0.359	8.84898e-12	0.0219291	0.0533633	0.411	0.351
rs136446022	1_75203219	75	-3.169e-06	4.49954e-07	0.0002	0.0037	0.081	1.49723e-12	-0.0140823	0.0355127	0.397	0.069
rs109982745	1_75811461	75	6.246e-06	1.59574e-06	0.0002	0.0031	0.414	1.89257e-11	0.0356931	0.0926968	0.385	0.607
rs136157486	1_75583654	75	3.114e-06	4.34541e-07	0.0002	0.004	0.363	4.486e-12	0.0177936	0.049024	0.363	0.288
rs135454832	1_75479315	75	-5.581e-06	6.53801e-07	0.0002	0.0035	0.05	2.94443e-12	-0.0223244	0.063944	0.349	0.062
rs135395755	1_75842424	75	3.315e-06	6.98557e-07	0.0002	0.0031	0.092	1.82915e-12	0.0165746	0.050609	0.328	0.126
rs137640505	1_75468213	75	-3.017e-06	1.16207e-06	0.0002	0.0036	0.267	3.56219e-12	-0.0134074	0.0408767	0.328	0.4
rs110116661	1_75804405	75	3.05e-06	5.53915e-07	0.0002	0.0031	0.126	2.0435e-12	0.0135538	0.0475783	0.285	0.148
rs134488969	1_75199382	75	-4.529e-06	9.43452e-07	0.0002	0.0036	0.216	6.94032e-12	-0.0181161	0.064817	0.279	0.294
rs137201627	1_75030922	75	-1.561e-06	1.71892e-07	0.0002	0.0032	0.217	8.29164e-13	-0.0104088	0.0381408	0.273	0.115
rs132716773	1_75083489	75	-2.733e-06	6.76901e-07	0.0002	0.0029	0.416	3.62846e-12	-0.0109319	0.0430427	0.254	0.328
rs525948679	1_75922874	75	1.879e-06	4.69577e-07	0.0002	0.0032	0.426	1.72644e-12	0.00939392	0.0371344	0.253	0.342
rs133512919	1_75089057	75	1.632e-06	3.66191e-06	0.0002	0.0034	0.113	5.31996e-13	0.00815903	0.0356501	0.229	0.503
rs109377865	1_75630557	75	-9.925e-07	2.82948e-07	0.0002	0.0033	0.505	4.92456e-13	-0.00661654	0.0298184	0.222	0.289
rs110240922	1_75875161	75	3.088e-06	9.66038e-07	0.0002	0.0032	0.253	3.6016e-12	0.0123535	0.0590079	0.209	0.327
rs110897369	1_75742537	75	-1.727e-06	3.24504e-07	0.0002	0.0034	0.309	1.27288e-12	-0.00863317	0.0412687	0.209	0.169
rs133248880	1_75899613	75	-1.477e-06	6.20535e-07	0.0002	0.0031	0.374	1.02204e-12	-0.00656497	0.0394938	0.166	0.294
rs41627311	1_75345478	75	1.62e-06	6.45816e-07	0.0002	0.0032	0.429	1.28542e-12	0.00809947	0.0501046	0.162	0.393
rs110505684	1_75861057	75	1.584e-06	1.59556e-06	0.0002	0.0039	0.301	1.05557e-12	0.00703891	0.0456663	0.154	0.509
rs137744107	1_75401135	75	-9.522e-07	7.12088e-07	0.0002	0.0042	0.115	1.84804e-13	-0.00380873	0.02615	0.146	0.127
rs110682533	1_75040457	75	-1.375e-06	5.25172e-07	0.0002	0.0031	0.183	5.65917e-13	-0.00687493	0.052814	0.13	0.187
rs136476249	1_75106436	75	-1.399e-06	4.95872e-07	0.0002	0.0037	0.236	7.04549e-13	-0.00621597	0.0539745	0.115	0.193
rs135357632	1_75159568	75	-8.824e-07	4.4397e-07	0.0002	0.0031	0.123	1.68012e-13	-0.00504207	0.0478744	0.105	0.15
rs137044835	1_75964139	75	6.277e-07	4.55311e-07	0.0002	0.0036	0.086	6.21947e-14	0.00358688	0.0465381	0.077	0.096
rs137145652	1_75818583	75	-1.128e-06	1.72638e-06	0.0002	0.0032	0.089	2.06189e-13	-0.00501152	0.0893334	0.056	0.233
rs437689883	1_75921511	75	-2.159e-07	3.23872e-07	0.0002	0.003	0.063	5.53009e-15	-0.00095941	0.0290794	0.033	0.048
rs137408897	1_75797254	75	-1.468e-07	4.48917e-07	0.0002	0.0032	0.215	7.26184e-15	-0.000838621	0.0365344	0.023	0.221
rs717960784	1_75922064	75	-4.11e-06	3.69069e-07	0.0001	0.0033	0.216	5.73072e-12	-0.0328804	0.0375056	0.877	0.239
rs136746199	1_75487961	75	-6.672e-06	4.33333e-07	0.0001	0.0035	0.416	2.16334e-11	-0.0533764	0.0763243	0.699	0.365
rs110655697	1_75353816	75	-3.313e-06	2.2102e-07	0.0001	0.0034	0.183	3.28518e-12	-0.0265028	0.0530789	0.499	0.146
rs136703568	1_75263575	75	-3.925e-06	5.58233e-07	0.0001	0.0042	0.199	4.91047e-12	-0.0314002	0.085455	0.367	0.308
rs109908598	1_75906076	75	9.901e-07	2.50454e-07	0.0001	0.003	0.361	4.52439e-13	0.00792107	0.0320869	0.247	0.237
rs133613576	1_75838305	75	-7.103e-07	3.4412e-07	0.0001	0.003	0.094	8.6137e-14	-0.00473547	0.0384897	0.123	0.093
rs110674752	1_75837435	75	1.33e-06	1.49468e-07	0	0.0031	0.425	8.64554e-13	0.0266033	0.038245	0.696	0.339
chr_pos = chromosome and position (in Mb) in Bos taurs ARS-UCD1.2 reference genome;
Window = number of the SNP window related to the 2,502 windows found in GenSel analysis;
Effect = posterior mean of the allelic substitution effects;
EfectVar = posterior mean of the variance effects for the locus;
ModelFreq = reflects the proportion of post-burn in realizations that included that particular SNP in the model;
WindowFreq = indicates the proportion of models that included some locus in the window;
GeneFreq = frequency of the B allele (fitted allele, rather than the minor allele frequency);
GenVar = is the marginal contribution of this locus to genetic variance, computed from the allelic frequency and the posterior mean of the substitution effect;
EffectDelta1 = posterior mean effect for only those chains that included the effect in the model (Effect/ModelFreq);
SDDelta1 = standard deviation of the posterior distribution of effects for only those chains that included the effect in the model;
t-like = ratio of the absolute value of EffectDelta1/SDDelta1;
shrink = is the extent of shrinkage in the solution due to treating the effect as random in the mixed models relative to fitting in using least squares.

## Sheet: QTL6_chr20_62Mb
Supplementary Table 4. Individual SNP effects for each relevant QTL associated with the intramuscular fat content (IMF) in a Nellore cattle population.
SNP rs ID	chr_pos	Window	Effect	EffectVar	ModelFreq	WindowFreq	GeneFreq	GenVar	EffectDelta1	SDDelta1	t-like	shrink
rs41956649	20_62086784	2006	0.001408	0.000145413	0.0065	0.0181	0.387	9.41322e-07	0.21749	0.242315	0.898	0.795
rs41956644	20_62085795	2006	0.0006268	6.58977e-05	0.0032	0.019	0.322	1.71539e-07	0.195874	0.221519	0.884	0.747
rs41956632	20_62085211	2006	0.0005328	6.59692e-05	0.0029	0.0196	0.335	1.2648e-07	0.186935	0.214709	0.871	0.771
rs526896396	20_62579920	2006	0.0005953	7.14693e-05	0.0024	0.0065	0.173	1.01426e-07	0.248048	0.296359	0.837	0.676
rs41953162	20_62047509	2006	0.0003068	3.45912e-05	0.0019	0.0068	0.23	3.3379e-08	0.161479	0.201116	0.803	0.664
rs109931504	20_62076517	2006	0.0002944	2.43593e-05	0.0018	0.0125	0.225	3.02361e-08	0.163547	0.193064	0.847	0.589
rs41954230	20_62069090	2006	0.0002672	2.44983e-05	0.0017	0.0099	0.207	2.34259e-08	0.159532	0.201703	0.791	0.575
rs41955160	20_62072162	2006	0.0002933	2.7698e-05	0.0016	0.0125	0.217	2.92598e-08	0.186221	0.216495	0.86	0.624
rs41955185	20_62079130	2006	0.0002819	2.37034e-05	0.0015	0.0116	0.215	2.67923e-08	0.187929	0.220913	0.851	0.598
rs41955149	20_62070809	2006	0.0001939	1.60993e-05	0.0014	0.0113	0.207	1.23386e-08	0.14104	0.176514	0.799	0.522
rs41955193	20_62080373	2006	0.0001808	1.4719e-05	0.0014	0.0129	0.207	1.07202e-08	0.126853	0.159102	0.797	0.492
rs41957642	20_62098904	2006	0.0001764	1.39418e-05	0.0014	0.0177	0.437	1.5312e-08	0.123786	0.163224	0.758	0.615
rs41955143	20_62070323	2006	0.0001769	1.31009e-05	0.0013	0.0105	0.207	1.02688e-08	0.136091	0.172457	0.789	0.486
rs42932110	20_62686569	2006	0.0001242	1.21185e-05	0.0011	0.0056	0.49	7.7114e-09	0.115549	0.141598	0.816	0.667
rs42932846	20_62693141	2006	0.0001049	1.40855e-05	0.0011	0.0056	0.414	5.34117e-09	0.0999366	0.122519	0.816	0.684
rs41955198	20_62081214	2006	0.0001526	2.71733e-05	0.0011	0.0153	0.206	7.6209e-09	0.132656	0.178487	0.743	0.681
rs109763661	20_62075568	2006	0.0001055	9.57662e-06	0.0011	0.013	0.275	4.43771e-09	0.100486	0.138092	0.728	0.549
rs133814764	20_62055638	2006	0.0001539	1.00447e-05	0.001	0.009	0.212	7.91776e-09	0.1466	0.174273	0.841	0.477
rs521188808	20_62579040	2006	9.258e-05	6.6137e-06	0.001	0.0056	0.307	3.64365e-09	0.0949493	0.117489	0.808	0.485
rs41956719	20_62101316	2006	-9.81e-05	6.15748e-06	0.001	0.0175	0.453	4.7691e-09	-0.103263	0.133411	0.774	0.502
novel_variant (20:62820347)	20_62820347	2006	0.0001633	1.16418e-05	0.0009	0.0052	0.128	5.94242e-09	0.176533	0.213997	0.825	0.4
rs522725386	20_62579456	2006	8.708e-05	7.42513e-06	0.0009	0.0064	0.307	3.22363e-09	0.099516	0.125197	0.795	0.539
rs525832788	20_62579708	2006	8.913e-05	5.7414e-06	0.0009	0.0071	0.307	3.37719e-09	0.101859	0.143748	0.709	0.477
rs41955168	20_62077156	2006	0.0001025	1.44758e-05	0.0008	0.0115	0.275	4.18719e-09	0.128111	0.162142	0.79	0.704
rs109972154	20_62578978	2006	8.743e-05	6.75537e-06	0.0008	0.005	0.307	3.24982e-09	0.116573	0.152	0.767	0.553
rs109000539	20_62082631	2006	7.473e-05	6.33167e-06	0.0008	0.0207	0.199	1.78362e-09	0.0934143	0.128178	0.729	0.406
rs41956712	20_62102080	2006	4.661e-05	3.529e-06	0.0008	0.015	0.487	1.0854e-09	0.060139	0.0843492	0.713	0.423
rs109703656	20_62579695	2006	5.451e-05	4.25013e-06	0.0008	0.0078	0.338	1.32958e-09	0.0681362	0.103272	0.66	0.434
rs109330596	20_62687559	2006	-7.961e-05	1.13618e-05	0.0007	0.0056	0.479	3.16295e-09	-0.1098	0.138491	0.793	0.727
rs109257221	20_62073352	2006	6.825e-05	5.57089e-06	0.0007	0.0135	0.254	1.76492e-09	0.0941377	0.120155	0.783	0.478
rs134476719	20_62534981	2006	5.257e-05	2.92155e-06	0.0007	0.0037	0.275	1.10186e-09	0.0808839	0.104255	0.776	0.376
rs109935244	20_62592409	2006	4.498e-05	2.74773e-06	0.0007	0.0036	0.186	6.12256e-10	0.0666348	0.0960117	0.694	0.271
rs43160293	20_62219400	2006	8.246e-05	6.27148e-06	0.0007	0.0044	0.157	1.80045e-09	0.113736	0.166634	0.683	0.386
rs134932727	20_62059401	2006	5.629e-05	4.53045e-06	0.0007	0.0101	0.298	1.32678e-09	0.0833919	0.123351	0.676	0.465
rs43165564	20_62353202	2006	4.532e-05	2.55235e-06	0.0007	0.0043	0.168	5.72978e-10	0.0697268	0.105985	0.658	0.253
rs43160304	20_62221930	2006	3.649e-05	2.38014e-06	0.0006	0.0043	0.461	6.61806e-10	0.066353	0.0780549	0.85	0.463
rs440567159	20_62820256	2006	5.742e-05	4.29079e-06	0.0006	0.0048	0.295	1.37231e-09	0.0918762	0.114662	0.801	0.481
rs135800693	20_62041837	2006	6.323e-05	3.53306e-06	0.0006	0.0066	0.17	1.12917e-09	0.101172	0.135871	0.745	0.308
rs41956655	20_62092457	2006	6.374e-05	1.03618e-05	0.0006	0.0176	0.322	1.77387e-09	0.110851	0.1501	0.739	0.701
rs433735289	20_62603534	2006	2.763e-05	1.75455e-06	0.0006	0.0035	0.269	3.00258e-10	0.0480478	0.0650088	0.739	0.286
rs41958601	20_62933194	2006	-4.015e-05	3.31772e-06	0.0006	0.0041	0.429	7.8986e-10	-0.0617675	0.0906844	0.681	0.486
rs110607578	20_62274493	2006	5.504e-05	5.64889e-06	0.0006	0.0034	0.152	7.80381e-10	0.0880716	0.132699	0.664	0.4
rs134384771	20_62212525	2006	3.468e-05	3.08598e-06	0.0006	0.0046	0.168	3.355e-10	0.0630562	0.0965144	0.653	0.313
rs109370985	20_62950768	2006	-3.116e-05	2.27185e-06	0.0006	0.0039	0.424	4.74346e-10	-0.0519368	0.0823272	0.631	0.396
rs136198516	20_62483082	2006	-1.712e-05	1.51637e-06	0.0006	0.0041	0.178	8.58071e-11	-0.0297798	0.054734	0.544	0.196
rs110741672	20_62940578	2006	1.064e-05	1.86092e-06	0.0006	0.0046	0.209	3.74977e-11	0.0193481	0.0661419	0.293	0.243
rs42932055	20_62670843	2006	2.791e-05	2.37951e-06	0.0005	0.005	0.275	3.10799e-10	0.0587495	0.0767304	0.766	0.404
rs110379782	20_62786783	2006	3.956e-05	3.76638e-06	0.0005	0.0048	0.183	4.68424e-10	0.0832814	0.109832	0.758	0.398
rs524483849	20_62604122	2006	1.823e-05	1.26981e-06	0.0005	0.0033	0.27	1.30959e-10	0.0383769	0.0516725	0.743	0.257
rs109875957	20_62937830	2006	3e-05	2.20758e-06	0.0005	0.0044	0.421	4.38851e-10	0.0545427	0.073618	0.741	0.411
rs462122796	20_62820305	2006	3.06e-05	2.30948e-06	0.0005	0.005	0.293	3.87649e-10	0.0679973	0.0941829	0.722	0.411
rs482220182	20_62822049	2006	-2.925e-05	2.82273e-06	0.0005	0.0046	0.631	3.98482e-10	-0.0615892	0.0859364	0.717	0.47
rs472889829	20_62606215	2006	3.658e-05	2.5567e-06	0.0005	0.0036	0.26	5.15472e-10	0.0812862	0.114079	0.713	0.399
rs109524726	20_62580524	2006	-2.594e-05	2.27152e-06	0.0005	0.0036	0.227	2.36271e-10	-0.0546061	0.0779902	0.7	0.311
rs133656574	20_62562848	2006	2.673e-05	1.91497e-06	0.0005	0.0033	0.314	3.07876e-10	0.0534595	0.0770911	0.693	0.358
rs134123557	20_62229890	2006	2.604e-05	3.01708e-06	0.0005	0.0044	0.194	2.11894e-10	0.0548306	0.0807581	0.679	0.364
rs136242475	20_62156979	2006	3.245e-05	2.97844e-06	0.0005	0.0038	0.165	2.89985e-10	0.058994	0.0875098	0.674	0.311
rs41959519	20_62186073	2006	3.268e-05	2.9544e-06	0.0005	0.0038	0.291	4.4019e-10	0.062239	0.0943993	0.659	0.404
rs41953518	20_62239954	2006	2.672e-05	2.28171e-06	0.0005	0.0033	0.408	3.45e-10	0.0508958	0.0792257	0.642	0.422
rs109416760	20_62121001	2006	-2.651e-05	1.96136e-06	0.0005	0.0037	0.071	9.2294e-11	-0.0558014	0.0914764	0.61	0.142
rs110666526	20_62677110	2006	2.564e-05	1.80296e-06	0.0005	0.0056	0.251	2.47335e-10	0.048833	0.0842107	0.58	0.281
rs133787453	20_62515638	2006	-1.658e-05	1.8553e-06	0.0005	0.0044	0.123	5.93491e-11	-0.0368529	0.0646967	0.57	0.184
rs109325051	20_62606291	2006	-2.187e-05	1.65992e-06	0.0005	0.0035	0.34	2.14553e-10	-0.0460461	0.0809199	0.569	0.352
rs43160291	20_62215754	2006	2.396e-05	2.83765e-06	0.0005	0.0045	0.157	1.52044e-10	0.0504471	0.0888288	0.568	0.292
rs41954167	20_62020554	2006	-1.211e-05	1.26312e-06	0.0005	0.0033	0.086	2.31395e-11	-0.0254895	0.0523638	0.487	0.11
novel_variant (20:62513886)	20_62513886	2006	-8.573e-06	1.03824e-06	0.0005	0.0043	0.229	2.59571e-11	-0.0171459	0.0369772	0.464	0.224
rs136684561	20_62812055	2006	1.755e-05	2.35925e-06	0.0005	0.0048	0.353	1.40785e-10	0.0351028	0.0785529	0.447	0.421
rs109833522	20_62008948	2006	-1.075e-05	9.96504e-07	0.0005	0.0033	0.154	3.01831e-11	-0.0226313	0.0523951	0.432	0.155
rs722809028	20_62513883	2006	1.139e-05	1.53963e-06	0.0005	0.0045	0.515	6.4748e-11	0.0239686	0.0582602	0.411	0.394
rs110344118	20_62173999	2006	1.383e-05	2.0505e-06	0.0005	0.0041	0.283	7.75289e-11	0.025138	0.0619226	0.406	0.336
rs110199787	20_62347399	2006	1.074e-05	2.71323e-06	0.0005	0.0042	0.28	4.65537e-11	0.0204648	0.0524203	0.39	0.414
rs517246512	20_62579578	2006	-1.599e-06	1.687e-06	0.0005	0.0084	0.469	1.27324e-12	-0.00355305	0.0540064	0.066	0.358
rs109736319	20_62936175	2006	2.497e-05	2.32814e-06	0.0004	0.0041	0.353	2.84911e-10	0.0587487	0.0761786	0.771	0.451
rs456252237	20_62608274	2006	2.658e-05	2.91696e-06	0.0004	0.0031	0.253	2.66717e-10	0.0625342	0.08212	0.761	0.46
rs110572502	20_62676493	2006	3.259e-05	2.05304e-06	0.0004	0.0056	0.251	3.99721e-10	0.0869114	0.115969	0.749	0.378
rs136201830	20_62383848	2006	1.629e-05	1.27356e-06	0.0004	0.004	0.356	1.21649e-10	0.0407199	0.0568232	0.717	0.304
rs714786612	20_62605449	2006	2.873e-05	2.15585e-06	0.0004	0.0037	0.267	3.23405e-10	0.0718369	0.100636	0.714	0.402
rs136111025	20_62207951	2006	3.573e-05	2.43739e-06	0.0004	0.0043	0.152	3.2876e-10	0.0952731	0.13383	0.712	0.304
rs719633431	20_62984011	2006	1.871e-05	3.92294e-06	0.0004	0.003	0.123	7.56838e-11	0.0415786	0.0586421	0.709	0.316
rs41955757	20_62527341	2006	-1.336e-05	1.49173e-06	0.0004	0.0042	0.134	4.12748e-11	-0.0333912	0.0487659	0.685	0.18
rs41959507	20_62176963	2006	2.681e-05	2.17468e-06	0.0004	0.004	0.144	1.77192e-10	0.0670278	0.0986171	0.68	0.263
rs41956658	20_62109884	2006	2.682e-05	1.89414e-06	0.0004	0.0059	0.326	3.16182e-10	0.0715191	0.10606	0.674	0.407
rs110491891	20_62421962	2006	2.723e-05	2.93552e-06	0.0004	0.004	0.33	3.27798e-10	0.0726131	0.107816	0.673	0.549
rs43160288	20_62215104	2006	1.73e-05	1.44227e-06	0.0004	0.0046	0.482	1.4937e-10	0.046122	0.0687696	0.671	0.437
rs136239748	20_62572310	2006	-1.113e-05	1.22752e-06	0.0004	0.005	0.479	6.18124e-11	-0.0296758	0.0469569	0.632	0.367
rs110038558	20_62735705	2006	1.348e-05	1.43523e-06	0.0004	0.0041	0.105	3.40779e-11	0.0359509	0.0575248	0.625	0.164
rs521456924	20_62603903	2006	2.839e-05	3.44847e-06	0.0004	0.0037	0.267	3.15682e-10	0.0709741	0.114478	0.62	0.507
rs41957699	20_62127938	2006	2.55e-05	5.04231e-06	0.0004	0.0039	0.238	2.35972e-10	0.0679955	0.111388	0.61	0.548
rs41570663	20_62008122	2006	-1.523e-05	1.02823e-06	0.0004	0.0032	0.134	5.36549e-11	-0.0358315	0.0597512	0.6	0.14
rs137423644	20_62519744	2006	-2.274e-05	1.70552e-06	0.0004	0.0042	0.131	1.17603e-10	-0.0534951	0.089341	0.599	0.202
rs110683195	20_62939252	2006	2.134e-05	2.63736e-06	0.0004	0.0044	0.23	1.61485e-10	0.0533506	0.0894518	0.596	0.399
rs110087277	20_62512623	2006	-1.801e-05	1.89831e-06	0.0004	0.0043	0.12	6.87465e-11	-0.048039	0.0826206	0.581	0.211
rs526561486	20_62604732	2006	1.873e-05	1.49508e-06	0.0004	0.0033	0.273	1.3912e-10	0.0440742	0.0780579	0.565	0.315
rs109651913	20_62032000	2006	-1.582e-05	1.16426e-06	0.0004	0.0054	0.118	5.20429e-11	-0.0452105	0.0809319	0.559	0.185
rs41952423	20_62260082	2006	1.181e-05	1.31038e-06	0.0004	0.0032	0.332	6.18525e-11	0.0314979	0.0570012	0.553	0.37
rs41955222	20_62084225	2006	-1.922e-05	1.88989e-06	0.0004	0.0202	0.157	9.77945e-11	-0.0452182	0.0817579	0.553	0.232
rs41953140	20_62052737	2006	-1.596e-05	3.39012e-06	0.0004	0.0081	0.288	1.04506e-10	-0.0375619	0.0681176	0.551	0.507
rs519730527	20_62973092	2006	-1.418e-05	1.66303e-06	0.0004	0.0031	0.107	3.83431e-11	-0.037803	0.0700767	0.539	0.157
rs716938485	20_62980023	2006	1.061e-05	9.72657e-07	0.0004	0.0033	0.12	2.37494e-11	0.0282886	0.0528191	0.536	0.131
rs133207738	20_62358315	2006	1.01e-05	1.22656e-06	0.0004	0.0043	0.411	4.9356e-11	0.0252416	0.047316	0.533	0.363
rs109543528	20_62534142	2006	8.663e-06	8.44563e-07	0.0004	0.0037	0.275	2.99135e-11	0.0247502	0.04674	0.53	0.25
rs41953529	20_62241177	2006	1.556e-05	2.01737e-06	0.0004	0.0033	0.202	7.79362e-11	0.0444585	0.0865839	0.513	0.341
rs134120586	20_62532524	2006	-1.217e-05	1.37937e-06	0.0004	0.0039	0.152	3.81206e-11	-0.0347595	0.071725	0.485	0.209
rs136626923	20_62529204	2006	-1.838e-05	2.47452e-06	0.0004	0.004	0.126	7.42088e-11	-0.0490062	0.102792	0.477	0.278
rs110878669	20_62122578	2006	-1.04e-05	1.96051e-06	0.0004	0.0038	0.181	3.20037e-11	-0.0259951	0.0554195	0.469	0.295
rs135003394	20_62762849	2006	1.574e-05	2.80879e-06	0.0004	0.0038	0.196	7.82057e-11	0.0349829	0.0762178	0.459	0.37
rs41642594	20_62308208	2006	1.261e-05	1.54626e-06	0.0004	0.0041	0.154	4.15013e-11	0.0296594	0.0724704	0.409	0.213
rs135986927	20_62577457	2006	-5.946e-06	1.17049e-06	0.0004	0.0052	0.152	9.10743e-12	-0.0148662	0.0364781	0.408	0.174
rs41954216	20_62066403	2006	-1.038e-05	1.24778e-06	0.0004	0.0098	0.487	5.37859e-11	-0.0276673	0.0684133	0.404	0.374
rs719137899	20_62951858	2006	-1.035e-05	2.56276e-06	0.0004	0.0035	0.199	3.41261e-11	-0.0243585	0.0605211	0.402	0.37
rs207760364	20_62580247	2006	-9.641e-06	1.36011e-06	0.0004	0.0059	0.458	4.61497e-11	-0.0257086	0.0734233	0.35	0.36
rs135516818	20_62533410	2006	5.504e-06	9.3695e-07	0.0004	0.0039	0.364	1.40225e-11	0.0157247	0.0487408	0.323	0.319
rs41958348	20_62137665	2006	-5.01e-06	7.96821e-07	0.0004	0.0033	0.38	1.18212e-11	-0.0125245	0.0387984	0.323	0.23
rs41956697	20_62103599	2006	5.246e-06	7.92147e-07	0.0004	0.0061	0.479	1.37373e-11	0.0139899	0.0446142	0.314	0.264
rs446818700	20_62607877	2006	3.563e-06	9.28246e-07	0.0004	0.0031	0.252	4.78397e-12	0.00890766	0.0290514	0.307	0.246
rs516148829	20_62606325	2006	3.865e-06	9.42949e-07	0.0004	0.0035	0.277	5.98217e-12	0.0110422	0.0361761	0.305	0.268
rs41957091	20_62868353	2006	5.656e-06	1.09937e-06	0.0004	0.0032	0.055	3.32343e-12	0.014139	0.0472674	0.299	0.07
rs42798953	20_62002608	2006	5.611e-06	8.16171e-07	0.0004	0.0028	0.452	1.55984e-11	0.0160313	0.0546421	0.293	0.275
rs451084494	20_62579768	2006	-5.535e-06	7.62213e-07	0.0004	0.0072	0.469	1.52579e-11	-0.0158139	0.055678	0.284	0.245
rs209171491	20_62822172	2006	4.82e-06	8.51035e-07	0.0004	0.0044	0.06	2.63993e-12	0.0120501	0.0437679	0.275	0.066
rs41955217	20_62083112	2006	3.811e-06	6.99953e-07	0.0004	0.0195	0.128	3.24876e-12	0.0101638	0.0508164	0.2	0.103
rs41960703	20_62385754	2006	4.959e-06	1.50697e-06	0.0004	0.0041	0.147	6.15307e-12	0.0123974	0.0658425	0.188	0.191
rs41958400	20_62143371	2006	-4.5e-06	2.11624e-06	0.0004	0.0038	0.364	9.37642e-12	-0.0105893	0.0589361	0.18	0.407
rs41957124	20_62981751	2006	-2.868e-06	8.42431e-07	0.0004	0.0035	0.175	2.3794e-12	-0.00764817	0.045779	0.167	0.163
rs41952403	20_62263873	2006	2.309e-06	1.98292e-06	0.0004	0.0036	0.34	2.39357e-12	0.00543263	0.0374364	0.145	0.432
rs526323812	20_62982237	2006	2.323e-06	8.75814e-07	0.0004	0.0032	0.144	1.33265e-12	0.00619573	0.0472123	0.131	0.141
rs109536170	20_62033219	2006	-2.886e-06	9.38732e-07	0.0004	0.0054	0.17	2.35242e-12	-0.0076964	0.060392	0.127	0.164
rs41957447	20_62972951	2006	2.284e-06	8.84747e-06	0.0004	0.003	0.144	1.28766e-12	0.00609024	0.0524938	0.116	0.613
rs523412107	20_62580515	2006	1.679e-06	1.31039e-06	0.0004	0.0036	0.259	1.08135e-12	0.00419804	0.0445684	0.094	0.265
rs41954189	20_62014088	2006	-1.701e-06	1.48948e-06	0.0004	0.0035	0.115	5.89711e-13	-0.00453578	0.0511402	0.089	0.186
rs41958334	20_62134240	2006	-1.477e-06	2.03928e-06	0.0004	0.0035	0.225	7.60711e-13	-0.00347435	0.0429114	0.081	0.321
rs134892404	20_62462496	2006	1.791e-06	1.57754e-06	0.0004	0.004	0.073	4.35671e-13	0.00477547	0.0637407	0.075	0.123
rs137589659	20_62832639	2006	1.243e-06	1.08088e-06	0.0004	0.0042	0.346	6.99176e-13	0.00276295	0.0451191	0.061	0.266
rs136995874	20_62689989	2006	5.508e-07	9.23971e-07	0.0004	0.0057	0.086	4.78811e-14	0.00157359	0.0314321	0.05	0.097
rs133076532	20_62068200	2006	-1.258e-06	1.78069e-06	0.0004	0.0111	0.05	1.49649e-13	-0.00335523	0.0686387	0.049	0.11
rs135064575	20_62543380	2006	-3.639e-07	1.24165e-06	0.0004	0.0035	0.411	6.41228e-14	-0.00097047	0.0345556	0.028	0.342
rs133812741	20_62954106	2006	1.434e-05	7.62959e-07	0.0003	0.0033	0.225	7.17563e-11	0.0478037	0.0568811	0.84	0.202
novel_variant (20:62820570)	20_62820570	2006	2.093e-05	1.36356e-06	0.0003	0.005	0.105	8.23438e-11	0.0644108	0.0810291	0.795	0.158
rs722133698	20_62990948	2006	1.91e-05	1.16984e-06	0.0003	0.0026	0.123	7.88462e-11	0.0636574	0.083581	0.762	0.182
rs471385034	20_62604772	2006	2.703e-05	1.77057e-06	0.0003	0.0033	0.265	2.8429e-10	0.0982754	0.130513	0.753	0.437
rs43142441	20_62209472	2006	1.43e-05	8.78019e-07	0.0003	0.0043	0.442	1.00845e-10	0.0571878	0.0786681	0.727	0.396
rs133955242	20_62580245	2006	-1.678e-05	1.3166e-06	0.0003	0.0061	0.49	1.40713e-10	-0.0610154	0.0843011	0.724	0.442
rs41960048	20_62728217	2006	1.28e-05	8.41026e-07	0.0003	0.0054	0.199	5.22213e-11	0.0393841	0.0546348	0.721	0.202
rs110911129	20_62605455	2006	-2.296e-05	2.28675e-06	0.0003	0.0035	0.285	2.14729e-10	-0.0765487	0.106472	0.719	0.499
rs135890708	20_62387003	2006	2.02e-05	2.0176e-06	0.0003	0.0042	0.139	9.74742e-11	0.0577018	0.0812766	0.71	0.251
rs133265263	20_62045884	2006	1.177e-05	6.15658e-07	0.0003	0.0068	0.154	3.61813e-11	0.0362142	0.0527515	0.687	0.143
rs41957677	20_62122016	2006	1.52e-05	8.87775e-07	0.0003	0.0039	0.241	8.44877e-11	0.0506677	0.0741905	0.683	0.235
rs477488040	20_62602492	2006	1.555e-05	2.73367e-06	0.0003	0.0032	0.267	9.47251e-11	0.0444323	0.0662527	0.671	0.483
rs467257672	20_62603727	2006	1.016e-05	5.47694e-07	0.0003	0.0034	0.267	4.04035e-11	0.0312507	0.0477442	0.655	0.182
rs453070795	20_62606441	2006	-1.157e-05	1.13962e-06	0.0003	0.0036	0.251	5.02624e-11	-0.038564	0.059576	0.647	0.298
rs449439404	20_62973137	2006	-1.865e-05	1.27574e-06	0.0003	0.0033	0.107	6.63849e-11	-0.0621766	0.0964991	0.644	0.152
rs134342674	20_62589452	2006	1.093e-05	1.12088e-06	0.0003	0.0036	0.301	5.02335e-11	0.0437019	0.068729	0.636	0.352
rs134558598	20_62197368	2006	1.058e-05	8.76203e-07	0.0003	0.0037	0.152	2.88205e-11	0.0384662	0.0609003	0.632	0.191
rs109667302	20_62553566	2006	-9.969e-06	8.61222e-07	0.0003	0.0035	0.471	4.95266e-11	-0.0332303	0.0534084	0.622	0.31
rs41956743	20_62764419	2006	6.461e-06	6.4582e-07	0.0003	0.004	0.175	1.2075e-11	0.0258439	0.0428811	0.603	0.186
rs41955155	20_62071547	2006	1.009e-05	8.12126e-07	0.0003	0.0114	0.385	4.82425e-11	0.031059	0.05188	0.599	0.293
rs41955504	20_62759391	2006	9.588e-06	9.51509e-07	0.0003	0.0037	0.154	2.40111e-11	0.0348654	0.0592561	0.588	0.192
rs41960093	20_62743783	2006	1.363e-05	1.33795e-06	0.0003	0.0043	0.126	4.08342e-11	0.0419452	0.0721532	0.581	0.215
rs110336283	20_62037649	2006	1.111e-05	9.51309e-07	0.0003	0.0061	0.173	3.52743e-11	0.0341805	0.0613925	0.557	0.197
rs723988088	20_62979827	2006	-5.932e-06	8.49272e-07	0.0003	0.0031	0.119	7.39918e-12	-0.0197746	0.035713	0.554	0.143
rs135892719	20_62150102	2006	9.466e-06	7.70346e-07	0.0003	0.0038	0.424	4.37722e-11	0.029127	0.0530121	0.549	0.304
rs110874173	20_62557370	2006	-1.316e-05	9.78489e-07	0.0003	0.0031	0.401	8.3217e-11	-0.0478591	0.0881914	0.543	0.367
rs461575524	20_62579088	2006	-1.16e-05	1.58034e-06	0.0003	0.0062	0.464	6.69313e-11	-0.0421842	0.0788834	0.535	0.46
rs209330539	20_62606449	2006	-4.698e-06	5.13418e-07	0.0003	0.0034	0.276	8.82316e-12	-0.0187908	0.0354093	0.531	0.22
rs41959142	20_62942608	2006	5e-06	6.68025e-07	0.0003	0.0046	0.06	2.84069e-12	0.0181817	0.0343388	0.529	0.069
rs525397400	20_62603790	2006	-1.032e-05	6.48138e-07	0.0003	0.0034	0.254	4.03532e-11	-0.0375144	0.0722696	0.519	0.214
rs210167162	20_62606508	2006	-9.133e-06	9.22116e-07	0.0003	0.0034	0.266	3.25475e-11	-0.0281011	0.0558732	0.503	0.276
rs42798961	20_62004150	2006	6.848e-06	8.28549e-07	0.0003	0.0032	0.45	2.32185e-11	0.0228281	0.0461892	0.494	0.315
rs445107099	20_62602846	2006	-5.762e-06	2.20606e-06	0.0003	0.0034	0.254	1.25882e-11	-0.0209528	0.0427199	0.49	0.466
rs110509173	20_62623381	2006	-5.358e-06	6.008e-07	0.0003	0.0037	0.306	1.21987e-11	-0.0178595	0.0368406	0.485	0.213
rs132944853	20_62580095	2006	-1.444e-05	1.43896e-06	0.0003	0.0067	0.5	1.04302e-10	-0.0412661	0.088497	0.466	0.394
rs721354327	20_62980086	2006	-7.15e-06	1.85735e-06	0.0003	0.0033	0.147	1.28089e-11	-0.0219987	0.0476319	0.462	0.272
rs41954572	20_62244291	2006	5.552e-06	7.41689e-07	0.0003	0.0035	0.272	1.22154e-11	0.0201897	0.0445528	0.453	0.265
rs719941407	20_62604161	2006	-1.102e-05	1.30615e-06	0.0003	0.0033	0.178	3.56024e-11	-0.0367449	0.082415	0.446	0.226
rs41952383	20_62265244	2006	5.673e-06	8.8349e-07	0.0003	0.0034	0.346	1.45539e-11	0.0174541	0.0404822	0.431	0.285
rs516259574	20_62981656	2006	-3.862e-06	6.83862e-07	0.0003	0.0036	0.144	3.68272e-12	-0.0154493	0.0372919	0.414	0.159
rs521817369	20_62860259	2006	-9.924e-06	3.26317e-06	0.0003	0.0034	0.626	4.61195e-11	-0.0305352	0.0752496	0.406	0.596
rs41953174	20_62031156	2006	4.466e-06	1.31519e-06	0.0003	0.0038	0.267	7.80859e-12	0.0127611	0.0316429	0.403	0.309
rs41957127	20_62980762	2006	4.174e-06	8.1174e-07	0.0003	0.0034	0.149	4.42448e-12	0.0128445	0.0320604	0.401	0.179
rs716041307	20_62982153	2006	6.114e-06	1.17654e-06	0.0003	0.0034	0.61	1.77852e-11	0.0203816	0.0517733	0.394	0.389
rs41957449	20_62971781	2006	8.231e-06	1.2834e-06	0.0003	0.0031	0.175	1.95955e-11	0.0235161	0.0623173	0.377	0.234
rs526286223	20_62973090	2006	-6.176e-06	9.39148e-07	0.0003	0.003	0.107	7.27714e-12	-0.020586	0.0563315	0.365	0.12
rs454380963	20_62605302	2006	9.702e-06	8.95715e-07	0.0003	0.0032	0.539	4.67806e-11	0.0388075	0.106665	0.364	0.42
rs438023039	20_62602394	2006	-4.608e-06	1.37208e-06	0.0003	0.0033	0.286	8.66654e-12	-0.0141799	0.0407439	0.348	0.367
rs109090444	20_62712255	2006	5.557e-06	7.73302e-07	0.0003	0.0055	0.204	1.00353e-11	0.0202068	0.0586501	0.345	0.199
rs43142457	20_62202783	2006	7.022e-06	1.74775e-06	0.0003	0.0038	0.123	1.06416e-11	0.0234077	0.0681339	0.344	0.235
rs41959497	20_62175304	2006	-4.979e-06	8.3816e-07	0.0003	0.0041	0.157	6.56492e-12	-0.0153206	0.0458061	0.334	0.15
rs109710059	20_62559066	2006	-4.302e-06	8.19579e-07	0.0003	0.0031	0.398	8.86668e-12	-0.0132361	0.0397211	0.333	0.294
rs41952406	20_62263041	2006	4.704e-06	7.91891e-07	0.0003	0.0035	0.343	9.97165e-12	0.0171051	0.0517015	0.331	0.297
rs134878569	20_62281562	2006	-4.403e-06	7.00897e-07	0.0003	0.0035	0.5	9.69387e-12	-0.0146772	0.0448298	0.327	0.294
rs41953448	20_62257750	2006	3.847e-06	1.2207e-06	0.0003	0.0033	0.338	6.61989e-12	0.0128232	0.0397106	0.323	0.405
rs41958604	20_62932039	2006	4.38e-06	7.48411e-07	0.0003	0.0043	0.427	9.38788e-12	0.0134782	0.0431664	0.312	0.301
rs41953480	20_62252946	2006	-4.28e-06	9.83357e-07	0.0003	0.0033	0.107	3.50957e-12	-0.0131681	0.0426877	0.308	0.127
rs41960665	20_62408963	2006	-5.111e-06	9.33246e-07	0.0003	0.004	0.071	3.43113e-12	-0.0146017	0.0473861	0.308	0.084
rs135066256	20_62162746	2006	-4.117e-06	7.31753e-07	0.0003	0.004	0.416	8.23716e-12	-0.0126678	0.0446046	0.284	0.268
rs41957457	20_62968509	2006	3.846e-06	9.86619e-07	0.0003	0.0032	0.401	7.10411e-12	0.0139864	0.0510793	0.274	0.344
rs109861931	20_62237520	2006	-5.809e-06	1.22607e-06	0.0003	0.0035	0.38	1.58947e-11	-0.0165977	0.060764	0.273	0.359
rs137384270	20_62251449	2006	-2.245e-06	5.3808e-07	0.0003	0.0035	0.403	2.42607e-12	-0.00748429	0.0275812	0.271	0.224
rs135018097	20_62328519	2006	4.137e-06	8.28948e-07	0.0003	0.0039	0.181	5.06617e-12	0.0150438	0.0559526	0.269	0.223
rs110517745	20_62598610	2006	2.738e-06	5.66567e-07	0.0003	0.0037	0.298	3.13951e-12	0.0109527	0.040951	0.267	0.243
rs524986646	20_62603963	2006	2.814e-06	8.62616e-07	0.0003	0.0037	0.54	3.93489e-12	0.0102332	0.0396672	0.258	0.392
rs41959189	20_62951432	2006	3.629e-06	6.33894e-07	0.0003	0.0036	0.285	5.36994e-12	0.0145144	0.0567674	0.256	0.229
rs41257124	20_62983042	2006	2.064e-06	5.47265e-07	0.0003	0.003	0.372	1.99027e-12	0.00825685	0.0369654	0.223	0.263
rs135594782	20_62410009	2006	-2.727e-06	9.08113e-07	0.0003	0.0039	0.191	2.29969e-12	-0.0109094	0.0516466	0.211	0.234
rs463680044	20_62821313	2006	3.145e-06	1.02357e-06	0.0003	0.0048	0.939	1.12854e-12	0.0125804	0.0608375	0.207	0.119
rs135056488	20_62123045	2006	-3.021e-06	8.24897e-07	0.0003	0.0037	0.071	1.19905e-12	-0.0092958	0.0511004	0.182	0.092
rs109246338	20_62114926	2006	1.991e-06	8.19306e-07	0.0003	0.0042	0.513	1.97977e-12	0.00568727	0.0335048	0.17	0.278
rs456113388	20_62604076	2006	-2.08e-06	1.10386e-06	0.0003	0.0033	0.257	1.65168e-12	-0.00693383	0.041088	0.169	0.294
rs133512749	20_62629406	2006	1.255e-06	8.94347e-07	0.0003	0.0044	0.115	3.21166e-13	0.00502097	0.0300481	0.167	0.159
rs41957492	20_62996985	2006	1.832e-06	4.49809e-07	0.0003	0.0027	0.283	1.36189e-12	0.00666344	0.0442227	0.151	0.167
rs41582145	20_62990368	2006	2.843e-06	6.66395e-07	0.0003	0.0028	0.068	1.02883e-12	0.0103372	0.0687963	0.15	0.076
rs379738094	20_62602428	2006	2.126e-06	6.71289e-07	0.0003	0.0033	0.108	8.67776e-13	0.00708592	0.0493673	0.144	0.109
rs134275477	20_62248632	2006	-1.425e-06	1.24417e-06	0.0003	0.0035	0.474	1.01248e-12	-0.0043845	0.0308614	0.142	0.388
rs136304256	20_62433186	2006	-1.471e-06	6.51744e-07	0.0003	0.0041	0.353	9.89532e-13	-0.00490486	0.0391369	0.125	0.245
rs473489321	20_62819686	2006	2.165e-06	7.50613e-07	0.0003	0.0048	0.178	1.37311e-12	0.00666113	0.05553	0.12	0.186
rs41958339	20_62135765	2006	-1.283e-06	7.46219e-07	0.0003	0.0032	0.38	7.75746e-13	-0.00466678	0.0388059	0.12	0.289
rs459526360	20_62579620	2006	-1.554e-06	7.5882e-07	0.0003	0.0082	0.212	8.08022e-13	-0.00565204	0.0529736	0.107	0.214
rs110000804	20_62545115	2006	1.169e-06	8.74893e-07	0.0003	0.0037	0.448	6.75334e-13	0.00389536	0.0394264	0.099	0.311
rs41953500	20_62236131	2006	-1.443e-06	1.24916e-06	0.0003	0.0038	0.382	9.82858e-13	-0.00412186	0.0467129	0.088	0.351
rs134922057	20_62609818	2006	1.209e-06	1.17993e-06	0.0003	0.0033	0.343	6.5848e-13	0.00439556	0.051951	0.085	0.373
rs41961518	20_62340794	2006	-5.21e-07	7.07021e-07	0.0003	0.004	0.395	1.29756e-13	-0.0020839	0.0243786	0.085	0.334
rs136456391	20_62567900	2006	1.465e-06	9.52979e-07	0.0003	0.0044	0.143	5.26026e-13	0.00532824	0.0713354	0.075	0.176
rs41642573	20_62026201	2006	7.562e-07	8.39333e-07	0.0003	0.0034	0.228	2.01165e-13	0.00232686	0.0321661	0.072	0.22
rs523154206	20_62605371	2006	1.067e-06	6.52947e-07	0.0003	0.0036	0.28	4.59279e-13	0.00387946	0.0546612	0.071	0.25
rs433621780	20_62998209	2006	-7.612e-07	4.36095e-07	0.0003	0.0028	0.422	2.82636e-13	-0.00253744	0.0375438	0.068	0.188
rs41958368	20_62140643	2006	-5.124e-07	7.34092e-07	0.0003	0.0036	0.304	1.11015e-13	-0.0018631	0.0284138	0.066	0.283
rs109266017	20_62014673	2006	5.579e-07	1.00938e-06	0.0003	0.0035	0.351	1.41746e-13	0.00185954	0.0381903	0.049	0.338
rs41642578	20_62142403	2006	4.787e-07	1.1664e-06	0.0003	0.0038	0.191	7.08363e-14	0.00191468	0.0519872	0.037	0.299
rs108949384	20_62191172	2006	4.509e-07	1.49443e-06	0.0003	0.0037	0.275	8.10432e-14	0.00150297	0.0431257	0.035	0.416
rs134418171	20_62134983	2006	4.755e-07	6.93577e-07	0.0003	0.0034	0.225	7.88822e-14	0.00146305	0.0435804	0.034	0.181
rs109445060	20_62010858	2006	-3.316e-07	9.19414e-07	0.0003	0.0035	0.128	2.45917e-14	-0.00110535	0.0469617	0.024	0.164
rs41957128	20_62979568	2006	5.23e-08	7.39219e-07	0.0003	0.0031	0.106	5.19549e-16	0.000174319	0.0304072	0.006	0.123
rs207928342	20_62603510	2006	-4.446e-08	4.88788e-07	0.0003	0.0035	0.851	5.01227e-16	-0.000161684	0.034838	0.005	0.131
rs132867495	20_62417140	2006	-7.591e-06	4.41164e-07	0.0002	0.0039	0.474	2.87348e-11	-0.0433787	0.0493205	0.88	0.317
rs717517488	20_62579932	2006	2.89e-06	3.22244e-07	0.0002	0.0064	0.225	2.91681e-12	0.019268	0.0237997	0.81	0.181
rs41957461	20_62967238	2006	1.711e-05	1.03437e-06	0.0002	0.0032	0.145	7.24084e-11	0.068453	0.0845708	0.809	0.25
rs109592211	20_62565332	2006	-1.017e-05	5.8183e-07	0.0002	0.0037	0.243	3.81218e-11	-0.0581309	0.0734403	0.792	0.279
rs41953486	20_62252154	2006	1.107e-05	8.45102e-07	0.0002	0.0034	0.492	6.12639e-11	0.055353	0.0725076	0.763	0.432
rs110371519	20_62178794	2006	5.23e-06	4.89534e-07	0.0002	0.0039	0.351	1.24564e-11	0.0232425	0.0318623	0.729	0.237
rs133570631	20_62838726	2006	1.313e-05	1.23575e-06	0.0002	0.0035	0.359	7.93592e-11	0.0583742	0.0820048	0.712	0.456
rs41957662	20_62114329	2006	-7.951e-06	8.51452e-07	0.0002	0.0048	0.24	2.30298e-11	-0.0318031	0.0450611	0.706	0.265
rs41957445	20_62973581	2006	-3.034e-06	3.01369e-07	0.0002	0.0032	0.141	2.23394e-12	-0.0173345	0.0251484	0.689	0.107
rs134526004	20_62878313	2006	1.03e-05	1.07115e-06	0.0002	0.0035	0.068	1.34711e-11	0.0412191	0.0609866	0.676	0.135
rs42932897	20_62664332	2006	7.672e-06	1.31809e-06	0.0002	0.0049	0.398	2.82042e-11	0.0383609	0.0581945	0.659	0.53
rs41953180	20_62029599	2006	-3.701e-06	4.01471e-07	0.0002	0.0039	0.249	5.11763e-12	-0.0185034	0.0292819	0.632	0.203
rs133032320	20_62594772	2006	5.153e-06	6.30195e-07	0.0002	0.0036	0.298	1.11192e-11	0.0257653	0.0433191	0.595	0.306
rs42798955	20_62003363	2006	-9.543e-06	9.45029e-07	0.0002	0.003	0.099	1.63144e-11	-0.0424112	0.0717922	0.591	0.17
rs42798974	20_62005179	2006	-8.127e-06	8.55948e-07	0.0002	0.0032	0.356	3.02888e-11	-0.0361219	0.0619231	0.583	0.37
rs521476690	20_62603330	2006	6.302e-06	7.36997e-07	0.0002	0.0034	0.542	1.97141e-11	0.0280071	0.0486827	0.575	0.395
rs41956702	20_62103123	2006	-7.857e-06	8.16155e-07	0.0002	0.0122	0.377	2.89944e-11	-0.0349183	0.0629836	0.554	0.357
rs110542841	20_62929421	2006	-5.287e-06	9.69887e-07	0.0002	0.0038	0.154	7.29974e-12	-0.0234959	0.043025	0.546	0.232
novel_variant (20:62899807)	20_62899807	2006	8.563e-06	1.41877e-06	0.0002	0.0038	0.181	2.17278e-11	0.0380568	0.0700208	0.544	0.367
rs41958361	20_62139826	2006	4.67e-06	8.44387e-07	0.0002	0.0033	0.39	1.03765e-11	0.0207549	0.0388695	0.534	0.37
rs133787978	20_62608120	2006	-9.037e-06	1.20278e-06	0.0002	0.003	0.848	2.1062e-11	-0.0361464	0.0676452	0.534	0.295
rs41642576	20_62026794	2006	-2.872e-06	2.26534e-07	0.0002	0.0035	0.469	4.10729e-12	-0.0164102	0.0311062	0.528	0.192
rs41957720	20_62131376	2006	-5.499e-06	7.24515e-07	0.0002	0.0037	0.073	4.10828e-12	-0.0274959	0.0537104	0.512	0.117
rs41642588	20_62270535	2006	-4.3e-06	4.8804e-07	0.0002	0.0034	0.152	4.76117e-12	-0.0191089	0.03737	0.511	0.143
novel_variant (20:62998124)	20_62998124	2006	-3.888e-06	6.29511e-07	0.0002	0.0029	0.058	1.64753e-12	-0.0172781	0.0344324	0.502	0.066
rs136251971	20_62600628	2006	6.234e-06	6.74343e-07	0.0002	0.0035	0.092	6.46821e-12	0.0311682	0.0633522	0.492	0.123
rs41642601	20_62233190	2006	-5.707e-06	7.04226e-07	0.0002	0.0044	0.335	1.45108e-11	-0.0326087	0.0665784	0.49	0.366
rs133610390	20_62288915	2006	-3.015e-06	4.17968e-07	0.0002	0.0033	0.445	4.4911e-12	-0.0172314	0.0353222	0.488	0.285
rs516132524	20_62603818	2006	4.54e-06	5.2805e-07	0.0002	0.0036	0.275	8.22188e-12	0.0181606	0.0385423	0.471	0.234
rs41959137	20_62943910	2006	-3.196e-06	4.02052e-07	0.0002	0.0041	0.348	4.63615e-12	-0.0159798	0.0341455	0.468	0.241
rs521619694	20_62604659	2006	-4.807e-06	7.3502e-07	0.0002	0.0031	0.257	8.81924e-12	-0.0274668	0.0601434	0.457	0.32
rs208994089	20_62605334	2006	6.078e-06	9.34608e-07	0.0002	0.0034	0.105	6.94287e-12	0.0303925	0.0670777	0.453	0.188
rs133589891	20_62568347	2006	-5.994e-06	3.38311e-07	0.0002	0.0044	0.123	7.75399e-12	-0.0399621	0.0884862	0.452	0.116
rs211331609	20_62603009	2006	-4.312e-06	6.31641e-07	0.0002	0.0034	0.286	7.58898e-12	-0.0172499	0.0390694	0.442	0.266
rs41960066	20_62734016	2006	3.155e-06	4.1951e-07	0.0002	0.0046	0.196	3.14222e-12	0.0157774	0.0357606	0.441	0.167
rs41952370	20_62266805	2006	-5.063e-06	9.40205e-07	0.0002	0.0034	0.44	1.26324e-11	-0.0225033	0.0511053	0.44	0.425
rs136198215	20_62863242	2006	1.482e-06	3.11449e-07	0.0002	0.0034	0.36	1.01129e-12	0.00987809	0.0226536	0.436	0.247
rs134573397	20_62559530	2006	3.658e-06	4.65296e-07	0.0002	0.0033	0.162	3.63802e-12	0.0162565	0.0384496	0.423	0.138
rs41953435	20_62259378	2006	3.828e-06	3.81427e-07	0.0002	0.0032	0.317	6.34115e-12	0.0218716	0.0526665	0.415	0.261
rs110738156	20_62607841	2006	2.302e-06	3.63255e-07	0.0002	0.0031	0.86	1.27817e-12	0.015345	0.0389449	0.394	0.15
rs41957481	20_62963027	2006	-2.954e-06	4.67995e-07	0.0002	0.0034	0.298	3.65348e-12	-0.014769	0.0375219	0.394	0.235
rs109955534	20_62007439	2006	3.087e-06	2.38983e-06	0.0002	0.0032	0.149	2.41977e-12	0.0137206	0.0348687	0.393	0.424
rs41957470	20_62965448	2006	-2.27e-06	3.05835e-07	0.0002	0.0035	0.275	2.05351e-12	-0.0151311	0.0389608	0.388	0.199
rs135520980	20_62231597	2006	2.766e-06	4.25626e-07	0.0002	0.0044	0.466	3.80695e-12	0.0122922	0.0320492	0.384	0.248
rs207541119	20_62973096	2006	2.493e-06	6.47524e-07	0.0002	0.0032	0.45	3.07648e-12	0.0124657	0.0339568	0.367	0.335
rs133821769	20_62006733	2006	-7.546e-06	9.66552e-07	0.0002	0.0031	0.136	1.33928e-11	-0.0431208	0.120742	0.357	0.258
rs41954193	20_62012979	2006	-5.533e-06	1.41639e-06	0.0002	0.0036	0.12	6.48401e-12	-0.02213	0.0631094	0.351	0.246
rs110488162	20_62604021	2006	-4.121e-06	1.03951e-06	0.0002	0.0033	0.89	3.31671e-12	-0.0164836	0.0523581	0.315	0.184
rs110163177	20_62513889	2006	3.442e-06	1.10767e-06	0.0002	0.0044	0.825	3.41518e-12	0.0137686	0.0460124	0.299	0.291
rs41959524	20_62186968	2006	-3.005e-06	4.40719e-07	0.0002	0.0037	0.141	2.192e-12	-0.0150247	0.0502042	0.299	0.15
rs41958388	20_62141881	2006	-1.108e-06	3.03741e-07	0.0002	0.0035	0.223	4.24637e-13	-0.00738547	0.0258301	0.286	0.169
rs136483988	20_62988674	2006	2.494e-06	3.36387e-07	0.0002	0.0029	0.178	1.82017e-12	0.0166262	0.0612818	0.271	0.174
rs109528467	20_62306692	2006	2.314e-06	5.78831e-07	0.0002	0.0039	0.393	2.55393e-12	0.0102845	0.0441172	0.233	0.287
rs110357906	20_62234558	2006	-1.404e-06	4.52709e-07	0.0002	0.0042	0.34	8.85508e-13	-0.0080248	0.0385018	0.208	0.272
rs42798944	20_62002061	2006	1.367e-06	9.14647e-07	0.0002	0.0028	0.45	9.25027e-13	0.00683546	0.0435316	0.157	0.429
rs135583306	20_62528301	2006	-1.127e-06	9.55993e-07	0.0002	0.0043	0.115	2.58741e-13	-0.00500741	0.037267	0.134	0.18
rs133772934	20_62542619	2006	-5.447e-07	3.11474e-07	0.0002	0.0037	0.188	9.07637e-14	-0.00363133	0.0274538	0.132	0.167
rs108952203	20_62012319	2006	1.584e-06	6.04782e-07	0.0002	0.0036	0.181	7.42712e-13	0.00704011	0.0573754	0.123	0.215
rs133600849	20_62773126	2006	-1.846e-06	3.90295e-07	0.0002	0.0043	0.186	1.03176e-12	-0.00738566	0.060812	0.121	0.129
rs133433029	20_62538774	2006	7.173e-07	5.96175e-07	0.0002	0.0037	0.236	1.853e-13	0.0031878	0.029981	0.106	0.242
rs133573549	20_62899019	2006	6.533e-07	5.48011e-07	0.0002	0.0034	0.068	5.41393e-14	0.00261308	0.0407904	0.064	0.085
rs519756737	20_62580462	2006	4.163e-07	3.22121e-07	0.0002	0.0057	0.189	5.30615e-14	0.00208128	0.0331245	0.063	0.112
rs136675759	20_62296706	2006	7.12e-07	6.6005e-07	0.0002	0.0035	0.426	2.47841e-13	0.00284785	0.0534261	0.053	0.312
rs464424350	20_62607684	2006	-3.13e-07	3.96064e-07	0.0002	0.0034	0.262	3.78833e-14	-0.00156487	0.0333439	0.047	0.197
rs516157060	20_62988854	2006	3.604e-07	8.0875e-07	0.0002	0.0028	0.333	5.76665e-14	0.00160166	0.0477614	0.034	0.292
rs41957110	20_62984352	2006	-4.523e-07	5.06288e-07	0.0002	0.003	0.922	2.95177e-14	-0.00226147	0.0671319	0.034	0.091
rs517962915	20_62604162	2006	3.575e-07	4.93139e-07	0.0002	0.0031	0.283	5.18577e-14	0.00158878	0.0534059	0.03	0.236
rs135764996	20_62608027	2006	-2.916e-07	4.35804e-07	0.0002	0.003	0.851	2.15516e-14	-0.00129581	0.0448652	0.029	0.14
rs41957441	20_62975292	2006	-9.37e-08	4.32008e-07	0.0002	0.0032	0.183	2.62814e-15	-0.000416452	0.0404947	0.01	0.16
rs41957489	20_62989221	2006	-8.48e-07	2.82429e-07	0.0001	0.0027	0.183	2.15268e-13	-0.00678425	0.0267689	0.253	0.181
chr_pos = chromosome and position (in Mb) in Bos taurs ARS-UCD1.2 reference genome;
Window = number of the SNP window related to the 2,502 windows found in GenSel analysis;
Effect = posterior mean of the allelic substitution effects;
EfectVar = posterior mean of the variance effects for the locus;
ModelFreq = reflects the proportion of post-burn in realizations that included that particular SNP in the model;
WindowFreq = indicates the proportion of models that included some locus in the window;
GeneFreq = frequency of the B allele (fitted allele, rather than the minor allele frequency);
GenVar = is the marginal contribution of this locus to genetic variance, computed from the allelic frequency and the posterior mean of the substitution effect;
EffectDelta1 = posterior mean effect for only those chains that included the effect in the model (Effect/ModelFreq);
SDDelta1 = standard deviation of the posterior distribution of effects for only those chains that included the effect in the model;
t-like = ratio of the absolute value of EffectDelta1/SDDelta1;
shrink = is the extent of shrinkage in the solution due to treating the effect as random in the mixed models relative to fitting in using least squares.

## Sheet: QTL7_chr1_67Mb
Supplementary Table 4. Individual SNP effects for each relevant QTL associated with the intramuscular fat content (IMF) in a Nellore cattle population.
SNP rs ID	chr_pos	Window	Effect	EffectVar	ModelFreq	WindowFreq	GeneFreq	GenVar	EffectDelta1	SDDelta1	t-like	shrink
rs134239760	1_67207536	67	0.0002255	2.15747e-05	0.0017	0.0078	0.298	2.12972e-08	0.130738	0.156868	0.833	0.648
rs43239932	1_67397127	67	-0.0001343	1.10352e-05	0.0013	0.0061	0.49	9.00996e-09	-0.105308	0.131306	0.802	0.611
rs133680256	1_67381821	67	-0.0001326	9.85981e-06	0.0012	0.0058	0.432	8.63302e-09	-0.112881	0.135682	0.832	0.629
rs133296891	1_67181409	67	9.448e-05	9.44526e-06	0.001	0.0073	0.314	3.84656e-09	0.0944808	0.132874	0.711	0.6
rs43241546	1_67244101	67	0.0001079	6.96919e-06	0.0009	0.0051	0.317	5.04034e-09	0.126954	0.152287	0.834	0.576
rs43239936	1_67349794	67	9.529e-05	7.51362e-06	0.0009	0.0052	0.343	4.09164e-09	0.103011	0.126312	0.816	0.577
rs43238518	1_67415658	67	8.225e-05	6.37934e-06	0.0009	0.0062	0.473	3.37221e-09	0.0913875	0.114656	0.797	0.561
rs133673436	1_67196247	67	9.406e-05	1.60648e-05	0.0009	0.0073	0.301	3.72309e-09	0.101684	0.146473	0.694	0.713
rs43240956	1_67296983	67	8.037e-05	4.52698e-06	0.0008	0.0055	0.338	2.89052e-09	0.103704	0.124284	0.834	0.511
rs134977737	1_67385119	67	-6.01e-05	3.04165e-06	0.0008	0.0058	0.45	1.78836e-09	-0.0801385	0.102692	0.78	0.449
rs515936957	1_67223001	67	6.902e-05	4.08835e-06	0.0008	0.0055	0.403	2.29221e-09	0.0890619	0.11586	0.769	0.512
rs135496370	1_67210095	67	6.48e-05	4.76357e-06	0.0008	0.006	0.296	1.7495e-09	0.0785481	0.102629	0.765	0.459
rs137478384	1_67346276	67	6.747e-05	6.10368e-06	0.0008	0.0054	0.346	2.05902e-09	0.0899623	0.117773	0.764	0.577
rs459801081	1_67222034	67	4.174e-05	2.37879e-06	0.0007	0.0042	0.41	8.43249e-10	0.0642178	0.0804021	0.799	0.424
rs135778696	1_67167936	67	4.958e-05	2.6214e-06	0.0007	0.0055	0.309	1.04965e-09	0.0762807	0.100951	0.756	0.396
rs109683564	1_67513661	67	6.312e-05	3.86247e-06	0.0007	0.0053	0.353	1.82062e-09	0.0870573	0.121771	0.715	0.445
rs523970159	1_67222997	67	6.088e-05	5.1804e-06	0.0007	0.0053	0.403	1.78349e-09	0.0901981	0.130596	0.691	0.603
rs132731110	1_67219560	67	-2.66e-05	2.2991e-06	0.0007	0.006	0.497	3.53737e-10	-0.0379982	0.0575538	0.66	0.376
rs109599811	1_67582517	67	3.974e-05	3.12021e-06	0.0007	0.0043	0.353	7.21775e-10	0.0567722	0.0874789	0.649	0.407
rs109664375	1_67518343	67	2.912e-05	2.41923e-06	0.0007	0.0053	0.351	3.86312e-10	0.0448049	0.0697244	0.643	0.355
rs43245283	1_67627600	67	3.327e-05	4.01979e-06	0.0007	0.0045	0.358	5.0885e-10	0.0511913	0.0808441	0.633	0.491
rs133303392	1_67452362	67	-4.665e-05	2.91636e-06	0.0006	0.0044	0.335	9.6955e-10	-0.0848102	0.0984132	0.862	0.458
rs136613118	1_67470933	67	-4.164e-05	2.84066e-06	0.0006	0.0047	0.411	8.39505e-10	-0.0694014	0.0858508	0.808	0.457
rs135821723	1_67176338	67	3.269e-05	2.26256e-06	0.0006	0.0071	0.374	5.00591e-10	0.0544843	0.0682518	0.798	0.388
rs134627259	1_67699884	67	-4.112e-05	2.76688e-06	0.0006	0.0041	0.442	8.34376e-10	-0.0657985	0.0830963	0.792	0.427
rs137730356	1_67271538	67	3.795e-05	1.87142e-06	0.0006	0.0051	0.463	7.16279e-10	0.0690022	0.0899825	0.767	0.42
rs109319528	1_67499378	67	-3.683e-05	2.82932e-06	0.0006	0.0042	0.429	6.64648e-10	-0.0613822	0.0852372	0.72	0.424
rs137104274	1_67155317	67	3.026e-05	2.50448e-06	0.0006	0.0051	0.408	4.42335e-10	0.0550213	0.0812414	0.677	0.459
rs109492578	1_67825631	67	2.885e-05	2.57776e-06	0.0006	0.0042	0.288	3.41241e-10	0.0501683	0.0813561	0.617	0.365
rs110166143	1_67509126	67	1.757e-05	2.00898e-06	0.0006	0.005	0.34	1.38461e-10	0.0281128	0.0477318	0.589	0.32
rs42846877	1_67530319	67	3.57e-05	3.0368e-06	0.0006	0.005	0.359	5.86426e-10	0.0595059	0.10155	0.586	0.442
rs132888556	1_67785036	67	-2.608e-05	3.00541e-06	0.0006	0.0038	0.414	3.29916e-10	-0.0453554	0.0814054	0.557	0.448
novel_variant (1:67209542)	1_67209542	67	-9.171e-06	1.93999e-06	0.0006	0.0068	0.079	1.21733e-11	-0.0152851	0.0532482	0.287	0.113
rs132762674	1_67096313	67	4.546e-06	4.75369e-06	0.0006	0.0042	0.12	4.37835e-12	0.00826593	0.0352963	0.234	0.324
rs135109433	1_67358073	67	-3.028e-05	1.63432e-06	0.0005	0.0049	0.377	4.306e-10	-0.0672825	0.0825176	0.815	0.388
rs109045135	1_67745407	67	3.538e-05	2.72456e-06	0.0005	0.0038	0.387	5.94066e-10	0.0673857	0.0828187	0.814	0.486
rs42336021	1_67585771	67	3.436e-05	1.79471e-06	0.0005	0.0048	0.359	5.43144e-10	0.0687214	0.0854674	0.804	0.361
rs42336791	1_67597301	67	3.957e-05	2.01078e-06	0.0005	0.0045	0.374	7.33554e-10	0.0753769	0.0961569	0.784	0.386
rs109481482	1_67699212	67	3.711e-05	1.80051e-06	0.0005	0.0042	0.406	6.63966e-10	0.0781175	0.100949	0.774	0.381
rs43245270	1_67644160	67	3.15e-05	1.98448e-06	0.0005	0.0038	0.348	4.50439e-10	0.0630043	0.0823964	0.765	0.371
rs43240405	1_67292692	67	3.593e-05	1.76336e-06	0.0005	0.0052	0.382	6.09715e-10	0.0653306	0.0854766	0.764	0.358
rs109986249	1_67702771	67	2.503e-05	2.08474e-06	0.0005	0.0042	0.437	3.08356e-10	0.050064	0.0672806	0.744	0.411
rs42331168	1_67612907	67	3.03e-05	1.9204e-06	0.0005	0.0045	0.374	4.30023e-10	0.0637871	0.086938	0.734	0.399
rs110084281	1_67457924	67	-3.122e-05	2.57579e-06	0.0005	0.0047	0.461	4.84449e-10	-0.0594735	0.0821087	0.724	0.465
rs42331158	1_67611238	67	3.307e-05	2.42897e-06	0.0005	0.0044	0.355	5.00918e-10	0.0696171	0.0975892	0.713	0.439
rs42331173	1_67613434	67	2.682e-05	2.12422e-06	0.0005	0.0047	0.361	3.31942e-10	0.0564613	0.0845102	0.668	0.406
rs43245286	1_67625261	67	2.752e-05	1.75918e-06	0.0005	0.0047	0.351	3.45031e-10	0.0611627	0.0920987	0.664	0.372
rs43244433	1_67502529	67	-1.998e-05	1.67237e-06	0.0005	0.0039	0.529	1.98922e-10	-0.0443982	0.0668765	0.664	0.383
rs136642739	1_67517134	67	-1.443e-05	1.18478e-06	0.0005	0.0053	0.186	6.2987e-11	-0.0303718	0.0459841	0.66	0.181
rs135520358	1_67698257	67	2.372e-05	1.71203e-06	0.0005	0.004	0.412	2.72591e-10	0.0499442	0.0757706	0.659	0.364
rs43245274	1_67636699	67	3.285e-05	3.59017e-06	0.0005	0.0043	0.345	4.8776e-10	0.0730023	0.113186	0.645	0.531
rs110845054	1_67514302	67	2.588e-05	1.88819e-06	0.0005	0.0054	0.351	3.0512e-10	0.0544894	0.0854228	0.638	0.37
rs43245287	1_67623250	67	2.272e-05	1.95866e-06	0.0005	0.0046	0.353	2.35891e-10	0.0478294	0.0763327	0.627	0.389
rs134782992	1_67082004	67	-1.318e-05	1.60116e-06	0.0005	0.0043	0.196	5.482e-11	-0.0277476	0.0445408	0.623	0.237
rs525324813	1_67982325	67	-4.04e-05	4.56693e-06	0.0005	0.0034	0.055	1.69575e-10	-0.0850495	0.13795	0.617	0.171
rs110176238	1_67128273	67	-1.495e-05	2.08512e-06	0.0005	0.0038	0.316	9.65683e-11	-0.0314735	0.0526102	0.598	0.404
rs109092174	1_67827978	67	1.948e-05	1.50472e-06	0.0005	0.0042	0.293	1.57214e-10	0.0370974	0.0652219	0.569	0.272
rs136894473	1_67460873	67	-1.517e-05	1.21608e-06	0.0005	0.0046	0.469	1.14593e-10	-0.0337085	0.0604837	0.557	0.318
rs42331143	1_67608308	67	-1.29e-05	1.49559e-06	0.0005	0.0047	0.372	7.77576e-11	-0.028672	0.0555703	0.516	0.345
rs43240974	1_67288743	67	-9.554e-06	1.59595e-06	0.0005	0.0047	0.228	3.21115e-11	-0.019109	0.0391264	0.488	0.267
rs110693447	1_67838260	67	5.827e-06	1.53788e-06	0.0005	0.0041	0.334	1.50967e-11	0.0105953	0.0439028	0.241	0.297
rs41628904	1_67506358	67	5.074e-06	2.48581e-06	0.0005	0.0046	0.088	4.15353e-12	0.0106829	0.0512025	0.209	0.174
rs42336795	1_67594873	67	-4.865e-06	1.26171e-06	0.0005	0.0045	0.351	1.0781e-11	-0.0108115	0.0552583	0.196	0.295
rs133113260	1_67504685	67	-2.828e-06	1.78371e-06	0.0005	0.0042	0.178	2.34056e-12	-0.00565612	0.052587	0.108	0.231
rs132754088	1_67529405	67	2.224e-07	1.69804e-06	0.0005	0.0049	0.107	9.47517e-15	0.000423558	0.0434748	0.01	0.166
rs135135041	1_67834820	67	1.444e-05	1.05492e-06	0.0004	0.004	0.296	8.6909e-11	0.0385154	0.0453215	0.85	0.283
rs135787361	1_67948153	67	2.625e-05	4.27444e-06	0.0004	0.0037	0.107	1.31491e-10	0.0656298	0.0827596	0.793	0.344
rs717238370	1_67222075	67	-1.921e-05	1.18509e-06	0.0004	0.0048	0.097	6.47341e-11	-0.051233	0.0646744	0.792	0.15
rs42331134	1_67606118	67	2.535e-05	3.13526e-06	0.0004	0.0044	0.374	3.01135e-10	0.0563442	0.0729627	0.772	0.532
rs109594020	1_67084734	67	-1.584e-05	1.46418e-06	0.0004	0.0042	0.217	8.53469e-11	-0.0372716	0.0491333	0.759	0.272
rs110763347	1_67821330	67	2.067e-05	1.33441e-06	0.0004	0.0044	0.314	1.84028e-10	0.0551084	0.0729122	0.756	0.341
rs42336790	1_67587808	67	1.395e-05	8.11726e-07	0.0004	0.0048	0.455	9.65708e-11	0.0398655	0.053047	0.752	0.303
rs42336025	1_67584548	67	2.347e-05	1.65808e-06	0.0004	0.0046	0.361	2.54259e-10	0.0625923	0.0841802	0.744	0.409
rs42331147	1_67609332	67	1.39e-05	9.32605e-07	0.0004	0.0048	0.435	9.49669e-11	0.0347531	0.0469234	0.741	0.3
rs43245235	1_67680643	67	-1.255e-05	1.1457e-06	0.0004	0.003	0.442	7.7748e-11	-0.0313834	0.0423719	0.741	0.33
rs134757745	1_67456873	67	2.497e-05	1.80429e-06	0.0004	0.0045	0.521	3.11301e-10	0.0624347	0.0843344	0.74	0.449
rs109850465	1_67820003	67	2.346e-05	1.58383e-06	0.0004	0.0046	0.296	2.29241e-10	0.0521275	0.071862	0.725	0.329
rs133588998	1_67033911	67	2.913e-05	2.44651e-06	0.0004	0.0034	0.461	4.21717e-10	0.0685457	0.0950127	0.721	0.471
rs43239460	1_67430566	67	-2.49e-05	1.81973e-06	0.0004	0.0048	0.33	2.74179e-10	-0.0585965	0.0816527	0.718	0.408
rs42336736	1_67582016	67	1.92e-05	1.06805e-06	0.0004	0.0042	0.356	1.68999e-10	0.0451715	0.063238	0.714	0.281
rs110953419	1_67799936	67	1.518e-05	1.16062e-06	0.0004	0.0038	0.411	1.11536e-10	0.0357129	0.0501317	0.712	0.295
rs134643797	1_67260438	67	2.224e-05	1.28616e-06	0.0004	0.005	0.448	2.44647e-10	0.0494273	0.0704606	0.701	0.349
rs110578864	1_67447459	67	-2.689e-05	1.65404e-06	0.0004	0.0041	0.466	3.59913e-10	-0.0632751	0.0911862	0.694	0.404
rs110116961	1_67760033	67	-8.896e-06	7.33194e-07	0.0004	0.0039	0.435	3.88922e-11	-0.0254173	0.0372612	0.682	0.29
rs43245276	1_67633510	67	2.159e-05	1.36842e-06	0.0004	0.0045	0.338	2.08601e-10	0.0539873	0.0799749	0.675	0.335
rs42336739	1_67581562	67	2.944e-05	2.29964e-06	0.0004	0.0041	0.361	4.0011e-10	0.0692811	0.10417	0.665	0.452
rs43242273	1_67069287	67	-1.745e-05	1.2959e-06	0.0004	0.0041	0.518	1.52007e-10	-0.0387727	0.0582854	0.665	0.321
rs110421659	1_67579591	67	2.057e-05	1.82928e-06	0.0004	0.0041	0.353	1.93136e-10	0.0483945	0.0744936	0.65	0.393
rs134262979	1_67326065	67	1.506e-05	1.25088e-06	0.0004	0.0055	0.385	1.07342e-10	0.0376427	0.0579394	0.65	0.369
rs719909665	1_67172141	67	-9.023e-06	2.08194e-06	0.0004	0.0056	0.08	1.20334e-11	-0.025779	0.041593	0.62	0.181
rs41628908	1_67698712	67	2.242e-05	2.56346e-06	0.0004	0.0041	0.429	2.46334e-10	0.0498289	0.0809404	0.616	0.482
rs135962373	1_67629046	67	1.661e-05	2.61299e-06	0.0004	0.0043	0.353	1.26151e-10	0.0443044	0.0747414	0.593	0.516
rs43245294	1_67615993	67	-9.901e-06	1.2607e-06	0.0004	0.0047	0.39	4.66412e-11	-0.0264016	0.0445176	0.593	0.345
rs108949652	1_67480710	67	-1.46e-05	1.41412e-06	0.0004	0.0045	0.429	1.04406e-10	-0.0389339	0.0660943	0.589	0.384
rs110015746	1_67798278	67	1.36e-05	1.27385e-06	0.0004	0.0038	0.293	7.67135e-11	0.0340121	0.0580842	0.586	0.303
rs137781964	1_67464235	67	1.492e-05	1.10101e-06	0.0004	0.0049	0.521	1.11131e-10	0.0351094	0.0607296	0.578	0.319
rs134178650	1_67884127	67	1.209e-05	1.09822e-06	0.0004	0.0037	0.144	3.60513e-11	0.0284554	0.0500693	0.568	0.165
rs110769346	1_67752565	67	1.384e-05	1.89528e-06	0.0004	0.004	0.432	9.40429e-11	0.0346082	0.0618982	0.559	0.466
rs136849867	1_67746646	67	8.273e-06	2.18433e-06	0.0004	0.0038	0.306	2.90842e-11	0.023637	0.0434445	0.544	0.484
rs42331159	1_67612207	67	2.106e-05	1.8694e-06	0.0004	0.0044	0.374	2.07665e-10	0.0526385	0.0993803	0.53	0.434
rs137152033	1_67719966	67	-1.075e-05	1.11914e-06	0.0004	0.0037	0.343	5.20372e-11	-0.026869	0.0526317	0.511	0.368
rs41614105	1_67588923	67	1.183e-05	3.00671e-06	0.0004	0.0048	0.455	6.94735e-11	0.0315588	0.0625518	0.505	0.6
rs43239445	1_67428327	67	-1.376e-05	1.79262e-06	0.0004	0.0052	0.28	7.63211e-11	-0.0343916	0.069375	0.496	0.376
rs110025711	1_67446694	67	-9.991e-06	2.07644e-06	0.0004	0.004	0.396	4.77672e-11	-0.0285465	0.0590031	0.484	0.517
rs133919099	1_67005203	67	-1.073e-05	9.08136e-07	0.0004	0.0031	0.44	5.67071e-11	-0.0286071	0.0591315	0.484	0.278
rs723502918	1_67042076	67	-8.687e-06	1.14401e-06	0.0004	0.0035	0.113	1.50785e-11	-0.0217187	0.0460397	0.472	0.144
rs42331138	1_67606887	67	-1.005e-05	1.77309e-06	0.0004	0.0045	0.453	5.00646e-11	-0.0287177	0.060817	0.472	0.463
rs524301670	1_67064656	67	9.995e-06	2.14667e-06	0.0004	0.0037	0.141	2.4174e-11	0.0266521	0.0596538	0.447	0.274
rs110671761	1_67083189	67	-1.27e-05	1.95447e-06	0.0004	0.0042	0.124	3.4974e-11	-0.0282131	0.0632192	0.446	0.199
rs134943627	1_67093458	67	-1.272e-05	1.51453e-06	0.0004	0.0041	0.246	5.99977e-11	-0.0317904	0.0715937	0.444	0.322
novel_variant (1:67121656)	1_67121656	67	-1.525e-05	1.18569e-06	0.0004	0.0037	0.069	2.97321e-11	-0.0358937	0.0809938	0.443	0.098
rs136583978	1_67881104	67	-8.791e-06	1.03501e-06	0.0004	0.0038	0.458	3.83708e-11	-0.023443	0.0562805	0.417	0.309
rs43245259	1_67665447	67	7.222e-06	1.00211e-06	0.0004	0.0037	0.322	2.27742e-11	0.0180554	0.0440078	0.41	0.273
rs137465296	1_67957264	67	6.046e-06	9.58945e-07	0.0004	0.0037	0.372	1.70754e-11	0.0172749	0.0439466	0.393	0.308
rs720325365	1_67219937	67	-8.472e-06	1.04896e-06	0.0004	0.0042	0.097	1.2618e-11	-0.0211801	0.0585942	0.361	0.124
rs109921366	1_67764820	67	-5.259e-06	8.24626e-07	0.0004	0.004	0.173	7.90437e-12	-0.0140228	0.0405526	0.346	0.149
rs444309237	1_67209517	67	7.931e-06	1.43267e-06	0.0004	0.0076	0.58	3.06436e-11	0.0176246	0.0577424	0.305	0.387
rs132896043	1_67358851	67	5.852e-06	1.29136e-06	0.0004	0.0053	0.071	4.49895e-12	0.0146301	0.0517845	0.283	0.118
rs474676621	1_67864230	67	3.419e-06	1.20758e-06	0.0004	0.0034	0.392	5.57134e-12	0.00976726	0.0401002	0.244	0.381
rs718181022	1_67209667	67	-3.683e-06	7.90168e-07	0.0004	0.0066	0.088	2.18259e-12	-0.00920835	0.0465385	0.198	0.088
rs137111880	1_67063660	67	2.51e-06	1.26821e-06	0.0004	0.0037	0.254	2.38653e-12	0.00717061	0.0364778	0.197	0.298
rs383859869	1_67982014	67	-2.459e-06	1.03757e-06	0.0004	0.0037	0.243	2.22722e-12	-0.0054642	0.0291394	0.188	0.21
rs43240995	1_67286029	67	1.87e-06	9.85575e-07	0.0004	0.0044	0.149	8.88083e-13	0.0049873	0.0352395	0.142	0.175
rs134377125	1_67906455	67	1.824e-06	1.07086e-06	0.0004	0.0036	0.474	1.65868e-12	0.00455967	0.0376515	0.121	0.335
rs1117216708	1_67042061	67	2.046e-06	9.15219e-07	0.0004	0.0035	0.105	7.89702e-13	0.00584435	0.0497262	0.118	0.124
rs134976361	1_67073588	67	2.096e-06	1.26816e-06	0.0004	0.0041	0.154	1.14708e-12	0.00598756	0.0519698	0.115	0.231
rs43245272	1_67640950	67	1.43e-06	7.43808e-07	0.0004	0.004	0.115	4.16957e-13	0.0040864	0.0496865	0.082	0.111
rs468112744	1_67185488	67	4.672e-07	1.12921e-06	0.0004	0.0075	0.697	9.22659e-14	0.00116801	0.0396342	0.029	0.333
novel_variant (1:67864652)	1_67864652	67	-6.127e-07	1.18644e-06	0.0004	0.0034	0.122	8.04125e-14	-0.00153171	0.0542714	0.028	0.174
rs1114380482	1_67153048	67	2.6e-07	2.36922e-06	0.0004	0.0049	0.17	1.9086e-14	0.000611688	0.0583564	0.01	0.303
rs136382790	1_67436363	67	-1.99e-05	1.35096e-06	0.0003	0.0041	0.22	1.35925e-10	-0.0796179	0.0898422	0.886	0.378
rs137529258	1_67053032	67	9.921e-06	1.92972e-06	0.0003	0.0035	0.131	2.23914e-11	0.0305247	0.0380061	0.803	0.274
rs43240343	1_67310607	67	2.056e-05	1.33534e-06	0.0003	0.0056	0.455	2.09644e-10	0.0822324	0.106808	0.77	0.514
rs132876733	1_67586773	67	1.565e-05	1.23284e-06	0.0003	0.0049	0.374	1.14781e-10	0.0569226	0.0741751	0.767	0.424
rs134047130	1_67276340	67	1.985e-05	1.33508e-06	0.0003	0.0051	0.524	1.96657e-10	0.0567263	0.0759205	0.747	0.434
rs135421622	1_67819137	67	1.203e-05	7.64919e-07	0.0003	0.0044	0.285	5.90482e-11	0.0401084	0.0538693	0.745	0.25
rs133303863	1_67661660	67	-1.583e-05	3.65093e-06	0.0003	0.0036	0.476	1.25013e-10	-0.052766	0.0708713	0.745	0.676
rs42845683	1_67556975	67	2.497e-05	1.52744e-06	0.0003	0.0032	0.353	2.85027e-10	0.0832443	0.114991	0.724	0.439
rs136699022	1_67119214	67	-2.903e-05	3.8586e-06	0.0003	0.0038	0.393	4.01872e-10	-0.0829344	0.115295	0.719	0.624
rs43244478	1_67706989	67	1.519e-05	1.15063e-06	0.0003	0.0041	0.44	1.13681e-10	0.0467355	0.0650565	0.718	0.375
rs134058752	1_67814818	67	1.217e-05	7.52247e-07	0.0003	0.0041	0.474	7.38944e-11	0.037457	0.0538135	0.696	0.268
rs132903797	1_67647404	67	-7.022e-06	5.78957e-07	0.0003	0.0037	0.249	1.84249e-11	-0.0255338	0.0377597	0.676	0.188
rs110210051	1_67087125	67	-7.904e-06	2.21721e-06	0.0003	0.004	0.309	2.66755e-11	-0.0263476	0.0406511	0.648	0.507
rs111016684	1_67578356	67	1.613e-05	1.25139e-06	0.0003	0.0039	0.369	1.21183e-10	0.0537687	0.0848858	0.633	0.403
rs444032374	1_67636866	67	-3.977e-06	7.2132e-07	0.0003	0.0042	0.482	7.89658e-12	-0.0144603	0.0231083	0.626	0.355
rs42845730	1_67535964	67	7.528e-06	7.42228e-07	0.0003	0.0043	0.428	2.77498e-11	0.0231638	0.0376221	0.616	0.281
rs43241021	1_67280892	67	-1.37e-05	1.22621e-06	0.0003	0.0049	0.115	3.82401e-11	-0.0421443	0.0690698	0.61	0.165
rs134381342	1_67045220	67	1.171e-05	1.13857e-06	0.0003	0.0036	0.144	3.38147e-11	0.0468496	0.0772698	0.606	0.24
rs137046803	1_67964370	67	8.115e-06	1.11761e-06	0.0003	0.0038	0.155	1.7249e-11	0.02951	0.0488912	0.604	0.248
rs136059163	1_67510869	67	-8.238e-06	4.94805e-07	0.0003	0.0052	0.243	2.49999e-11	-0.025348	0.042052	0.603	0.156
rs1114762700	1_67121687	67	1.939e-05	1.64112e-06	0.0003	0.0035	0.162	1.02006e-10	0.0554099	0.0956622	0.579	0.269
rs109527088	1_67609904	67	9.247e-06	1.20523e-06	0.0003	0.0047	0.455	4.24187e-11	0.0284536	0.050085	0.568	0.41
rs455065919	1_67864458	67	-7.847e-06	8.14875e-07	0.0003	0.0033	0.482	3.07461e-11	-0.0261556	0.0460864	0.568	0.358
rs132892540	1_67042514	67	1.738e-05	1.39688e-06	0.0003	0.0036	0.442	1.49074e-10	0.0534883	0.0947365	0.565	0.397
rs109902661	1_67800727	67	1.038e-05	7.51977e-07	0.0003	0.0042	0.296	4.48831e-11	0.0377434	0.0669755	0.564	0.278
rs108958711	1_67703675	67	1.128e-05	1.31203e-06	0.0003	0.0042	0.44	6.27506e-11	0.0347226	0.0623299	0.557	0.406
rs136491381	1_67000099	67	7.41e-06	5.91116e-07	0.0003	0.0031	0.275	2.18869e-11	0.0269447	0.0485413	0.555	0.211
rs466991922	1_67504013	67	7.54e-06	8.79715e-07	0.0003	0.0043	0.07	7.44204e-12	0.0251317	0.0466906	0.538	0.105
rs136204739	1_67077244	67	-6.461e-06	5.36763e-07	0.0003	0.0041	0.492	2.08649e-11	-0.0234933	0.0440628	0.533	0.264
rs110974517	1_67432038	67	-1.023e-05	8.71571e-07	0.0003	0.0039	0.139	2.5027e-11	-0.0314871	0.0605469	0.52	0.155
rs109728373	1_67796063	67	1.358e-05	9.5917e-07	0.0003	0.0037	0.293	7.6484e-11	0.0417984	0.0808888	0.517	0.288
rs136577826	1_67370277	67	9.013e-06	1.04478e-06	0.0003	0.0061	0.534	4.04333e-11	0.0327763	0.0643716	0.509	0.382
rs378409061	1_67981318	67	-4.784e-06	9.42566e-07	0.0003	0.0036	0.243	8.41195e-12	-0.017396	0.0353564	0.492	0.284
rs43245236	1_67679885	67	1.352e-05	1.25196e-06	0.0003	0.003	0.338	8.18138e-11	0.0386401	0.0792137	0.488	0.355
rs43244487	1_67696271	67	-4.425e-06	5.87839e-07	0.0003	0.0035	0.291	8.07406e-12	-0.0147512	0.0307535	0.48	0.235
rs136793796	1_67543517	67	-1.16e-05	6.92104e-07	0.0003	0.0036	0.285	5.48531e-11	-0.0331349	0.0693887	0.478	0.207
rs716743414	1_67219855	67	-8.508e-06	6.73445e-07	0.0003	0.0044	0.079	1.05394e-11	-0.0309366	0.0649441	0.476	0.092
novel_variant (1:67058146)	1_67058146	67	-2.12e-05	3.14341e-06	0.0003	0.0035	0.073	6.06762e-11	-0.065242	0.137248	0.475	0.274
rs110474369	1_67478122	67	-1.164e-05	1.79847e-06	0.0003	0.0046	0.178	3.96624e-11	-0.0423336	0.0901336	0.47	0.344
rs135561125	1_67548263	67	-7.957e-06	8.46013e-07	0.0003	0.0032	0.11	1.23917e-11	-0.0244831	0.0545198	0.449	0.115
rs132750981	1_67058543	67	-5.337e-06	7.3022e-07	0.0003	0.0037	0.387	1.35208e-11	-0.0194078	0.0452121	0.429	0.305
rs43243896	1_67507854	67	-6.272e-06	1.51903e-06	0.0003	0.0048	0.246	1.45968e-11	-0.0209072	0.0511672	0.409	0.373
rs43245250	1_67669568	67	6.135e-06	5.60621e-07	0.0003	0.0032	0.379	1.77081e-11	0.0223088	0.0549975	0.406	0.286
rs42845709	1_67553157	67	-7.962e-06	6.76922e-07	0.0003	0.0031	0.194	1.98445e-11	-0.0318487	0.0791359	0.402	0.205
rs137736245	1_67759246	67	6.104e-06	6.74011e-07	0.0003	0.0039	0.403	1.79328e-11	0.0221979	0.0561546	0.395	0.3
rs134448370	1_67124852	67	-7.791e-06	8.54068e-07	0.0003	0.0034	0.312	2.60366e-11	-0.0311637	0.0803099	0.388	0.3
rs109223598	1_67987582	67	4.345e-06	7.60331e-07	0.0003	0.0033	0.237	6.82528e-12	0.0133685	0.0366827	0.364	0.248
novel_variant (1:67982236)	1_67982236	67	5.075e-06	1.17867e-06	0.0003	0.0035	0.079	3.76243e-12	0.0203018	0.0589719	0.344	0.15
rs716922416	1_67049270	67	-4.81e-06	9.76809e-07	0.0003	0.0035	0.071	3.06026e-12	-0.0160335	0.0467128	0.343	0.115
rs521387217	1_67064913	67	6.314e-06	1.23307e-06	0.0003	0.004	0.111	7.88402e-12	0.0194278	0.0618727	0.314	0.166
rs137631410	1_67444738	67	4.316e-06	5.76353e-07	0.0003	0.0039	0.134	4.30998e-12	0.0143868	0.0464531	0.31	0.122
rs42845702	1_67554727	67	-2.553e-06	7.18361e-07	0.0003	0.003	0.217	2.21774e-12	-0.00851153	0.0285291	0.298	0.215
rs42846856	1_67540693	67	-5.859e-06	1.26786e-06	0.0003	0.0042	0.086	5.41899e-12	-0.0213061	0.0760741	0.28	0.158
rs1116573891	1_67222973	67	7.546e-06	1.5484e-06	0.0003	0.0052	0.089	9.25954e-12	0.0232196	0.0836138	0.278	0.16
rs134640661	1_67741670	67	3.152e-06	1.32744e-06	0.0003	0.0036	0.144	2.44959e-12	0.00969965	0.0405674	0.239	0.216
rs133791956	1_67852499	67	-2.818e-06	9.89817e-07	0.0003	0.0037	0.337	3.54928e-12	-0.00939307	0.0399434	0.235	0.339
rs441756763	1_67865193	67	-1.559e-06	6.7534e-07	0.0003	0.0034	0.633	1.12919e-12	-0.00566888	0.0244754	0.232	0.315
rs133512772	1_67988189	67	2.452e-06	5.72999e-07	0.0003	0.0034	0.318	2.60859e-12	0.00817225	0.0360059	0.227	0.232
rs109946095	1_67037780	67	4.091e-06	1.05215e-06	0.0003	0.0034	0.173	4.78306e-12	0.0136353	0.0617131	0.221	0.225
rs516426651	1_67064826	67	3.375e-06	9.65139e-07	0.0003	0.0038	0.134	2.64023e-12	0.0103855	0.0518687	0.2	0.156
rs454296079	1_67202339	67	2.683e-06	6.39922e-07	0.0003	0.0075	0.706	2.98928e-12	0.00894499	0.0461814	0.194	0.267
novel_variant (1:67636504)	1_67636504	67	3.277e-06	1.72456e-06	0.0003	0.0045	0.069	1.37192e-12	0.0100827	0.0531022	0.19	0.153
rs136953585	1_67102705	67	2.576e-06	6.11092e-07	0.0003	0.004	0.126	1.4578e-12	0.00792535	0.0518468	0.153	0.116
rs43245255	1_67667419	67	-1.924e-06	1.43815e-06	0.0003	0.0033	0.099	6.63393e-13	-0.00699728	0.0539804	0.13	0.225
rs43244467	1_67724895	67	1.831e-06	6.2072e-07	0.0003	0.0037	0.165	9.23579e-13	0.00732452	0.0643926	0.114	0.171
rs377971848	1_67058145	67	1.004e-06	1.03186e-06	0.0003	0.0035	0.662	4.51315e-13	0.00334757	0.0341595	0.098	0.385
rs43240987	1_67286940	67	-1.78e-06	5.24317e-07	0.0003	0.0043	0.128	7.08423e-13	-0.00647204	0.0658424	0.098	0.109
rs43239457	1_67429843	67	-1.145e-06	9.49036e-07	0.0003	0.0047	0.149	3.32974e-13	-0.00381727	0.0440646	0.087	0.195
novel_variant (1:67032548)	1_67032548	67	-8.07e-07	6.94821e-07	0.0003	0.0035	0.068	8.23311e-14	-0.00269013	0.041759	0.064	0.078
rs718916244	1_67057545	67	8.994e-07	7.50548e-07	0.0003	0.0036	0.066	1.00427e-13	0.00276747	0.0524565	0.053	0.079
rs43244464	1_67735144	67	6.481e-07	6.73087e-07	0.0003	0.0036	0.134	9.71803e-14	0.00199414	0.0378449	0.053	0.119
rs43245263	1_67657550	67	3.977e-07	7.29102e-07	0.0003	0.0037	0.102	2.90023e-14	0.00122377	0.0324513	0.038	0.102
rs716245622	1_67031783	67	2.317e-07	8.06146e-07	0.0003	0.0032	0.071	7.05274e-15	0.00071293	0.0288208	0.025	0.079
rs42845722	1_67533035	67	-2.858e-07	5.03016e-07	0.0003	0.0046	0.123	1.76311e-14	-0.0010394	0.0474966	0.022	0.116
rs109478526	1_67991943	67	2.232e-07	5.57606e-07	0.0003	0.0034	0.314	2.14754e-14	0.000744145	0.0353354	0.021	0.208
rs42846857	1_67541874	67	-2.455e-07	7.6715e-07	0.0003	0.0038	0.139	1.44061e-14	-0.000818398	0.0545471	0.015	0.16
rs42845679	1_67557912	67	1.106e-07	7.71987e-07	0.0003	0.0033	0.108	2.35363e-15	0.000402148	0.0393525	0.01	0.126
rs109429927	1_67871187	67	3.668e-06	7.56602e-07	0.0002	0.0035	0.325	5.9008e-12	0.0146738	0.018219	0.805	0.316
rs109280533	1_67500955	67	-1.308e-05	9.97773e-07	0.0002	0.0042	0.099	3.0637e-11	-0.058119	0.0742915	0.782	0.169
rs136211061	1_67389846	67	-5.214e-06	9.95895e-07	0.0002	0.0059	0.27	1.07085e-11	-0.0297956	0.0432919	0.688	0.417
rs133383482	1_67715663	67	-5.502e-06	5.81752e-07	0.0002	0.004	0.326	1.33089e-11	-0.0275122	0.0405787	0.678	0.281
rs135990954	1_67413001	67	-9.107e-06	6.28358e-07	0.0002	0.0062	0.288	3.40106e-11	-0.0404755	0.0602803	0.671	0.287
rs135950364	1_67366380	67	5.128e-06	5.47646e-07	0.0002	0.0056	0.369	1.2248e-11	0.0256408	0.0411256	0.623	0.284
rs43244482	1_67697480	67	-9.571e-06	7.02718e-07	0.0002	0.0038	0.309	3.91078e-11	-0.0478527	0.0768917	0.622	0.359
rs110408300	1_67686039	67	-4.603e-06	2.51882e-07	0.0002	0.0028	0.482	1.05781e-11	-0.0230134	0.0386003	0.596	0.196
rs134317790	1_67683559	67	-2.692e-06	5.81577e-07	0.0002	0.0029	0.497	3.62251e-12	-0.0134585	0.0233539	0.576	0.353
rs43244475	1_67709972	67	5.901e-06	8.37949e-07	0.0002	0.004	0.437	1.71385e-11	0.0262286	0.0462466	0.567	0.384
rs133858359	1_67777988	67	3.746e-06	4.44397e-07	0.0002	0.0038	0.393	6.69214e-12	0.0166479	0.0296329	0.562	0.257
rs137005322	1_67792361	67	-3.869e-06	6.06799e-07	0.0002	0.0037	0.243	5.51374e-12	-0.0257922	0.0471025	0.548	0.305
rs720383603	1_67222200	67	-4.401e-06	5.44493e-07	0.0002	0.0051	0.072	2.58753e-12	-0.0220032	0.0414735	0.531	0.096
rs136324746	1_67376643	67	4.683e-06	7.44851e-07	0.0002	0.0054	0.487	1.0957e-11	0.0208126	0.039486	0.527	0.396
rs383301883	1_67153039	67	-6.362e-06	7.60116e-07	0.0002	0.0043	0.293	1.67755e-11	-0.0254481	0.0501825	0.507	0.292
rs43239482	1_67440526	67	3.48e-06	4.35632e-07	0.0002	0.0037	0.186	3.66445e-12	0.0154654	0.032317	0.479	0.149
rs109729216	1_67143546	67	-7.474e-06	1.45422e-06	0.0002	0.0041	0.301	2.35092e-11	-0.0332185	0.0721691	0.46	0.486
rs483138115	1_67100927	67	-1.96e-06	1.07086e-06	0.0002	0.004	0.131	8.72863e-13	-0.0130691	0.0289626	0.451	0.299
rs718501414	1_67219922	67	-2.461e-06	5.00367e-07	0.0002	0.0044	0.103	1.11566e-12	-0.0140641	0.0319318	0.44	0.136
rs109145148	1_67021742	67	7.31e-06	6.96076e-07	0.0002	0.0032	0.463	2.65755e-11	0.0324908	0.0745452	0.436	0.332
rs43245257	1_67666244	67	4.825e-06	5.65053e-07	0.0002	0.0036	0.32	1.01299e-11	0.0192999	0.0450276	0.429	0.25
rs133670149	1_67693645	67	3.933e-06	3.40863e-07	0.0002	0.0032	0.113	3.08982e-12	0.0262173	0.0640719	0.409	0.121
rs136485316	1_67567252	67	-3.78e-06	4.60981e-07	0.0002	0.0034	0.296	5.95255e-12	-0.0188997	0.0480529	0.393	0.246
rs110343233	1_67860252	67	1.604e-06	4.17983e-07	0.0002	0.0034	0.346	1.16366e-12	0.0106933	0.0290591	0.368	0.314
rs134625256	1_67505330	67	-1.763e-06	2.7985e-07	0.0002	0.0047	0.152	8.00243e-13	-0.0100724	0.0275132	0.366	0.117
rs721167023	1_67219864	67	-3.677e-06	4.17243e-07	0.0002	0.0046	0.078	1.9512e-12	-0.0163436	0.0516649	0.316	0.068
rs517827471	1_67497580	67	-5.076e-06	7.23067e-07	0.0002	0.0045	0.071	3.41989e-12	-0.020305	0.0806448	0.252	0.091
rs380524220	1_67032188	67	1.126e-06	6.1154e-07	0.0002	0.0034	0.119	2.65036e-13	0.0056299	0.0253827	0.222	0.163
rs137205535	1_67008871	67	-1.954e-06	4.83911e-07	0.0002	0.0033	0.377	1.79335e-12	-0.00781576	0.0447368	0.175	0.226
rs136381079	1_67150576	67	-1.42e-06	1.86894e-06	0.0002	0.0041	0.052	2.00094e-13	-0.00811442	0.0488433	0.166	0.178
rs716446186	1_67220707	67	-1.721e-06	1.29236e-06	0.0002	0.0037	0.09	4.84054e-13	-0.00688345	0.043358	0.159	0.195
rs136953190	1_67617077	67	-9.782e-07	5.06685e-07	0.0002	0.0048	0.123	2.06483e-13	-0.00434747	0.0280686	0.155	0.137
rs43239483	1_67442678	67	-1.419e-06	4.95707e-07	0.0002	0.0037	0.081	3.00152e-13	-0.00810674	0.0666446	0.122	0.098
rs109659757	1_67851507	67	6.606e-07	2.27092e-07	0.0002	0.004	0.476	2.17732e-13	0.00377503	0.0314476	0.12	0.195
rs133443123	1_67919671	67	-7.784e-07	4.68184e-07	0.0002	0.0035	0.366	2.81388e-13	-0.00345977	0.0370864	0.093	0.255
rs43244520	1_67691264	67	-6.233e-07	8.45052e-07	0.0002	0.003	0.097	6.79648e-14	-0.00277011	0.0370114	0.075	0.154
rs43240997	1_67285466	67	5.542e-07	6.6939e-07	0.0002	0.0046	0.23	1.08892e-13	0.00277077	0.0428443	0.065	0.282
rs137168418	1_67364707	67	2.562e-07	4.7331e-07	0.0002	0.0058	0.353	2.99926e-14	0.00113856	0.0193442	0.059	0.226
rs41570948	1_67574073	67	-2.112e-07	3.65205e-07	0.0002	0.0038	0.113	8.94628e-15	-0.00120675	0.0208758	0.058	0.111
rs43244496	1_67694913	67	7.041e-07	8.16451e-07	0.0002	0.0033	0.372	2.31542e-13	0.00281627	0.0545243	0.052	0.37
rs43241004	1_67284245	67	-2.811e-07	6.91224e-07	0.0002	0.0047	0.13	1.79183e-14	-0.00112446	0.0229367	0.049	0.145
rs110553536	1_67847331	67	-3.206e-07	1.01298e-06	0.0002	0.0039	0.314	4.42864e-14	-0.00128234	0.0289669	0.044	0.376
rs136384027	1_67977746	67	-4.806e-07	5.92049e-07	0.0002	0.0037	0.437	1.13671e-13	-0.00192245	0.0444664	0.043	0.284
rs716561728	1_67220832	67	5.155e-06	3.06796e-07	0.0001	0.0037	0.097	4.63791e-12	0.0412395	0.0614555	0.671	0.111
chr_pos = chromosome and position (in Mb) in Bos taurs ARS-UCD1.2 reference genome;
Window = number of the SNP window related to the 2,502 windows found in GenSel analysis;
Effect = posterior mean of the allelic substitution effects;
EfectVar = posterior mean of the variance effects for the locus;
ModelFreq = reflects the proportion of post-burn in realizations that included that particular SNP in the model;
WindowFreq = indicates the proportion of models that included some locus in the window;
GeneFreq = frequency of the B allele (fitted allele, rather than the minor allele frequency);
GenVar = is the marginal contribution of this locus to genetic variance, computed from the allelic frequency and the posterior mean of the substitution effect;
EffectDelta1 = posterior mean effect for only those chains that included the effect in the model (Effect/ModelFreq);
SDDelta1 = standard deviation of the posterior distribution of effects for only those chains that included the effect in the model;
t-like = ratio of the absolute value of EffectDelta1/SDDelta1;
shrink = is the extent of shrinkage in the solution due to treating the effect as random in the mixed models relative to fitting in using least squares.

## Sheet: QTL8_chr13_13Mb
Supplementary Table 4. Individual SNP effects for each relevant QTL associated with the intramuscular fat content (IMF) in a Nellore cattle population.
SNP rs ID	chr_pos	Window	Effect	EffectVar	ModelFreq	WindowFreq	GeneFreq	GenVar	EffectDelta1	SDDelta1	t-like	shrink
rs137412079	13_13883730	1418	-0.0005063	5.50152e-05	0.0027	0.0062	0.479	1.27959e-07	-0.185809	0.220321	0.843	0.792
rs134842859	13_13278146	1418	0.0002376	2.35933e-05	0.0019	0.0055	0.427	2.7612e-08	0.125033	0.155107	0.806	0.706
rs135996033	13_13282070	1418	0.0001931	1.46893e-05	0.0015	0.0057	0.429	1.82625e-08	0.130884	0.15307	0.855	0.657
rs137408788	13_13364512	1418	-4.101e-05	4.17574e-06	0.0007	0.0038	0.476	8.38868e-10	-0.0565595	0.0807367	0.701	0.486
rs110732257	13_13209769	1418	8.69e-05	6.85927e-06	0.0007	0.0034	0.149	1.91755e-09	0.124149	0.184449	0.673	0.387
rs133926606	13_13718003	1418	-3.044e-05	4.06183e-06	0.0007	0.004	0.196	2.92319e-10	-0.0450893	0.070466	0.64	0.347
rs136104976	13_13794992	1418	-1.995e-05	1.81622e-06	0.0007	0.0039	0.215	1.34243e-10	-0.0275226	0.0517586	0.532	0.186
rs135334376	13_13675188	1418	-2.798e-05	3.73647e-06	0.0006	0.0034	0.257	2.98731e-10	-0.0508807	0.0708367	0.718	0.429
rs137007575	13_13037479	1418	1.979e-05	1.12719e-06	0.0005	0.0032	0.335	1.74479e-10	0.0439729	0.0604978	0.727	0.242
rs133011129	13_13898637	1418	-3.416e-05	2.72377e-06	0.0005	0.0064	0.228	4.10413e-10	-0.0719108	0.100791	0.713	0.374
rs134051576	13_13851412	1418	-1.691e-05	1.60532e-06	0.0005	0.0038	0.126	6.28123e-11	-0.037572	0.0537354	0.699	0.195
rs134216139	13_13704007	1418	-2.77e-05	1.50106e-06	0.0005	0.004	0.215	2.58792e-10	-0.0554097	0.105468	0.525	0.225
rs110293076	13_13642475	1418	-1.947e-05	1.30392e-06	0.0005	0.0033	0.157	1.00398e-10	-0.0389438	0.0795204	0.49	0.162
rs134405870	13_13661385	1418	-1.591e-05	2.71703e-06	0.0005	0.0036	0.322	1.10577e-10	-0.033503	0.0720893	0.465	0.432
rs109489093	13_13610317	1418	1.827e-05	2.10524e-06	0.0005	0.0025	0.288	1.36925e-10	0.0406066	0.090533	0.449	0.38
rs109917143	13_13809348	1418	-9.879e-06	2.12461e-06	0.0005	0.0039	0.065	1.19387e-11	-0.0179623	0.0403643	0.445	0.098
rs134672236	13_13576669	1418	9.101e-06	9.84701e-07	0.0005	0.003	0.157	2.19307e-11	0.0202236	0.0455893	0.444	0.142
rs109785308	13_13628037	1418	-5.668e-06	1.01072e-06	0.0005	0.0033	0.209	1.06385e-11	-0.0119329	0.0414483	0.288	0.177
rs41633192	13_13840140	1418	3.02e-06	8.88546e-07	0.0005	0.0037	0.34	4.09503e-12	0.00671108	0.0369579	0.182	0.227
rs134207492	13_13403545	1418	7.649e-07	2.02961e-06	0.0005	0.0037	0.076	8.20981e-14	0.00145703	0.0507815	0.029	0.134
rs134046772	13_13240123	1418	6.045e-08	1.33201e-06	0.0005	0.0031	0.092	6.08256e-16	0.000127262	0.0334232	0.004	0.1
rs137691879	13_13167944	1418	-2.118e-05	1.39244e-06	0.0004	0.0029	0.131	1.02074e-10	-0.0564834	0.063971	0.883	0.205
rs135212047	13_13104967	1418	-1.733e-05	1.31908e-06	0.0004	0.0032	0.283	1.21875e-10	-0.0462261	0.0624333	0.74	0.301
rs133253829	13_13421107	1418	9.223e-06	1.08472e-06	0.0004	0.0037	0.505	4.25299e-11	0.0263523	0.0372312	0.708	0.369
rs136707472	13_13357767	1418	-2.541e-05	2.37347e-06	0.0004	0.0034	0.371	3.01338e-10	-0.0635263	0.0917591	0.692	0.47
rs41602496	13_13721666	1418	-1.02e-05	7.99428e-07	0.0004	0.004	0.385	4.93044e-11	-0.0272124	0.0395963	0.687	0.253
rs135448665	13_13929964	1418	-1.695e-05	1.0742e-06	0.0004	0.0042	0.366	1.33454e-10	-0.042382	0.0628931	0.674	0.305
rs134253622	13_13926836	1418	-1.887e-05	1.54047e-06	0.0004	0.0041	0.38	1.67762e-10	-0.047182	0.0734252	0.643	0.406
rs109012281	13_13731486	1418	-1.737e-05	1.17465e-06	0.0004	0.0039	0.199	9.61974e-11	-0.0408764	0.0644789	0.634	0.195
rs135734445	13_13534667	1418	1.166e-05	9.66635e-07	0.0004	0.0032	0.424	6.64193e-11	0.0310954	0.0493681	0.63	0.3
rs135595826	13_13409101	1418	1.409e-05	9.15123e-07	0.0004	0.0038	0.455	9.84391e-11	0.0375659	0.0605352	0.621	0.31
rs110159644	13_13193993	1418	1.011e-05	1.65587e-06	0.0004	0.0036	0.408	4.93765e-11	0.0269563	0.0434837	0.62	0.421
rs136649968	13_13453780	1418	-1.099e-05	1.20463e-06	0.0004	0.0034	0.419	5.87572e-11	-0.0258496	0.0428051	0.604	0.323
rs110930645	13_13474696	1418	1.972e-05	1.23301e-06	0.0004	0.0033	0.416	1.88964e-10	0.0563402	0.0946475	0.595	0.388
rs109499503	13_13146720	1418	-1.285e-05	1.19586e-06	0.0004	0.0034	0.298	6.91127e-11	-0.0302286	0.0517767	0.584	0.283
rs135974669	13_13867198	1418	-9.058e-06	1.15403e-06	0.0004	0.0037	0.237	2.96641e-11	-0.0258793	0.0443749	0.583	0.286
rs133188817	13_13017538	1418	1.041e-05	1.57695e-06	0.0004	0.0031	0.223	3.75027e-11	0.0297457	0.0526675	0.565	0.307
rs109043223	13_13323499	1418	-1.801e-05	1.24716e-06	0.0004	0.0032	0.254	1.22837e-10	-0.0450135	0.0839241	0.536	0.285
rs133066487	13_13839462	1418	-1.152e-05	8.0524e-07	0.0004	0.0037	0.055	1.37997e-11	-0.0329269	0.0652685	0.504	0.056
rs109780121	13_13045954	1418	1.1e-05	1.05011e-06	0.0004	0.0032	0.348	5.49116e-11	0.0258801	0.0521567	0.496	0.256
rs134231349	13_13469500	1418	-8.957e-06	7.42372e-07	0.0004	0.0034	0.149	2.03681e-11	-0.0255903	0.0517033	0.495	0.12
rs135595179	13_13910678	1418	-9.341e-06	1.32132e-06	0.0004	0.0064	0.099	1.56316e-11	-0.0233517	0.047965	0.487	0.155
rs133083774	13_13315915	1418	-1.024e-05	9.58046e-07	0.0004	0.0043	0.437	5.15848e-11	-0.025596	0.0540594	0.473	0.316
rs110455642	13_13647331	1418	-8.487e-06	9.41434e-07	0.0004	0.0036	0.136	1.69419e-11	-0.0226329	0.0545299	0.415	0.146
rs135244856	13_13791817	1418	-1.369e-05	2.13315e-06	0.0004	0.0039	0.102	3.43843e-11	-0.0342365	0.0850051	0.403	0.188
rs109898376	13_13307339	1418	-7.151e-06	8.63115e-07	0.0004	0.006	0.233	1.82784e-11	-0.0204324	0.0624407	0.327	0.219
rs135634105	13_13686225	1418	5.363e-06	1.64101e-06	0.0004	0.0042	0.204	9.34748e-12	0.0126189	0.0463897	0.272	0.283
rs134508985	13_13942135	1418	-3.278e-06	6.08524e-07	0.0004	0.0037	0.225	3.74849e-12	-0.00874078	0.0438099	0.2	0.154
rs109978266	13_13082993	1418	-3.431e-06	1.24618e-06	0.0004	0.0032	0.209	3.89829e-12	-0.00914967	0.0458072	0.2	0.263
rs137177178	13_13475769	1418	-2.977e-06	9.47139e-07	0.0004	0.0033	0.102	1.62485e-12	-0.00744245	0.0403735	0.184	0.101
rs133258377	13_13842188	1418	-2.138e-06	2.30065e-06	0.0004	0.0038	0.327	2.01186e-12	-0.00502964	0.0416954	0.121	0.418
rs136837161	13_13005149	1418	3.236e-06	2.08869e-06	0.0004	0.0033	0.097	1.83258e-12	0.00809113	0.0736475	0.11	0.196
rs136285503	13_13090097	1418	1.441e-06	1.00473e-06	0.0004	0.0034	0.181	6.15629e-13	0.00360132	0.0360185	0.1	0.19
rs134713804	13_13870474	1418	-1.628e-06	9.8895e-07	0.0004	0.0034	0.058	2.87661e-13	-0.00465113	0.0561283	0.083	0.075
rs136004304	13_13873189	1418	-1.566e-06	1.04524e-06	0.0004	0.0059	0.191	7.58224e-13	-0.00368484	0.0461628	0.08	0.181
rs135979499	13_13959647	1418	1.349e-06	9.17179e-07	0.0004	0.0033	0.319	7.91381e-13	0.00337298	0.0425007	0.079	0.243
rs137112219	13_13904378	1418	1.045e-06	9.65756e-07	0.0004	0.0064	0.168	3.04636e-13	0.00245893	0.0441562	0.056	0.171
rs110401368	13_13216955	1418	-5.276e-07	8.2766e-07	0.0004	0.0034	0.195	8.73199e-14	-0.00131906	0.0412442	0.032	0.178
rs109353037	13_13071568	1418	-4.576e-07	1.04934e-06	0.0004	0.0032	0.398	1.00331e-13	-0.00130741	0.0464444	0.028	0.321
rs133450373	13_13862252	1418	-1.596e-05	8.13318e-07	0.0003	0.0039	0.241	9.31753e-11	-0.0491159	0.0596601	0.823	0.238
rs132649286	13_13275553	1418	-9.432e-06	9.54381e-07	0.0003	0.0056	0.27	3.50425e-11	-0.0314415	0.0404993	0.776	0.307
rs135151775	13_13000910	1418	1.365e-05	9.61721e-07	0.0003	0.0032	0.355	8.53301e-11	0.054593	0.0725719	0.752	0.367
rs132651693	13_13098933	1418	-1.307e-05	1.20574e-06	0.0003	0.0032	0.414	8.28498e-11	-0.0373399	0.0497172	0.751	0.398
rs134491990	13_13123342	1418	1.909e-05	1.01823e-06	0.0003	0.0033	0.175	1.05393e-10	0.0636268	0.0866543	0.734	0.215
rs135619805	13_13354153	1418	1.672e-05	9.97954e-07	0.0003	0.0034	0.38	1.31695e-10	0.0557383	0.0768103	0.726	0.362
rs136772057	13_13690438	1418	-8.485e-06	9.18022e-07	0.0003	0.0041	0.275	2.86985e-11	-0.0308539	0.0425839	0.725	0.284
rs136071475	13_13783349	1418	-1.765e-05	1.51374e-06	0.0003	0.0041	0.157	8.25037e-11	-0.0543123	0.0772305	0.703	0.247
rs133234814	13_13938597	1418	-1.352e-05	2.23105e-06	0.0003	0.004	0.157	4.83732e-11	-0.0415876	0.060729	0.685	0.328
rs41634095	13_13147799	1418	-8.438e-06	3.90402e-07	0.0003	0.0034	0.246	2.64183e-11	-0.0306837	0.0452183	0.679	0.148
rs136562017	13_13183082	1418	-1.704e-05	1.18778e-06	0.0003	0.0034	0.131	6.60427e-11	-0.0619546	0.0915023	0.677	0.228
rs137004753	13_13336118	1418	8.125e-06	9.74609e-07	0.0003	0.0033	0.455	3.27366e-11	0.0295452	0.0439953	0.672	0.359
rs133795907	13_13361563	1418	1.114e-05	1.08128e-06	0.0003	0.0036	0.484	6.20375e-11	0.0405251	0.0614541	0.659	0.39
rs136993621	13_13148292	1418	9.225e-06	9.55081e-07	0.0003	0.0033	0.162	2.3139e-11	0.0335441	0.0514835	0.652	0.204
rs134202644	13_13092234	1418	1.034e-05	1.12882e-06	0.0003	0.0032	0.351	4.8653e-11	0.0344511	0.054117	0.637	0.369
rs137847836	13_13879724	1418	-1.212e-05	1.60745e-06	0.0003	0.006	0.123	3.17026e-11	-0.0372942	0.0588229	0.634	0.234
rs135972209	13_13435305	1418	-1.553e-05	8.69397e-07	0.0003	0.0033	0.113	4.82026e-11	-0.0477932	0.0765758	0.624	0.131
rs135672474	13_13665388	1418	-8.238e-06	6.34699e-07	0.0003	0.0036	0.314	2.92455e-11	-0.0299574	0.048391	0.619	0.231
rs133651130	13_13788587	1418	-7.716e-06	7.51523e-07	0.0003	0.004	0.383	2.8144e-11	-0.023741	0.0386045	0.615	0.276
rs137505222	13_13822393	1418	7.723e-06	8.50532e-07	0.0003	0.0032	0.196	1.88202e-11	0.028082	0.0460655	0.61	0.211
rs135698849	13_13946369	1418	-7.496e-06	1.28425e-06	0.0003	0.0035	0.215	1.89435e-11	-0.0249856	0.0409548	0.61	0.301
rs136368931	13_13190272	1418	-9.33e-06	1.45909e-06	0.0003	0.0036	0.152	2.24201e-11	-0.0339272	0.0563291	0.602	0.311
rs137698465	13_13713648	1418	-1.064e-05	8.41508e-07	0.0003	0.0041	0.387	5.37492e-11	-0.0425652	0.070701	0.602	0.347
rs133428148	13_13248159	1418	-7.638e-06	1.84182e-06	0.0003	0.0029	0.139	1.39435e-11	-0.0277758	0.048131	0.577	0.33
rs109440617	13_13592681	1418	6.909e-06	7.31492e-07	0.0003	0.0028	0.186	1.44476e-11	0.019741	0.0345367	0.572	0.167
rs136212628	13_13727357	1418	-1.995e-05	2.4754e-06	0.0003	0.0039	0.128	8.89745e-11	-0.061373	0.109633	0.56	0.318
rs109269489	13_13236877	1418	-8.24e-06	9.69303e-07	0.0003	0.003	0.105	1.2787e-11	-0.0253542	0.0455493	0.557	0.13
rs137391502	13_13145876	1418	-5.134e-06	6.4504e-07	0.0003	0.0033	0.476	1.31483e-11	-0.0205349	0.0371487	0.553	0.329
rs110937797	13_13120406	1418	-9.719e-06	1.98451e-06	0.0003	0.0031	0.081	1.4087e-11	-0.0388761	0.0708546	0.549	0.225
rs134202010	13_13559869	1418	6.497e-06	7.62606e-07	0.0003	0.0029	0.228	1.48466e-11	0.0259867	0.0474854	0.547	0.237
rs136774289	13_13798938	1418	-7.074e-06	5.17008e-07	0.0003	0.0039	0.113	9.9983e-12	-0.0282967	0.0521423	0.543	0.102
rs137293630	13_13683606	1418	9.761e-06	1.18429e-06	0.0003	0.0037	0.285	3.8855e-11	0.0300327	0.0553956	0.542	0.325
rs137108507	13_13830225	1418	-1.938e-05	1.84767e-06	0.0003	0.0035	0.058	4.07675e-11	-0.0596292	0.112374	0.531	0.129
rs109815771	13_13160486	1418	-8.11e-06	6.40666e-07	0.0003	0.003	0.442	3.24465e-11	-0.0294894	0.0560267	0.526	0.308
rs110683657	13_13646278	1418	-2.304e-05	5.21455e-06	0.0003	0.0036	0.157	1.40553e-10	-0.0708895	0.139084	0.51	0.511
rs110943387	13_13152995	1418	-8.332e-06	8.05146e-07	0.0003	0.0033	0.257	2.64832e-11	-0.0256376	0.0523677	0.49	0.224
rs132673437	13_13367952	1418	8.747e-06	9.16186e-07	0.0003	0.0037	0.479	3.81891e-11	0.0291571	0.0598242	0.487	0.331
rs135067332	13_13814457	1418	-6.555e-06	7.61493e-07	0.0003	0.0032	0.377	2.01815e-11	-0.0218491	0.044855	0.487	0.308
rs134280993	13_13891775	1418	-4.946e-06	9.84019e-07	0.0003	0.0064	0.437	1.20397e-11	-0.0152193	0.0327174	0.465	0.364
rs133804293	13_13992863	1418	6.611e-06	7.37106e-07	0.0003	0.0028	0.377	2.05288e-11	0.0240396	0.0535281	0.449	0.297
rs136564922	13_13746688	1418	-4.703e-06	1.35278e-06	0.0003	0.0038	0.194	6.9084e-12	-0.0171007	0.0388413	0.44	0.304
rs110508843	13_13621569	1418	-5.377e-06	8.12871e-07	0.0003	0.0033	0.437	1.42298e-11	-0.0195541	0.0505326	0.387	0.354
rs133178693	13_13062345	1418	-9.548e-06	1.26594e-06	0.0003	0.0032	0.424	4.45304e-11	-0.0347196	0.0904529	0.384	0.422
rs110453004	13_13027143	1418	5.435e-06	1.00325e-06	0.0003	0.0032	0.466	1.47021e-11	0.0197642	0.0519424	0.381	0.378
rs41627477	13_13810172	1418	-7.572e-06	1.12973e-06	0.0003	0.0038	0.094	9.78912e-12	-0.0275358	0.0738597	0.373	0.169
rs134042532	13_13751974	1418	-7.787e-06	9.06182e-07	0.0003	0.0039	0.162	1.64866e-11	-0.025955	0.0726173	0.357	0.172
rs110550337	13_13235056	1418	4.472e-06	6.75548e-07	0.0003	0.0029	0.108	3.84824e-12	0.0137593	0.0400448	0.344	0.104
rs134996291	13_13833134	1418	-4.811e-06	6.78514e-07	0.0003	0.0036	0.188	7.08012e-12	-0.0160362	0.0466371	0.344	0.164
rs135008125	13_13422601	1418	5.698e-06	7.10324e-07	0.0003	0.0033	0.073	4.41039e-12	0.0189926	0.0559897	0.339	0.084
rs132979920	13_13291535	1418	5.001e-06	6.76592e-07	0.0003	0.0059	0.071	3.28594e-12	0.0200052	0.0592938	0.337	0.109
rs132975787	13_13823703	1418	-6.216e-06	9.71781e-07	0.0003	0.0033	0.094	6.59617e-12	-0.0207197	0.0641698	0.323	0.142
rs135851809	13_13601058	1418	3.963e-06	7.57214e-07	0.0003	0.0029	0.524	7.83422e-12	0.0132091	0.0416867	0.317	0.311
rs134619725	13_13194819	1418	3.143e-06	9.40676e-07	0.0003	0.0035	0.455	4.89932e-12	0.0104758	0.0330577	0.317	0.351
rs135200240	13_13448837	1418	2.478e-06	5.72148e-07	0.0003	0.0034	0.223	2.12386e-12	0.00991022	0.0315168	0.314	0.205
rs136488831	13_13341581	1418	-4.229e-06	7.80847e-07	0.0003	0.0037	0.175	5.17373e-12	-0.0130129	0.0441949	0.294	0.166
rs109518878	13_13173019	1418	-3.618e-06	1.28573e-06	0.0003	0.003	0.089	2.12279e-12	-0.0111324	0.0381022	0.292	0.159
rs132974380	13_13225845	1418	3.247e-06	6.15005e-07	0.0003	0.0033	0.152	2.71508e-12	0.0108226	0.0378893	0.286	0.151
rs109694180	13_13333537	1418	-3.916e-06	7.62972e-07	0.0003	0.0033	0.17	4.33161e-12	-0.0142414	0.0516111	0.276	0.183
rs137676054	13_13241967	1418	2.033e-06	6.9892e-07	0.0003	0.0032	0.154	1.07771e-12	0.00739161	0.0284694	0.26	0.156
rs134547743	13_13878468	1418	-3.445e-06	7.78796e-07	0.0003	0.0059	0.073	1.61238e-12	-0.0125277	0.0516013	0.243	0.103
rs110133353	13_13648313	1418	2.736e-06	6.82875e-07	0.0003	0.0037	0.086	1.18196e-12	0.0084197	0.0350156	0.24	0.076
rs134696210	13_13251537	1418	-4.438e-06	9.50377e-07	0.0003	0.0029	0.17	5.56155e-12	-0.0147924	0.062845	0.235	0.231
rs110793438	13_13156931	1418	-3.118e-06	7.74329e-07	0.0003	0.0031	0.406	4.68926e-12	-0.00890951	0.0406882	0.219	0.265
rs110257909	13_13246774	1418	-3.664e-06	8.60724e-07	0.0003	0.0031	0.121	2.85406e-12	-0.0112729	0.0521599	0.216	0.147
rs137178181	13_13065161	1418	3.466e-06	1.29982e-06	0.0003	0.003	0.461	5.9688e-12	0.0115526	0.0540259	0.214	0.424
rs110399178	13_13143274	1418	-2.263e-06	8.58867e-07	0.0003	0.0031	0.304	2.16549e-12	-0.00696263	0.032883	0.212	0.251
rs136823825	13_13130111	1418	-3.371e-06	7.66222e-07	0.0003	0.0032	0.343	5.12116e-12	-0.0103723	0.0494888	0.21	0.276
rs134634541	13_13492928	1418	2.916e-06	8.69295e-07	0.0003	0.0032	0.238	3.08519e-12	0.00971852	0.0474772	0.205	0.229
rs134496914	13_13022424	1418	2.9e-06	1.05707e-06	0.0003	0.0034	0.372	3.92738e-12	0.0082848	0.0405153	0.204	0.314
rs137009466	13_13966167	1418	-3.014e-06	6.94919e-07	0.0003	0.0031	0.398	4.35215e-12	-0.00861086	0.0469003	0.184	0.244
rs134844092	13_13101462	1418	2.114e-06	5.73974e-07	0.0003	0.0032	0.346	2.02081e-12	0.00650386	0.0361632	0.18	0.215
rs137279561	13_13864576	1418	3.554e-06	1.35057e-06	0.0003	0.0037	0.065	1.54512e-12	0.0129239	0.0743454	0.174	0.127
rs136539512	13_13427766	1418	-1.642e-06	5.79537e-07	0.0003	0.0033	0.317	1.16762e-12	-0.00597247	0.0383479	0.156	0.242
rs134718554	13_13414613	1418	-1.361e-06	6.14788e-07	0.0003	0.0033	0.086	2.92462e-13	-0.00453724	0.0297859	0.152	0.094
rs109265614	13_13087052	1418	-1.747e-06	7.56446e-07	0.0003	0.0033	0.152	7.86198e-13	-0.00582379	0.0385343	0.151	0.166
rs133939157	13_13816545	1418	-1.897e-06	4.69749e-07	0.0003	0.0031	0.082	5.39684e-13	-0.00689728	0.0479774	0.144	0.065
rs109872224	13_13141624	1418	1.358e-06	5.83401e-07	0.0003	0.0031	0.313	7.93796e-13	0.00543395	0.0398977	0.136	0.242
rs133799214	13_13880561	1418	1.867e-06	1.0095e-06	0.0003	0.0062	0.076	4.88847e-13	0.00574335	0.0508511	0.113	0.107
rs109587345	13_13413002	1418	2.17e-06	1.55346e-06	0.0003	0.0033	0.084	7.2252e-13	0.00723175	0.0662856	0.109	0.187
rs135854222	13_13252691	1418	1.089e-06	6.47572e-07	0.0003	0.0028	0.277	4.75806e-13	0.00335175	0.0312583	0.107	0.204
rs41567258	13_13398341	1418	-1.475e-06	6.65012e-06	0.0003	0.0038	0.073	2.95407e-13	-0.00536223	0.0503434	0.107	0.431
rs109016836	13_13157781	1418	-1.501e-06	6.39891e-07	0.0003	0.003	0.437	1.10874e-12	-0.00461852	0.0429701	0.107	0.256
rs110846865	13_13154801	1418	1.755e-06	1.13259e-06	0.0003	0.0031	0.107	5.89947e-13	0.00584876	0.0577306	0.101	0.15
rs132658521	13_13888476	1418	1.351e-06	7.03335e-07	0.0003	0.0062	0.251	6.86591e-13	0.00491186	0.0487528	0.101	0.228
rs135729151	13_13218032	1418	-1.18e-06	6.93237e-07	0.0003	0.0033	0.086	2.19634e-13	-0.00362949	0.0365109	0.099	0.087
rs133705703	13_13176011	1418	1.579e-06	1.04886e-06	0.0003	0.0029	0.325	1.09257e-12	0.00526176	0.0625547	0.084	0.308
rs133239389	13_13584090	1418	-1.003e-06	1.01629e-06	0.0003	0.0029	0.429	4.92589e-13	-0.00364592	0.0442425	0.082	0.387
rs137676586	13_13854244	1418	9.411e-07	6.08263e-07	0.0003	0.0038	0.076	1.2427e-13	0.00376449	0.0491956	0.077	0.105
rs110670348	13_13511400	1418	7.702e-07	6.67209e-07	0.0003	0.0032	0.39	2.82293e-13	0.00256747	0.0364437	0.07	0.268
rs133443569	13_13869773	1418	-5.96e-07	4.82583e-07	0.0003	0.0035	0.063	4.18246e-14	-0.00216713	0.0360659	0.06	0.055
rs136242278	13_13841065	1418	-5.788e-07	7.42032e-07	0.0003	0.0037	0.319	1.45659e-13	-0.00192943	0.0362975	0.053	0.252
rs137674092	13_13759896	1418	-9.069e-07	1.03773e-06	0.0003	0.004	0.177	2.40133e-13	-0.00279044	0.0657495	0.042	0.205
rs109975545	13_13644886	1418	1.742e-07	9.20907e-07	0.0003	0.0033	0.11	5.94012e-15	0.000696854	0.0257865	0.027	0.165
rs136064946	13_13497108	1418	5.323e-08	5.56268e-07	0.0003	0.0035	0.107	5.42912e-16	0.000193558	0.0420897	0.005	0.102
rs136957470	13_13609068	1418	7.753e-06	2.61831e-07	0.0002	0.0025	0.448	2.97251e-11	0.0516868	0.0564477	0.916	0.244
rs133481801	13_13680738	1418	-1.076e-05	6.3963e-07	0.0002	0.0036	0.264	4.4996e-11	-0.0614586	0.0685727	0.896	0.301
rs133448147	13_13242530	1418	7.285e-06	3.42351e-07	0.0002	0.0032	0.188	1.62367e-11	0.0416305	0.0503689	0.827	0.142
rs133753170	13_13085910	1418	-1.049e-05	4.09359e-07	0.0002	0.0032	0.325	4.82638e-11	-0.046629	0.0604958	0.771	0.208
rs133444280	13_13769041	1418	-5.454e-06	5.96686e-07	0.0002	0.0039	0.185	8.98224e-12	-0.0272693	0.0364752	0.748	0.201
rs110174009	13_13206882	1418	6.536e-06	6.23521e-07	0.0002	0.0035	0.225	1.49022e-11	0.04357	0.0594595	0.733	0.296
rs133921183	13_13169963	1418	4.978e-06	3.68351e-07	0.0002	0.0029	0.099	4.43992e-12	0.0284464	0.0407986	0.697	0.12
rs110685686	13_13652078	1418	-6.561e-06	4.00981e-07	0.0002	0.0036	0.118	8.94782e-12	-0.0328062	0.049933	0.657	0.103
rs136727443	13_13238951	1418	1.578e-05	9.55552e-07	0.0002	0.003	0.152	6.41631e-11	0.0789177	0.124068	0.636	0.232
rs134661855	13_13058351	1418	3.27e-06	2.50723e-07	0.0002	0.0031	0.482	5.33816e-12	0.0217977	0.0360332	0.605	0.234
rs133182245	13_13986957	1418	-4.867e-06	5.84911e-07	0.0002	0.003	0.473	1.18101e-11	-0.0278122	0.0464915	0.598	0.361
rs135742469	13_13815253	1418	-9.76e-06	1.4493e-06	0.0002	0.0033	0.079	1.37875e-11	-0.048801	0.0817047	0.597	0.218
rs136649911	13_13043554	1418	6.447e-06	5.088e-07	0.0002	0.0032	0.377	1.95248e-11	0.0257889	0.0461922	0.558	0.248
rs134017184	13_13348276	1418	5.201e-06	7.77925e-07	0.0002	0.0036	0.285	1.10309e-11	0.0231141	0.0437314	0.529	0.286
rs133889133	13_13265412	1418	-7.003e-06	9.55642e-07	0.0002	0.0055	0.092	8.16269e-12	-0.0311232	0.0595261	0.523	0.178
rs109283108	13_13070694	1418	7.479e-06	4.39002e-07	0.0002	0.0031	0.505	2.79658e-11	0.0332407	0.0651476	0.51	0.25
rs137695934	13_13634914	1418	-8.445e-06	1.29628e-06	0.0002	0.0033	0.162	1.93947e-11	-0.037535	0.0739005	0.508	0.29
rs137845487	13_13811544	1418	6.33e-06	7.31808e-07	0.0002	0.0037	0.456	1.98802e-11	0.0253193	0.0513994	0.493	0.306
rs134969977	13_13254647	1418	2.907e-06	6.39745e-07	0.0002	0.0057	0.272	3.34938e-12	0.0193821	0.0406525	0.477	0.334
rs110194681	13_13656356	1418	4.186e-06	4.65536e-07	0.0002	0.0035	0.257	6.68331e-12	0.0239185	0.0513818	0.466	0.251
rs110194856	13_13082128	1418	-6.062e-06	1.15335e-06	0.0002	0.0031	0.183	1.09741e-11	-0.0269405	0.0587816	0.458	0.304
rs133757319	13_13601972	1418	-4.472e-06	4.67856e-07	0.0002	0.0026	0.531	9.95963e-12	-0.0198753	0.0439858	0.452	0.272
rs110973000	13_13232414	1418	3.616e-06	3.77907e-07	0.0002	0.0031	0.435	6.42433e-12	0.0180781	0.0402373	0.449	0.238
rs135004383	13_13161465	1418	2.459e-06	5.29911e-07	0.0002	0.003	0.27	2.38174e-12	0.0140519	0.0335716	0.419	0.265
rs110961575	13_13158526	1418	2.971e-06	3.08598e-07	0.0002	0.0029	0.442	4.35361e-12	0.0169747	0.0408218	0.416	0.252
rs41578046	13_13256121	1418	-2.767e-06	4.34778e-07	0.0002	0.0056	0.257	2.92097e-12	-0.013836	0.0333003	0.415	0.198
rs133698043	13_13876877	1418	-3.068e-06	9.49511e-07	0.0002	0.0059	0.06	1.06519e-12	-0.0122719	0.0302533	0.406	0.098
rs132652476	13_13611111	1418	3.305e-06	8.02098e-07	0.0002	0.0029	0.445	5.39518e-12	0.0146885	0.0399186	0.368	0.393
rs135664849	13_13096029	1418	-3.217e-06	4.2793e-07	0.0002	0.0032	0.453	5.12769e-12	-0.0160836	0.0438903	0.366	0.284
rs133580103	13_13477968	1418	4.857e-06	6.12073e-07	0.0002	0.0034	0.186	7.13821e-12	0.0194265	0.0568407	0.342	0.203
rs110185330	13_13812138	1418	-4.085e-06	1.09708e-06	0.0002	0.0036	0.08	2.44489e-12	-0.0163409	0.0513062	0.318	0.122
rs109114243	13_13165421	1418	-2.805e-06	9.30575e-07	0.0002	0.0029	0.442	3.88074e-12	-0.0160283	0.0512879	0.313	0.503
rs136233125	13_13579394	1418	3.326e-06	4.10752e-07	0.0002	0.0029	0.194	3.45486e-12	0.0190035	0.0639265	0.297	0.191
rs135202359	13_13041372	1418	2.203e-06	6.68159e-07	0.0002	0.0031	0.343	2.18755e-12	0.00979201	0.0330914	0.296	0.293
rs110575062	13_13693799	1418	-2.896e-06	7.45683e-07	0.0002	0.0041	0.236	3.02014e-12	-0.0115827	0.0431914	0.268	0.245
rs137580534	13_13416442	1418	-3.606e-06	6.83191e-07	0.0002	0.0035	0.081	1.93912e-12	-0.0144237	0.054771	0.263	0.101
rs135241563	13_13338970	1418	3.213e-06	8.09027e-07	0.0002	0.0034	0.474	5.14906e-12	0.0128539	0.0521948	0.246	0.349
rs41578068	13_13607104	1418	-9.218e-07	4.09253e-07	0.0002	0.0026	0.385	4.02325e-13	-0.00409696	0.0174798	0.234	0.244
rs110742184	13_13464574	1418	9.588e-07	5.16292e-07	0.0002	0.0034	0.147	2.30026e-13	0.00547893	0.0248505	0.22	0.184
rs109619600	13_13617265	1418	-1.839e-06	5.59466e-07	0.0002	0.0031	0.178	9.8934e-13	-0.00919331	0.0427308	0.215	0.21
rs110080014	13_13223303	1418	3.332e-06	1.38848e-06	0.0002	0.0032	0.052	1.10151e-12	0.0190386	0.0917998	0.207	0.142
rs135440989	13_13310487	1418	-1.984e-06	5.51407e-07	0.0002	0.006	0.058	4.27438e-13	-0.00793748	0.0475528	0.167	0.061
rs109373358	13_13253587	1418	-1.704e-06	4.65862e-07	0.0002	0.0044	0.257	1.10741e-12	-0.00757265	0.0492006	0.154	0.191
rs109570452	13_13233088	1418	4.916e-07	2.91387e-07	0.0002	0.003	0.11	4.72935e-14	0.00280897	0.0267372	0.105	0.089
rs109456934	13_13304631	1418	4.232e-07	1.11676e-06	0.0002	0.006	0.162	4.86913e-14	0.00211579	0.0311669	0.068	0.292
rs137746066	13_13508442	1418	4.53e-07	4.702e-07	0.0002	0.0033	0.403	9.87438e-14	0.00226488	0.0366285	0.062	0.287
rs137107405	13_13230053	1418	4.318e-07	6.21436e-07	0.0002	0.0033	0.053	1.88502e-14	0.00191909	0.0368503	0.052	0.062
rs134272447	13_13613275	1418	1.224e-07	3.25951e-07	0.0002	0.0029	0.191	4.62831e-15	0.000611771	0.0262051	0.023	0.143
rs134207823	13_13618777	1418	-1.814e-07	5.56673e-07	0.0002	0.0031	0.306	1.39782e-14	-0.000906836	0.0556637	0.016	0.271
rs133453219	13_13327259	1418	-2.2e-08	7.67722e-07	0.0002	0.0032	0.123	1.0445e-16	-9.77797e-05	0.0415135	0.002	0.173
rs135628147	13_13983208	1418	3.493e-06	3.87637e-07	0.0001	0.003	0.322	5.32621e-12	0.0279412	0.0335731	0.832	0.301
rs137743794	13_13014007	1418	-4.155e-07	1.77769e-07	0.0001	0.0033	0.188	5.28182e-14	-0.00332417	0.0412313	0.081	0.117
rs137559200	13_13112808	1418	3.586e-07	1.96336e-07	0.0001	0.0031	0.419	6.25932e-14	0.00286857	0.0396418	0.072	0.21
rs110791349	13_13597572	1418	1.007e-06	1.30804e-07	0	0.0029	0.385	4.79981e-13	0.0402742	0.0402743	1	0.468
rs134361138	13_13371245	1418	8.571e-08	6.70246e-08	0	0.0038	0.298	3.0759e-15	0.00171413	0.0165932	0.103	0.145
chr_pos = chromosome and position (in Mb) in Bos taurs ARS-UCD1.2 reference genome;
Window = number of the SNP window related to the 2,502 windows found in GenSel analysis;
Effect = posterior mean of the allelic substitution effects;
EfectVar = posterior mean of the variance effects for the locus;
ModelFreq = reflects the proportion of post-burn in realizations that included that particular SNP in the model;
WindowFreq = indicates the proportion of models that included some locus in the window;
GeneFreq = frequency of the B allele (fitted allele, rather than the minor allele frequency);
GenVar = is the marginal contribution of this locus to genetic variance, computed from the allelic frequency and the posterior mean of the substitution effect;
EffectDelta1 = posterior mean effect for only those chains that included the effect in the model (Effect/ModelFreq);
SDDelta1 = standard deviation of the posterior distribution of effects for only those chains that included the effect in the model;
t-like = ratio of the absolute value of EffectDelta1/SDDelta1;
shrink = is the extent of shrinkage in the solution due to treating the effect as random in the mixed models relative to fitting in using least squares.

## Sheet: QTL9_chr19_54Mb
Supplementary Table 4. Individual SNP effects for each relevant QTL associated with the intramuscular fat content (IMF) in a Nellore cattle population.
SNP rs ID	chr_pos	Window	Effect	EffectVar	ModelFreq	WindowFreq	GeneFreq	GenVar	EffectDelta1	SDDelta1	t-like	shrink
rs109624040	19_54490987	1934	0.002637	0.000297122	0.0105	0.0156	0.424	3.39483e-06	0.252315	0.277022	0.911	0.821
rs523868033	19_54054271	1934	-0.0004447	4.69929e-05	0.0028	0.0061	0.451	9.79121e-08	-0.161702	0.187011	0.865	0.767
rs724107529	19_54089829	1934	-0.0001529	1.02899e-05	0.0012	0.0052	0.323	1.02157e-08	-0.130096	0.165524	0.786	0.548
rs135697683	19_54486603	1934	-5.574e-05	4.78784e-06	0.0008	0.0159	0.279	1.24997e-09	-0.0743149	0.108899	0.682	0.451
rs136882837	19_54183203	1934	-5.809e-05	3.82198e-06	0.0008	0.0049	0.453	1.67232e-09	-0.0704139	0.105983	0.664	0.446
rs109629357	19_54512704	1934	-5.769e-05	4.2429e-06	0.0007	0.0044	0.275	1.32659e-09	-0.0854628	0.10912	0.783	0.454
rs135443466	19_54478384	1934	-6.967e-05	5.11533e-06	0.0007	0.0157	0.359	2.2327e-09	-0.0960909	0.125994	0.763	0.55
rs519039669	19_54707670	1934	-4.783e-05	6.58159e-06	0.0007	0.0043	0.657	1.03054e-09	-0.070857	0.0930394	0.762	0.623
rs134635745	19_54491831	1934	-4.773e-05	3.88293e-06	0.0007	0.0153	0.28	9.1867e-10	-0.0707076	0.0964809	0.733	0.427
rs519769226	19_54707699	1934	-3.605e-05	2.91159e-06	0.0007	0.0042	0.67	5.75009e-10	-0.0554616	0.0783878	0.708	0.438
rs110335255	19_54481493	1934	-4.383e-05	2.91289e-06	0.0006	0.0157	0.358	8.83095e-10	-0.0796866	0.103137	0.773	0.474
novel_variant (19:54051955)	19_54051955	1934	-4.928e-05	3.71403e-06	0.0006	0.0058	0.307	1.03294e-09	-0.0895985	0.117533	0.762	0.505
rs110641882	19_54810606	1934	3.849e-05	2.52263e-06	0.0006	0.0038	0.49	7.403e-10	0.0669339	0.0880523	0.76	0.443
rs109517724	19_54507783	1934	-4.77e-05	5.02906e-06	0.0006	0.0037	0.267	8.908e-10	-0.0795075	0.10468	0.76	0.521
rs134335470	19_54483895	1934	-4.59e-05	2.87822e-06	0.0006	0.016	0.359	9.69072e-10	-0.0734351	0.099723	0.736	0.445
rs719178065	19_54497749	1934	-2.789e-05	2.05048e-06	0.0006	0.0036	0.231	2.7609e-10	-0.0507134	0.0698228	0.726	0.272
rs720989623	19_54497241	1934	-3.081e-05	2.49917e-06	0.0006	0.0146	0.231	3.37608e-10	-0.0535776	0.0756387	0.708	0.3
rs109975351	19_54477015	1934	-5.05e-05	4.35428e-06	0.0006	0.0153	0.314	1.09883e-09	-0.0918141	0.133618	0.687	0.547
rs468211060	19_54073640	1934	-2.569e-05	1.77473e-06	0.0006	0.0068	0.883	1.36673e-10	-0.0446827	0.0694298	0.644	0.168
rs521464407	19_54706865	1934	-2.033e-05	3.08381e-06	0.0006	0.0032	0.571	2.02555e-10	-0.0353617	0.0567486	0.623	0.465
rs523594398	19_54577634	1934	-2.86e-05	2.20655e-06	0.0006	0.0033	0.245	3.02202e-10	-0.0497402	0.0837703	0.594	0.266
rs136560100	19_54514829	1934	-1.949e-05	2.51149e-06	0.0006	0.0041	0.134	8.78609e-11	-0.0324784	0.0615851	0.527	0.232
rs136711630	19_54136389	1934	1.792e-05	3.08112e-06	0.0006	0.005	0.128	7.17767e-11	0.0325729	0.0810125	0.402	0.269
rs523968888	19_54707695	1934	-2.935e-05	1.56202e-06	0.0005	0.0042	0.67	3.81256e-10	-0.0617992	0.0752858	0.821	0.366
rs109147131	19_54812067	1934	2.812e-05	1.68269e-06	0.0005	0.004	0.492	3.95153e-10	0.0591913	0.0741905	0.798	0.389
rs134738296	19_54420849	1934	-3.83e-05	2.64831e-06	0.0005	0.0033	0.249	5.48299e-10	-0.0696454	0.0883976	0.788	0.386
rs520644797	19_54719439	1934	-2.712e-05	2.23223e-06	0.0005	0.004	0.563	3.61854e-10	-0.0570917	0.0747154	0.764	0.438
rs526121099	19_54707174	1934	-1.985e-05	1.4239e-06	0.0005	0.0034	0.568	1.93383e-10	-0.0441168	0.0585863	0.753	0.343
rs136547334	19_54747503	1934	-1.71e-05	1.34117e-06	0.0005	0.0027	0.147	7.32061e-11	-0.0380107	0.0512396	0.742	0.191
rs110705657	19_54064012	1934	-3.002e-05	2.5458e-06	0.0005	0.006	0.461	4.47707e-10	-0.0667026	0.0925174	0.721	0.505
rs133926724	19_54562655	1934	3.211e-05	3.60646e-06	0.0005	0.0036	0.257	3.93357e-10	0.0713603	0.099294	0.719	0.482
rs523608834	19_54712187	1934	-3.296e-05	2.97048e-06	0.0005	0.0035	0.563	5.34393e-10	-0.0599194	0.0861223	0.696	0.478
rs722070214	19_54509968	1934	-2.763e-05	1.3302e-06	0.0005	0.0042	0.231	2.70847e-10	-0.0552525	0.083544	0.661	0.214
rs516245152	19_54707696	1934	-2.564e-05	2.71303e-06	0.0005	0.0041	0.67	2.90853e-10	-0.0512785	0.0836721	0.613	0.484
rs110245832	19_54349351	1934	1.138e-05	8.38968e-07	0.0005	0.003	0.16	3.48225e-11	0.0252797	0.0450292	0.561	0.125
rs135799438	19_54465727	1934	-2.084e-05	2.02317e-06	0.0005	0.0052	0.34	1.95031e-10	-0.039698	0.074852	0.53	0.387
rs721354245	19_54051563	1934	1.184e-05	1.2458e-06	0.0005	0.0038	0.088	2.24305e-11	0.0249258	0.0472307	0.528	0.095
rs110883229	19_54720611	1934	1.449e-05	1.15784e-06	0.0005	0.0039	0.084	3.23248e-11	0.0289815	0.0560596	0.517	0.095
rs134719049	19_54896475	1934	1.254e-05	1.77417e-06	0.0005	0.0037	0.503	7.85962e-11	0.0263954	0.0514988	0.513	0.376
rs517233314	19_54498219	1934	1.186e-05	1.29842e-06	0.0005	0.0037	0.27	5.54249e-11	0.0263533	0.0554726	0.475	0.238
rs109646922	19_54775332	1934	8.039e-06	1.08545e-06	0.0005	0.0027	0.092	1.0756e-11	0.0169232	0.040537	0.417	0.091
rs520973202	19_54714585	1934	6.518e-06	2.66579e-06	0.0005	0.0036	0.095	7.27121e-12	0.0130363	0.0431527	0.302	0.175
rs109617227	19_54721783	1934	5.988e-06	1.31901e-06	0.0005	0.0038	0.334	1.59518e-11	0.0126059	0.0514877	0.245	0.311
rs133545331	19_54994606	1934	-5.215e-06	1.59504e-06	0.0005	0.0033	0.476	1.35704e-11	-0.0104309	0.0523608	0.199	0.363
rs110142323	19_54969220	1934	-4.457e-06	1.85347e-06	0.0005	0.0034	0.068	2.51966e-12	-0.00891328	0.0449913	0.198	0.113
rs136713237	19_54649085	1934	4.448e-06	1.22923e-06	0.0005	0.0032	0.335	8.81508e-12	0.00988386	0.0633919	0.156	0.293
rs109191212	19_54388330	1934	2.254e-06	1.53468e-06	0.0005	0.0027	0.178	1.4872e-12	0.00500958	0.0529109	0.095	0.242
rs481981001	19_54497811	1934	8.963e-08	1.598e-06	0.0005	0.0038	0.27	3.16595e-15	0.000188692	0.0383992	0.005	0.266
rs109417146	19_54421753	1934	-1.492e-05	1.15238e-06	0.0004	0.0034	0.338	9.96269e-11	-0.039797	0.0462894	0.86	0.341
rs109922033	19_54848274	1934	2.182e-05	1.68696e-06	0.0004	0.0034	0.306	2.0241e-10	0.0623563	0.0811109	0.769	0.393
rs135365667	19_54539973	1934	-1.739e-05	1.61285e-06	0.0004	0.0039	0.262	1.16865e-10	-0.0434715	0.0580186	0.749	0.344
rs135621721	19_54185537	1934	-2.984e-05	2.65108e-06	0.0004	0.005	0.165	2.45255e-10	-0.0663101	0.0967113	0.686	0.331
rs132993578	19_54808992	1934	2.069e-05	3.59815e-06	0.0004	0.0037	0.479	2.13636e-10	0.0551699	0.0808991	0.682	0.639
rs134703191	19_54436344	1934	-1.224e-05	8.43849e-07	0.0004	0.0031	0.136	3.5255e-11	-0.0326489	0.0486965	0.67	0.129
rs135378761	19_54525708	1934	-2.273e-05	3.66291e-06	0.0004	0.0039	0.259	1.98414e-10	-0.0606167	0.0904828	0.67	0.544
rs468216072	19_54708343	1934	-1.227e-05	1.37917e-06	0.0004	0.0044	0.681	6.54292e-11	-0.0306762	0.0463248	0.662	0.352
rs133726267	19_54820868	1934	1.685e-05	1.55113e-06	0.0004	0.0037	0.305	1.20343e-10	0.0396532	0.0617659	0.642	0.355
rs109592652	19_54722443	1934	7.328e-06	7.45372e-07	0.0004	0.0035	0.199	1.71164e-11	0.0209372	0.0331858	0.631	0.181
rs720590369	19_54714666	1934	-1.713e-05	1.84863e-06	0.0004	0.0038	0.574	1.43506e-10	-0.045674	0.0737453	0.619	0.44
rs137734258	19_54346163	1934	1.218e-05	1.96555e-06	0.0004	0.003	0.107	2.8306e-11	0.0324804	0.0539209	0.602	0.197
rs136147021	19_54632400	1934	-1.322e-05	9.89431e-07	0.0004	0.0037	0.149	4.44062e-11	-0.0352663	0.060505	0.583	0.181
rs134365977	19_54208861	1934	-1.159e-05	1.00934e-06	0.0004	0.0041	0.144	3.31026e-11	-0.0309024	0.0531934	0.581	0.175
rs137261722	19_54724045	1934	1.053e-05	1.50357e-06	0.0004	0.0035	0.199	3.53237e-11	0.0300777	0.0518998	0.58	0.297
rs110633937	19_54932132	1934	1.147e-05	1.35809e-06	0.0004	0.0031	0.495	6.57384e-11	0.0305786	0.0539704	0.567	0.402
rs449811384	19_54498225	1934	1.208e-05	1.06346e-06	0.0004	0.0035	0.273	5.78279e-11	0.0345048	0.0624253	0.553	0.253
rs110274939	19_54328971	1934	1.483e-05	1.50183e-06	0.0004	0.0033	0.154	5.74723e-11	0.0395566	0.0718522	0.551	0.248
rs714401355	19_54577555	1934	7.408e-06	8.86353e-07	0.0004	0.0034	0.375	2.57129e-11	0.0197544	0.0364681	0.542	0.289
rs135035661	19_54589197	1934	-1.454e-05	1.51607e-06	0.0004	0.0038	0.419	1.02902e-10	-0.0342056	0.0630797	0.542	0.34
rs133921419	19_54073876	1934	-9.819e-06	7.27384e-07	0.0004	0.0046	0.445	4.76232e-11	-0.0261839	0.0499625	0.524	0.261
rs134642529	19_54819021	1934	8.466e-06	1.46576e-06	0.0004	0.0041	0.217	2.43798e-11	0.0211655	0.0409751	0.517	0.269
rs132702148	19_54242464	1934	-1.35e-05	1.62141e-06	0.0004	0.0031	0.162	4.95711e-11	-0.0360048	0.0701814	0.513	0.28
rs110120720	19_54975353	1934	8.25e-06	9.5777e-07	0.0004	0.0036	0.403	3.2752e-11	0.0206243	0.0431123	0.478	0.277
rs135440171	19_54278882	1934	1.012e-05	1.20043e-06	0.0004	0.003	0.236	3.68689e-11	0.0289066	0.0606002	0.477	0.241
rs135642381	19_54647461	1934	1.208e-05	1.27369e-06	0.0004	0.0034	0.251	5.48997e-11	0.0268412	0.0566217	0.474	0.261
rs432932543	19_54706442	1934	9.135e-06	8.51294e-07	0.0004	0.0031	0.096	1.44223e-11	0.0228368	0.0487214	0.469	0.091
rs134728515	19_54195653	1934	1.14e-05	9.48373e-07	0.0004	0.0041	0.424	6.34765e-11	0.0303987	0.0655069	0.464	0.296
rs1115814547	19_54050132	1934	1.296e-05	1.17656e-06	0.0004	0.0035	0.077	2.39522e-11	0.03457	0.0795657	0.434	0.092
rs133942876	19_54853096	1934	-1.123e-05	1.42841e-06	0.0004	0.0033	0.277	5.05383e-11	-0.0280667	0.0652824	0.43	0.326
rs134256491	19_54717194	1934	5.658e-06	1.22036e-06	0.0004	0.0038	0.199	1.02037e-11	0.0141449	0.033044	0.428	0.236
rs135811905	19_54897215	1934	6.87e-06	1.24762e-06	0.0004	0.0037	0.492	2.35921e-11	0.0196283	0.0480189	0.409	0.365
rs383954504	19_54714627	1934	7.849e-06	9.68167e-07	0.0004	0.0037	0.076	8.67084e-12	0.0209303	0.0515952	0.406	0.097
rs525776607	19_54498086	1934	9.883e-06	1.62744e-06	0.0004	0.0041	0.27	3.84966e-11	0.0263557	0.0653589	0.403	0.323
rs109789578	19_54779659	1934	7.581e-06	8.85286e-07	0.0004	0.003	0.134	1.32984e-11	0.020217	0.0540229	0.374	0.122
rs110267566	19_54719484	1934	5.238e-06	8.5375e-07	0.0004	0.0042	0.078	3.93428e-12	0.0149651	0.0412393	0.363	0.093
rs110688349	19_54071105	1934	9.033e-06	1.54048e-06	0.0004	0.0068	0.084	1.25244e-11	0.0240872	0.0679156	0.355	0.165
rs465547393	19_54498354	1934	4.439e-06	1.25568e-06	0.0004	0.0033	0.669	8.73385e-12	0.0110985	0.0324813	0.342	0.342
rs136404854	19_54417275	1934	-9.624e-06	1.7654e-06	0.0004	0.0034	0.34	4.15833e-11	-0.0226437	0.0662259	0.342	0.404
rs110454271	19_54371060	1934	-5.275e-06	8.70345e-07	0.0004	0.0025	0.157	7.35794e-12	-0.0140665	0.0447972	0.314	0.157
rs479355133	19_54049632	1934	8.067e-06	2.11868e-06	0.0004	0.0035	0.069	8.31408e-12	0.0189807	0.077829	0.244	0.124
rs137431452	19_54365194	1934	2.747e-06	1.25755e-06	0.0004	0.0029	0.454	3.74258e-12	0.0073262	0.0320132	0.229	0.366
rs136993878	19_54044908	1934	5.337e-06	2.94478e-06	0.0004	0.0036	0.065	3.4843e-12	0.0125578	0.0587415	0.214	0.177
rs109834890	19_54717610	1934	3.544e-06	1.40078e-06	0.0004	0.0039	0.076	1.76753e-12	0.0088593	0.0414363	0.214	0.122
rs135699818	19_54933586	1934	3.853e-06	1.28514e-06	0.0004	0.0032	0.435	7.29546e-12	0.00963239	0.0451262	0.213	0.38
rs132991998	19_54289712	1934	2.8e-06	1.70993e-06	0.0004	0.0032	0.11	1.54067e-12	0.00799957	0.0404066	0.198	0.194
rs109097090	19_54294325	1934	-6.048e-06	1.09458e-06	0.0004	0.0031	0.055	3.80028e-12	-0.01423	0.0771812	0.184	0.067
rs482990555	19_54707446	1934	2.148e-06	9.59142e-07	0.0004	0.0037	0.118	9.60404e-13	0.00613576	0.0341094	0.18	0.136
rs109151546	19_54823836	1934	-2.859e-06	9.48506e-07	0.0004	0.0036	0.17	2.30829e-12	-0.00714739	0.0447998	0.16	0.187
rs109465996	19_54029622	1934	3.525e-06	1.3903e-06	0.0004	0.0034	0.084	1.90756e-12	0.0100719	0.0632605	0.159	0.131
rs133443362	19_54894160	1934	1.95e-06	1.81461e-06	0.0004	0.0037	0.139	9.08434e-13	0.00519909	0.0331827	0.157	0.238
rs110684091	19_54804664	1934	1.665e-06	8.77303e-07	0.0004	0.0037	0.071	3.65362e-13	0.00443957	0.0292643	0.152	0.097
rs109298118	19_54748825	1934	-2.654e-06	1.37817e-06	0.0004	0.0025	0.147	1.76718e-12	-0.00663413	0.0457359	0.145	0.209
rs109329759	19_54965968	1934	-1.876e-06	1.53666e-06	0.0004	0.0035	0.191	1.08777e-12	-0.00500201	0.036586	0.137	0.261
rs136562604	19_54607373	1934	2.136e-06	1.0247e-06	0.0004	0.0036	0.27	1.79626e-12	0.00533891	0.0410597	0.13	0.26
rs133067218	19_54901124	1934	1.614e-06	9.76974e-07	0.0004	0.0036	0.45	1.28946e-12	0.00430375	0.0501726	0.086	0.314
rs472639406	19_54497471	1934	9.682e-07	9.35095e-07	0.0004	0.0027	0.266	3.6578e-13	0.00276624	0.0321514	0.086	0.224
rs110712354	19_54663213	1934	-8.831e-07	1.30672e-06	0.0004	0.0029	0.338	3.48822e-13	-0.00252306	0.0295218	0.085	0.359
rs109234165	19_54941414	1934	-1.443e-06	8.39298e-07	0.0004	0.0033	0.292	8.60878e-13	-0.00412207	0.0489384	0.084	0.323
rs446294671	19_54497961	1934	-8.879e-07	1.04534e-06	0.0004	0.004	0.068	1.00368e-13	-0.00208916	0.0460251	0.045	0.075
rs522318742	19_54497479	1934	-6.948e-07	9.70253e-07	0.0004	0.0027	0.263	1.87188e-13	-0.00198517	0.0459806	0.043	0.23
rs135618026	19_54292624	1934	3.982e-07	7.10168e-07	0.0004	0.0031	0.073	2.15413e-14	0.00113772	0.034152	0.033	0.064
rs717916482	19_54508230	1934	-3.194e-07	6.52753e-07	0.0004	0.004	0.147	2.55673e-14	-0.000851797	0.0350215	0.024	0.113
rs109435391	19_54284451	1934	-4.07e-08	9.99929e-07	0.0004	0.003	0.11	3.24164e-16	-0.000108526	0.059086	0.002	0.123
rs109098414	19_54671448	1934	2.102e-05	1.93477e-06	0.0003	0.003	0.306	1.87767e-10	0.0600585	0.0731594	0.821	0.449
rs136380692	19_54992461	1934	1.588e-05	1.47503e-06	0.0003	0.0033	0.293	1.04555e-10	0.0635315	0.0787852	0.806	0.447
rs109150304	19_54218854	1934	1.695e-05	7.07104e-07	0.0003	0.0038	0.17	8.1109e-11	0.061626	0.0819472	0.752	0.178
rs109032885	19_54943736	1934	1.122e-05	6.66335e-07	0.0003	0.0037	0.302	5.30435e-11	0.0408049	0.0544857	0.749	0.23
rs135165782	19_54857184	1934	-1.827e-05	9.60375e-07	0.0003	0.0034	0.228	1.17401e-10	-0.0562123	0.0752073	0.747	0.237
rs109649248	19_54715877	1934	1.564e-05	9.38379e-07	0.0003	0.004	0.128	5.4675e-11	0.0481104	0.0664337	0.724	0.18
rs462843616	19_54707204	1934	-1.356e-05	9.235e-07	0.0003	0.0032	0.675	8.07144e-11	-0.0417289	0.0585575	0.713	0.306
rs135384709	19_54433127	1934	-2.294e-05	1.53168e-06	0.0003	0.003	0.115	1.07241e-10	-0.0764578	0.10847	0.705	0.215
rs1115222088	19_54089913	1934	-1.989e-05	1.45141e-06	0.0003	0.0054	0.393	1.88641e-10	-0.0568211	0.0823656	0.69	0.423
rs109355292	19_54324766	1934	-1.243e-05	9.89153e-07	0.0003	0.0029	0.141	3.7483e-11	-0.0355029	0.0537647	0.66	0.186
rs137718696	19_54943170	1934	1.883e-05	1.03359e-06	0.0003	0.0038	0.314	1.52794e-10	0.0579397	0.0880298	0.658	0.302
novel_variant (19:54498307)	19_54498307	1934	-8.576e-06	7.05336e-07	0.0003	0.0034	0.253	2.78304e-11	-0.0285874	0.0438066	0.653	0.241
rs136826524	19_54428643	1934	-9.853e-06	6.51458e-07	0.0003	0.0034	0.369	4.5213e-11	-0.0303164	0.0472169	0.642	0.271
rs109748451	19_54686218	1934	1.386e-05	1.88011e-06	0.0003	0.0028	0.298	8.04433e-11	0.0426472	0.0665411	0.641	0.442
rs41255177	19_54038633	1934	-1.324e-05	1.3998e-06	0.0003	0.0031	0.364	8.11572e-11	-0.0407397	0.0637609	0.639	0.385
rs480062985	19_54497568	1934	-8.437e-06	1.27491e-06	0.0003	0.0034	0.69	3.04624e-11	-0.0281229	0.0444177	0.633	0.381
rs109194847	19_54462140	1934	-2.159e-05	2.04734e-06	0.0003	0.0048	0.332	2.06852e-10	-0.0719592	0.114006	0.631	0.504
rs109068612	19_54424407	1934	-8.87e-06	6.10478e-07	0.0003	0.0034	0.348	3.57148e-11	-0.0272937	0.0438101	0.623	0.252
rs136530114	19_54953460	1934	7.776e-06	7.97683e-07	0.0003	0.0036	0.332	2.68405e-11	0.0259209	0.0445023	0.582	0.269
rs517196777	19_54708828	1934	-1.294e-05	1.17547e-06	0.0003	0.0035	0.689	7.17752e-11	-0.0398108	0.0683752	0.582	0.353
rs519763458	19_54498601	1934	-8.922e-06	1.11823e-06	0.0003	0.0032	0.389	3.78392e-11	-0.0274521	0.0491362	0.559	0.367
rs135198978	19_54341377	1934	-9.813e-06	9.26803e-07	0.0003	0.0032	0.144	2.3735e-11	-0.0327089	0.0591385	0.553	0.194
rs714366794	19_54051598	1934	1.109e-05	1.13988e-06	0.0003	0.0061	0.075	1.69866e-11	0.0403322	0.0733245	0.55	0.111
rs449754426	19_54708104	1934	-1.136e-05	1.13435e-06	0.0003	0.0043	0.671	5.69185e-11	-0.0324454	0.0601119	0.54	0.354
novel_variant (19:54497566)	19_54497566	1934	-1.447e-05	1.37013e-06	0.0003	0.0033	0.058	2.28146e-11	-0.0526059	0.104494	0.503	0.104
rs135092589	19_54045569	1934	-1.08e-05	8.85745e-07	0.0003	0.0035	0.445	5.76578e-11	-0.0392873	0.0812268	0.484	0.329
rs109962918	19_54926482	1934	6.83e-06	5.03311e-07	0.0003	0.003	0.448	2.30709e-11	0.0273213	0.0568263	0.481	0.275
rs133609884	19_54558507	1934	-6.418e-06	7.99484e-07	0.0003	0.0035	0.364	1.90695e-11	-0.0233386	0.0489171	0.477	0.332
rs134694587	19_54429556	1934	-9.008e-06	1.2383e-06	0.0003	0.0031	0.147	2.03026e-11	-0.0327558	0.0687209	0.477	0.262
rs463704894	19_54497655	1934	5.419e-06	1.70137e-06	0.0003	0.0035	0.267	1.15029e-11	0.0166745	0.0356174	0.468	0.356
rs133780449	19_54040464	1934	5.342e-06	5.41236e-07	0.0003	0.0033	0.069	3.64564e-12	0.0213669	0.0469095	0.455	0.079
rs136287174	19_54043400	1934	-2.871e-06	4.75677e-07	0.0003	0.0033	0.442	4.06606e-12	-0.0114832	0.0261579	0.439	0.218
rs109908614	19_54677193	1934	4.406e-06	8.27825e-07	0.0003	0.0029	0.314	8.36602e-12	0.0160226	0.0370031	0.433	0.316
rs521732296	19_54720473	1934	-7.601e-06	8.31631e-07	0.0003	0.0041	0.64	2.66261e-11	-0.0233862	0.0551789	0.424	0.288
rs135096741	19_54907937	1934	2.537e-06	5.07868e-07	0.0003	0.0034	0.455	3.19379e-12	0.00845813	0.0201001	0.421	0.226
rs432819978	19_54497454	1934	4.453e-06	1.32741e-06	0.0003	0.0032	0.685	8.55364e-12	0.0148445	0.0369914	0.401	0.4
rs110950030	19_54932859	1934	4.357e-06	6.58705e-07	0.0003	0.0031	0.474	9.46725e-12	0.0158449	0.0398574	0.398	0.302
rs520906203	19_54708849	1934	-5.367e-06	1.09257e-06	0.0003	0.0035	0.677	1.25867e-11	-0.0178894	0.0449978	0.398	0.365
rs136861680	19_54286703	1934	-4.646e-06	3.38154e-07	0.0003	0.0031	0.181	6.39059e-12	-0.0185858	0.0472131	0.394	0.107
rs134630929	19_54389720	1934	-1.263e-05	1.9989e-06	0.0003	0.0028	0.247	5.92973e-11	-0.0388697	0.0989334	0.393	0.388
rs133791774	19_54291913	1934	6.941e-06	9.24373e-07	0.0003	0.003	0.076	6.76017e-12	0.0231377	0.0593625	0.39	0.099
rs134529615	19_54902609	1934	6.461e-06	2.13774e-06	0.0003	0.0035	0.081	6.22468e-12	0.0198787	0.0510408	0.389	0.186
rs137261882	19_54682240	1934	7.418e-06	1.09711e-06	0.0003	0.0029	0.283	2.23149e-11	0.024725	0.06398	0.386	0.303
rs110614941	19_54893345	1934	5.025e-06	8.53243e-07	0.0003	0.0038	0.516	1.26119e-11	0.0154609	0.0403625	0.383	0.327
rs111015652	19_54503701	1934	3.555e-06	5.19425e-07	0.0003	0.0032	0.149	3.20364e-12	0.0118491	0.0317671	0.373	0.105
rs110137415	19_54662194	1934	-6.05e-06	9.30899e-07	0.0003	0.0027	0.066	4.49332e-12	-0.0186139	0.0502496	0.37	0.09
rs135723021	19_54369808	1934	-4.388e-06	6.66025e-07	0.0003	0.0024	0.152	4.96001e-12	-0.0159577	0.0442523	0.361	0.161
rs133729621	19_54642184	1934	6.614e-06	8.57468e-07	0.0003	0.0035	0.207	1.43525e-11	0.0203514	0.0567418	0.359	0.218
rs133540544	19_54526769	1934	-1.064e-05	1.03078e-06	0.0003	0.0041	0.275	4.51524e-11	-0.0327469	0.0921022	0.356	0.307
rs109785218	19_54426968	1934	-5.239e-06	1.48114e-06	0.0003	0.0034	0.228	9.65513e-12	-0.0209564	0.060671	0.345	0.408
rs135384659	19_54971526	1934	3.228e-06	8.21775e-07	0.0003	0.0033	0.487	5.20645e-12	0.012912	0.0375354	0.344	0.376
rs134645333	19_54942442	1934	6.112e-06	9.78666e-07	0.0003	0.0035	0.191	1.155e-11	0.020374	0.0596997	0.341	0.229
rs718673574	19_54051690	1934	5.6e-06	8.36014e-07	0.0003	0.006	0.08	4.63596e-12	0.0172316	0.0507223	0.34	0.094
rs134746512	19_54739764	1934	2.73e-06	6.38829e-07	0.0003	0.0036	0.199	2.37513e-12	0.010919	0.0320989	0.34	0.215
rs516992779	19_54578064	1934	-5.08e-06	5.64096e-07	0.0003	0.0036	0.465	1.28383e-11	-0.0169331	0.0507576	0.334	0.237
rs448257870	19_54707536	1934	-6.737e-06	1.15447e-06	0.0003	0.0036	0.678	1.98082e-11	-0.0224564	0.0674066	0.333	0.366
rs722439554	19_54498355	1934	5.068e-06	1.18496e-06	0.0003	0.0031	0.669	1.13803e-11	0.0184275	0.0558708	0.33	0.415
rs109447741	19_54657002	1934	4.085e-06	6.3252e-07	0.0003	0.0032	0.348	7.57433e-12	0.0136168	0.0415569	0.328	0.249
rs385956674	19_54497503	1934	-3.971e-06	1.25476e-06	0.0003	0.0027	0.301	6.64052e-12	-0.0144412	0.045423	0.318	0.407
rs137231640	19_54444762	1934	-1.034e-05	1.34277e-06	0.0003	0.0035	0.127	2.38015e-11	-0.0318262	0.100396	0.317	0.204
rs110803657	19_54815555	1934	5.28e-06	8.59713e-07	0.0003	0.0043	0.051	2.68806e-12	0.0162469	0.0528337	0.308	0.063
rs109881632	19_54457964	1934	-3.922e-06	1.08619e-06	0.0003	0.0044	0.148	3.87171e-12	-0.0130736	0.0431468	0.303	0.219
rs136445522	19_54039608	1934	3.929e-06	1.22367e-06	0.0003	0.0032	0.06	1.7472e-12	0.0142881	0.0485044	0.295	0.102
rs135246800	19_54644417	1934	5.708e-06	1.20186e-06	0.0003	0.0036	0.211	1.08491e-11	0.0190276	0.0646681	0.294	0.29
rs109430740	19_54715205	1934	3.332e-06	1.1956e-06	0.0003	0.0039	0.199	3.53924e-12	0.0111075	0.0388425	0.286	0.283
rs133925138	19_54394376	1934	2.771e-06	6.97429e-07	0.0003	0.0034	0.199	2.44708e-12	0.0110832	0.0398909	0.278	0.224
rs136292191	19_54837731	1934	4.36e-06	1.40818e-06	0.0003	0.0036	0.293	7.87836e-12	0.0174395	0.0642877	0.271	0.436
rs136061468	19_54578941	1934	2.664e-06	6.8245e-07	0.0003	0.0037	0.343	3.19722e-12	0.00819556	0.031907	0.257	0.254
rs134640541	19_54627668	1934	-2.49e-06	5.44206e-07	0.0003	0.0038	0.23	2.19784e-12	-0.00766033	0.0303788	0.252	0.171
rs133875622	19_54389053	1934	-3.554e-06	1.01549e-06	0.0003	0.0026	0.174	3.62399e-12	-0.014217	0.0582873	0.244	0.262
rs110037862	19_54304825	1934	-2.651e-06	9.53036e-07	0.0003	0.0032	0.178	2.05621e-12	-0.00963896	0.0404561	0.238	0.22
rs110675914	19_54812934	1934	3.657e-06	6.68414e-07	0.0003	0.0042	0.364	6.19186e-12	0.0112529	0.0480283	0.234	0.262
rs110684473	19_54022589	1934	-2.883e-06	9.87356e-07	0.0003	0.0034	0.073	1.12897e-12	-0.00960921	0.0430366	0.223	0.102
rs133860414	19_54754260	1934	2.813e-06	4.8644e-07	0.0003	0.0028	0.223	2.73728e-12	0.0102279	0.0476887	0.214	0.181
rs109166003	19_54776682	1934	-3.185e-06	9.19537e-07	0.0003	0.0028	0.128	2.26889e-12	-0.00980057	0.0475496	0.206	0.142
rs137703149	19_54909165	1934	-2.052e-06	5.26577e-07	0.0003	0.0032	0.243	1.55058e-12	-0.00683886	0.0352852	0.194	0.195
rs109766067	19_54684724	1934	2.725e-06	7.11279e-07	0.0003	0.0029	0.112	1.47755e-12	0.00990915	0.0522764	0.19	0.131
rs518510239	19_54497224	1934	1.439e-06	5.30208e-07	0.0003	0.0148	0.684	8.96259e-13	0.00523379	0.029769	0.176	0.229
rs110048248	19_54720578	1934	-1.9e-06	6.50784e-07	0.0003	0.0041	0.123	7.76543e-13	-0.00691072	0.0399156	0.173	0.145
rs133783820	19_54862424	1934	-2.228e-06	7.34286e-07	0.0003	0.0037	0.291	2.04704e-12	-0.00742754	0.0472025	0.157	0.248
rs134362319	19_54053040	1934	-1.757e-06	4.86483e-07	0.0003	0.006	0.071	4.05659e-13	-0.00638999	0.0432672	0.148	0.065
rs41637966	19_54446857	1934	-2.341e-06	8.90839e-07	0.0003	0.004	0.128	1.22531e-12	-0.00780245	0.0531058	0.147	0.166
rs136431888	19_54947154	1934	-2.793e-06	1.05875e-06	0.0003	0.0038	0.123	1.68333e-12	-0.00859365	0.0590304	0.146	0.167
rs135586461	19_54264756	1934	1.831e-06	9.60162e-07	0.0003	0.0031	0.06	3.79586e-13	0.00523268	0.0367874	0.142	0.082
rs384409635	19_54497404	1934	-1.653e-06	7.04607e-07	0.0003	0.0032	0.3	1.14767e-12	-0.00600957	0.0423375	0.142	0.282
rs720211299	19_54707646	1934	1.45e-06	5.24186e-07	0.0003	0.0042	0.11	4.12292e-13	0.00579955	0.0410219	0.141	0.095
rs134206057	19_54308604	1934	2.1e-06	8.61819e-07	0.0003	0.0031	0.112	8.77632e-13	0.00763699	0.0554817	0.138	0.132
rs136977607	19_54839836	1934	-9.96e-07	7.11727e-07	0.0003	0.0035	0.419	4.82912e-13	-0.00398388	0.0316598	0.126	0.329
rs133850316	19_54294934	1934	1.749e-06	5.73543e-07	0.0003	0.0032	0.168	8.53497e-13	0.00636082	0.0507063	0.125	0.141
rs378264568	19_54708473	1934	-1.649e-06	5.97324e-07	0.0003	0.0036	0.076	3.82683e-13	-0.00549635	0.0488047	0.113	0.074
rs462428929	19_54497334	1934	1.8e-06	9.6835e-07	0.0003	0.0142	0.241	1.18522e-12	0.00719871	0.0649602	0.111	0.269
rs109156438	19_54845736	1934	-1.447e-06	7.27892e-07	0.0003	0.0035	0.249	7.82029e-13	-0.00526047	0.0510782	0.103	0.239
rs134821094	19_54237638	1934	-1.083e-06	7.19354e-07	0.0003	0.0031	0.097	2.05161e-13	-0.00360964	0.0353509	0.102	0.109
rs525830156	19_54497392	1934	-9.276e-07	7.05776e-07	0.0003	0.0037	0.23	3.04354e-13	-0.00309187	0.0443862	0.07	0.199
rs135088585	19_54603024	1934	1.035e-06	1.02354e-06	0.0003	0.0035	0.284	4.35587e-13	0.00295682	0.0425645	0.069	0.3
rs136146863	19_54819659	1934	8.172e-07	8.89513e-07	0.0003	0.004	0.27	2.63028e-13	0.00251447	0.0396042	0.063	0.272
rs132632242	19_54873670	1934	6.227e-07	8.70173e-07	0.0003	0.0039	0.134	8.97119e-14	0.00226434	0.0489751	0.046	0.165
rs132663974	19_54423114	1934	-6.069e-07	5.92652e-07	0.0003	0.0035	0.218	1.25712e-13	-0.00220686	0.0484244	0.046	0.199
rs110120537	19_54825309	1934	4.15e-07	4.39082e-07	0.0003	0.0036	0.217	5.85741e-14	0.00165992	0.0438382	0.038	0.171
rs136595496	19_54859192	1934	-1.752e-07	7.64323e-07	0.0003	0.0037	0.095	5.26924e-15	-0.000584164	0.0417013	0.014	0.127
rs445560133	19_54798007	1934	-1.841e-07	6.99526e-07	0.0003	0.0032	0.515	1.69358e-14	-0.000669565	0.073834	0.009	0.354
rs110762371	19_54321902	1934	5.076e-08	6.9615e-07	0.0003	0.003	0.05	2.43606e-16	0.000203059	0.037022	0.005	0.059
rs109731008	19_54654048	1934	6.826e-06	1.08415e-06	0.0002	0.0032	0.437	2.29327e-11	0.0341325	0.0421448	0.81	0.491
rs109041954	19_54198043	1934	-1.253e-05	1.81296e-06	0.0002	0.0039	0.154	4.10311e-11	-0.0716209	0.0899879	0.796	0.459
rs133150540	19_54383857	1934	7.809e-06	5.315e-07	0.0002	0.0028	0.398	2.92197e-11	0.0446234	0.0598017	0.746	0.358
rs526674736	19_54505655	1934	-5.366e-06	4.26409e-07	0.0002	0.0033	0.547	1.42701e-11	-0.0306654	0.0440565	0.696	0.305
rs137331245	19_54387567	1934	1.172e-05	9.54056e-07	0.0002	0.0028	0.165	3.78208e-11	0.0468714	0.0674003	0.695	0.24
rs720659941	19_54708344	1934	-8.127e-06	6.89692e-07	0.0002	0.0038	0.563	3.24981e-11	-0.0406349	0.0614709	0.661	0.364
rs133496940	19_54435661	1934	-9.541e-06	5.387e-07	0.0002	0.003	0.126	2.00002e-11	-0.0477026	0.0732819	0.651	0.153
rs518043259	19_54498397	1934	-4.009e-06	4.21961e-07	0.0002	0.0035	0.4	7.71507e-12	-0.0267275	0.0416847	0.641	0.342
rs134277379	19_54244007	1934	-7.269e-06	4.27702e-07	0.0002	0.0031	0.343	2.38103e-11	-0.0290749	0.0454376	0.64	0.207
rs134634786	19_54373548	1934	-6.075e-06	6.27629e-07	0.0002	0.0028	0.463	1.83534e-11	-0.034714	0.0546578	0.635	0.396
rs520559285	19_54498021	1934	8.985e-06	1.15877e-06	0.0002	0.004	0.274	3.21407e-11	0.0359384	0.0584998	0.614	0.336
rs132683111	19_54366281	1934	1.726e-06	2.93598e-07	0.0002	0.0029	0.36	1.37225e-12	0.0098629	0.0161311	0.611	0.221
rs132786318	19_54306922	1934	-1.012e-05	7.52958e-07	0.0002	0.0032	0.112	2.03852e-11	-0.0506088	0.0832858	0.608	0.152
rs518964472	19_54497543	1934	6.087e-06	3.37606e-07	0.0002	0.0032	0.26	1.42729e-11	0.0347813	0.0575714	0.604	0.175
rs41637974	19_54691100	1934	5.853e-06	4.52397e-07	0.0002	0.0029	0.309	1.46274e-11	0.0260139	0.0436417	0.596	0.238
rs133832016	19_54597794	1934	-6.709e-06	5.96128e-07	0.0002	0.0037	0.495	2.25001e-11	-0.0335429	0.0573934	0.584	0.369
rs723863420	19_54509181	1934	3.925e-06	5.33584e-07	0.0002	0.0041	0.147	3.85965e-12	0.0174428	0.0299872	0.582	0.144
rs520176333	19_54061349	1934	5.509e-06	5.66749e-07	0.0002	0.0062	0.346	1.3735e-11	0.0314784	0.054811	0.574	0.333
rs517257143	19_54707048	1934	9.964e-06	1.02283e-06	0.0002	0.0033	0.108	1.91451e-11	0.0398544	0.0695294	0.573	0.161
rs110685443	19_54764071	1934	4.719e-06	4.74435e-07	0.0002	0.003	0.351	1.01435e-11	0.0269666	0.0471922	0.571	0.325
rs481395600	19_54498187	1934	-5.87e-06	6.55215e-07	0.0002	0.0041	0.291	1.42137e-11	-0.0260891	0.0459526	0.568	0.294
rs110644612	19_54659949	1934	5.989e-06	4.86787e-07	0.0002	0.0029	0.338	1.60464e-11	0.034225	0.0603634	0.567	0.296
rs137109871	19_54262442	1934	6.055e-06	9.8636e-07	0.0002	0.003	0.068	4.65041e-12	0.0269092	0.0476901	0.564	0.137
rs133119225	19_54413683	1934	3.503e-06	3.44647e-07	0.0002	0.0034	0.196	3.87217e-12	0.0233525	0.0416557	0.561	0.188
rs109048908	19_54121788	1934	6.025e-06	7.64417e-07	0.0002	0.0052	0.123	7.83445e-12	0.0267792	0.0478921	0.559	0.173
rs133011475	19_54917584	1934	9.855e-06	9.00847e-07	0.0002	0.0031	0.312	4.16584e-11	0.0394193	0.0724365	0.544	0.36
rs133047574	19_54359826	1934	-4.035e-06	1.1984e-06	0.0002	0.0029	0.178	4.76404e-12	-0.0268983	0.0496103	0.542	0.404
rs136716165	19_54976524	1934	6.151e-06	4.63975e-07	0.0002	0.0035	0.427	1.85119e-11	0.0307559	0.0586746	0.524	0.277
rs137278834	19_54285178	1934	-7.48e-06	6.04646e-07	0.0002	0.003	0.471	2.78853e-11	-0.0374019	0.0748984	0.499	0.36
rs134695951	19_54232559	1934	-7.598e-06	5.10997e-07	0.0002	0.0032	0.251	2.17252e-11	-0.0379911	0.0772658	0.492	0.223
rs526704571	19_54031513	1934	-1.004e-05	1.25525e-06	0.0002	0.003	0.806	3.14719e-11	-0.0446104	0.0907574	0.492	0.384
rs135643554	19_54929606	1934	4.711e-06	5.73483e-07	0.0002	0.003	0.33	9.81067e-12	0.0269187	0.0562026	0.479	0.347
rs133711598	19_54375310	1934	-3.344e-06	4.92908e-07	0.0002	0.0027	0.319	4.86217e-12	-0.0148633	0.0322206	0.461	0.226
rs720619609	19_54051748	1934	4.601e-06	5.15916e-07	0.0002	0.006	0.087	3.35073e-12	0.0204489	0.0448775	0.456	0.089
rs109145567	19_54323321	1934	-7.029e-06	8.3782e-07	0.0002	0.0029	0.12	1.04659e-11	-0.0312395	0.0688272	0.454	0.161
rs799983023	19_54497385	1934	2.886e-06	3.69102e-07	0.0002	0.0138	0.43	4.08407e-12	0.0192408	0.0434752	0.443	0.307
rs526696167	19_54497515	1934	-3.71e-06	4.71052e-07	0.0002	0.0031	0.424	6.72316e-12	-0.0185482	0.043285	0.429	0.284
rs108948149	19_54030524	1934	4.064e-06	4.36587e-07	0.0002	0.0032	0.089	2.67855e-12	0.0232237	0.0543669	0.427	0.112
rs720179542	19_54799850	1934	-5.564e-06	1.41192e-06	0.0002	0.0036	0.401	1.4864e-11	-0.0278178	0.0652753	0.426	0.597
novel_variant (19:54051258)	19_54051258	1934	4.707e-06	9.26879e-07	0.0002	0.0038	0.103	4.08989e-12	0.0209203	0.0496	0.422	0.208
rs135645232	19_54978600	1934	3.673e-06	8.39094e-07	0.0002	0.0034	0.411	6.53315e-12	0.018367	0.0484056	0.379	0.412
rs110469298	19_54659049	1934	-2.853e-06	8.19508e-07	0.0002	0.0031	0.307	3.46587e-12	-0.019021	0.0522268	0.364	0.439
novel_variant (19:54707615)	19_54707615	1934	2.157e-06	4.91437e-07	0.0002	0.0039	0.063	5.49874e-13	0.0107835	0.0311619	0.346	0.07
rs136427818	19_54288663	1934	5.292e-06	4.49966e-07	0.0002	0.0031	0.241	1.02405e-11	0.0264597	0.0774017	0.342	0.206
rs137719035	19_54561855	1934	-3.686e-06	1.40131e-06	0.0002	0.0036	0.363	6.2847e-12	-0.0163832	0.0482169	0.34	0.513
rs109361811	19_54686956	1934	1.507e-06	2.89584e-07	0.0002	0.003	0.298	9.5102e-13	0.0100469	0.0301064	0.334	0.216
rs135522127	19_54283728	1934	-2.01e-06	3.91496e-07	0.0002	0.003	0.236	1.45506e-12	-0.00893292	0.0296914	0.301	0.169
rs723384542	19_54723062	1934	-2.394e-06	5.7738e-07	0.0002	0.0034	0.058	6.24736e-13	-0.0119696	0.0418886	0.286	0.068
rs135122806	19_54331942	1934	2.517e-06	7.572e-07	0.0002	0.0031	0.107	1.2144e-12	0.0100698	0.0357421	0.282	0.146
rs110555161	19_54743339	1934	-3.032e-06	6.48992e-07	0.0002	0.0028	0.11	1.79896e-12	-0.012127	0.0435413	0.279	0.137
rs135729661	19_54241012	1934	2.518e-06	5.53328e-07	0.0002	0.003	0.442	3.12847e-12	0.0125907	0.0454887	0.277	0.318
rs520375969	19_54714708	1934	3.764e-06	6.88423e-07	0.0002	0.0042	0.095	2.42409e-12	0.0167268	0.0628629	0.266	0.115
rs110707217	19_54405822	1934	1.612e-06	3.77577e-07	0.0002	0.0035	0.155	6.8034e-13	0.00716311	0.0268787	0.266	0.121
rs137298887	19_54563469	1934	3.199e-06	5.33795e-07	0.0002	0.0034	0.165	2.81899e-12	0.0159955	0.0610816	0.262	0.186
rs137132017	19_54980574	1934	-3.401e-06	7.16145e-07	0.0002	0.0034	0.069	1.47802e-12	-0.0136049	0.0558401	0.244	0.093
rs134405783	19_54515303	1934	2.141e-06	8.74417e-07	0.0002	0.0041	0.055	4.76086e-13	0.0107028	0.0445978	0.24	0.093
rs714782037	19_54508215	1934	1.065e-06	2.25823e-07	0.0002	0.0041	0.147	2.84043e-13	0.00709782	0.0312824	0.227	0.101
rs110746611	19_54712767	1934	2.459e-06	5.71289e-07	0.0002	0.0036	0.202	1.94581e-12	0.0109275	0.0502687	0.217	0.215
rs110218250	19_54310196	1934	-2.19e-06	9.91686e-07	0.0002	0.0031	0.17	1.35432e-12	-0.00875957	0.0404155	0.217	0.25
rs110757162	19_54325741	1934	1.981e-06	5.85107e-07	0.0002	0.0031	0.084	6.02494e-13	0.00880508	0.042991	0.205	0.106
rs41637976	19_54741049	1934	1.075e-06	3.96828e-07	0.0002	0.003	0.319	5.02417e-13	0.00537507	0.0263174	0.204	0.251
rs137177327	19_54368408	1934	-9.618e-07	6.08995e-07	0.0002	0.0026	0.173	2.64406e-13	-0.00549579	0.0284933	0.193	0.248
rs525226317	19_54707016	1934	9.262e-07	6.50571e-07	0.0002	0.0033	0.115	1.75208e-13	0.00529265	0.0299216	0.177	0.161
rs110214522	19_54678797	1934	-1.022e-06	3.27e-07	0.0002	0.0029	0.175	3.02218e-13	-0.00511076	0.030862	0.166	0.115
rs133604038	19_54329835	1934	-1.58e-06	5.33968e-07	0.0002	0.0032	0.217	8.49034e-13	-0.0063197	0.0419775	0.151	0.189
rs137129394	19_54927831	1934	7.548e-07	2.1609e-07	0.0002	0.003	0.448	2.81702e-13	0.00431287	0.0292326	0.148	0.189
rs380490776	19_54033663	1934	1.358e-06	4.1056e-07	0.0002	0.003	0.116	3.79828e-13	0.00543356	0.037577	0.145	0.097
rs133558206	19_54584349	1934	-4.775e-07	3.01305e-07	0.0002	0.0036	0.353	1.04211e-13	-0.00318344	0.0222754	0.143	0.252
rs110240719	19_54070436	1934	1.231e-06	6.56229e-07	0.0002	0.007	0.058	1.6436e-13	0.00615253	0.0593707	0.104	0.084
rs109339646	19_54287373	1934	9.881e-07	4.86264e-07	0.0002	0.0032	0.118	2.02914e-13	0.0049403	0.0521659	0.095	0.12
rs135778467	19_54390438	1934	9.752e-07	8.02572e-07	0.0002	0.0032	0.453	4.71294e-13	0.00487604	0.0511724	0.095	0.426
rs136431109	19_54740450	1934	-1.196e-06	6.70594e-07	0.0002	0.0033	0.204	4.64809e-13	-0.00531519	0.0642555	0.083	0.241
rs383043908	19_54708386	1934	-8.167e-07	8.21094e-07	0.0002	0.0039	0.076	9.3881e-14	-0.00408352	0.0546903	0.075	0.13
rs109682494	19_54921198	1934	7.064e-07	7.48101e-07	0.0002	0.003	0.348	2.26463e-13	0.00313935	0.0468167	0.067	0.337
rs723350565	19_54799851	1934	-3.42e-07	5.99632e-07	0.0002	0.0036	0.401	5.61759e-14	-0.00195444	0.0302977	0.065	0.42
rs719891751	19_54798051	1934	-6.171e-07	1.69979e-06	0.0002	0.0036	0.499	1.90409e-13	-0.00246842	0.0397017	0.062	0.57
rs526590187	19_54497459	1934	-5.064e-07	4.87678e-07	0.0002	0.0027	0.552	1.26865e-13	-0.00225086	0.0366654	0.061	0.296
rs110870953	19_54778684	1934	-3.12e-07	3.76471e-07	0.0002	0.0027	0.401	4.67514e-14	-0.00138676	0.0342691	0.04	0.242
rs135852089	19_54437215	1934	-4.195e-07	1.25762e-06	0.0002	0.0032	0.245	6.50637e-14	-0.00167803	0.0575402	0.029	0.382
rs135704308	19_54706532	1934	-1.805e-07	3.66078e-07	0.0002	0.0031	0.231	1.15672e-14	-0.000902702	0.0361374	0.025	0.182
rs110101257	19_54504759	1934	-7.144e-08	3.11028e-07	0.0002	0.0031	0.674	2.24406e-15	-0.000357176	0.0317962	0.011	0.194
rs41578644	19_54434287	1934	-4.63e-06	4.98142e-07	0.0001	0.003	0.34	9.62496e-12	-0.0370395	0.0399066	0.928	0.4
rs110933936	19_54377290	1934	-7.911e-06	5.12254e-07	0.0001	0.0028	0.421	3.05204e-11	-0.0527404	0.0623695	0.846	0.392
rs525868348	19_54497492	1934	-2.24e-06	4.05969e-07	0.0001	0.0027	0.682	2.17691e-12	-0.0149343	0.0190267	0.785	0.298
rs133061345	19_54692553	1934	2.287e-06	3.0214e-07	0.0001	0.003	0.226	1.83135e-12	0.0228731	0.0310606	0.736	0.245
rs109644578	19_54762551	1934	9.253e-07	1.09566e-07	0.0001	0.0029	0.398	4.10262e-13	0.0123376	0.0316283	0.39	0.209
rs110073653	19_54766057	1934	5.085e-07	3.37096e-07	0.0001	0.0028	0.345	1.16847e-13	0.00508459	0.0136093	0.374	0.363
rs721671886	19_54089025	1934	-8.723e-07	2.03263e-07	0.0001	0.0052	0.319	3.30338e-13	-0.00697807	0.0210324	0.332	0.189
rs523081498	19_54497514	1934	-2.436e-06	2.80456e-07	0.0001	0.0028	0.683	2.57147e-12	-0.0194906	0.0673068	0.29	0.261
rs110627366	19_54749700	1934	-7.728e-07	1.64819e-07	0.0001	0.0027	0.216	2.02086e-13	-0.00618262	0.0328425	0.188	0.142
rs137845685	19_54651560	1934	-1.102e-06	3.19763e-07	0.0001	0.0032	0.213	4.07128e-13	-0.00881448	0.0476392	0.185	0.211
rs716735658	19_54707643	1934	1.171e-06	2.5367e-07	0.0001	0.0043	0.11	2.68795e-13	0.00780461	0.0760584	0.103	0.08
rs523418758	19_54710138	1934	1.615e-07	3.55048e-07	0.0001	0.0035	0.113	5.22014e-15	0.00129183	0.0237649	0.054	0.123
rs135131071	19_54559422	1934	-2.602e-07	6.33604e-07	0.0001	0.0035	0.354	3.09937e-14	-0.00208194	0.0602035	0.035	0.448
rs110488820	19_54363011	1934	9.633e-08	3.12309e-07	0.0001	0.003	0.115	1.89154e-15	0.000770658	0.065483	0.012	0.143
chr_pos = chromosome and position (in Mb) in Bos taurs ARS-UCD1.2 reference genome;
Window = number of the SNP window related to the 2,502 windows found in GenSel analysis;
Effect = posterior mean of the allelic substitution effects;
EfectVar = posterior mean of the variance effects for the locus;
ModelFreq = reflects the proportion of post-burn in realizations that included that particular SNP in the model;
WindowFreq = indicates the proportion of models that included some locus in the window;
GeneFreq = frequency of the B allele (fitted allele, rather than the minor allele frequency);
GenVar = is the marginal contribution of this locus to genetic variance, computed from the allelic frequency and the posterior mean of the substitution effect;
EffectDelta1 = posterior mean effect for only those chains that included the effect in the model (Effect/ModelFreq);
SDDelta1 = standard deviation of the posterior distribution of effects for only those chains that included the effect in the model;
t-like = ratio of the absolute value of EffectDelta1/SDDelta1;
shrink = is the extent of shrinkage in the solution due to treating the effect as random in the mixed models relative to fitting in using least squares.

## Sheet: QTL10_chr3_108Mb
Supplementary Table 4. Individual SNP effects for each relevant QTL associated with the intramuscular fat content (IMF) in a Nellore cattle population.
SNP rs ID	chr_pos	Window	Effect	EffectVar	ModelFreq	WindowFreq	GeneFreq	GenVar	EffectDelta1	SDDelta1	t-like	shrink
rs516748732	3_108393331	404	-0.001044	0.000127877	0.0048	0.0118	0.725	4.3476e-07	-0.216442	0.252457	0.857	0.788
rs380315519	3_108394158	404	-0.0003492	2.9671e-05	0.0022	0.0108	0.723	4.8905e-08	-0.15696	0.18333	0.856	0.664
rs382134639	3_108369467	404	-0.0002357	2.03054e-05	0.0015	0.0096	0.73	2.18787e-08	-0.159789	0.186475	0.857	0.65
rs461184709	3_108221300	404	-8.867e-05	7.13004e-06	0.0011	0.0042	0.576	3.84015e-09	-0.0771003	0.0954652	0.808	0.556
rs209537024	3_108042941	404	0.0001191	6.74862e-06	0.001	0.0042	0.266	5.54402e-09	0.116179	0.142491	0.815	0.471
rs134441122	3_108735349	404	-7.964e-05	6.71998e-06	0.0009	0.0041	0.424	3.09787e-09	-0.0936898	0.119094	0.787	0.566
rs721790189	3_108040629	404	8.276e-05	7.37361e-06	0.0008	0.0041	0.136	1.61107e-09	0.106793	0.149676	0.713	0.343
rs133333064	3_108812216	404	-3.667e-05	2.02995e-06	0.0007	0.0046	0.474	6.70664e-10	-0.0564222	0.0702362	0.803	0.379
rs382139860	3_108112410	404	-6.169e-05	3.66773e-06	0.0007	0.0044	0.464	1.89275e-09	-0.0949075	0.12239	0.775	0.521
rs515984650	3_108394120	404	-6.728e-05	4.13565e-06	0.0007	0.0107	0.631	2.10795e-09	-0.0927944	0.121418	0.764	0.5
rs517812035	3_108112623	404	-3.503e-05	2.08036e-06	0.0007	0.0046	0.446	6.06415e-10	-0.0500429	0.0665544	0.752	0.37
rs385445668	3_108112529	404	-4.446e-05	2.82921e-06	0.0007	0.0045	0.441	9.74343e-10	-0.0683942	0.0951011	0.719	0.458
rs137645296	3_108808089	404	-4.638e-05	2.81594e-06	0.0007	0.0045	0.479	1.07351e-09	-0.0639679	0.095818	0.668	0.427
rs136038463	3_108781642	404	-3.545e-05	2.87983e-06	0.0007	0.0039	0.427	6.14771e-10	-0.0525152	0.0830904	0.632	0.433
rs109763874	3_108975967	404	3.289e-05	2.71758e-06	0.0006	0.0038	0.26	4.16668e-10	0.0548114	0.0664367	0.825	0.325
rs456357718	3_108393632	404	-4.217e-05	2.34771e-06	0.0006	0.0109	0.596	8.56772e-10	-0.0674754	0.0847659	0.796	0.414
rs41585904	3_108705475	404	3.203e-05	2.79069e-06	0.0006	0.0036	0.474	5.11474e-10	0.0533791	0.0700592	0.762	0.461
rs522212110	3_108107068	404	-3.406e-05	3.21576e-06	0.0006	0.0034	0.475	5.78501e-10	-0.0592293	0.0858022	0.69	0.558
rs465649376	3_108112600	404	-2.954e-05	2.87943e-06	0.0006	0.0047	0.451	4.31998e-10	-0.0537013	0.0802108	0.67	0.507
rs132861648	3_108974656	404	2.561e-05	2.50768e-06	0.0006	0.0038	0.27	2.58373e-10	0.0445433	0.0754022	0.591	0.339
rs133593294	3_108394472	404	8.656e-06	1.46482e-06	0.0006	0.0062	0.259	2.87729e-11	0.0157386	0.0473441	0.332	0.285
novel_variant (3:108220333)	3_108220333	404	4.342e-06	2.00433e-06	0.0006	0.004	0.076	2.65407e-12	0.0078953	0.0549934	0.144	0.104
rs110215341	3_108973471	404	3.462e-05	1.78625e-06	0.0005	0.004	0.319	5.21082e-10	0.0659441	0.0806316	0.818	0.326
rs109406398	3_108732048	404	-1.793e-05	1.58007e-06	0.0005	0.0038	0.335	1.43317e-10	-0.0377556	0.0485642	0.777	0.318
rs134416132	3_108805377	404	-3.394e-05	3.95876e-06	0.0005	0.0047	0.448	5.69674e-10	-0.0714543	0.0934583	0.765	0.614
rs110891467	3_108637678	404	-4.267e-05	3.01174e-06	0.0005	0.0036	0.166	5.05288e-10	-0.0812725	0.109786	0.74	0.299
rs449099564	3_108061784	404	3.474e-05	1.22683e-05	0.0005	0.0034	0.336	5.38757e-10	0.0731466	0.102897	0.711	0.809
rs460068592	3_108354942	404	-3.816e-05	2.81666e-06	0.0005	0.0053	0.714	5.94577e-10	-0.084802	0.12255	0.692	0.493
rs210298112	3_108354514	404	-3.592e-05	2.83231e-06	0.0005	0.0052	0.826	3.71407e-10	-0.0684142	0.109506	0.625	0.32
rs722482171	3_108309938	404	1.961e-05	2.31903e-06	0.0005	0.0032	0.113	7.6867e-11	0.0435884	0.0698361	0.624	0.213
rs110885848	3_108750769	404	-2.359e-05	3.07447e-06	0.0005	0.004	0.319	2.41843e-10	-0.0524126	0.0886475	0.591	0.462
rs381127592	3_108097042	404	2.937e-05	2.82943e-06	0.0005	0.0032	0.288	3.54098e-10	0.0652652	0.110849	0.589	0.475
rs133766681	3_108763978	404	1.458e-05	1.24521e-06	0.0005	0.0036	0.181	6.29012e-11	0.0306893	0.052073	0.589	0.186
rs110465306	3_108209929	404	1.489e-05	1.44689e-06	0.0005	0.0035	0.453	1.09814e-10	0.0313392	0.0583875	0.537	0.351
rs133761002	3_108964379	404	-1.977e-05	1.81126e-06	0.0005	0.0037	0.199	1.24619e-10	-0.0416275	0.0782377	0.532	0.272
rs110705632	3_108730070	404	-9.48e-06	1.15834e-06	0.0005	0.0038	0.228	3.16126e-11	-0.0199579	0.0395714	0.504	0.226
rs379603889	3_108220749	404	1.065e-05	1.28294e-06	0.0005	0.0046	0.845	2.96619e-11	0.0224195	0.0472564	0.474	0.198
rs380182407	3_108352930	404	-9.991e-06	1.53501e-06	0.0005	0.0042	0.521	4.98231e-11	-0.0222023	0.0562183	0.395	0.429
rs135756061	3_108478083	404	7.377e-06	1.17157e-06	0.0005	0.0037	0.162	1.47982e-11	0.0163934	0.043832	0.374	0.202
novel_variant (3:108220367)	3_108220367	404	-9.864e-06	1.493e-06	0.0005	0.0037	0.365	4.51119e-11	-0.0197279	0.0644403	0.306	0.206
rs110565553	3_108817854	404	-5.912e-06	1.47041e-06	0.0005	0.0048	0.068	4.43406e-12	-0.0131379	0.0765266	0.172	0.089
rs465580525	3_108218910	404	3.255e-06	1.09043e-06	0.0005	0.0035	0.823	3.08956e-12	0.00723298	0.0519944	0.139	0.187
rs109865864	3_108330013	404	3.194e-06	1.55551e-06	0.0005	0.0033	0.149	2.58947e-12	0.0070968	0.0556225	0.128	0.208
rs133338750	3_108854536	404	-2.105e-05	1.27391e-06	0.0004	0.0038	0.395	2.11825e-10	-0.0526238	0.0648539	0.811	0.341
rs109343181	3_108969717	404	-1.85e-05	7.78952e-07	0.0004	0.0042	0.45	1.69506e-10	-0.0493442	0.0629038	0.784	0.275
rs135055622	3_108919837	404	-2.551e-05	1.35455e-06	0.0004	0.003	0.327	2.86631e-10	-0.0680389	0.0922195	0.738	0.354
rs135970878	3_108376683	404	2.036e-05	1.51602e-06	0.0004	0.0096	0.241	1.51513e-10	0.0508885	0.0710088	0.717	0.327
rs136396511	3_108844453	404	-1.623e-05	2.17601e-06	0.0004	0.0046	0.482	1.31603e-10	-0.0405864	0.059335	0.684	0.499
rs132807166	3_108136555	404	-1.669e-05	2.75233e-06	0.0004	0.0048	0.319	1.2108e-10	-0.0392671	0.0590025	0.666	0.481
rs109645587	3_108975344	404	2.295e-05	1.07441e-06	0.0004	0.0037	0.264	2.04826e-10	0.0611922	0.0923202	0.663	0.255
rs378187601	3_108106582	404	-1.423e-05	1.51379e-06	0.0004	0.0037	0.446	1.00081e-10	-0.0379533	0.0578991	0.656	0.453
rs110086041	3_108773793	404	1.444e-05	1.0495e-06	0.0004	0.0037	0.353	9.53244e-11	0.0361056	0.0553433	0.652	0.286
rs135206095	3_108883910	404	-1.962e-05	1.23904e-06	0.0004	0.0029	0.314	1.65909e-10	-0.0461693	0.0711369	0.649	0.294
rs135231518	3_108488613	404	-1.739e-05	1.5976e-06	0.0004	0.0037	0.149	7.67926e-11	-0.0409203	0.0641226	0.638	0.207
rs133273079	3_108353367	404	9.873e-06	1.38018e-06	0.0004	0.004	0.246	3.61651e-11	0.0232297	0.0370606	0.627	0.302
rs133766412	3_108467908	404	1.403e-05	2.13921e-06	0.0004	0.0037	0.238	7.1415e-11	0.0330055	0.053075	0.622	0.387
rs209949836	3_108061688	404	-1.122e-05	1.19843e-06	0.0004	0.0033	0.56	6.19721e-11	-0.0320439	0.0525989	0.609	0.407
rs133462318	3_108536367	404	1.43e-05	1.25853e-06	0.0004	0.0033	0.068	2.59504e-11	0.0381397	0.0643776	0.592	0.098
rs136557982	3_108170339	404	-1.639e-05	1.72988e-06	0.0004	0.0042	0.382	1.26835e-10	-0.0468239	0.0795388	0.589	0.46
rs110252536	3_108706369	404	1.279e-05	9.22719e-07	0.0004	0.0037	0.105	3.07907e-11	0.0365334	0.0633281	0.577	0.116
rs109617422	3_108860360	404	-1.168e-05	1.40333e-06	0.0004	0.0036	0.23	4.83531e-11	-0.0291935	0.0505916	0.577	0.292
rs135838962	3_108627037	404	-1.965e-05	1.40014e-06	0.0004	0.0039	0.178	1.13045e-10	-0.0524112	0.0942379	0.556	0.244
rs109793733	3_108830125	404	-9.86e-06	1.28378e-06	0.0004	0.0047	0.065	1.18931e-11	-0.0246508	0.0451936	0.545	0.084
rs135590715	3_108853729	404	-1.774e-05	2.4644e-06	0.0004	0.0041	0.395	1.50381e-10	-0.0443395	0.08188	0.542	0.498
rs110638415	3_108554829	404	1.507e-05	1.17375e-06	0.0004	0.0034	0.17	6.4151e-11	0.035463	0.0673273	0.527	0.177
rs384316085	3_108111569	404	-1.371e-05	1.01831e-06	0.0004	0.0043	0.434	9.23204e-11	-0.0365549	0.07002	0.522	0.351
rs522615989	3_108104296	404	-9.128e-06	6.30066e-07	0.0004	0.003	0.141	2.01969e-11	-0.0243423	0.0472111	0.516	0.117
rs133119434	3_108614548	404	-1.087e-05	1.38535e-06	0.0004	0.004	0.251	4.44789e-11	-0.0310627	0.0603212	0.515	0.29
rs721843054	3_108111599	404	2.675e-05	2.39611e-06	0.0004	0.0044	0.116	1.47312e-10	0.0713376	0.139833	0.51	0.238
rs41585885	3_108937871	404	-1.868e-05	1.83419e-06	0.0004	0.0033	0.147	8.72906e-11	-0.0466949	0.0980257	0.476	0.228
rs137692249	3_108640687	404	-7.048e-06	8.31537e-07	0.0004	0.0034	0.178	1.45381e-11	-0.0187954	0.0396035	0.475	0.167
rs379794490	3_108107762	404	8.62e-06	9.43425e-07	0.0004	0.0036	0.796	2.41269e-11	0.0215507	0.0480522	0.448	0.206
rs378932210	3_108106983	404	7.901e-06	9.01621e-07	0.0004	0.0035	0.77	2.21027e-11	0.0225753	0.0505329	0.447	0.272
rs109757290	3_108777623	404	6.448e-06	8.3216e-07	0.0004	0.0039	0.348	1.88741e-11	0.0171959	0.0386524	0.445	0.246
rs109599531	3_108472238	404	6.275e-06	1.37278e-06	0.0004	0.0038	0.099	7.05384e-12	0.0147639	0.0344451	0.429	0.125
rs136037368	3_108458134	404	1.395e-05	1.40934e-06	0.0004	0.0038	0.118	4.04374e-11	0.0398521	0.0939616	0.424	0.183
rs382846476	3_108218798	404	-9.455e-06	1.14505e-06	0.0004	0.0034	0.515	4.46644e-11	-0.0252146	0.0623344	0.405	0.385
rs133239964	3_108107017	404	-8.506e-06	9.77393e-07	0.0004	0.0032	0.825	2.08814e-11	-0.0226838	0.0572464	0.396	0.209
rs109137523	3_108740477	404	8.427e-06	1.1293e-06	0.0004	0.0038	0.126	1.56033e-11	0.0198278	0.0504255	0.393	0.162
rs135424226	3_108358378	404	-7.317e-06	1.11943e-06	0.0004	0.0052	0.168	1.49356e-11	-0.019513	0.0498089	0.392	0.197
rs110729673	3_108709541	404	1.016e-05	1.71513e-06	0.0004	0.0035	0.071	1.35531e-11	0.0238991	0.0615309	0.388	0.116
rs134702370	3_108542414	404	4.84e-06	2.04412e-06	0.0004	0.0031	0.16	6.28651e-12	0.0138283	0.036247	0.382	0.264
rs136270766	3_108512973	404	-7.637e-06	1.36328e-06	0.0004	0.0035	0.238	2.11658e-11	-0.0179684	0.0472465	0.38	0.271
rs133801083	3_108408495	404	6.543e-06	1.07824e-06	0.0004	0.0033	0.186	1.29547e-11	0.0186932	0.0494792	0.378	0.234
rs133332269	3_108286619	404	5.931e-06	8.60061e-07	0.0004	0.0032	0.181	1.0414e-11	0.0139563	0.0393436	0.355	0.17
rs134109291	3_108586108	404	4.631e-06	8.26649e-07	0.0004	0.0036	0.524	1.07e-11	0.0115779	0.0342341	0.338	0.24
rs110811136	3_108039768	404	4.55e-06	1.00438e-06	0.0004	0.004	0.175	5.98831e-12	0.0113749	0.0349145	0.326	0.167
rs134263251	3_108575653	404	-5.753e-06	1.24579e-06	0.0004	0.0036	0.165	9.11709e-12	-0.014383	0.0452989	0.318	0.208
rs133199717	3_108986363	404	-5.549e-06	1.63453e-06	0.0004	0.0037	0.141	7.4747e-12	-0.0158542	0.050793	0.312	0.257
rs132883760	3_108417185	404	5.572e-06	1.63543e-06	0.0004	0.0032	0.165	8.55037e-12	0.0148574	0.0481562	0.309	0.256
rs110711273	3_108227651	404	3.659e-06	1.67493e-06	0.0004	0.0042	0.474	6.67591e-12	0.00975741	0.0479138	0.204	0.436
rs135888564	3_108391052	404	-2.276e-06	9.9512e-07	0.0004	0.0118	0.414	2.51344e-12	-0.00569076	0.0322612	0.176	0.315
rs134768296	3_108104676	404	-1.745e-06	1.29733e-06	0.0004	0.0033	0.84	8.18953e-13	-0.00436139	0.027574	0.158	0.22
rs109403321	3_108756407	404	-1.064e-06	5.88853e-07	0.0004	0.0036	0.267	4.42926e-13	-0.00283664	0.0331665	0.086	0.162
rs385726700	3_108394096	404	-1.496e-06	1.57233e-06	0.0004	0.0109	0.099	4.01139e-13	-0.0042752	0.0554538	0.077	0.162
rs133021318	3_108595865	404	-1.325e-06	8.36331e-07	0.0004	0.0036	0.484	8.76554e-13	-0.00294379	0.0456602	0.064	0.278
rs135687359	3_108795649	404	1.375e-06	1.11992e-06	0.0004	0.0046	0.17	5.33777e-13	0.00366615	0.0665604	0.055	0.187
rs377956880	3_108218878	404	-4.422e-07	1.26805e-06	0.0004	0.0038	0.413	9.483e-14	-0.00117917	0.0332856	0.035	0.372
rs110334138	3_108692649	404	4.808e-07	1.08614e-06	0.0004	0.0034	0.351	1.05289e-13	0.00128212	0.0384998	0.033	0.326
rs110325459	3_108043747	404	-4.765e-07	6.77192e-07	0.0004	0.004	0.751	8.49629e-14	-0.0013614	0.042391	0.032	0.212
rs717183746	3_108218953	404	-4.227e-07	9.21418e-07	0.0004	0.0039	0.092	2.98994e-14	-0.00120782	0.0462118	0.026	0.116
rs110376520	3_108044478	404	5.69e-07	9.98506e-07	0.0004	0.0041	0.113	6.46865e-14	0.00162575	0.0655376	0.025	0.144
rs133350036	3_108186958	404	-4.813e-07	8.95465e-07	0.0004	0.0034	0.123	4.9983e-14	-0.00120317	0.0491332	0.024	0.116
rs136233124	3_108350714	404	9.104e-08	8.27219e-07	0.0004	0.004	0.419	4.0346e-15	0.000227589	0.0442561	0.005	0.29
rs385106275	3_108104914	404	-6.826e-09	6.10211e-07	0.0004	0.0033	0.838	1.26544e-17	-1.70656e-05	0.0335784	0.001	0.122
rs109023516	3_108791110	404	-1.243e-05	5.03518e-07	0.0003	0.0043	0.356	7.08319e-11	-0.0497148	0.0618754	0.803	0.26
rs521516006	3_108354978	404	-1.941e-05	1.48255e-06	0.0003	0.0054	0.529	1.87737e-10	-0.0597229	0.0752488	0.794	0.49
rs515902219	3_108221206	404	-1.169e-05	8.54906e-07	0.0003	0.0041	0.29	5.62388e-11	-0.0359557	0.0485468	0.741	0.283
rs135995460	3_108927982	404	1.168e-05	1.02735e-06	0.0003	0.0034	0.482	6.80616e-11	0.0359232	0.0491379	0.731	0.366
rs137579502	3_108440967	404	9.854e-06	5.92515e-07	0.0003	0.0036	0.17	2.74197e-11	0.0303186	0.0424352	0.714	0.137
rs135312183	3_108401215	404	1.818e-05	2.73997e-06	0.0003	0.0057	0.183	9.89755e-11	0.0606128	0.0869283	0.697	0.447
rs715038896	3_108061825	404	1.567e-05	5.45645e-06	0.0003	0.0033	0.179	7.21379e-11	0.0522445	0.0750763	0.696	0.59
rs133003949	3_108049322	404	-1.343e-05	8.82955e-07	0.0003	0.0038	0.126	3.96146e-11	-0.0413141	0.0597479	0.691	0.136
rs133209027	3_108448582	404	2.085e-05	1.59077e-06	0.0003	0.0037	0.118	9.03854e-11	0.0758304	0.111257	0.682	0.246
rs110190225	3_108026169	404	-1.205e-05	1.16398e-06	0.0003	0.0033	0.288	5.95576e-11	-0.0401711	0.0609281	0.659	0.321
rs136504754	3_108038947	404	9.067e-06	1.13496e-06	0.0003	0.0032	0.168	2.29298e-11	0.030222	0.0461231	0.655	0.214
rs132968565	3_108957546	404	-1.242e-05	1.25949e-06	0.0003	0.0035	0.395	7.37908e-11	-0.0382271	0.0584232	0.654	0.401
rs110118284	3_108866833	404	-8.336e-06	4.76591e-07	0.0003	0.0035	0.242	2.55012e-11	-0.0333421	0.0524831	0.635	0.19
rs134403149	3_108275019	404	8.262e-06	1.29731e-06	0.0003	0.0043	0.207	2.23924e-11	0.0236046	0.0372774	0.633	0.276
rs137631572	3_108181715	404	6.967e-06	5.49026e-07	0.0003	0.0033	0.1	8.73812e-12	0.0232248	0.0383804	0.605	0.085
rs466052828	3_108102230	404	-1.439e-05	8.98092e-07	0.0003	0.0034	0.422	1.00935e-10	-0.0442629	0.0741026	0.597	0.357
rs137420590	3_108874662	404	-1.035e-05	6.49652e-07	0.0003	0.0033	0.233	3.82902e-11	-0.0345018	0.057918	0.596	0.208
rs467541304	3_108221175	404	-5.923e-06	1.28554e-06	0.0003	0.0043	0.274	1.39686e-11	-0.0182248	0.0333851	0.546	0.314
rs110599643	3_108764835	404	7.978e-06	7.64862e-07	0.0003	0.0039	0.183	1.90525e-11	0.0265935	0.0513336	0.518	0.183
rs110078775	3_108861935	404	-8.811e-06	8.9513e-07	0.0003	0.0036	0.224	2.69727e-11	-0.0271101	0.0529117	0.512	0.234
rs110111672	3_108429768	404	9.253e-06	9.99733e-07	0.0003	0.003	0.175	2.47647e-11	0.0264365	0.0525533	0.503	0.201
rs137013788	3_108379608	404	7.449e-06	7.7687e-07	0.0003	0.01	0.246	2.05874e-11	0.0297954	0.0608796	0.489	0.298
rs136783190	3_108633976	404	-7.958e-06	9.09243e-07	0.0003	0.0038	0.223	2.19106e-11	-0.0265257	0.0564605	0.47	0.251
rs720204427	3_108102158	404	5.743e-06	7.10648e-07	0.0003	0.0033	0.115	6.69683e-12	0.0191442	0.0408276	0.469	0.113
rs109399676	3_108821539	404	4.043e-06	1.11705e-06	0.0003	0.0048	0.081	2.43786e-12	0.0147023	0.0319483	0.46	0.138
rs109294865	3_108703875	404	-9.536e-06	9.7949e-07	0.0003	0.0035	0.327	4.00388e-11	-0.0346764	0.0754792	0.459	0.351
novel_variant (3:108220374)	3_108220374	404	-5.988e-06	9.11299e-07	0.0003	0.0046	0.085	5.58259e-12	-0.0199609	0.0445907	0.448	0.104
rs134746796	3_108433382	404	6.654e-06	7.8788e-07	0.0003	0.0034	0.181	1.31062e-11	0.0204742	0.0460307	0.445	0.185
rs110276888	3_108996760	404	-6.953e-06	5.5868e-07	0.0003	0.0035	0.217	1.64414e-11	-0.0252819	0.0577821	0.438	0.177
rs134111520	3_108018257	404	-4.921e-06	1.01728e-06	0.0003	0.0031	0.217	8.23519e-12	-0.0196821	0.046536	0.423	0.272
rs110676286	3_108892514	404	-1.137e-05	2.21829e-06	0.0003	0.0029	0.126	2.8419e-11	-0.0413549	0.0985118	0.42	0.307
rs714477170	3_108057179	404	-6.895e-06	7.23177e-07	0.0003	0.0041	0.114	9.63356e-12	-0.0229841	0.0548703	0.419	0.127
rs109819911	3_108718037	404	-7.76e-06	1.13686e-06	0.0003	0.0031	0.168	1.67965e-11	-0.0238765	0.0574096	0.416	0.221
rs133678306	3_108977789	404	3.178e-06	5.66238e-07	0.0003	0.0038	0.322	4.41026e-12	0.011557	0.0282264	0.409	0.237
rs110664035	3_108279379	404	4.198e-06	5.62061e-07	0.0003	0.0035	0.492	8.81086e-12	0.0152667	0.0388719	0.393	0.273
rs136334497	3_108913616	404	5.819e-06	1.14038e-06	0.0003	0.0029	0.251	1.27427e-11	0.0211605	0.0545099	0.388	0.331
rs723874135	3_108102491	404	3.307e-06	5.33126e-07	0.0003	0.0031	0.119	2.29877e-12	0.0120241	0.030954	0.388	0.102
rs132755872	3_108219154	404	-6.306e-06	1.28911e-06	0.0003	0.0039	0.082	5.99929e-12	-0.0210187	0.0542332	0.388	0.151
rs108939647	3_108291882	404	-7.686e-06	7.85337e-07	0.0003	0.0035	0.052	5.86178e-12	-0.0256196	0.0670447	0.382	0.059
rs134660382	3_108792401	404	-4.48e-06	7.64366e-07	0.0003	0.0046	0.461	9.97211e-12	-0.0162899	0.0440464	0.37	0.356
rs137369108	3_108591159	404	-5.924e-06	7.52291e-07	0.0003	0.0035	0.162	9.54374e-12	-0.0197476	0.0569774	0.347	0.176
novel_variant (3:108220373)	3_108220373	404	-9.404e-06	1.66167e-06	0.0003	0.0037	0.171	2.51257e-11	-0.0376149	0.11414	0.33	0.303
rs110496470	3_108033780	404	-6.71e-06	1.27082e-06	0.0003	0.0033	0.084	6.91082e-12	-0.0223657	0.0718164	0.311	0.153
rs134482817	3_108418529	404	5.079e-06	5.95907e-07	0.0003	0.0031	0.166	7.13366e-12	0.0184705	0.0605936	0.305	0.154
rs111009967	3_108532403	404	6.482e-06	7.97521e-07	0.0003	0.0032	0.275	1.67473e-11	0.0259266	0.087133	0.298	0.276
rs135238825	3_108652397	404	4.534e-06	8.69596e-07	0.0003	0.0033	0.484	1.02679e-11	0.0139504	0.0479774	0.291	0.327
rs480648579	3_108213558	404	3.068e-06	8.21429e-07	0.0003	0.0036	0.077	1.3414e-12	0.0111559	0.0383801	0.291	0.101
rs109456718	3_108432289	404	2.775e-06	5.11317e-07	0.0003	0.0031	0.175	2.22714e-12	0.0110991	0.0391737	0.283	0.156
rs135628622	3_108688981	404	4.483e-06	9.21032e-07	0.0003	0.0034	0.353	9.17677e-12	0.0137947	0.0502557	0.274	0.325
rs109084485	3_108657781	404	-2.135e-06	5.34559e-07	0.0003	0.0035	0.374	2.13505e-12	-0.00656904	0.0241683	0.272	0.222
rs519461605	3_108305167	404	-3.422e-06	9.6477e-07	0.0003	0.0031	0.233	4.18488e-12	-0.0105288	0.039899	0.264	0.261
rs110876042	3_108040542	404	2.192e-06	6.75844e-07	0.0003	0.004	0.199	1.53114e-12	0.00876694	0.0347859	0.252	0.208
rs137006180	3_108484099	404	-4.368e-06	9.13236e-07	0.0003	0.0036	0.158	5.07294e-12	-0.015884	0.0637867	0.249	0.201
rs720774502	3_108061813	404	2.537e-06	6.50421e-07	0.0003	0.0033	0.105	1.21205e-12	0.00845647	0.0367027	0.23	0.114
rs715277969	3_108305163	404	-2.946e-06	7.54383e-07	0.0003	0.0034	0.584	4.21756e-12	-0.00841706	0.036865	0.228	0.315
novel_variant (3:108220341)	3_108220341	404	-2.644e-06	4.61538e-07	0.0003	0.0038	0.239	2.54096e-12	-0.0105758	0.0473009	0.224	0.13
rs109444706	3_108766870	404	3.317e-06	8.43637e-07	0.0003	0.0038	0.298	4.6084e-12	0.00947842	0.0433767	0.219	0.249
rs110597493	3_108292917	404	-3.19e-06	1.93153e-06	0.0003	0.0035	0.079	1.4728e-12	-0.0106333	0.0503931	0.211	0.168
rs109871875	3_108732657	404	3.414e-06	1.15913e-06	0.0003	0.004	0.139	2.78578e-12	0.0113806	0.0544596	0.209	0.203
rs109498296	3_108526410	404	-2.179e-06	8.7487e-07	0.0003	0.0034	0.115	9.67773e-13	-0.00726323	0.0351562	0.207	0.13
rs135659486	3_108755292	404	-2.859e-06	6.9699e-07	0.0003	0.0034	0.271	3.23017e-12	-0.0103979	0.0522318	0.199	0.233
rs133128718	3_108150608	404	1.935e-06	6.51095e-07	0.0003	0.0043	0.089	6.07327e-13	0.00774087	0.0442806	0.175	0.092
rs135427056	3_108253795	404	2.617e-06	7.89869e-07	0.0003	0.0043	0.065	8.3762e-13	0.00805163	0.0472704	0.17	0.068
rs109384539	3_108002916	404	1.366e-06	6.63417e-07	0.0003	0.0039	0.092	3.1061e-13	0.0045534	0.026875	0.169	0.099
rs134101810	3_108890992	404	-2.13e-06	5.73886e-07	0.0003	0.0029	0.147	1.13469e-12	-0.0085181	0.0504518	0.169	0.157
rs440546096	3_108403690	404	2.177e-06	1.08139e-06	0.0003	0.0056	0.081	7.06845e-13	0.00870835	0.0535505	0.163	0.152
rs133194730	3_108904621	404	2.356e-06	7.88804e-07	0.0003	0.0029	0.241	2.02988e-12	0.00856758	0.0534768	0.16	0.272
rs41601728	3_108517988	404	-1.209e-06	7.79144e-07	0.0003	0.0035	0.257	5.57261e-13	-0.00483466	0.0329462	0.147	0.291
rs110820125	3_108706988	404	1.715e-06	8.6549e-07	0.0003	0.0037	0.115	5.99645e-13	0.00623703	0.0451746	0.138	0.144
rs132963890	3_108405803	404	1.993e-06	1.26172e-06	0.0003	0.0052	0.264	1.54429e-12	0.00664167	0.0566373	0.117	0.381
rs137069057	3_108332915	404	1.37e-06	1.19469e-06	0.0003	0.0036	0.144	4.62409e-13	0.00391326	0.0336385	0.116	0.196
rs109998093	3_108696512	404	1.214e-06	1.01332e-06	0.0003	0.0034	0.279	5.93032e-13	0.00404674	0.035823	0.113	0.313
rs110585146	3_108715613	404	1.324e-06	8.22669e-07	0.0003	0.0035	0.306	7.44688e-13	0.00441264	0.0411907	0.107	0.306
rs109678103	3_108097116	404	1.202e-06	7.27594e-07	0.0003	0.0031	0.346	6.53522e-13	0.00437108	0.0421181	0.104	0.303
rs137306648	3_108724917	404	-9.711e-07	8.53928e-07	0.0003	0.0033	0.298	3.94852e-13	-0.00353112	0.0366993	0.096	0.313
rs135624434	3_108089794	404	-1.554e-06	6.189e-07	0.0003	0.0034	0.217	8.21831e-13	-0.00565239	0.0590048	0.096	0.192
rs135439185	3_108602251	404	1.011e-06	7.09915e-07	0.0003	0.0037	0.187	3.10968e-13	0.00337159	0.038977	0.087	0.179
rs137249651	3_108372808	404	1.65e-06	9.36862e-07	0.0003	0.0097	0.238	9.88135e-13	0.00507698	0.0603371	0.084	0.267
rs109989197	3_108713241	404	-1.033e-06	1.0309e-06	0.0003	0.0035	0.228	3.75215e-13	-0.00344267	0.0419113	0.082	0.298
rs134437995	3_108176925	404	6.539e-07	6.60584e-07	0.0003	0.0038	0.123	9.22779e-14	0.00201207	0.0254776	0.079	0.107
rs109263351	3_108726486	404	-8.993e-07	5.88482e-07	0.0003	0.0034	0.298	3.38627e-13	-0.00276698	0.0350571	0.079	0.213
rs109548998	3_108881211	404	-7.253e-07	6.67898e-07	0.0003	0.0031	0.178	1.53965e-13	-0.00263759	0.0547933	0.048	0.189
rs137593012	3_108903713	404	-2.827e-07	3.93898e-07	0.0003	0.0031	0.22	2.74257e-14	-0.00113094	0.0294414	0.038	0.157
rs110791309	3_108345650	404	2.65e-07	1.01298e-06	0.0003	0.0039	0.165	1.93416e-14	0.000883299	0.0434978	0.02	0.22
rs133491832	3_108916159	404	-1.299e-07	9.29803e-07	0.0003	0.003	0.254	6.39717e-15	-0.0004725	0.0538231	0.009	0.301
rs137421234	3_108411276	404	7.15e-08	6.05181e-07	0.0003	0.0034	0.18	1.51167e-15	0.000260012	0.0410987	0.006	0.171
rs136612787	3_108582754	404	-1.001e-07	6.68727e-07	0.0003	0.0035	0.149	2.54318e-15	-0.000307946	0.0587584	0.005	0.132
rs136673704	3_108896148	404	-1.257e-05	7.89912e-07	0.0002	0.003	0.327	6.96066e-11	-0.0718478	0.0780839	0.92	0.405
rs134728157	3_108981439	404	7.366e-06	5.42083e-07	0.0002	0.0041	0.253	2.04886e-11	0.042092	0.0495979	0.849	0.261
rs384541923	3_108061396	404	-7.072e-06	5.0128e-07	0.0002	0.0033	0.54	2.48482e-11	-0.0314324	0.0376471	0.835	0.299
rs467360712	3_108061794	404	-1.385e-05	1.62769e-06	0.0002	0.0033	0.644	8.8028e-11	-0.0692661	0.0839591	0.825	0.565
rs110980172	3_108323898	404	6.899e-06	7.04519e-07	0.0002	0.0031	0.154	1.24322e-11	0.0275965	0.0344611	0.801	0.188
rs135481166	3_108341509	404	9.485e-06	1.07471e-06	0.0002	0.0037	0.251	3.38547e-11	0.0474252	0.0594539	0.798	0.424
rs109488182	3_108733621	404	1.602e-05	1.07765e-06	0.0002	0.004	0.419	1.24908e-10	0.0640717	0.0832861	0.769	0.409
rs135878187	3_108579521	404	-5.262e-06	5.11639e-07	0.0002	0.0035	0.149	7.03134e-12	-0.0300712	0.0443711	0.678	0.172
rs110037483	3_108717423	404	2.775e-06	3.56674e-07	0.0002	0.0031	0.152	1.98406e-12	0.0185032	0.028669	0.645	0.143
rs136324722	3_108416069	404	7.007e-06	6.55318e-07	0.0002	0.0031	0.183	1.46975e-11	0.0350359	0.0594133	0.59	0.232
rs522144891	3_108220838	404	-3.723e-06	4.09024e-07	0.0002	0.0043	0.184	4.15466e-12	-0.0248232	0.0423677	0.586	0.2
rs109004390	3_108861065	404	-3.795e-06	3.95272e-07	0.0002	0.0038	0.23	5.10805e-12	-0.0189772	0.0330326	0.574	0.194
rs133727130	3_108106446	404	-4.714e-06	4.51605e-07	0.0002	0.0033	0.166	6.14309e-12	-0.0235678	0.0433914	0.543	0.149
rs109297700	3_108738507	404	1.028e-05	8.45665e-07	0.0002	0.0041	0.209	3.50075e-11	0.0456981	0.0855186	0.534	0.28
rs110465875	3_108889229	404	-6.546e-06	6.65748e-07	0.0002	0.003	0.147	1.07231e-11	-0.0290953	0.0558616	0.521	0.19
rs135024328	3_108055382	404	-3.598e-06	8.25332e-07	0.0002	0.004	0.301	5.44813e-12	-0.0205603	0.0437356	0.47	0.382
rs136732214	3_108212595	404	-5.225e-06	6.26162e-07	0.0002	0.0035	0.337	1.22007e-11	-0.0348305	0.0767983	0.454	0.366
rs381278947	3_108219126	404	1.036e-05	9.51422e-07	0.0002	0.0039	0.134	2.49251e-11	0.0414485	0.0917224	0.452	0.2
rs525937407	3_108108082	404	-3.914e-06	3.28811e-07	0.0002	0.0033	0.846	4.00052e-12	-0.0195681	0.0434047	0.451	0.1
rs110229219	3_108761540	404	-6.379e-06	1.05149e-06	0.0002	0.0037	0.327	1.79157e-11	-0.0283505	0.0630796	0.449	0.39
rs519439748	3_108108460	404	-5.277e-06	4.70548e-07	0.0002	0.0037	0.846	7.27241e-12	-0.0351778	0.0797148	0.441	0.172
rs110311037	3_108042631	404	3.755e-06	7.09374e-07	0.0002	0.0042	0.107	2.70157e-12	0.018774	0.0436042	0.431	0.171
rs109457033	3_108524544	404	3.046e-06	4.03822e-07	0.0002	0.0033	0.277	3.71934e-12	0.020304	0.0476226	0.426	0.245
rs133678121	3_108744992	404	-4.911e-06	7.55036e-07	0.0002	0.0038	0.327	1.06201e-11	-0.019645	0.0467208	0.42	0.305
rs133917727	3_108724231	404	3.981e-06	9.2591e-07	0.0002	0.0031	0.348	7.1939e-12	0.0159245	0.0389518	0.409	0.391
rs136914456	3_108778270	404	4.422e-06	6.8929e-07	0.0002	0.0039	0.211	6.51203e-12	0.0221125	0.0576283	0.384	0.29
rs435174155	3_108107009	404	4.926e-06	1.00019e-06	0.0002	0.0032	0.802	7.71969e-12	0.0218942	0.0577898	0.379	0.339
rs109384236	3_108760658	404	-4.851e-06	6.46135e-07	0.0002	0.0037	0.259	9.03709e-12	-0.021561	0.059444	0.363	0.238
rs110261154	3_108553686	404	-3.183e-06	5.28951e-07	0.0002	0.0032	0.162	2.75581e-12	-0.0127339	0.0363833	0.35	0.155
rs134765458	3_108933391	404	-3.11e-06	4.33789e-07	0.0002	0.0034	0.147	2.41966e-12	-0.0155486	0.0456534	0.341	0.131
rs137422706	3_108967213	404	-3.817e-06	4.31136e-07	0.0002	0.0038	0.392	6.94521e-12	-0.0218131	0.0640677	0.34	0.296
rs135312279	3_108727572	404	-3.799e-06	8.02625e-07	0.0002	0.0039	0.287	5.91086e-12	-0.0168829	0.0500142	0.338	0.324
rs110912829	3_108931597	404	4.362e-06	5.30805e-07	0.0002	0.0033	0.128	4.25505e-12	0.0218097	0.0648657	0.336	0.141
rs134585665	3_108111503	404	-1.553e-06	5.02003e-07	0.0002	0.0041	0.487	1.20508e-12	-0.007765	0.0231837	0.335	0.306
rs134257939	3_108232615	404	5.765e-06	6.24997e-07	0.0002	0.0042	0.162	9.03623e-12	0.0256205	0.0781274	0.328	0.185
rs137647297	3_108236204	404	-3.188e-06	1.46613e-06	0.0002	0.0043	0.291	4.19147e-12	-0.0141711	0.046803	0.303	0.47
rs110076929	3_108661081	404	-2.88e-06	5.13153e-07	0.0002	0.0034	0.44	4.08661e-12	-0.0115194	0.0414377	0.278	0.259
rs133442872	3_108368786	404	-5.16e-06	7.3411e-07	0.0002	0.0052	0.084	4.1109e-12	-0.0206414	0.0750186	0.275	0.122
rs379524684	3_108112042	404	2.036e-06	1.25769e-06	0.0002	0.0042	0.831	1.1633e-12	0.0135722	0.0501614	0.271	0.363
rs137064838	3_108310852	404	1.495e-06	4.08898e-07	0.0002	0.0031	0.419	1.08831e-12	0.00664516	0.0260162	0.255	0.25
rs109321619	3_108559605	404	3.215e-06	7.82883e-07	0.0002	0.0034	0.29	4.25344e-12	0.016077	0.0635299	0.253	0.316
rs134379797	3_108620661	404	-1.702e-06	5.71337e-07	0.0002	0.004	0.416	1.40771e-12	-0.00680792	0.0289765	0.235	0.262
rs382272773	3_108394251	404	-2.642e-06	6.9015e-07	0.0002	0.0108	0.099	1.25059e-12	-0.0105681	0.049954	0.212	0.112
rs384806211	3_108106559	404	1.692e-06	5.72837e-07	0.0002	0.0037	0.795	9.35009e-13	0.00846081	0.0416322	0.203	0.271
rs110142494	3_108013205	404	-1.907e-06	9.80256e-07	0.0002	0.0037	0.223	1.25814e-12	-0.00762754	0.0402164	0.19	0.267
rs718431657	3_108102405	404	1.437e-06	6.77074e-07	0.0002	0.0033	0.16	5.55891e-13	0.00638805	0.0342202	0.187	0.195
rs110275292	3_108199044	404	1.557e-06	3.33928e-07	0.0002	0.0033	0.11	4.74429e-13	0.00778466	0.0417515	0.186	0.085
rs449410662	3_108213940	404	1.574e-06	5.26822e-07	0.0002	0.0035	0.084	3.82398e-13	0.00699496	0.0413463	0.169	0.098
rs136226147	3_108671119	404	1.85e-06	7.84034e-07	0.0002	0.0033	0.236	1.23244e-12	0.00924887	0.0638185	0.145	0.332
rs137691595	3_108116202	404	-1.885e-06	1.10866e-06	0.0002	0.0045	0.364	1.64431e-12	-0.00942323	0.0651656	0.145	0.445
rs109792686	3_108723041	404	-1.76e-06	4.3719e-07	0.0002	0.003	0.165	8.53225e-13	-0.00782225	0.059384	0.132	0.128
rs132694436	3_108800437	404	6.821e-07	6.36074e-07	0.0002	0.0045	0.154	1.2153e-13	0.00303166	0.0316077	0.096	0.183
rs109878424	3_108736963	404	7.047e-07	6.45637e-07	0.0002	0.0042	0.419	2.41784e-13	0.00352367	0.0384751	0.092	0.352
rs110131541	3_108725634	404	1.276e-06	8.11893e-07	0.0002	0.0032	0.288	6.67218e-13	0.00566915	0.063933	0.089	0.334
rs380302867	3_108104944	404	4.977e-07	1.01864e-06	0.0002	0.0032	0.823	7.2332e-14	0.00248866	0.0558038	0.045	0.314
rs136035121	3_108501479	404	-9.698e-08	5.06419e-07	0.0002	0.0036	0.241	3.43909e-15	-0.000484895	0.0334189	0.015	0.23
rs137345932	3_108452234	404	4.371e-08	7.45344e-07	0.0002	0.0037	0.288	7.83492e-16	0.000194269	0.0632288	0.003	0.332
rs137179755	3_108972944	404	-7.856e-06	3.29444e-07	0.0001	0.0043	0.144	1.52116e-11	-0.0523707	0.0575973	0.909	0.151
rs109933577	3_108041547	404	6.801e-07	4.89681e-08	0.0001	0.0043	0.437	2.27617e-13	0.013602	0.016402	0.829	0.147
rs110050405	3_108028957	404	-3.36e-06	2.07719e-07	0.0001	0.0036	0.293	4.6779e-12	-0.0268765	0.0342845	0.784	0.177
rs525016433	3_108326435	404	1.688e-06	1.92956e-07	0.0001	0.0032	0.484	1.42317e-12	0.0168803	0.0216357	0.78	0.293
rs136557670	3_108685267	404	-1.32e-06	1.82018e-07	0.0001	0.0034	0.346	7.88324e-13	-0.0176028	0.0264329	0.666	0.277
rs137184511	3_108415161	404	5.437e-06	4.28635e-07	0.0001	0.0031	0.186	8.94717e-12	0.0362485	0.0614025	0.59	0.222
rs135444689	3_108306465	404	-2.167e-06	1.82261e-07	0.0001	0.0033	0.191	1.45195e-12	-0.017337	0.0394335	0.44	0.142
rs110937289	3_108100186	404	-1.724e-06	4.52075e-07	0.0001	0.0032	0.131	6.76144e-13	-0.0137912	0.0374392	0.368	0.187
rs110690096	3_108985550	404	2.462e-07	2.5281e-07	0.0001	0.004	0.139	1.44887e-14	0.00196977	0.0157953	0.125	0.134
chr_pos = chromosome and position (in Mb) in Bos taurs ARS-UCD1.2 reference genome;
Window = number of the SNP window related to the 2,502 windows found in GenSel analysis;
Effect = posterior mean of the allelic substitution effects;
EfectVar = posterior mean of the variance effects for the locus;
ModelFreq = reflects the proportion of post-burn in realizations that included that particular SNP in the model;
WindowFreq = indicates the proportion of models that included some locus in the window;
GeneFreq = frequency of the B allele (fitted allele, rather than the minor allele frequency);
GenVar = is the marginal contribution of this locus to genetic variance, computed from the allelic frequency and the posterior mean of the substitution effect;
EffectDelta1 = posterior mean effect for only those chains that included the effect in the model (Effect/ModelFreq);
SDDelta1 = standard deviation of the posterior distribution of effects for only those chains that included the effect in the model;
t-like = ratio of the absolute value of EffectDelta1/SDDelta1;
shrink = is the extent of shrinkage in the solution due to treating the effect as random in the mixed models relative to fitting in using least squares.

[truncated: 1 more sheets: QTL11_chr10_37Mb]
