# Supplementary material for: Integrative Analysis Between Genome-Wide Association Study and Expression Quantitative Trait Loci Reveals Bovine Muscle Gene Expression Regulatory Polymorphisms Associated With Intramuscular Fat and Backfat Thickness
Source: Front Genet. 2022 Aug 4;13:935238. doi: 10.3389/fgene.2022.935238 (PMC9386181; doi:10.3389/fgene.2022.935238)
Supplement: Supplementary file 7 [file Table1.XLSX]

## Sheet: Planilha1
Supplementary Table 1. RNA-Sequencing data mapping statistics using the STAR v. 2.7 aligner and the Bos taurus ARS-UCD1.2 reference genome, for a Nellore cattle population.
Animal	Raw reads	Uniquely mapped reads	% uniquely mapped reads
1	24402141	18085254	74.11
2	17994188	15661511	87.04
3	19515973	16743166	85.79
4	28000000	24537334	87.63
5	11809897	10284542	87.08
6	23639311	20194018	85.43
7	24892347	21996939	88.37
8	30909713	27398089	88.64
9	28784403	25223071	87.63
10	22843252	20059326	87.81
11	23377031	20526955	87.81
12	25104429	21258889	84.68
13	16430802	13117931	79.84
14	20402615	18107638	88.75
15	19984018	18343237	91.79
16	17016093	15123285	88.88
17	23347222	20342982	87.13
18	25555642	22809069	89.25
19	16787956	15070262	89.77
20	23417513	19991510	85.37
21	26552655	23426543	88.23
22	28774664	25915998	90.07
23	19143925	17004103	88.82
24	24333748	21105050	86.73
25	23750295	20917133	88.07
26	22826169	19962618	87.45
27	22674862	19683341	86.81
28	10868199	9328126	85.83
29	16966822	14775402	87.08
30	18438267	16178628	87.74
31	25666423	21751006	84.74
32	18008744	15954240	88.59
33	15790538	13755324	87.11
34	18472624	16049602	86.88
35	16208184	14087402	86.92
36	9750782	8293064	85.05
37	17826480	13594366	76.26
38	28694274	25313740	88.22
39	15760507	13359639	84.77
40	23865657	20881653	87.5
41	20543177	17938620	87.32
42	23449682	20471739	87.3
43	16541532	14311437	86.52
44	12364059	9865745	79.79
45	15945396	13832029	86.75
46	14205482	10956526	77.13
47	25603337	21839985	85.3
48	20664566	17644035	85.38
49	16000000	13681790	85.51
50	17458951	15072323	86.33
51	10694582	9318743	87.14
52	19170664	17125453	89.33
53	14329952	11597551	80.93
54	20502629	17897021	87.29
55	16659299	14778141	88.71
56	8914570	7560658	84.81
57	21384775	19111627	89.37
58	13854887	11789192	85.09
59	18312273	15611440	85.25
60	15319695	13842081	90.35
61	16041545	14245854	88.81
62	14348041	11244978	78.37
63	16492332	12678392	76.87
64	13764977	11097419	80.62
65	13673889	11327928	82.84
66	13660851	12172637	89.11
67	11198233	9094877	81.22
68	17239502	15086648	87.51
69	19469619	16863641	86.62
70	16980286	14814691	87.25
71	13585787	11489925	84.57
72	18077839	16173423	89.47
73	17103428	15022431	87.83
74	17132630	15073330	87.98
75	19449491	16696304	85.84
76	21590335	18799900	87.08
77	16051179	13937754	86.83
78	19373655	16561664	85.49
79	16224866	14028475	86.46
80	17086472	13946860	81.63
81	20126457	17383223	86.37
82	12467177	10655476	85.47
83	19772390	17457335	88.29
84	14977609	11260788	75.18
85	20039310	16432942	82
86	21758591	18229376	83.78
87	23852075	20587406	86.31
88	19473132	16889922	86.73
89	15566437	11892732	76.4
90	21394888	18380984	85.91
91	17465814	15141754	86.69
92	14522449	12402711	85.4
93	8788444	7624640	86.76
94	21970340	19033107	86.63
95	23963188	19083885	79.64
96	20646680	17731679	85.88
97	18211214	15548954	85.38
98	4056982	3448382	85
99	11134737	8977645	80.63
100	15614779	13436798	86.05
101	26789445	23477784	87.64
102	13126797	11275982	85.9
103	15779026	12207226	77.36
104	25669556	21028222	81.92
105	26384305	23180005	87.86
106	10195741	8467143	83.05
107	14881947	13217484	88.82
108	14068095	12035027	85.55
109	10668706	9031583	84.65
110	8145024	7060636	86.69
111	11121543	8929101	80.29
112	22508246	19536669	86.8
113	13292497	11215986	84.38
114	20435049	17462286	85.45
115	9806150	8403390	85.7
116	14751099	11868649	80.46
117	10855245	8951068	82.46
118	13833020	11133570	80.49
119	17652934	15447774	87.51
120	25840885	22549491	87.26
121	11029876	8879721	80.51
122	19933185	16731875	83.94
123	17135115	12846922	74.97
124	16613888	13636237	82.08
125	18445561	14168618	76.81
126	10901477	9619324	88.24
127	9457695	8075804	85.39
128	16486169	12895978	78.22
129	15895372	12865816	80.94
130	12403128	10394619	83.81
131	27847845	23950274	86
132	24539101	21668321	88.3
133	20189444	17691058	87.63
134	22926816	20108353	87.71
135	23432778	20336393	86.79
136	20526541	16780504	81.75
137	22315506	19580183	87.74
138	22460441	19357095	86.18
139	19809136	17005186	85.85
140	17829064	15641337	87.73
141	16483864	14596583	88.55
142	20135670	17645818	87.63
143	21303532	18670026	87.64
144	19203422	16824681	87.61
145	27152672	23884381	87.96
146	11308846	9602988	84.92
147	26062913	23323252	89.49
148	12631770	10573330	83.7
149	16661967	14604599	87.65
150	19311443	16950552	87.77
151	19556956	16761891	85.71
152	19887559	17683125	88.92
153	20564530	17651099	85.83
154	18775996	16616715	88.5
155	23493140	20866454	88.82
156	23860399	20648892	86.54
157	15085399	12902307	85.53
158	18806176	16038178	85.28
159	25917006	22982430	88.68
160	13945201	12279417	88.05
161	13333995	12124534	90.93
162	20609203	18330524	88.94
163	22650960	20357123	89.87
164	9793017	8405326	85.83
165	18454296	16070330	87.08
166	12020653	10890264	90.6
167	20871957	18051790	86.49
168	23472577	20824744	88.72
169	25050051	21946626	87.61
170	21545948	18084360	83.93
171	19480786	17427941	89.46
172	16586719	14100431	85.01
173	17139378	14753612	86.08
174	14125704	11717945	82.95
175	18979741	16640607	87.68
176	18158924	15604771	85.93
177	18016292	15682339	87.05
178	17566155	15042850	85.64
179	12337564	10377264	84.11
180	24655108	21408418	86.83
181	19435891	16882411	86.86
182	8480424	7169359	84.54
183	10814703	9230586	85.35
184	21969818	19558696	89.03
185	19368976	16601824	85.71
186	23480026	20126682	85.72
187	19559344	16894372	86.37
188	22992675	20214228	87.92
189	27713398	24593745	88.74
190	10325986	8710464	84.35
191	37148936	31391859	84.5
192	15753807	12906724	81.93
193	8245804	7123831	86.39
Mean	1.84514e+07	1.58626e+07	85.7095
