# Supplementary material for: Integrative Analysis Between Genome-Wide Association Study and Expression Quantitative Trait Loci Reveals Bovine Muscle Gene Expression Regulatory Polymorphisms Associated With Intramuscular Fat and Backfat Thickness
Source: Front Genet. 2022 Aug 4;13:935238. doi: 10.3389/fgene.2022.935238 (PMC9386181; doi:10.3389/fgene.2022.935238)
Supplement: Supplementary file 8 [file Table5.XLSX]

## Sheet: IMF
Supplementary Table 5. List of the annotated genes within relevant QTL regions associated with the intramuscular fat content (IMF) and backfat thickness (BFT) in a Nellore cattle population, using the Ensembl Biomart Genes database (release 100).
Gene stable ID	Gene name	Chromosome	Gene start (bp)	Gene end (bp)	Gene description
ENSBTAG00000016656	PARP14	1	67012287	67058498	poly(ADP-ribose) polymerase family member 14 [Source:NCBI gene;Acc:540789]
ENSBTAG00000005066	HSPBAP1	1	67055375	67120252	HSPB1 associated protein 1 [Source:VGNC Symbol;Acc:VGNC:29987]
ENSBTAG00000005071	SLC49A4	1	67121600	67210214	solute carrier family 49 member 4 [Source:VGNC Symbol;Acc:VGNC:57883]
ENSBTAG00000018765	SEMA5B	1	67239728	67280749	semaphorin 5B [Source:VGNC Symbol;Acc:VGNC:34440]
ENSBTAG00000053611		1	67323374	67328427
ENSBTAG00000018877	PDIA5	1	67411430	67504231	protein disulfide isomerase family A member 5 [Source:VGNC Symbol;Acc:VGNC:32699]
ENSBTAG00000014797	SEC22A	1	67555432	67637451	SEC22 homolog A, vesicle trafficking protein [Source:VGNC Symbol;Acc:VGNC:34408]
ENSBTAG00000018777	ADCY5	1	67666437	67823745	adenylate cyclase 5 [Source:VGNC Symbol;Acc:VGNC:25646]
ENSBTAG00000044318	5S_rRNA	1	67828171	67828285	5S ribosomal RNA [Source:RFAM;Acc:RF00001]
ENSBTAG00000023607	HACD2	1	67866129	67952810	3-hydroxyacyl-CoA dehydratase 2 [Source:VGNC Symbol;Acc:VGNC:50252]
ENSBTAG00000023608		1	67979236	67979548
ENSBTAG00000014567	MYLK	1	67982278	68068472	myosin light chain kinase [Source:NCBI gene;Acc:338037]
ENSBTAG00000012413	FGF12	1	74876548	75283017	fibroblast growth factor 12 [Source:VGNC Symbol;Acc:VGNC:53568]
ENSBTAG00000054301		1	75767996	75769407
ENSBTAG00000006945	CCDC50	1	75926837	76006093	coiled-coil domain containing 50 [Source:VGNC Symbol;Acc:VGNC:26898]
ENSBTAG00000024107	INPP5B	3	108007865	108062243	inositol polyphosphate-5-phosphatase B [Source:VGNC Symbol;Acc:VGNC:30211]
ENSBTAG00000006511	MTF1	3	108063039	108103478	metal regulatory transcription factor 1 [Source:VGNC Symbol;Acc:VGNC:31722]
ENSBTAG00000045776	C3H1orf122	3	108107987	108109056	chromosome 3 C1orf122 homolog [Source:VGNC Symbol;Acc:VGNC:52707]
ENSBTAG00000006510	YRDC	3	108109004	108114061	yrdC N6-threonylcarbamoyltransferase domain containing [Source:VGNC Symbol;Acc:VGNC:37038]
ENSBTAG00000046989	MANEAL	3	108113644	108120963	mannosidase endo-alpha like [Source:VGNC Symbol;Acc:VGNC:31170]
ENSBTAG00000042443	U6	3	108133543	108133650	U6 spliceosomal RNA [Source:RFAM;Acc:RF00026]
ENSBTAG00000020510	EPHA10	3	108149712	108190353	EPH receptor A10 [Source:VGNC Symbol;Acc:VGNC:28533]
ENSBTAG00000014326	CDCA8	3	108198136	108213207	cell division cycle associated 8 [Source:VGNC Symbol;Acc:VGNC:27088]
ENSBTAG00000014325	C3H1orf109	3	108213369	108220804	chromosome 3 C1orf109 homolog [Source:VGNC Symbol;Acc:VGNC:52706]
ENSBTAG00000003837	RSPO1	3	108267191	108288596	R-spondin 1 [Source:VGNC Symbol;Acc:VGNC:34188]
ENSBTAG00000003849	GNL2	3	108305087	108331447	G protein nucleolar 2 [Source:VGNC Symbol;Acc:VGNC:29472]
ENSBTAG00000002583	DNALI1	3	108330553	108338022	dynein axonemal light intermediate chain 1 [Source:VGNC Symbol;Acc:VGNC:28131]
ENSBTAG00000016852	SNIP1	3	108338106	108355571	Smad nuclear interacting protein 1 [Source:VGNC Symbol;Acc:VGNC:35065]
ENSBTAG00000010506	MEAF6	3	108368074	108392514	MYST/Esa1 associated factor 6 [Source:VGNC Symbol;Acc:VGNC:31342]
ENSBTAG00000011316	ZC3H12A	3	108403027	108412520	zinc finger CCCH-type containing 12A [Source:VGNC Symbol;Acc:VGNC:37097]
ENSBTAG00000009269	GRIK3	3	108832486	109076297	glutamate ionotropic receptor kainate type subunit 3 [Source:VGNC Symbol;Acc:VGNC:29644]
ENSBTAG00000014665	ADAMTS2	7	2015432	2260856	ADAM metallopeptidase with thrombospondin type 1 motif 2 [Source:VGNC Symbol;Acc:VGNC:25624]
ENSBTAG00000002281	ZNF354C	7	2280015	2284684	zinc finger protein 354C [Source:VGNC Symbol;Acc:VGNC:37256]
ENSBTAG00000055301		7	2307863	2309343
ENSBTAG00000038541	ZNF879	7	2336065	2352077	zinc finger protein 879 [Source:VGNC Symbol;Acc:VGNC:55322]
ENSBTAG00000034973		7	2397701	2398255
ENSBTAG00000016187	GRM6	7	2408473	2419990	glutamate metabotropic receptor 6 [Source:VGNC Symbol;Acc:VGNC:29661]
ENSBTAG00000004262	ZNF454	7	2442461	2462424	ZFP2 zinc finger protein [Source:NCBI gene;Acc:767896]
ENSBTAG00000007122	ZFP2	7	2467013	2468407	ZFP2 zinc finger protein [Source:NCBI gene;Acc:767896]
ENSBTAG00000050595		7	2470301	2490007
ENSBTAG00000052690		7	2536232	2539641
ENSBTAG00000019667	RNF187	7	2542859	2546341	ring finger protein 187 [Source:VGNC Symbol;Acc:VGNC:50124]
ENSBTAG00000053467	H2BU1	7	2573114	2573494	histone cluster 3, H2bb [Source:NCBI gene;Acc:520120]
ENSBTAG00000037964	HIST3H2A	7	2573757	2575265	histone cluster 3, H2a [Source:NCBI gene;Acc:538911]
ENSBTAG00000055153	H3-4	7	2590769	2591179	histone H3.1 [Source:NCBI gene;Acc:518318]
ENSBTAG00000018673	TRIM17	7	2624069	2631337	tripartite motif containing 17 [Source:VGNC Symbol;Acc:VGNC:36317]
ENSBTAG00000039246	TRIM11	7	2632097	2640136	tripartite motif containing 11 [Source:VGNC Symbol;Acc:VGNC:36313]
ENSBTAG00000007820		7	2653256	2653810
ENSBTAG00000040028		7	2685793	2703542
ENSBTAG00000051744		7	2771815	2772354
ENSBTAG00000052719		7	2793492	2797598
ENSBTAG00000049190		7	2851434	2862378
ENSBTAG00000014918	IBA57	7	2956083	2966802	iron-sulfur cluster assembly factor IBA57 [Source:VGNC Symbol;Acc:VGNC:30020]
ENSBTAG00000014916	GJC2	7	2972742	2982335	gap junction protein gamma 2 [Source:VGNC Symbol;Acc:VGNC:29383]
ENSBTAG00000014775	GUK1	7	2983133	2993613	guanylate kinase 1 [Source:VGNC Symbol;Acc:VGNC:29725]
ENSBTAG00000020721	MRPL55	7	2993262	2997182	mitochondrial ribosomal protein L55 [Source:VGNC Symbol;Acc:VGNC:31650]
ENSBTAG00000020720	C7H1orf35	7	2996902	3000276	chromosome 7 C1orf35 homolog [Source:VGNC Symbol;Acc:VGNC:52731]
ENSBTAG00000030259	RASGRF2	7	80980518	81243270	Ras protein specific guanine nucleotide releasing factor 2 [Source:VGNC Symbol;Acc:VGNC:33746]
ENSBTAG00000001003	CKMT2	7	81249419	81275010	creatine kinase, mitochondrial 2 [Source:VGNC Symbol;Acc:VGNC:27386]
ENSBTAG00000005265	ZCCHC9	7	81294847	81304041	zinc finger CCHC-type containing 9 [Source:NCBI gene;Acc:506049]
ENSBTAG00000011110	ACOT12	7	81313802	81354584	acyl-CoA thioesterase 12 [Source:VGNC Symbol;Acc:VGNC:25548]
ENSBTAG00000013856	SSBP2	7	81401606	81711503	single stranded DNA binding protein 2 [Source:VGNC Symbol;Acc:VGNC:50023]
ENSBTAG00000054496	bta-mir-7691	7	81526133	81526199	bta-mir-7691 [Source:miRBase;Acc:MI0025196]
ENSBTAG00000038117	ATG10	7	81936684	82199467	autophagy related 10 [Source:VGNC Symbol;Acc:VGNC:26248]
ENSBTAG00000008937	CELF2	13	12875332	13197450	CUGBP Elav-like family member 2 [Source:HGNC Symbol;Acc:HGNC:2550]
ENSBTAG00000051465	bta-mir-7861	13	13066644	13066704	bta-mir-7861 [Source:miRBase;Acc:MI0025536]
ENSBTAG00000019067	TMC8	19	54013443	54024053	transmembrane channel like 8 [Source:VGNC Symbol;Acc:VGNC:35924]
ENSBTAG00000018661	TMC6	19	54025900	54048017	transmembrane channel like 6 [Source:VGNC Symbol;Acc:VGNC:35922]
ENSBTAG00000044955	bta-mir-2348	19	54038763	54038841	bta-mir-2348 [Source:miRBase;Acc:MI0011376]
ENSBTAG00000018658	TNRC6C	19	54051772	54124386	trinucleotide repeat containing adaptor 6C [Source:VGNC Symbol;Acc:VGNC:36206]
ENSBTAG00000043529		19	54191728	54191859
ENSBTAG00000054793		19	54263128	54275883
ENSBTAG00000002633	SEPTIN9	19	54497005	54676832	septin 9 [Source:VGNC Symbol;Acc:VGNC:34459]
ENSBTAG00000013677	SEC14L1	19	54705353	54755623	SEC14 like lipid binding 1 [Source:VGNC Symbol;Acc:VGNC:34404]
ENSBTAG00000051647		19	54797949	54800517
ENSBTAG00000044443	SCARNA16	19	54798502	54798689	small Cajal body-specific RNA 16 [Source:HGNC Symbol;Acc:HGNC:32573]
ENSBTAG00000049139	bta-mir-6516	19	54798624	54798685	bta-mir-6516 [Source:miRBase;Acc:MI0025538]
ENSBTAG00000005104	MGAT5B	19	54906180	54972843	alpha-1,6-mannosylglycoprotein 6-beta-N-acetylglucosaminyltransferase B [Source:VGNC Symbol;Acc:VGNC:55847]
ENSBTAG00000017222	CTNND2	20	61624947	62314149	catenin delta 2 [Source:VGNC Symbol;Acc:VGNC:27806]
ENSBTAG00000042090	U6	20	62222198	62222301	U6 spliceosomal RNA [Source:RFAM;Acc:RF00026]
ENSBTAG00000052290		20	62498772	62513638
ENSBTAG00000006346	DAP	20	62513771	62580674	death associated protein [Source:VGNC Symbol;Acc:VGNC:50122]
ENSBTAG00000011337	ANKRD33B	20	62607952	62702998	ankyrin repeat domain 33B [Source:VGNC Symbol;Acc:VGNC:25923]
ENSBTAG00000003539	ROPN1L	20	62783281	62814323	rhophilin associated tail protein 1 like [Source:VGNC Symbol;Acc:VGNC:34086]
ENSBTAG00000003536	MARCHF6	20	62822982	62899935	membrane associated ring-CH-type finger 6 [Source:VGNC Symbol;Acc:VGNC:31241]
ENSBTAG00000052061	bta-mir-6530	20	62899624	62899699	bta-mir-6530 [Source:miRBase;Acc:MI0022330]
ENSBTAG00000010801	CMBL	20	62947915	62973176	carboxymethylenebutenolidase homolog [Source:VGNC Symbol;Acc:VGNC:27477]
ENSBTAG00000017889	CCT5	20	62979746	62993754	chaperonin containing TCP1 subunit 5 [Source:VGNC Symbol;Acc:VGNC:26998]
ENSBTAG00000017885	ATPSCKMT	20	62998087	63063121	ATP synthase c subunit lysine N-methyltransferase [Source:VGNC Symbol;Acc:VGNC:28760]
ENSBTAG00000010915	CRTC3	21	21993225	22086826	CREB regulated transcription coactivator 3 [Source:VGNC Symbol;Acc:VGNC:27729]
ENSBTAG00000013060	IQGAP1	21	22109271	22190576	IQ motif containing GTPase activating protein 1 [Source:VGNC Symbol;Acc:VGNC:30258]
ENSBTAG00000043693	U6	21	22187670	22187767	U6 spliceosomal RNA [Source:RFAM;Acc:RF00026]
ENSBTAG00000047955	ZNF774	21	22235676	22244051	zinc finger protein 774 [Source:VGNC Symbol;Acc:VGNC:50169]
ENSBTAG00000001385	ZSCAN2	21	22275954	22289338	zinc finger and SCAN domain containing 2 [Source:VGNC Symbol;Acc:VGNC:37375]
ENSBTAG00000001387	WDR73	21	22303092	22319532	WD repeat domain 73 [Source:VGNC Symbol;Acc:VGNC:36917]
ENSBTAG00000011239	SEC11A	21	22328984	22362069	SEC11 homolog A, signal peptidase complex subunit [Source:VGNC Symbol;Acc:VGNC:53951]
ENSBTAG00000001616	ZNF592	21	22396538	22454554	zinc finger protein 592 [Source:VGNC Symbol;Acc:VGNC:37308]
ENSBTAG00000044900	bta-mir-2364	21	22434714	22434787	bta-mir-2364 [Source:miRBase;Acc:MI0011395]
ENSBTAG00000001618	ALPK3	21	22458575	22510554	alpha kinase 3 [Source:VGNC Symbol;Acc:VGNC:25849]
ENSBTAG00000020250	SLC28A1	21	22524664	22586295	solute carrier family 28 member 1 [Source:VGNC Symbol;Acc:VGNC:34791]
ENSBTAG00000015909	PDE8A	21	22656735	22799519	phosphodiesterase 8A [Source:VGNC Symbol;Acc:VGNC:32687]
ENSBTAG00000044587	U5	21	22667439	22667531	U5 spliceosomal RNA [Source:RFAM;Acc:RF00020]
ENSBTAG00000042777		21	22812055	22812202
ENSBTAG00000000622	RPS17	21	22839036	22842669	ribosomal protein S17 [Source:VGNC Symbol;Acc:VGNC:49958]
ENSBTAG00000000623	CPEB1	21	22846025	22955571	cytoplasmic polyadenylation element binding protein 1 [Source:NCBI gene;Acc:514174]
ENSBTAG00000042673		21	22927003	22927135
ENSBTAG00000008495	AP3B2	21	22966143	23003119	adaptor related protein complex 3 subunit beta 2 [Source:VGNC Symbol;Acc:VGNC:58587]
ENSBTAG00000009905	NFYA	23	14998801	15022870	nuclear transcription factor Y subunit alpha [Source:VGNC Symbol;Acc:VGNC:32055]
ENSBTAG00000021359		23	15025399	15039091
ENSBTAG00000006485	TREML1	23	15074058	15078758	triggering receptor expressed on myeloid cells like 1 [Source:VGNC Symbol;Acc:VGNC:36300]
ENSBTAG00000007275	TREM2	23	15082501	15105534	triggering receptor expressed on myeloid cells 2 [Source:VGNC Symbol;Acc:VGNC:36299]
ENSBTAG00000015707	TREML2	23	15118374	15125755	triggering receptor expressed on myeloid cells like 2 [Source:VGNC Symbol;Acc:VGNC:36301]
ENSBTAG00000017593	TREM1	23	15140484	15155609	triggering receptor expressed on myeloid cells 1 [Source:VGNC Symbol;Acc:VGNC:36298]
ENSBTAG00000050887		23	15218055	15222948
ENSBTAG00000014211	FOXP4	23	15366276	15417429	forkhead box P4 [Source:VGNC Symbol;Acc:VGNC:29103]
ENSBTAG00000019343	MDFI	23	15457459	15474705	MyoD family inhibitor [Source:VGNC Symbol;Acc:VGNC:31329]
ENSBTAG00000012384	TFEB	23	15499140	15547643	transcription factor EB [Source:VGNC Symbol;Acc:VGNC:35788]
ENSBTAG00000003818	PGC	23	15548833	15559909	progastricsin [Source:VGNC Symbol;Acc:VGNC:32785]
ENSBTAG00000009861	FRS3	23	15583411	15599481	fibroblast growth factor receptor substrate 3 [Source:VGNC Symbol;Acc:VGNC:29121]
ENSBTAG00000038916		23	15593409	15600022
ENSBTAG00000008977	TOMM6	23	15600547	15601893	translocase of outer mitochondrial membrane 6 [Source:NCBI gene;Acc:505031]
ENSBTAG00000008981	USP49	23	15607998	15669922	ubiquitin specific peptidase 49 [Source:VGNC Symbol;Acc:VGNC:36734]
ENSBTAG00000010100	MED20	23	15642765	15687902	mediator complex subunit 20 [Source:VGNC Symbol;Acc:VGNC:31357]
ENSBTAG00000010101	BYSL	23	15687963	15698295	bystin like [Source:VGNC Symbol;Acc:VGNC:26611]
ENSBTAG00000010106	CCND3	23	15698661	15705476	cyclin D3 [Source:VGNC Symbol;Acc:VGNC:26964]
ENSBTAG00000011339	TAF8	23	15794648	15814397	TATA-box binding protein associated factor 8 [Source:VGNC Symbol;Acc:VGNC:35581]
ENSBTAG00000054479		23	15817994	15820718
ENSBTAG00000051116	C6orf132	23	15831094	15865906	chromosome 23 C6orf132 homolog [Source:NCBI gene;Acc:100295626]
ENSBTAG00000012822	MGC137036	23	15865137	15884246	uncharacterized protein MGC137036 [Source:NCBI gene;Acc:768024]
ENSBTAG00000051956	GUCA1A	23	15892199	15899850	guanylate cyclase activator 1A [Source:NCBI gene;Acc:282243]
ENSBTAG00000012439	GUCA1B	23	15900394	15911894	guanylate cyclase activator 1B [Source:VGNC Symbol;Acc:VGNC:29715]
ENSBTAG00000015301	MRPS10	23	15920024	15932613	mitochondrial ribosomal protein S10 [Source:VGNC Symbol;Acc:VGNC:31654]
ENSBTAG00000053124		23	15929494	15931149
ENSBTAG00000015321	TRERF1	23	15939656	16145761	transcriptional regulating factor 1 [Source:VGNC Symbol;Acc:VGNC:36302]

## Sheet: BFT
Supplementary Table 5. List of the annotated genes within relevant QTL regions associated with the intramuscular fat content (IMF) and backfat thickness (BFT) in a Nellore cattle population, using the Ensembl Biomart Genes database (release 100).
Gene stable ID	Gene name	Chromosome	Gene start (bp)	Gene end (bp)	Gene description
ENSBTAG00000045704	IGSF11	1	63749635	63892877	immunoglobulin superfamily member 11 [Source:VGNC Symbol;Acc:VGNC:53583]
ENSBTAG00000054494		1	63893356	63921879
ENSBTAG00000014157		1	63957312	63961902	testis expressed 55 [Source:NCBI gene;Acc:100139661]
ENSBTAG00000009014	UPK1B	1	63981593	64010650	uroplakin 1B [Source:VGNC Symbol;Acc:VGNC:36685]
ENSBTAG00000002631	SCNN1A	5	103993588	104018792	sodium channel epithelial 1 alpha subunit [Source:VGNC Symbol;Acc:VGNC:49961]
ENSBTAG00000004211	TNFRSF1A	5	104024027	104036846	TNF receptor superfamily member 1A [Source:VGNC Symbol;Acc:VGNC:36164]
ENSBTAG00000004208	PLEKHG6	5	104037216	104055041	pleckstrin homology and RhoGEF domain containing G6 [Source:VGNC Symbol;Acc:VGNC:33019]
ENSBTAG00000014764	CD9	5	104123609	104159392	CD9 molecule [Source:VGNC Symbol;Acc:VGNC:27053]
ENSBTAG00000012265	VWF	5	104221024	104345680	von Willebrand factor [Source:VGNC Symbol;Acc:VGNC:36860]
ENSBTAG00000011758		5	104357908	104359452
ENSBTAG00000012246	ANO2	5	104359792	104696724	anoctamin 2 [Source:VGNC Symbol;Acc:VGNC:25951]
ENSBTAG00000010223	NTF3	5	104745602	104823230	neurotrophin 3 [Source:VGNC Symbol;Acc:VGNC:32299]
ENSBTAG00000020720	C7H1orf35	7	2996902	3000276	chromosome 7 C1orf35 homolog [Source:VGNC Symbol;Acc:VGNC:52731]
ENSBTAG00000007725	ARF1	7	3001505	3019569	ADP ribosylation factor 1 [Source:VGNC Symbol;Acc:VGNC:50209]
ENSBTAG00000039397	WNT3A	7	3035810	3087361	Wnt family member 3A [Source:VGNC Symbol;Acc:VGNC:52903]
ENSBTAG00000050075		7	3135255	3136454
ENSBTAG00000020267	WNT9A	7	3155441	3163239	Wnt family member 9A [Source:VGNC Symbol;Acc:VGNC:36966]
ENSBTAG00000051775		7	3197634	3201074
ENSBTAG00000013977	PRSS38	7	3253358	3285153	serine protease 38 [Source:VGNC Symbol;Acc:VGNC:33421]
ENSBTAG00000004188	SNAP47	7	3403573	3469381	synaptosome associated protein 47 [Source:VGNC Symbol;Acc:VGNC:35053]
ENSBTAG00000004191	JMJD4	7	3468962	3474671	jumonji domain containing 4 [Source:VGNC Symbol;Acc:VGNC:54440]
ENSBTAG00000017123	ZNF354B	7	3508101	3531656	zinc finger protein 93 [Source:NCBI gene;Acc:510078]
ENSBTAG00000052161		7	3626326	3627260
ENSBTAG00000007128	ATP13A1	7	3672337	3688090	ATPase 13A1 [Source:VGNC Symbol;Acc:VGNC:26277]
ENSBTAG00000015144	GMIP	7	3693625	3703484	GEM interacting protein [Source:VGNC Symbol;Acc:VGNC:29436]
ENSBTAG00000004652	LPAR2	7	3704311	3708931	lysophosphatidic acid receptor 2 [Source:VGNC Symbol;Acc:VGNC:30956]
ENSBTAG00000009975	PBX4	7	3711139	3768733	PBX homeobox 4 [Source:VGNC Symbol;Acc:VGNC:32610]
ENSBTAG00000052198	U6	7	3724233	3724339	U6 spliceosomal RNA [Source:RFAM;Acc:RF00026]
ENSBTAG00000014969	CILP2	7	3782380	3791397	cartilage intermediate layer protein 2 [Source:VGNC Symbol;Acc:VGNC:27367]
ENSBTAG00000014968		7	3791943	3802077	YjeF N-terminal domain containing 3 [Source:NCBI gene;Acc:100848002]
ENSBTAG00000007812	NDUFA13	7	3801697	3810659	NADH:ubiquinone oxidoreductase subunit A13 [Source:VGNC Symbol;Acc:VGNC:31946]
ENSBTAG00000006649	TSSK6	7	3810680	3811501	testis specific serine kinase 6 [Source:VGNC Symbol;Acc:VGNC:50152]
ENSBTAG00000003034	GATAD2A	7	3816749	3913344	GATA zinc finger domain containing 2A [Source:VGNC Symbol;Acc:VGNC:29271]
ENSBTAG00000006124	MAU2	7	3930008	3965897	MAU2 sister chromatid cohesion factor [Source:VGNC Symbol;Acc:VGNC:31267]
ENSBTAG00000051217	U6	7	3949117	3949223	U6 spliceosomal RNA [Source:RFAM;Acc:RF00026]
ENSBTAG00000006116	SUGP1	7	3965453	3998161	SURP and G-patch domain containing 1 [Source:VGNC Symbol;Acc:VGNC:35463]
ENSBTAG00000000874	CAST	7	96033978	96167151	calpastatin [Source:VGNC Symbol;Acc:VGNC:26790]
ENSBTAG00000013557	ERAP1	7	96168529	96204132	endoplasmic reticulum aminopeptidase 1 [Source:VGNC Symbol;Acc:VGNC:28560]
ENSBTAG00000039275	ERAP2	7	96303404	96356159	endoplasmic reticulum aminopeptidase 2 [Source:VGNC Symbol;Acc:VGNC:28561]
ENSBTAG00000019900	LNPEP	7	96371532	96466676	leucyl and cystinyl aminopeptidase [Source:VGNC Symbol;Acc:VGNC:30944]
ENSBTAG00000003118		7	96484567	96485034	FUN14 domain-containing protein 1-like [Source:NCBI gene;Acc:107132671]
ENSBTAG00000052101		7	96505804	96507561
ENSBTAG00000009772	LIX1	7	96536559	96592167	limb and CNS expressed 1 [Source:VGNC Symbol;Acc:VGNC:30912]
ENSBTAG00000011763	RIOK2	7	96602708	96624452	RIO kinase 2 [Source:VGNC Symbol;Acc:VGNC:50056]
ENSBTAG00000054614		7	96625475	96630596
ENSBTAG00000054972		9	4621622	4621918
ENSBTAG00000052141		9	4628627	4633122
ENSBTAG00000049269	U6	9	46175169	46175275	U6 spliceosomal RNA [Source:RFAM;Acc:RF00026]
ENSBTAG00000043068		9	46786513	46786644
ENSBTAG00000043941	7SK	9	55089680	55089993	7SK RNA [Source:RFAM;Acc:RF00100]
ENSBTAG00000033083		9	55495443	55495746
ENSBTAG00000053795	U6	9	55799976	55800082	U6 spliceosomal RNA [Source:RFAM;Acc:RF00026]
ENSBTAG00000013776	ITPA	13	51988372	52001677	inosine triphosphatase [Source:VGNC Symbol;Acc:VGNC:30342]
ENSBTAG00000013753	DDRGK1	13	52004036	52014649	DDRGK domain containing 1 [Source:VGNC Symbol;Acc:VGNC:27954]
ENSBTAG00000020454	LZTS3	13	52028270	52039191	leucine zipper tumor suppressor family member 3 [Source:VGNC Symbol;Acc:VGNC:31123]
ENSBTAG00000015379	UBOX5	13	52039801	52087687	U-box domain containing 5 [Source:VGNC Symbol;Acc:VGNC:36612]
ENSBTAG00000051021	FASTKD5	13	52039857	52050006	FAST kinase domains 5 [Source:NCBI gene;Acc:788680]
ENSBTAG00000008027	AVP	13	52102351	52104369	arginine vasopressin [Source:VGNC Symbol;Acc:VGNC:26356]
ENSBTAG00000008026	OXT	13	52113970	52114880	oxytocin/neurophysin I prepropeptide [Source:VGNC Symbol;Acc:VGNC:32515]
ENSBTAG00000000825	MRPS26	13	52129502	52131796	mitochondrial ribosomal protein S26 [Source:VGNC Symbol;Acc:VGNC:31666]
ENSBTAG00000049511		13	52132544	52133071
ENSBTAG00000011425	PTPRA	13	52139610	52310545	protein tyrosine phosphatase receptor type A [Source:VGNC Symbol;Acc:VGNC:33544]
ENSBTAG00000048414		13	52164355	52165256
ENSBTAG00000001320	VPS16	13	52319463	52347540	VPS16 core subunit of CORVET and HOPS complexes [Source:VGNC Symbol;Acc:VGNC:36811]
ENSBTAG00000003863	PCED1A	13	52347705	52352814	PC-esterase domain containing 1A [Source:VGNC Symbol;Acc:VGNC:32623]
ENSBTAG00000021816	TMEM239	13	52365287	52365742	transmembrane protein 239 [Source:VGNC Symbol;Acc:VGNC:58422]
ENSBTAG00000021817	C13H20orf141	13	52366497	52367078	chromosome 13 C20orf141 homolog [Source:VGNC Symbol;Acc:VGNC:56177]
ENSBTAG00000011458	CPXM1	13	52381587	52390072	carboxypeptidase X, M14 family member 1 [Source:VGNC Symbol;Acc:VGNC:27681]
ENSBTAG00000050499		13	52407159	52409863
ENSBTAG00000037757	EBF4	13	52422074	52479404	EBF family member 4 [Source:VGNC Symbol;Acc:VGNC:28298]
ENSBTAG00000052166		13	52498831	52499253
ENSBTAG00000018813	IDH3B	13	52514469	52519429	isocitrate dehydrogenase (NAD(+)) 3 non-catalytic subunit beta [Source:NCBI gene;Acc:613338]
ENSBTAG00000018812	NOP56	13	52519428	52524691	NOP56 ribonucleoprotein [Source:VGNC Symbol;Acc:VGNC:32169]
ENSBTAG00000042198	SNORD57	13	52520776	52520847	small nucleolar RNA, C/D box 57 [Source:HGNC Symbol;Acc:HGNC:10207]
ENSBTAG00000042607	SNORD56	13	52521106	52521176	small nucleolar RNA, C/D box 56 [Source:HGNC Symbol;Acc:HGNC:10206]
ENSBTAG00000042631	SNORD86	13	52521602	52521687	small nucleolar RNA, C/D box 86 [Source:HGNC Symbol;Acc:HGNC:32745]
ENSBTAG00000043077		13	52522577	52522712
ENSBTAG00000043306	SNORD110	13	52523457	52523528	small nucleolar RNA, C/D box 110 [Source:HGNC Symbol;Acc:HGNC:32775]
ENSBTAG00000018811	TMC2	13	52539174	52640959	transmembrane channel like 2 [Source:VGNC Symbol;Acc:VGNC:35918]
ENSBTAG00000001038	SNRPB	13	52666467	52675560	small nuclear ribonucleoprotein polypeptides B and B1 [Source:VGNC Symbol;Acc:VGNC:35076]
ENSBTAG00000037464	TGM6	13	52698860	52728425	transglutaminase 6 [Source:VGNC Symbol;Acc:VGNC:35813]
ENSBTAG00000001785	TGM3	13	52793538	52836265	transglutaminase 3 [Source:VGNC Symbol;Acc:VGNC:35811]
ENSBTAG00000003561	STK35	13	52981969	53025264	serine/threonine kinase 35 [Source:VGNC Symbol;Acc:VGNC:35397]
ENSBTAG00000042234	SNORA70	13	52992684	52992818	Small nucleolar RNA SNORA70 [Source:RFAM;Acc:RF00156]
ENSBTAG00000011373	MAML3	17	17836577	18018432	mastermind like transcriptional coactivator 3 [Source:VGNC Symbol;Acc:VGNC:53912]
ENSBTAG00000021779	MGST2	17	18024427	18062255	microsomal glutathione S-transferase 2 [Source:VGNC Symbol;Acc:VGNC:31452]
ENSBTAG00000049381		17	18056993	18057296
ENSBTAG00000003581	SETD7	17	18155442	18207948	SET domain containing 7, histone lysine methyltransferase [Source:VGNC Symbol;Acc:VGNC:34497]
ENSBTAG00000003208	RAB33B	17	18245545	18266086	RAB33B, member RAS oncogene family [Source:VGNC Symbol;Acc:VGNC:33643]
ENSBTAG00000004745	NAA15	17	18305040	18377855	N(alpha)-acetyltransferase 15, NatA auxiliary subunit [Source:VGNC Symbol;Acc:VGNC:53913]
ENSBTAG00000039582	NDUFC1	17	18388646	18392748	NADH:ubiquinone oxidoreductase subunit C1 [Source:VGNC Symbol;Acc:VGNC:31968]
ENSBTAG00000002599	MGARP	17	18399763	18411428	mitochondria localized glutamic acid rich protein [Source:VGNC Symbol;Acc:VGNC:31447]
ENSBTAG00000009110		17	18424476	18425159	THO complex subunit 7 homolog [Source:NCBI gene;Acc:101907835]
ENSBTAG00000015811		17	18449330	18450229
ENSBTAG00000020594	ELF2	17	18474845	18574676	E74 like ETS transcription factor 2 [Source:VGNC Symbol;Acc:VGNC:28427]
ENSBTAG00000005998	NOCT	17	18582256	18600421	nocturnin [Source:VGNC Symbol;Acc:VGNC:32149]
ENSBTAG00000042152	U6	17	18742872	18742981	U6 spliceosomal RNA [Source:RFAM;Acc:RF00026]
ENSBTAG00000050909		21	23034363	23034489
ENSBTAG00000015018	FSD2	21	23037004	23073729	fibronectin type III and SPRY domain containing 2 [Source:VGNC Symbol;Acc:VGNC:29131]
ENSBTAG00000017711	WHAMM	21	23081878	23085386	WASP homolog associated with actin, golgi membranes and microtubules [Source:VGNC Symbol;Acc:VGNC:53957]
ENSBTAG00000017715	HOMER2	21	23113622	23204335	homer scaffold protein 2 [Source:VGNC Symbol;Acc:VGNC:29902]
ENSBTAG00000027069	RAMAC	21	23241767	23247121	RNA guanine-7 methyltransferase activating subunit [Source:VGNC Symbol;Acc:VGNC:55894]
ENSBTAG00000016522	C21H15orf40	21	23257796	23264107	chromosome 21 C15orf40 homolog [Source:VGNC Symbol;Acc:VGNC:57157]
ENSBTAG00000050976		21	23657132	23657308
ENSBTAG00000052904	MEX3B	21	23867853	23873169	mex-3 RNA binding family member B [Source:NCBI gene;Acc:539904]
ENSBTAG00000003410	EFL1	21	23941195	24055053	elongation factor like GTPase 1 [Source:VGNC Symbol;Acc:VGNC:28354]
