# Supplementary material for: Integrative Analysis Between Genome-Wide Association Study and Expression Quantitative Trait Loci Reveals Bovine Muscle Gene Expression Regulatory Polymorphisms Associated With Intramuscular Fat and Backfat Thickness
Source: Front Genet. 2022 Aug 4;13:935238. doi: 10.3389/fgene.2022.935238 (PMC9386181; doi:10.3389/fgene.2022.935238)
Supplement: Supplementary file 9 [file Table7.XLSX]

## Sheet: QTL1_chr9_4Mb
Supplementary Table 7. Individual SNP effects for each relevant QTL associated with the backfat thickness (BFT) in a Nellore cattle population.
SNP rs ID	chr_pos	Window	Effect	EffectVar	ModelFreq	WindowFreq	GeneFreq	GenVar	EffectDelta1	SDDelta1	t-like	shrink
rs134586801	9_4213848	1005	0.003317	0.00093376	0.0064	0.0114	0.359	5.05945e-06	0.518204	0.585822	0.885	0.807
rs137054968	9_4307615	1005	0.001093	0.00019031	0.003	0.0149	0.521	5.96631e-07	0.364435	0.415983	0.876	0.696
rs133557958	9_4300757	1005	-0.00101	0.000257966	0.0027	0.0161	0.381	4.81175e-07	-0.370584	0.445482	0.832	0.748
rs135336998	9_4309847	1005	0.0009554	0.000180186	0.0025	0.0148	0.513	4.56076e-07	0.378371	0.420817	0.899	0.719
rs135585587	9_4283900	1005	-0.0009967	0.000189492	0.0024	0.0109	0.456	4.92848e-07	-0.411028	0.471414	0.872	0.69
rs132761270	9_4306543	1005	-0.0007733	0.000112683	0.0023	0.0171	0.472	2.98033e-07	-0.343693	0.408253	0.842	0.645
rs135408911	9_4321647	1005	0.000716	0.000130078	0.0021	0.0128	0.422	2.50049e-07	0.34095	0.431063	0.791	0.653
rs132823745	9_4070667	1005	-0.0005026	6.37682e-05	0.0018	0.0109	0.446	1.24835e-07	-0.279237	0.327318	0.853	0.579
rs137279153	9_4085613	1005	0.0004016	5.71773e-05	0.0016	0.0103	0.451	7.98726e-08	0.259117	0.317454	0.816	0.526
rs42607063	9_4380018	1005	0.0003491	5.91624e-05	0.0013	0.0064	0.299	5.11337e-08	0.268534	0.342295	0.785	0.522
rs134414166	9_4074464	1005	-0.0002933	4.88588e-05	0.0012	0.011	0.326	3.78363e-08	-0.255068	0.323157	0.789	0.497
rs136703791	9_4222242	1005	-0.0002852	4.09695e-05	0.0012	0.0112	0.381	3.83705e-08	-0.247972	0.322722	0.768	0.491
rs133553497	9_4082217	1005	0.0002773	4.59751e-05	0.0012	0.0103	0.438	3.7861e-08	0.22639	0.297308	0.761	0.534
rs136183700	9_4218002	1005	-0.0003417	7.12916e-05	0.0012	0.0112	0.328	5.15083e-08	-0.284742	0.380945	0.747	0.57
rs133772907	9_4277481	1005	0.0003192	6.13022e-05	0.0012	0.009	0.337	4.55221e-08	0.277583	0.377617	0.735	0.562
rs137782719	9_4378922	1005	0.0002726	5.79075e-05	0.001	0.0062	0.313	3.19753e-08	0.265913	0.346624	0.767	0.598
rs133536299	9_4043904	1005	0.0002082	2.95681e-05	0.0009	0.006	0.383	2.04881e-08	0.231293	0.283992	0.814	0.479
rs134948305	9_4053711	1005	0.0001655	2.13286e-05	0.0009	0.0089	0.389	1.30235e-08	0.183902	0.227466	0.808	0.396
rs136718186	9_4093883	1005	-0.0002028	4.65868e-05	0.0009	0.0103	0.427	2.01268e-08	-0.225309	0.290356	0.776	0.579
rs136941565	9_4052888	1005	0.0001485	3.17144e-05	0.0008	0.0083	0.383	1.04246e-08	0.185606	0.279445	0.664	0.525
rs136373914	9_4075293	1005	-0.0001527	2.88549e-05	0.0008	0.0105	0.339	1.04571e-08	-0.190889	0.291481	0.655	0.477
rs136125075	9_4120500	1005	9.657e-05	1.44907e-05	0.0008	0.0065	0.352	4.25611e-09	0.128759	0.198536	0.649	0.334
rs42607665	9_4405620	1005	0.000103	1.82914e-05	0.0008	0.0048	0.534	5.28139e-09	0.12486	0.193918	0.644	0.412
rs137229592	9_4342727	1005	-9.711e-05	1.41464e-05	0.0008	0.0061	0.43	4.62311e-09	-0.129483	0.221382	0.585	0.366
rs133779224	9_4374756	1005	0.0001179	1.27904e-05	0.0007	0.0064	0.536	6.91528e-09	0.16264	0.191905	0.848	0.356
rs41657568	9_4051697	1005	0.0001509	1.44498e-05	0.0007	0.0074	0.401	1.09323e-08	0.223483	0.268729	0.832	0.382
rs132760514	9_4398154	1005	-0.0001249	1.40484e-05	0.0007	0.0064	0.484	7.78891e-09	-0.19211	0.244825	0.785	0.41
rs136706258	9_4057275	1005	0.0001604	2.42704e-05	0.0007	0.0099	0.401	1.23527e-08	0.221175	0.292929	0.755	0.493
rs134799454	9_4094950	1005	-0.0001546	1.90769e-05	0.0007	0.0088	0.435	1.1746e-08	-0.220818	0.297677	0.742	0.421
rs135827537	9_4305772	1005	0.0001231	2.44969e-05	0.0007	0.0161	0.382	7.15859e-09	0.175916	0.259738	0.677	0.543
rs133657818	9_4112767	1005	9.335e-05	1.96152e-05	0.0006	0.0075	0.387	4.13286e-09	0.143618	0.218977	0.656	0.451
rs42607704	9_4413477	1005	6.45e-05	1.61236e-05	0.0006	0.0044	0.534	2.07051e-09	0.117267	0.191491	0.612	0.481
rs43754256	9_4806386	1005	5.994e-05	9.35688e-06	0.0005	0.0035	0.245	1.3287e-09	0.11418	0.159903	0.714	0.246
rs136656687	9_4315453	1005	5.233e-05	1.07117e-05	0.0005	0.0149	0.461	1.36099e-09	0.104662	0.14796	0.707	0.397
rs42938102	9_4778828	1005	3.865e-05	5.50286e-06	0.0005	0.0037	0.35	6.79358e-10	0.0772944	0.112874	0.685	0.213
rs133288570	9_4335712	1005	7.002e-05	1.12824e-05	0.0005	0.0058	0.349	2.22755e-09	0.133367	0.196637	0.678	0.362
rs134305307	9_4382323	1005	6.839e-05	1.05332e-05	0.0005	0.0067	0.531	2.32961e-09	0.124347	0.183535	0.678	0.38
rs42607091	9_4375597	1005	3.533e-05	3.92347e-06	0.0005	0.006	0.352	5.69692e-10	0.0706614	0.107227	0.659	0.166
rs134655277	9_4579294	1005	3.117e-05	5.20379e-06	0.0005	0.0038	0.477	4.84754e-10	0.0623417	0.0967139	0.645	0.242
rs135821798	9_4042624	1005	3.5e-05	6.47468e-06	0.0005	0.0059	0.161	3.30291e-10	0.0699974	0.108972	0.642	0.126
rs109685275	9_4495495	1005	4.125e-05	6.54574e-06	0.0005	0.0034	0.106	3.23013e-10	0.0824919	0.135956	0.607	0.112
rs133777757	9_4645222	1005	3.3e-05	6.60656e-06	0.0005	0.0037	0.438	5.3622e-10	0.0733429	0.134163	0.547	0.285
rs42957372	9_4560756	1005	2.092e-05	4.06622e-06	0.0005	0.0036	0.13	9.87232e-11	0.0464959	0.119249	0.39	0.086
rs132926585	9_4485003	1005	1.96e-05	5.79412e-06	0.0005	0.0032	0.117	7.94267e-11	0.0435536	0.113602	0.383	0.135
rs134381332	9_4241374	1005	1.033e-05	4.85152e-06	0.0005	0.0111	0.088	1.7157e-11	0.0206686	0.0762594	0.271	0.075
rs133154759	9_4583376	1005	9.211e-06	6.99199e-06	0.0005	0.0036	0.262	3.27851e-11	0.0193925	0.0781344	0.248	0.244
rs42608415	9_4454436	1005	-1.08e-05	6.28336e-06	0.0005	0.004	0.084	1.78785e-11	-0.0215948	0.118262	0.183	0.075
rs133655562	9_4518960	1005	4.119e-05	7.72366e-06	0.0004	0.0034	0.487	8.47821e-10	0.102983	0.1435	0.718	0.398
rs42808252	9_4764833	1005	3.964e-05	9.45245e-06	0.0004	0.0034	0.135	3.6634e-10	0.113259	0.161084	0.703	0.213
rs42607036	9_4381739	1005	1.737e-05	2.75402e-06	0.0004	0.0069	0.347	1.36798e-10	0.0496354	0.0708395	0.701	0.167
rs134318062	9_4060756	1005	4.468e-05	7.05712e-06	0.0004	0.011	0.51	9.97805e-10	0.105134	0.150795	0.697	0.328
rs135985090	9_4102678	1005	2.805e-05	9.62072e-06	0.0004	0.008	0.395	3.76127e-10	0.074805	0.111342	0.672	0.362
rs110395586	9_4773277	1005	4.64e-05	6.91062e-06	0.0004	0.0034	0.233	7.69892e-10	0.116001	0.175688	0.66	0.245
rs42938985	9_4786155	1005	4.621e-05	5.6789e-06	0.0004	0.0033	0.236	7.69334e-10	0.10268	0.160703	0.639	0.194
rs136590773	9_4537265	1005	2.709e-05	4.22463e-06	0.0004	0.0031	0.281	2.9668e-10	0.0722501	0.115087	0.628	0.197
rs42937184	9_4795680	1005	2.224e-05	5.60836e-06	0.0004	0.0034	0.438	2.43559e-10	0.0593156	0.0992321	0.598	0.297
rs137558610	9_4512510	1005	5.196e-05	5.79877e-06	0.0004	0.0035	0.339	1.21058e-09	0.122257	0.213182	0.573	0.253
rs136263395	9_4349809	1005	2.754e-05	4.86602e-06	0.0004	0.0046	0.075	1.05414e-10	0.073444	0.136798	0.537	0.076
rs43768368	9_4831793	1005	3.646e-05	5.29177e-06	0.0004	0.0035	0.326	5.84582e-10	0.0857894	0.164719	0.521	0.246
rs43754250	9_4808290	1005	5.392e-05	1.12476e-05	0.0004	0.0036	0.236	1.04783e-09	0.134811	0.265238	0.508	0.339
rs42608430	9_4445323	1005	1.874e-05	4.48428e-06	0.0004	0.0044	0.487	1.75408e-10	0.0535324	0.109515	0.489	0.267
rs42607661	9_4403100	1005	1.502e-05	5.01766e-06	0.0004	0.0059	0.245	8.34438e-11	0.0400592	0.0948119	0.423	0.213
rs134016449	9_4563756	1005	5.861e-06	3.60484e-06	0.0004	0.0038	0.393	1.63889e-11	0.0167456	0.0398962	0.42	0.226
rs137782992	9_4859392	1005	1.861e-05	4.07764e-06	0.0004	0.0037	0.165	9.53672e-11	0.0465357	0.111608	0.417	0.151
rs43764464	9_4879489	1005	1.952e-05	6.18663e-06	0.0004	0.0037	0.451	1.88609e-10	0.0557626	0.134441	0.415	0.316
rs43154342	9_4636504	1005	9.401e-06	3.08158e-06	0.0004	0.0038	0.149	2.24098e-11	0.0268609	0.0666944	0.403	0.104
rs108951375	9_4598060	1005	1.328e-05	3.29924e-06	0.0004	0.0034	0.145	4.37655e-11	0.0379507	0.0963094	0.394	0.107
rs135540374	9_4635690	1005	7.834e-06	3.179e-06	0.0004	0.0039	0.448	3.03536e-11	0.0208909	0.0544287	0.384	0.192
rs137051656	9_4875670	1005	1.573e-05	5.1216e-06	0.0004	0.0038	0.446	1.22183e-10	0.0449302	0.12186	0.369	0.271
rs109902111	9_4739012	1005	1.372e-05	4.40381e-06	0.0004	0.0029	0.097	3.29538e-11	0.0365927	0.110497	0.331	0.088
rs136701499	9_4766062	1005	1.33e-05	3.7674e-06	0.0004	0.0034	0.135	4.12281e-11	0.0354619	0.109532	0.324	0.1
rs133409971	9_4570950	1005	7.6e-06	3.79614e-06	0.0004	0.0038	0.282	2.34102e-11	0.0217147	0.0727934	0.298	0.192
rs133541263	9_4781827	1005	1.241e-05	4.60007e-06	0.0004	0.0034	0.433	7.56152e-11	0.0310268	0.109375	0.284	0.241
rs43084567	9_4624156	1005	1.22e-05	3.88169e-06	0.0004	0.0036	0.148	3.74785e-11	0.0305048	0.109845	0.278	0.11
rs43579516	9_4868930	1005	1.082e-05	1.10416e-05	0.0004	0.0037	0.179	3.43445e-11	0.0288413	0.110375	0.261	0.275
rs43755825	9_4818889	1005	9.762e-06	3.99192e-06	0.0004	0.0037	0.138	2.26485e-11	0.0278917	0.106823	0.261	0.14
rs43579512	9_4868195	1005	2.112e-05	9.22276e-06	0.0004	0.0038	0.153	1.1551e-10	0.0469321	0.182297	0.257	0.193
rs135163275	9_4360609	1005	-5.676e-06	4.20819e-06	0.0004	0.0064	0.262	1.24478e-11	-0.0162169	0.0642159	0.253	0.186
rs133885265	9_4152748	1005	1.006e-05	3.94995e-06	0.0004	0.0113	0.095	1.74408e-11	0.0236595	0.101156	0.234	0.083
rs134337459	9_4634053	1005	3.909e-06	4.08756e-06	0.0004	0.0038	0.15	3.90278e-12	0.010425	0.0457244	0.228	0.126
rs132977866	9_4626350	1005	-1.102e-05	6.2657e-06	0.0004	0.0036	0.073	1.64018e-11	-0.0259355	0.114	0.228	0.093
rs110421093	9_4655002	1005	6.103e-06	3.35547e-06	0.0004	0.0036	0.15	9.50998e-12	0.0152564	0.0736598	0.207	0.116
rs136767524	9_4562637	1005	-4.594e-06	3.36436e-06	0.0004	0.0036	0.06	2.36515e-12	-0.0122505	0.108425	0.113	0.047
rs43589020	9_4874025	1005	5.841e-06	6.40306e-06	0.0004	0.0037	0.453	1.69098e-11	0.0129798	0.117023	0.111	0.265
rs134653461	9_4840877	1005	-3.525e-06	3.88191e-06	0.0004	0.0035	0.24	4.52807e-12	-0.0100713	0.0946409	0.106	0.176
rs136893240	9_4184541	1005	1.006e-06	3.69838e-06	0.0004	0.0121	0.088	1.62435e-13	0.00287298	0.074449	0.039	0.081
rs43099345	9_4670619	1005	-1.931e-06	6.88686e-06	0.0004	0.0032	0.142	9.11479e-13	-0.00454424	0.14457	0.031	0.151
rs42937195	9_4794524	1005	3.51e-05	4.09639e-06	0.0003	0.003	0.337	5.50259e-10	0.127624	0.175318	0.728	0.261
rs134028186	9_4623496	1005	2.815e-05	4.18663e-06	0.0003	0.0036	0.472	3.94972e-10	0.0866206	0.121026	0.716	0.29
rs137785437	9_4273308	1005	3.067e-05	6.17873e-06	0.0003	0.0085	0.321	4.10252e-10	0.0943741	0.137255	0.688	0.292
rs137498589	9_4542973	1005	1.443e-05	2.644e-06	0.0003	0.0031	0.264	8.09366e-11	0.0577093	0.0903262	0.639	0.176
rs135685429	9_4257415	1005	1.534e-05	3.40172e-06	0.0003	0.0049	0.13	5.3077e-11	0.0472049	0.0752727	0.627	0.113
rs133155224	9_4557146	1005	2.125e-05	2.77065e-06	0.0003	0.0032	0.246	1.67521e-10	0.077262	0.124783	0.619	0.161
rs42607094	9_4388545	1005	2.777e-05	3.50953e-06	0.0003	0.0065	0.429	3.77916e-10	0.092579	0.153272	0.604	0.274
rs137339810	9_4585745	1005	1.935e-05	2.52363e-06	0.0003	0.0036	0.417	1.82047e-10	0.0595356	0.101082	0.589	0.182
rs43588160	9_4999917	1005	1.683e-05	3.4505e-06	0.0003	0.0033	0.14	6.81691e-11	0.0517865	0.0889652	0.582	0.107
rs136430123	9_4929849	1005	2.597e-05	4.20155e-06	0.0003	0.0027	0.282	2.73433e-10	0.0742124	0.127781	0.581	0.223
rs133052942	9_4846617	1005	-1.232e-05	3.38995e-06	0.0003	0.0036	0.109	2.9577e-11	-0.0410789	0.0725445	0.566	0.093
rs135818572	9_4841437	1005	2.221e-05	4.49991e-06	0.0003	0.0035	0.412	2.39004e-10	0.0807663	0.145972	0.553	0.313
rs135171997	9_4530916	1005	1.834e-05	3.43359e-06	0.0003	0.0032	0.225	1.17488e-10	0.0564403	0.103436	0.546	0.149
rs42988990	9_4551980	1005	2.202e-05	3.51349e-06	0.0003	0.0034	0.171	1.37477e-10	0.0800769	0.147804	0.542	0.138
rs134331207	9_4891787	1005	1.033e-05	2.47487e-06	0.0003	0.0031	0.231	3.79169e-11	0.0344312	0.0637391	0.54	0.118
rs137607755	9_4332968	1005	1.94e-05	4.7388e-06	0.0003	0.0059	0.094	6.39854e-11	0.0554346	0.102878	0.539	0.106
rs43588955	9_4941083	1005	2.437e-05	5.05162e-06	0.0003	0.0028	0.5	2.96969e-10	0.0812361	0.158075	0.514	0.352
rs133007156	9_4193939	1005	1.554e-05	3.60677e-06	0.0003	0.0118	0.078	3.46076e-11	0.0621488	0.121117	0.513	0.09
rs134497837	9_4522121	1005	1.2e-05	2.91975e-06	0.0003	0.0034	0.313	6.19343e-11	0.0399854	0.0793946	0.504	0.171
rs42938046	9_4788070	1005	2.185e-05	7.22531e-06	0.0003	0.0034	0.102	8.75312e-11	0.0672369	0.136335	0.493	0.144
rs133359664	9_4723684	1005	1.238e-05	3.18803e-06	0.0003	0.0027	0.453	7.59481e-11	0.0380897	0.0789889	0.482	0.22
rs43588984	9_4890453	1005	1.345e-05	4.03859e-06	0.0003	0.0033	0.446	8.9348e-11	0.0413771	0.086516	0.478	0.24
rs136319212	9_4710222	1005	7.607e-06	2.30195e-06	0.0003	0.0029	0.205	1.88376e-11	0.0304273	0.0638404	0.477	0.143
rs43579511	9_4864764	1005	1.238e-05	3.8099e-06	0.0003	0.0038	0.464	7.6194e-11	0.0495086	0.105554	0.469	0.311
rs137321860	9_4515116	1005	1.103e-05	2.7382e-06	0.0003	0.0033	0.276	4.85876e-11	0.0367576	0.0799663	0.46	0.167
rs136260300	9_4469741	1005	9.559e-06	3.12539e-06	0.0003	0.0034	0.114	1.84572e-11	0.0382363	0.08393	0.456	0.108
rs42957400	9_4598929	1005	1.113e-05	3.89044e-06	0.0003	0.0035	0.132	2.84e-11	0.0370939	0.0819029	0.453	0.122
rs136166997	9_4525193	1005	-7.963e-06	1.63452e-06	0.0003	0.0034	0.315	2.73676e-11	-0.0318532	0.0744002	0.428	0.122
rs134193215	9_4296770	1005	1.646e-05	5.87872e-06	0.0003	0.0158	0.086	4.25959e-11	0.0506454	0.126458	0.4	0.114
rs134657387	9_4262261	1005	4.291e-06	1.7552e-06	0.0003	0.006	0.096	3.20732e-12	0.0156045	0.0391965	0.398	0.062
rs134048701	9_4680568	1005	9.731e-06	2.91305e-06	0.0003	0.0031	0.174	2.71681e-11	0.0324375	0.0863793	0.376	0.119
rs43768367	9_4830546	1005	1.031e-05	3.32476e-06	0.0003	0.0037	0.094	1.81727e-11	0.0343814	0.10604	0.324	0.074
rs136371825	9_4507235	1005	5.572e-06	3.70418e-06	0.0003	0.0035	0.469	1.54615e-11	0.0171434	0.0576096	0.298	0.249
rs136547489	9_4288475	1005	1.396e-05	4.65459e-06	0.0003	0.0135	0.091	3.21378e-11	0.0507644	0.172763	0.294	0.119
rs133296280	9_4248231	1005	8.192e-06	5.02851e-06	0.0003	0.0111	0.083	1.02043e-11	0.0297888	0.116979	0.255	0.113
rs43199002	9_4627859	1005	6.934e-06	2.50701e-06	0.0003	0.0036	0.145	1.19264e-11	0.0252141	0.0991863	0.254	0.1
rs43113391	9_4646781	1005	6.215e-06	3.97186e-06	0.0003	0.0037	0.143	9.48252e-12	0.0207173	0.0834479	0.248	0.129
rs43764436	9_4897739	1005	5.635e-06	3.99833e-06	0.0003	0.003	0.177	9.24752e-12	0.0204896	0.083307	0.246	0.16
rs42957387	9_4582162	1005	7.338e-06	2.90031e-06	0.0003	0.0036	0.073	7.24476e-12	0.0266828	0.110983	0.24	0.071
rs136831877	9_4356856	1005	6.864e-06	2.12662e-06	0.0003	0.0064	0.096	8.16716e-12	0.024961	0.108297	0.23	0.072
rs43764758	9_4901828	1005	6.286e-06	3.1543e-06	0.0003	0.0029	0.107	7.53469e-12	0.0193415	0.096744	0.2	0.088
rs134579917	9_4810021	1005	4.376e-06	3.14446e-06	0.0003	0.0036	0.117	3.94474e-12	0.0159135	0.0848218	0.188	0.098
rs137273499	9_4040896	1005	3.078e-06	2.88732e-06	0.0003	0.0054	0.212	3.16968e-12	0.0123111	0.0715027	0.172	0.173
rs134162090	9_4319113	1005	4.183e-06	4.25906e-06	0.0003	0.0127	0.086	2.75102e-12	0.0128707	0.0804487	0.16	0.094
rs109143411	9_4801969	1005	2.912e-06	2.50495e-06	0.0003	0.0035	0.352	3.871e-12	0.0105904	0.0720539	0.147	0.193
rs137434185	9_4157817	1005	3.707e-06	3.19411e-06	0.0003	0.0116	0.37	6.40947e-12	0.0114059	0.0779373	0.146	0.194
rs43099382	9_4679400	1005	4.332e-06	3.35893e-06	0.0003	0.0031	0.097	3.28461e-12	0.017329	0.119189	0.145	0.093
rs109871489	9_4656469	1005	5.561e-06	3.34075e-06	0.0003	0.0034	0.143	7.59036e-12	0.0202205	0.141493	0.143	0.121
rs136993124	9_4473349	1005	-4.491e-06	2.71502e-06	0.0003	0.0035	0.455	1.00015e-11	-0.01633	0.120863	0.135	0.213
rs41256587	9_4489206	1005	-4.192e-06	4.41099e-06	0.0003	0.0032	0.111	3.46556e-12	-0.0139747	0.104252	0.134	0.114
rs136943182	9_4593752	1005	2.577e-06	2.93918e-06	0.0003	0.0036	0.201	2.12983e-12	0.00793035	0.0820573	0.097	0.14
rs133508200	9_4323270	1005	2.662e-06	2.89772e-06	0.0003	0.0109	0.093	1.19862e-12	0.00887372	0.0966871	0.092	0.085
rs43084582	9_4614574	1005	-2.59e-06	3.15045e-06	0.0003	0.0034	0.137	1.58899e-12	-0.00863279	0.094615	0.091	0.101
rs137610320	9_4245358	1005	1.569e-06	3.11785e-06	0.0003	0.0112	0.187	7.49095e-13	0.00570707	0.0639762	0.089	0.196
rs134188047	9_4606601	1005	2.284e-06	5.78429e-06	0.0003	0.0035	0.324	2.28553e-12	0.00702921	0.0873805	0.08	0.279
rs110480782	9_4476370	1005	1.555e-06	2.71442e-06	0.0003	0.0032	0.085	3.78087e-13	0.00565445	0.0786037	0.072	0.063
rs134543893	9_4638233	1005	1.503e-06	2.07178e-06	0.0003	0.0036	0.446	1.11592e-12	0.00546493	0.0795096	0.069	0.176
rs133634542	9_4540777	1005	2.383e-06	2.97595e-06	0.0003	0.003	0.278	2.28183e-12	0.00866493	0.145107	0.06	0.191
rs132923625	9_4757926	1005	-1.892e-06	3.55205e-06	0.0003	0.0032	0.37	1.66965e-12	-0.00582144	0.0994464	0.059	0.215
rs43158520	9_4630929	1005	-2.687e-06	6.0078e-06	0.0003	0.0037	0.137	1.7099e-12	-0.00976933	0.167494	0.058	0.185
rs135396930	9_4878891	1005	-1.495e-06	3.33839e-06	0.0003	0.0037	0.45	1.10594e-12	-0.00498219	0.0973982	0.051	0.221
rs135706551	9_4499134	1005	-9.364e-07	8.90326e-06	0.0003	0.0034	0.487	4.38155e-13	-0.00267551	0.0717212	0.037	0.43
rs43767877	9_4834252	1005	7.747e-07	3.567e-06	0.0003	0.0033	0.087	9.53967e-14	0.00238379	0.0865881	0.028	0.068
rs137165853	9_4559159	1005	-4.387e-07	3.29619e-06	0.0003	0.0033	0.453	9.53722e-14	-0.00134971	0.0876618	0.015	0.233
rs42815994	9_4751537	1005	4.475e-07	5.36733e-06	0.0003	0.0033	0.37	9.34032e-14	0.00149163	0.118419	0.013	0.307
rs133848743	9_4799561	1005	-7.608e-08	3.47063e-06	0.0003	0.0033	0.363	2.67609e-15	-0.000276668	0.0983935	0.003	0.254
rs133358438	9_4259980	1005	-1.29e-07	4.35529e-06	0.0003	0.0062	0.083	2.52869e-15	-0.000396789	0.123703	0.003	0.089
rs43588209	9_4972998	1005	2.634e-05	5.10031e-06	0.0002	0.0031	0.503	3.46906e-10	0.11707	0.136001	0.861	0.397
rs42815963	9_4727814	1005	2.003e-05	2.0477e-06	0.0002	0.0028	0.368	1.86643e-10	0.080119	0.100536	0.797	0.17
rs42815981	9_4744584	1005	1.937e-05	4.04238e-06	0.0002	0.0031	0.106	7.08996e-11	0.0968274	0.128212	0.755	0.154
rs136990642	9_4527601	1005	1.245e-05	1.97525e-06	0.0002	0.0034	0.246	5.74916e-11	0.0553202	0.0773281	0.715	0.144
rs42937217	9_4790947	1005	7.765e-06	2.30411e-06	0.0002	0.0031	0.472	3.00529e-11	0.0517694	0.0750342	0.69	0.315
rs137226390	9_4458842	1005	2.387e-05	3.4812e-06	0.0002	0.0038	0.466	2.83631e-10	0.119357	0.180385	0.662	0.334
rs110450944	9_4787025	1005	1.625e-05	3.56005e-06	0.0002	0.0033	0.424	1.28986e-10	0.0722157	0.114185	0.632	0.308
rs136715826	9_4269150	1005	-3.778e-06	8.95455e-07	0.0002	0.0061	0.101	2.59241e-12	-0.0251847	0.042406	0.594	0.063
rs43579497	9_4837950	1005	1.298e-05	1.83209e-06	0.0002	0.0034	0.302	7.10499e-11	0.0576931	0.0996438	0.579	0.167
rs132795479	9_4776946	1005	1.266e-05	2.52616e-06	0.0002	0.0036	0.461	7.96036e-11	0.056249	0.0975955	0.576	0.258
rs133005026	9_4544919	1005	1.949e-05	2.87693e-06	0.0002	0.0032	0.282	1.53958e-10	0.0779615	0.1461	0.534	0.205
rs134338389	9_4332114	1005	8.119e-06	1.97423e-06	0.0002	0.0081	0.276	2.63569e-11	0.046397	0.0881834	0.526	0.177
rs42938080	9_4775835	1005	1.152e-05	2.58639e-06	0.0002	0.0037	0.474	6.61883e-11	0.0460839	0.0961429	0.479	0.235
rs43764756	9_4924050	1005	2.147e-05	4.24016e-06	0.0002	0.0027	0.246	1.70982e-10	0.107327	0.226004	0.475	0.262
rs110319164	9_4685481	1005	-7.231e-06	2.57806e-06	0.0002	0.003	0.085	8.17653e-12	-0.0361562	0.0782175	0.462	0.078
rs134467189	9_4251498	1005	9.739e-06	2.96554e-06	0.0002	0.005	0.08	1.40106e-11	0.0432836	0.110036	0.393	0.086
rs132746611	9_4618738	1005	5.297e-06	1.41328e-06	0.0002	0.0035	0.052	2.75716e-12	0.0235432	0.060983	0.386	0.026
rs135277816	9_4480287	1005	7.443e-06	2.07741e-06	0.0002	0.0032	0.091	9.13603e-12	0.0425329	0.126329	0.337	0.094
rs135008612	9_4668000	1005	5.023e-06	2.6748e-06	0.0002	0.0032	0.142	6.16497e-12	0.0223234	0.0663844	0.336	0.119
rs135677984	9_4567791	1005	-3.92e-06	2.18166e-06	0.0002	0.0039	0.166	4.25016e-12	-0.0223985	0.0710273	0.315	0.143
rs134410700	9_4506159	1005	-5.693e-06	3.43783e-06	0.0002	0.0037	0.469	1.6143e-11	-0.0284655	0.0976675	0.291	0.333
rs42936230	9_4814948	1005	8.323e-06	3.06144e-06	0.0002	0.0036	0.396	3.31369e-11	0.0332938	0.117907	0.282	0.285
rs43588997	9_4888344	1005	6.502e-06	4.8761e-06	0.0002	0.0035	0.078	6.06106e-12	0.0260088	0.110549	0.235	0.094
rs42938978	9_4784708	1005	4.438e-06	2.68635e-06	0.0002	0.0033	0.43	9.65607e-12	0.029588	0.147173	0.201	0.332
rs134581719	9_4547643	1005	-3.619e-06	2.9901e-06	0.0002	0.0034	0.35	5.95852e-12	-0.0160863	0.0809614	0.199	0.242
rs136200321	9_4590578	1005	2.696e-06	2.43195e-06	0.0002	0.0037	0.285	2.96269e-12	0.0179752	0.0918891	0.196	0.254
rs42937170	9_4798300	1005	3.492e-06	2.40015e-06	0.0002	0.0033	0.35	5.54526e-12	0.0139666	0.0745506	0.187	0.199
rs133693744	9_4488517	1005	3.007e-06	1.04005e-06	0.0002	0.0033	0.127	2.00415e-12	0.0171825	0.0963998	0.178	0.071
rs110908329	9_4986434	1005	1.73e-06	2.65819e-06	0.0002	0.0032	0.357	1.37341e-12	0.00768839	0.054585	0.141	0.219
rs136064638	9_4745640	1005	1.12e-06	1.22499e-06	0.0002	0.0033	0.44	6.18779e-13	0.0074696	0.0622002	0.12	0.187
rs43588967	9_4903522	1005	8.973e-07	2.41745e-06	0.0002	0.0028	0.448	3.98278e-13	0.0059822	0.0925816	0.065	0.293
rs109271208	9_4477087	1005	1.463e-06	2.67766e-06	0.0002	0.0033	0.089	3.477e-13	0.00585371	0.101003	0.058	0.067
rs110711886	9_4040113	1005	4.228e-07	1.91161e-06	0.0002	0.0047	0.334	7.95668e-14	0.0021142	0.0404631	0.052	0.187
rs41665261	9_4351167	1005	-1.242e-06	2.67964e-06	0.0002	0.0053	0.28	6.212e-13	-0.00551787	0.110415	0.05	0.198
rs134847626	9_4850615	1005	7.971e-07	2.33972e-06	0.0002	0.0037	0.153	1.64531e-13	0.00318829	0.0851938	0.037	0.102
rs135965478	9_4186563	1005	-6.118e-07	1.82557e-06	0.0002	0.0122	0.089	6.04456e-14	-0.00271902	0.0917301	0.03	0.068
rs42937154	9_4800936	1005	4.597e-07	4.53737e-06	0.0002	0.0033	0.365	9.80032e-14	0.00204323	0.0854694	0.024	0.354
rs133543139	9_4509075	1005	3.012e-07	4.59245e-06	0.0002	0.0036	0.471	4.52211e-14	0.00133882	0.103644	0.013	0.371
rs109090724	9_4709036	1005	4.601e-08	1.92363e-06	0.0002	0.003	0.106	4.01947e-16	0.000306735	0.083591	0.004	0.11
rs43764433	9_4916107	1005	-5.245e-08	1.17171e-06	0.0002	0.0028	0.073	3.70167e-16	-0.000233114	0.0528791	0.004	0.03
rs133839166	9_4936983	1005	6.342e-06	1.24042e-06	0.0001	0.0028	0.088	6.46189e-12	0.0507378	0.0765701	0.663	0.073
rs42607681	9_4409265	1005	-6.164e-06	3.49852e-06	0.0001	0.0047	0.264	1.47761e-11	-0.0410962	0.113074	0.363	0.329
chr_pos = chromosome and position (in Mb) in Bos taurs ARS-UCD1.2 reference genome;
Window = number of the SNP window related to the 2,502 windows found in GenSel analysis;
Effect = posterior mean of the allelic substitution effects;
EfectVar = posterior mean of the variance effects for the locus;
ModelFreq = reflects the proportion of post-burn in realizations that included that particular SNP in the model;
WindowFreq = indicates the proportion of models that included some locus in the window;
GeneFreq = frequency of the B allele (fitted allele, rather than the minor allele frequency);
GenVar = is the marginal contribution of this locus to genetic variance, computed from the allelic frequency and the posterior mean of the substitution effect;
EffectDelta1 = posterior mean effect for only those chains that included the effect in the model (Effect/ModelFreq);
SDDelta1 = standard deviation of the posterior distribution of effects for only those chains that included the effect in the model;
t-like = ratio of the absolute value of EffectDelta1/SDDelta1;
shrink = is the extent of shrinkage in the solution due to treating the effect as random in the mixed models relative to fitting in using least squares.

## Sheet: QTL2_chr1_63Mb
Supplementary Table 7. Individual SNP effects for each relevant QTL associated with the backfat thickness (BFT) in a Nellore cattle population.
SNP rs ID	chr_pos	Window	Effect	EffectVar	ModelFreq	WindowFreq	GeneFreq	GenVar	EffectDelta1	SDDelta1	t-like	shrink
rs135680665	1_63046279	63	0.00196	0.000417403	0.0037	0.0112	0.397	1.84036e-06	0.526235	0.605658	0.869	0.735
rs137079843	1_63050624	63	0.001514	0.000391682	0.0031	0.0114	0.424	1.11949e-06	0.488305	0.575663	0.848	0.764
rs110069090	1_63085410	63	0.0007921	0.000195722	0.0017	0.007	0.37	2.9263e-07	0.452609	0.568852	0.796	0.717
rs109373133	1_63242820	63	0.0005355	0.000120529	0.0015	0.0085	0.363	1.32588e-07	0.351174	0.454733	0.772	0.644
rs110010326	1_63362072	63	0.0004849	0.000100567	0.0014	0.0115	0.363	1.08718e-07	0.340311	0.429177	0.793	0.618
rs41636394	1_63361253	63	0.000452	9.10103e-05	0.0014	0.0116	0.37	9.53153e-08	0.317225	0.400762	0.792	0.603
rs110918488	1_63325667	63	0.000474	0.000105823	0.0014	0.0086	0.352	1.02524e-07	0.338546	0.43511	0.778	0.631
rs109419700	1_63345662	63	0.0005077	0.000123957	0.0014	0.012	0.367	1.19793e-07	0.362671	0.491702	0.738	0.673
rs135342537	1_63362809	63	0.0004508	8.76845e-05	0.0012	0.0106	0.352	9.27431e-08	0.38365	0.47665	0.805	0.628
rs41636404	1_63338032	63	0.0003757	5.41724e-05	0.0012	0.0098	0.373	6.60267e-08	0.313085	0.405275	0.773	0.524
rs110517453	1_63245973	63	0.0003785	6.54492e-05	0.0012	0.0082	0.363	6.62291e-08	0.315416	0.415116	0.76	0.556
rs137292617	1_63389129	63	0.0003005	5.98557e-05	0.0012	0.0088	0.352	4.12105e-08	0.240396	0.321184	0.748	0.539
rs41569327	1_63223028	63	0.0003878	6.38018e-05	0.0011	0.0081	0.412	7.2859e-08	0.36074	0.438042	0.824	0.606
rs136139090	1_63381533	63	0.000417	9.88243e-05	0.0011	0.0093	0.358	7.98859e-08	0.387913	0.473721	0.819	0.679
rs110640696	1_63224229	63	0.0003701	7.11985e-05	0.0011	0.0085	0.37	6.38482e-08	0.336439	0.428956	0.784	0.593
rs136298968	1_63371113	63	0.0002646	3.68576e-05	0.0011	0.0113	0.376	3.28436e-08	0.240554	0.315734	0.762	0.455
rs109872245	1_63385403	63	0.0002668	4.17632e-05	0.0011	0.0087	0.37	3.31907e-08	0.248142	0.326189	0.761	0.482
rs136553464	1_63364620	63	0.0002849	6.60848e-05	0.0011	0.0109	0.373	3.79808e-08	0.253287	0.333934	0.758	0.588
rs136871508	1_63394430	63	0.000289	6.20098e-05	0.0011	0.0076	0.352	3.81098e-08	0.268808	0.371421	0.724	0.584
rs136666823	1_63124159	63	-0.000254	3.59546e-05	0.001	0.0071	0.429	3.16216e-08	-0.267407	0.337937	0.791	0.5
rs132669817	1_63648977	63	-0.000294	5.33775e-05	0.001	0.0039	0.484	4.31852e-08	-0.309506	0.403718	0.767	0.622
rs43016191	1_63870809	63	-0.0001749	3.07007e-05	0.001	0.0053	0.412	1.48174e-08	-0.179367	0.240461	0.746	0.455
rs109117249	1_63343907	63	0.0002496	4.82311e-05	0.001	0.011	0.365	2.88878e-08	0.249595	0.346327	0.721	0.531
rs135015997	1_63359136	63	0.000279	7.50557e-05	0.001	0.0122	0.365	3.60527e-08	0.265678	0.372166	0.714	0.62
rs132817580	1_63146677	63	0.000219	3.58829e-05	0.001	0.0056	0.42	2.33514e-08	0.218951	0.307652	0.712	0.488
rs133013148	1_63375230	63	0.0002589	4.43067e-05	0.0009	0.0103	0.424	3.27578e-08	0.304636	0.36751	0.829	0.561
rs133722624	1_63334223	63	0.000334	5.42336e-05	0.0009	0.0093	0.448	5.51658e-08	0.381668	0.517834	0.737	0.609
rs110930156	1_63348537	63	0.0001641	5.02575e-05	0.0008	0.0117	0.415	1.30785e-08	0.211804	0.277172	0.764	0.635
rs109044243	1_63360074	63	0.0002039	2.61372e-05	0.0008	0.0117	0.402	1.99883e-08	0.247192	0.326458	0.757	0.441
rs135589799	1_63415936	63	0.0001494	2.27562e-05	0.0008	0.0054	0.285	9.09835e-09	0.192797	0.254785	0.757	0.387
rs43016137	1_63878643	63	-0.0001195	1.70108e-05	0.0008	0.0049	0.409	6.90181e-09	-0.144812	0.193959	0.747	0.351
rs109646801	1_63117491	63	0.0001389	1.94932e-05	0.0008	0.0077	0.407	9.30795e-09	0.168337	0.232268	0.725	0.384
rs136228534	1_63408684	63	9.636e-05	1.12256e-05	0.0007	0.0055	0.424	4.53516e-09	0.14276	0.163982	0.871	0.309
rs110784918	1_63071850	63	0.0001785	2.65297e-05	0.0007	0.0093	0.224	1.10746e-08	0.246146	0.338179	0.728	0.418
rs109494989	1_63853317	63	6.373e-05	7.62744e-06	0.0007	0.0041	0.187	1.23263e-09	0.098049	0.134884	0.727	0.152
rs41806844	1_63428145	63	0.0001608	3.03736e-05	0.0007	0.0053	0.264	1.00484e-08	0.22173	0.318112	0.697	0.443
rs43016201	1_63874051	63	-0.000149	1.98421e-05	0.0007	0.0048	0.433	1.09056e-08	-0.212921	0.319272	0.667	0.438
rs110129272	1_63235074	63	8.238e-05	1.64747e-05	0.0007	0.0087	0.181	2.01508e-09	0.126739	0.195342	0.649	0.25
rs132660089	1_63024525	63	0.0001089	1.57556e-05	0.0007	0.0114	0.241	4.33799e-09	0.155576	0.244832	0.635	0.272
rs110262647	1_63079551	63	0.0001567	3.20308e-05	0.0006	0.007	0.176	7.12778e-09	0.261174	0.344647	0.758	0.396
rs110453130	1_63412780	63	6.465e-05	7.50151e-06	0.0006	0.0055	0.285	1.70306e-09	0.107742	0.150566	0.716	0.214
rs109587670	1_63326595	63	0.0001229	2.27503e-05	0.0006	0.0088	0.176	4.38562e-09	0.196671	0.27829	0.707	0.307
rs109182088	1_63221728	63	-6.679e-05	9.92309e-06	0.0006	0.0074	0.459	2.21523e-09	-0.121439	0.171753	0.707	0.319
rs109917704	1_63218240	63	9.409e-05	1.50045e-05	0.0006	0.0061	0.197	2.79953e-09	0.171066	0.244195	0.701	0.298
rs137131964	1_63281508	63	5.034e-05	8.64841e-06	0.0006	0.0056	0.176	7.35427e-10	0.0915189	0.13758	0.665	0.17
rs110278695	1_63240829	63	8.113e-05	1.17501e-05	0.0006	0.0086	0.197	2.08141e-09	0.14109	0.225791	0.625	0.245
rs135158646	1_63252337	63	0.000102	1.01066e-05	0.0006	0.0077	0.194	3.25482e-09	0.15686	0.255651	0.614	0.196
rs134892989	1_63378714	63	5.497e-05	1.93278e-05	0.0006	0.01	0.417	1.46943e-09	0.0999494	0.202355	0.494	0.49
rs137496934	1_63008675	63	0.0001627	2.3928e-05	0.0005	0.0117	0.238	9.61619e-09	0.34262	0.436038	0.786	0.451
rs133382076	1_63041158	63	8.526e-05	1.36981e-05	0.0005	0.0112	0.234	2.60945e-09	0.170519	0.227867	0.748	0.301
rs135884726	1_63399398	63	4.972e-05	9.10428e-06	0.0005	0.0072	0.43	1.21203e-09	0.0994477	0.13443	0.74	0.335
rs133827585	1_63400099	63	6.659e-05	1.13717e-05	0.0005	0.0069	0.435	2.18009e-09	0.126843	0.172464	0.735	0.362
rs43016770	1_63857671	63	6.507e-05	1.60527e-05	0.0005	0.0044	0.194	1.32585e-09	0.123951	0.169254	0.732	0.313
rs136351105	1_63283564	63	9.032e-05	1.39955e-05	0.0005	0.0055	0.179	2.39489e-09	0.18063	0.250208	0.722	0.259
rs110065708	1_63072771	63	9.51e-05	1.65424e-05	0.0005	0.0065	0.174	2.59485e-09	0.181149	0.264578	0.685	0.285
rs137703376	1_63402739	63	9.432e-05	1.19718e-05	0.0005	0.006	0.414	4.31665e-09	0.188644	0.277614	0.68	0.38
rs137549305	1_63272360	63	7.648e-05	9.70236e-06	0.0005	0.0064	0.42	2.84888e-09	0.161003	0.253073	0.636	0.343
rs109383368	1_63256956	63	6.516e-05	1.81149e-05	0.0005	0.0071	0.176	1.23226e-09	0.124107	0.197441	0.629	0.304
rs110699632	1_63855828	63	3.744e-05	7.14863e-06	0.0005	0.0043	0.196	4.42534e-10	0.0832104	0.137111	0.607	0.204
rs110985894	1_63181432	63	5.013e-05	7.72277e-06	0.0005	0.0045	0.197	7.94757e-10	0.105538	0.182737	0.578	0.208
rs43015426	1_63883107	63	-3.887e-05	7.03053e-06	0.0005	0.0049	0.362	6.97919e-10	-0.0818245	0.142858	0.573	0.249
rs135678517	1_63806478	63	3.48e-05	6.39895e-06	0.0005	0.003	0.396	5.79411e-10	0.0773266	0.165208	0.468	0.294
rs136107534	1_63864965	63	2.024e-05	4.11624e-06	0.0005	0.0052	0.184	1.23009e-10	0.0368038	0.0802788	0.458	0.105
rs135374466	1_63468894	63	4.972e-06	5.95013e-06	0.0005	0.0043	0.251	9.3012e-12	0.00994345	0.0740031	0.134	0.192
rs43652296	1_63998464	63	-1.657e-06	4.03881e-06	0.0005	0.0032	0.337	1.22715e-12	-0.00368313	0.0863225	0.043	0.177
rs132660095	1_63729682	63	-7.808e-05	8.08213e-06	0.0004	0.0034	0.153	1.57883e-09	-0.183718	0.232487	0.79	0.206
rs43191173	1_63452178	63	9.359e-05	1.34289e-05	0.0004	0.0051	0.267	3.42696e-09	0.207971	0.272514	0.763	0.365
rs135865202	1_63389963	63	7.558e-05	9.00519e-06	0.0004	0.0083	0.415	2.7729e-09	0.167963	0.224825	0.747	0.346
rs43768158	1_63718063	63	-5.337e-05	1.10001e-05	0.0004	0.0035	0.15	7.27359e-10	-0.133425	0.185615	0.719	0.264
rs110570534	1_63188125	63	3.192e-05	5.10069e-06	0.0004	0.0042	0.21	3.37789e-10	0.0709235	0.099829	0.71	0.158
rs134114227	1_63368837	63	4.437e-05	8.76721e-06	0.0004	0.0109	0.205	6.40976e-10	0.126777	0.178885	0.709	0.279
rs41805968	1_63459684	63	3.422e-05	6.57104e-06	0.0004	0.0048	0.474	5.83823e-10	0.08051	0.118654	0.679	0.28
rs134531448	1_63397529	63	6.071e-05	1.42804e-05	0.0004	0.0077	0.409	1.7825e-09	0.142857	0.217754	0.656	0.473
rs43652263	1_63981310	63	-2.969e-05	7.24697e-06	0.0004	0.0034	0.321	3.84368e-10	-0.0791686	0.127898	0.619	0.315
rs134688111	1_63476336	63	2.616e-05	4.80429e-06	0.0004	0.0039	0.21	2.26918e-10	0.0697563	0.11337	0.615	0.165
rs137699219	1_63901462	63	-4.317e-05	5.66441e-06	0.0004	0.0029	0.36	8.58949e-10	-0.115125	0.187074	0.615	0.281
rs137652236	1_63754718	63	-3.986e-05	8.0591e-06	0.0004	0.0031	0.135	3.70432e-10	-0.0996534	0.166507	0.598	0.16
rs41804690	1_63723082	63	-3.221e-05	5.87757e-06	0.0004	0.0036	0.132	2.37958e-10	-0.0715819	0.125193	0.572	0.127
rs137815676	1_63071199	63	-3.003e-05	5.52971e-06	0.0004	0.0122	0.338	4.03857e-10	-0.080089	0.141659	0.565	0.249
rs136817732	1_63303886	63	-3.134e-05	4.79168e-06	0.0004	0.0074	0.363	4.54095e-10	-0.069647	0.123365	0.565	0.216
rs41806840	1_63422772	63	-2.016e-05	3.76643e-06	0.0004	0.0053	0.386	1.92693e-10	-0.0537659	0.0954339	0.563	0.228
rs43652260	1_63978104	63	-2.345e-05	9.82965e-06	0.0004	0.0032	0.412	2.66326e-10	-0.0625224	0.112555	0.555	0.416
rs43767288	1_63716985	63	-1.994e-05	3.37479e-06	0.0004	0.0034	0.135	9.29852e-11	-0.0531704	0.100188	0.531	0.105
rs136766130	1_63749969	63	-3.392e-05	6.54989e-06	0.0004	0.0031	0.106	2.18465e-10	-0.0848012	0.161085	0.526	0.139
rs134390267	1_63466214	63	1.628e-05	4.99922e-06	0.0004	0.0044	0.482	1.32372e-10	0.0407041	0.0789595	0.516	0.246
rs110572303	1_63508761	63	3.864e-05	7.03662e-06	0.0004	0.0033	0.091	2.46199e-10	0.103038	0.202418	0.509	0.141
rs43016171	1_63865805	63	-2.326e-05	5.93083e-06	0.0004	0.0049	0.132	1.24049e-10	-0.0581435	0.125142	0.465	0.155
rs135624838	1_63157528	63	-2.612e-05	6.99786e-06	0.0004	0.0051	0.326	3.00004e-10	-0.0696518	0.15277	0.456	0.303
rs43759801	1_63793837	63	3.069e-05	6.16579e-06	0.0004	0.0033	0.303	3.97936e-10	0.0722137	0.168479	0.429	0.243
rs135330522	1_63867354	63	-1.585e-05	4.65876e-06	0.0004	0.0047	0.117	5.17424e-11	-0.042265	0.1023	0.413	0.109
rs110134412	1_63152519	63	2.338e-05	6.97015e-06	0.0004	0.0055	0.229	1.92962e-10	0.0550017	0.134073	0.41	0.229
rs136525599	1_63589996	63	-1.12e-05	4.42099e-06	0.0004	0.0035	0.277	5.02902e-11	-0.0298737	0.0758931	0.394	0.204
rs43768153	1_63720913	63	-2.131e-05	5.81907e-06	0.0004	0.0036	0.246	1.68512e-10	-0.0532745	0.138528	0.385	0.204
rs136742116	1_63796975	63	1.492e-05	5.28828e-06	0.0004	0.0035	0.207	7.31955e-11	0.0397995	0.105219	0.378	0.191
rs137598118	1_63583900	63	-1.583e-05	6.78713e-06	0.0004	0.0036	0.199	8.00746e-11	-0.0372569	0.101284	0.368	0.212
rs43755523	1_63794347	63	9.821e-06	6.22375e-06	0.0004	0.0034	0.295	4.01464e-11	0.0231084	0.093385	0.247	0.236
rs43016147	1_63862150	63	-8.657e-06	5.62473e-06	0.0004	0.0044	0.111	1.48362e-11	-0.0203687	0.0953487	0.214	0.112
rs133849238	1_63635269	63	-6.482e-06	5.5957e-06	0.0004	0.0041	0.212	1.40611e-11	-0.0185212	0.0965652	0.192	0.226
rs135376952	1_63059244	63	-8.903e-06	5.00751e-06	0.0004	0.0111	0.083	1.20524e-11	-0.0197843	0.112018	0.177	0.085
rs43015566	1_63833836	63	7.425e-06	3.56627e-06	0.0004	0.003	0.054	5.67229e-12	0.0197999	0.112941	0.175	0.039
rs137342529	1_63593059	63	-5.243e-06	3.49484e-06	0.0004	0.0042	0.201	8.81472e-12	-0.014981	0.0962587	0.156	0.148
rs43766205	1_63783119	63	-5.132e-06	7.24429e-06	0.0004	0.0034	0.249	9.84408e-12	-0.0128311	0.0856502	0.15	0.235
rs135214752	1_63611031	63	-4.666e-06	3.68217e-06	0.0004	0.0042	0.202	7.00857e-12	-0.0103698	0.0700992	0.148	0.126
rs43016195	1_63872535	63	4.986e-06	6.19035e-06	0.0004	0.005	0.073	3.34511e-12	0.0132961	0.104709	0.127	0.101
rs43016153	1_63862936	63	3.179e-06	3.57905e-06	0.0004	0.0044	0.052	9.93204e-13	0.0090838	0.0743243	0.122	0.039
rs137123321	1_63991094	63	-3.255e-08	1.17919e-05	0.0004	0.0033	0.438	5.2148e-16	-8.13689e-05	0.108584	0.001	0.444
rs133213763	1_63064063	63	-5.176e-05	5.1862e-06	0.0003	0.0123	0.275	1.06748e-09	-0.147895	0.17967	0.823	0.242
rs110512981	1_63204492	63	6.787e-05	6.9724e-06	0.0003	0.0049	0.197	1.45958e-09	0.226229	0.288681	0.784	0.26
rs41804703	1_63706726	63	-1.634e-05	1.96323e-06	0.0003	0.0035	0.137	6.32151e-11	-0.0653405	0.0883022	0.74	0.096
rs110595278	1_63184853	63	2.442e-05	4.18646e-06	0.0003	0.0046	0.208	1.96287e-10	0.0751327	0.107166	0.701	0.177
rs43016180	1_63868408	63	-3.867e-05	5.63424e-06	0.0003	0.0048	0.18	4.41984e-10	-0.154672	0.233135	0.663	0.238
rs135042298	1_63288774	63	5.559e-05	9.83591e-06	0.0003	0.0069	0.189	9.4772e-10	0.202137	0.306319	0.66	0.342
rs41804671	1_63785846	63	1.876e-05	3.89416e-06	0.0003	0.0033	0.195	1.106e-10	0.0625232	0.0952036	0.657	0.157
rs132803633	1_63797927	63	1.967e-05	3.54888e-06	0.0003	0.0033	0.199	1.23616e-10	0.0715406	0.113146	0.632	0.163
rs134391563	1_63060142	63	-2.34e-05	3.20926e-06	0.0003	0.0113	0.062	6.38601e-11	-0.0850932	0.13472	0.632	0.056
rs108939864	1_63118229	63	1.68e-05	3.68636e-06	0.0003	0.0073	0.233	1.00963e-10	0.0560099	0.0893631	0.627	0.194
rs133362013	1_63209200	63	5.196e-05	7.10841e-06	0.0003	0.0057	0.168	7.56284e-10	0.15989	0.257054	0.622	0.212
rs136351198	1_63684697	63	-3.198e-05	5.44995e-06	0.0003	0.0037	0.158	2.72099e-10	-0.0983887	0.160907	0.611	0.206
rs41805584	1_63503750	63	1.847e-05	7.4467e-06	0.0003	0.0034	0.091	5.6231e-11	0.05276	0.0891468	0.592	0.154
rs109199130	1_63214304	63	4.289e-05	5.56496e-06	0.0003	0.0059	0.192	5.70165e-10	0.142974	0.24855	0.575	0.216
rs43015591	1_63844808	63	1.789e-05	4.73842e-06	0.0003	0.003	0.184	9.6082e-11	0.0550459	0.098134	0.561	0.178
rs132816599	1_63727115	63	-2.526e-05	7.73386e-06	0.0003	0.0036	0.334	2.8402e-10	-0.0918656	0.166459	0.552	0.408
rs136820537	1_63187350	63	1.306e-05	2.30794e-06	0.0003	0.0041	0.232	6.07761e-11	0.0474987	0.0885707	0.536	0.144
rs134547803	1_63480439	63	-1.708e-05	4.93573e-06	0.0003	0.0036	0.358	1.34074e-10	-0.0525649	0.105069	0.5	0.26
rs137282992	1_63919370	63	1.169e-05	3.76105e-06	0.0003	0.0029	0.181	4.05688e-11	0.035966	0.0724877	0.496	0.161
rs43015553	1_63823905	63	1.97e-05	3.39707e-06	0.0003	0.0032	0.122	8.30426e-11	0.0788195	0.16568	0.476	0.13
rs109420374	1_63887911	63	-1.563e-05	3.45275e-06	0.0003	0.0038	0.171	6.92293e-11	-0.044648	0.0942548	0.474	0.128
rs133712619	1_63914263	63	-1.323e-05	3.53565e-06	0.0003	0.003	0.13	3.96977e-11	-0.0481242	0.106146	0.453	0.129
rs41805943	1_63489515	63	1.813e-05	3.90076e-06	0.0003	0.0033	0.078	4.71129e-11	0.0725131	0.162576	0.446	0.09
rs137079263	1_63730721	63	1.325e-05	2.96551e-06	0.0003	0.0033	0.163	4.79525e-11	0.0529988	0.119003	0.445	0.127
rs133638089	1_63870153	63	-1.707e-05	3.3477e-06	0.0003	0.0052	0.127	6.46065e-11	-0.0620819	0.140614	0.442	0.122
rs132811700	1_63944005	63	-1.33e-05	3.4315e-06	0.0003	0.0027	0.272	7.00895e-11	-0.0483747	0.110582	0.437	0.225
rs135947815	1_63802950	63	1.606e-05	3.56923e-06	0.0003	0.0032	0.172	7.33814e-11	0.0535323	0.124463	0.43	0.144
rs133059537	1_63162754	63	1.1e-05	2.22538e-06	0.0003	0.0051	0.236	4.35952e-11	0.0366639	0.0883135	0.415	0.139
rs133214751	1_63469918	63	-1.611e-05	2.58231e-06	0.0003	0.0039	0.236	9.34874e-11	-0.0585712	0.143512	0.408	0.165
rs136550206	1_63963167	63	-1.342e-05	3.39525e-06	0.0003	0.003	0.171	5.10381e-11	-0.048791	0.121235	0.402	0.178
rs135318156	1_63955262	63	1.013e-05	1.99031e-06	0.0003	0.0028	0.275	4.08586e-11	0.0337567	0.0857846	0.394	0.134
rs43652257	1_63977153	63	-1.333e-05	4.54362e-06	0.0003	0.0032	0.399	8.51931e-11	-0.0444272	0.11542	0.385	0.294
rs134542622	1_63628339	63	2.502e-05	4.45005e-06	0.0003	0.0042	0.096	1.08482e-10	0.0833904	0.219825	0.379	0.116
rs135334955	1_63433904	63	1.639e-05	4.18915e-06	0.0003	0.0054	0.484	1.34237e-10	0.0655725	0.190161	0.345	0.297
rs136234572	1_63478670	63	1.573e-05	2.9553e-06	0.0003	0.0039	0.21	8.2017e-11	0.0571873	0.172314	0.332	0.144
rs109530326	1_63804995	63	1.842e-05	6.36668e-06	0.0003	0.003	0.075	4.7135e-11	0.0566666	0.171026	0.331	0.118
rs136922083	1_63772641	63	-1.016e-05	4.42534e-06	0.0003	0.0032	0.209	3.40794e-11	-0.0312487	0.096458	0.324	0.238
rs110840507	1_63972702	63	7.99e-06	4.24126e-06	0.0003	0.0032	0.142	1.56011e-11	0.029055	0.0934174	0.311	0.176
rs43015562	1_63830067	63	1.479e-05	9.69144e-06	0.0003	0.0031	0.054	2.24979e-11	0.0454992	0.150146	0.303	0.097
rs133571477	1_63756040	63	4.567e-06	3.84597e-06	0.0003	0.0031	0.288	8.54689e-12	0.0166079	0.0619027	0.268	0.232
rs136869099	1_63479406	63	-8.314e-06	3.62684e-06	0.0003	0.0037	0.272	2.73784e-11	-0.0255826	0.095351	0.268	0.204
rs109631968	1_63287445	63	8.713e-06	3.50912e-06	0.0003	0.0059	0.231	2.69347e-11	0.0290425	0.133479	0.218	0.183
rs135623196	1_63563159	63	-5.675e-06	2.91008e-06	0.0003	0.0034	0.199	1.02864e-11	-0.0189172	0.0901886	0.21	0.145
rs43015572	1_63834353	63	5.316e-06	2.85957e-06	0.0003	0.0031	0.062	3.2957e-12	0.01772	0.10117	0.175	0.048
rs41804699	1_63709809	63	-5.538e-06	5.44043e-06	0.0003	0.0036	0.163	8.37837e-12	-0.0158239	0.0981735	0.161	0.188
rs135984094	1_63108208	63	-4.971e-06	3.24718e-06	0.0003	0.0076	0.205	8.04507e-12	-0.0142032	0.0934816	0.152	0.137
rs135618690	1_63847680	63	-3.22e-06	3.54624e-06	0.0003	0.0028	0.13	2.33784e-12	-0.0107326	0.0751687	0.143	0.125
rs43767257	1_63781986	63	-3.099e-06	5.70014e-06	0.0003	0.0034	0.06	1.07652e-12	-0.0112702	0.0793447	0.142	0.079
rs42803892	1_63691945	63	-4.119e-06	3.63714e-06	0.0003	0.0039	0.202	5.47008e-12	-0.0137286	0.0969019	0.142	0.193
rs137499581	1_63641118	63	-2.057e-06	2.31871e-06	0.0003	0.004	0.205	1.37729e-12	-0.00685616	0.04875	0.141	0.121
rs43015578	1_63840470	63	2.732e-06	2.73494e-06	0.0003	0.0031	0.109	1.44704e-12	0.00910513	0.0927594	0.098	0.082
rs133549292	1_63700210	63	-1.628e-06	2.4344e-06	0.0003	0.0033	0.451	1.31308e-12	-0.00542818	0.062528	0.087	0.194
rs43652270	1_63994666	63	-2.154e-06	3.72121e-06	0.0003	0.0033	0.106	8.80703e-13	-0.0086148	0.0987662	0.087	0.097
rs134845635	1_63896334	63	1.166e-06	2.15892e-06	0.0003	0.0033	0.163	3.7131e-13	0.0038864	0.125527	0.031	0.103
rs43015416	1_63885283	63	-3.22e-07	4.28874e-06	0.0003	0.0042	0.113	2.08584e-14	-0.000990722	0.104614	0.009	0.111
rs133201513	1_63810861	63	1.979e-05	2.05649e-06	0.0002	0.0032	0.376	1.83705e-10	0.0879546	0.124446	0.707	0.205
rs135151524	1_63653083	63	-1.434e-05	1.70367e-06	0.0002	0.0039	0.435	1.01038e-10	-0.063716	0.0905065	0.704	0.175
rs42803868	1_63674970	63	2.007e-05	3.21574e-06	0.0002	0.0037	0.35	1.83219e-10	0.100352	0.152015	0.66	0.309
rs137137707	1_63798985	63	1.841e-05	2.2766e-06	0.0002	0.0035	0.482	1.6929e-10	0.0818341	0.126105	0.649	0.213
rs43016745	1_63852589	63	9.885e-06	1.47088e-06	0.0002	0.0038	0.052	9.64649e-12	0.0494251	0.0767754	0.644	0.03
rs133722730	1_63404913	63	8.383e-06	1.75885e-06	0.0002	0.0063	0.438	3.45939e-11	0.0558865	0.0898493	0.622	0.222
rs43015583	1_63842824	63	-1.455e-05	2.91932e-06	0.0002	0.0031	0.117	4.36328e-11	-0.0727722	0.118224	0.616	0.124
rs133983676	1_63934110	63	-9.881e-06	1.58993e-06	0.0002	0.0029	0.269	3.84355e-11	-0.0395237	0.0646356	0.611	0.13
rs136969187	1_63948434	63	-1.621e-05	5.61976e-06	0.0002	0.0028	0.275	1.04669e-10	-0.0810436	0.132754	0.61	0.387
rs135136264	1_63775195	63	1.654e-05	2.20236e-06	0.0002	0.0031	0.176	7.94496e-11	0.110296	0.183326	0.602	0.19
rs43767262	1_63780101	63	-8.649e-06	1.14445e-06	0.0002	0.0034	0.109	1.45063e-11	-0.0494207	0.0916227	0.539	0.062
rs110216884	1_63851933	63	9.24e-06	2.43596e-06	0.0002	0.0038	0.295	3.5533e-11	0.0369583	0.0753618	0.49	0.19
rs43015424	1_63883822	63	-7.979e-06	4.21309e-06	0.0002	0.0043	0.111	1.26051e-11	-0.0398964	0.0854565	0.467	0.159
rs43760847	1_63792684	63	7.081e-06	2.77378e-06	0.0002	0.0032	0.303	2.11813e-11	0.03147	0.0700466	0.449	0.215
rs133430724	1_63587011	63	8.904e-06	4.50637e-06	0.0002	0.0036	0.275	3.15884e-11	0.0356176	0.0822224	0.433	0.278
rs109578530	1_63690426	63	-1.152e-05	1.91029e-06	0.0002	0.0038	0.137	3.14394e-11	-0.0658281	0.152086	0.433	0.125
rs135014074	1_63938766	63	-3.021e-06	2.63499e-06	0.0002	0.0028	0.282	3.69899e-12	-0.0201405	0.0476213	0.423	0.297
rs43652264	1_63986224	63	-4.509e-06	2.4306e-06	0.0002	0.0034	0.08	3.00332e-12	-0.0200399	0.0507488	0.395	0.06
rs137076232	1_63805976	63	1.015e-05	4.12146e-06	0.0002	0.0029	0.175	2.97772e-11	0.0406083	0.11834	0.343	0.19
rs43016198	1_63873243	63	-5.549e-06	1.08627e-06	0.0002	0.0049	0.119	6.46384e-12	-0.0317074	0.0984985	0.322	0.065
rs109146169	1_63136605	63	8.036e-06	4.50458e-06	0.0002	0.007	0.238	2.34488e-11	0.0357176	0.117394	0.304	0.277
rs133007089	1_63736710	63	5.721e-06	2.48999e-06	0.0002	0.0032	0.228	1.15216e-11	0.0228844	0.0784511	0.292	0.15
rs133058465	1_63570901	63	-7.514e-06	4.39223e-06	0.0002	0.0035	0.234	2.02651e-11	-0.0375677	0.129224	0.291	0.274
rs43015410	1_63885906	63	-7.791e-06	2.86161e-06	0.0002	0.0044	0.065	7.38041e-12	-0.0346258	0.131429	0.263	0.062
rs136121684	1_63745720	63	2.38e-06	1.86398e-06	0.0002	0.003	0.396	2.70859e-12	0.0118984	0.0466192	0.255	0.228
rs109381541	1_63841532	63	-5.778e-06	2.72938e-06	0.0002	0.0031	0.109	6.47401e-12	-0.0231108	0.0928028	0.249	0.094
rs134111323	1_63968833	63	-7.005e-06	5.3297e-06	0.0002	0.003	0.373	2.2952e-11	-0.028019	0.112351	0.249	0.374
rs43015622	1_63849985	63	4.837e-06	3.54264e-06	0.0002	0.0033	0.278	9.40194e-12	0.0193475	0.0803235	0.241	0.234
rs137497518	1_63728888	63	-1.026e-05	6.29261e-06	0.0002	0.0034	0.174	3.0283e-11	-0.0410476	0.1737	0.236	0.255
rs43652271	1_63996286	63	-4.372e-06	2.28146e-06	0.0002	0.0032	0.107	3.64496e-12	-0.0218603	0.107965	0.202	0.096
rs43760284	1_63799666	63	3.942e-06	2.40723e-06	0.0002	0.0034	0.153	4.02396e-12	0.0225248	0.115392	0.195	0.138
rs134441253	1_63265259	63	3.795e-06	1.71508e-06	0.0002	0.0067	0.285	5.86981e-12	0.0189759	0.1023	0.185	0.166
rs43016740	1_63851380	63	5.11e-06	3.11636e-06	0.0002	0.0036	0.29	1.07549e-11	0.0227096	0.125473	0.181	0.239
rs110676801	1_63809575	63	1.892e-06	1.08904e-06	0.0002	0.0031	0.171	1.01482e-12	0.0108114	0.0909041	0.119	0.085
rs136059698	1_63924672	63	-8.499e-07	1.24611e-06	0.0002	0.003	0.184	2.16858e-13	-0.0056661	0.062843	0.09	0.128
rs43015612	1_63849190	63	1.533e-06	2.19656e-06	0.0002	0.0031	0.049	2.21128e-13	0.00681431	0.0767563	0.089	0.036
rs41805558	1_63531511	63	1.208e-06	2.70949e-06	0.0002	0.0034	0.358	6.71025e-13	0.00604194	0.08401	0.072	0.275
rs109957645	1_63812253	63	1.281e-06	3.18827e-06	0.0002	0.0032	0.057	1.77073e-13	0.00512296	0.0892759	0.057	0.051
rs132797537	1_63279200	63	3.104e-07	2.12153e-06	0.0002	0.0054	0.518	4.81168e-14	0.00137964	0.0540417	0.026	0.215
rs133839538	1_63728149	63	-3.823e-06	9.9995e-07	0.0001	0.0034	0.461	7.26217e-12	-0.0305812	0.0814941	0.375	0.193
chr_pos = chromosome and position (in Mb) in Bos taurs ARS-UCD1.2 reference genome;
Window = number of the SNP window related to the 2,502 windows found in GenSel analysis;
Effect = posterior mean of the allelic substitution effects;
EfectVar = posterior mean of the variance effects for the locus;
ModelFreq = reflects the proportion of post-burn in realizations that included that particular SNP in the model;
WindowFreq = indicates the proportion of models that included some locus in the window;
GeneFreq = frequency of the B allele (fitted allele, rather than the minor allele frequency);
GenVar = is the marginal contribution of this locus to genetic variance, computed from the allelic frequency and the posterior mean of the substitution effect;
EffectDelta1 = posterior mean effect for only those chains that included the effect in the model (Effect/ModelFreq);
SDDelta1 = standard deviation of the posterior distribution of effects for only those chains that included the effect in the model;
t-like = ratio of the absolute value of EffectDelta1/SDDelta1;
shrink = is the extent of shrinkage in the solution due to treating the effect as random in the mixed models relative to fitting in using least squares.

## Sheet: QTL3_chr9_46Mb
Supplementary Table 7. Individual SNP effects for each relevant QTL associated with the backfat thickness (BFT) in a Nellore cattle population.
SNP rs ID	chr_pos	Window	Effect	EffectVar	ModelFreq	WindowFreq	GeneFreq	GenVar	EffectDelta1	SDDelta1	t-like	shrink
rs134524089	9_46581314	1047	0.0009734	0.000440384	0.0019	0.0086	0.187	2.87566e-07	0.512337	0.626181	0.818	0.761
rs41590385	9_46546012	1047	0.001004	0.000302659	0.0019	0.011	0.187	3.05696e-07	0.542517	0.685107	0.792	0.694
rs134787581	9_46631976	1047	0.0006489	9.80356e-05	0.0017	0.006	0.36	1.94065e-07	0.376184	0.439635	0.856	0.589
rs41597853	9_46520165	1047	0.0005387	0.000101312	0.0016	0.0105	0.184	8.71245e-08	0.347557	0.437997	0.794	0.482
rs109278780	9_46524133	1047	0.0005161	0.000119084	0.0013	0.0106	0.202	8.59099e-08	0.412915	0.550242	0.75	0.605
rs109607915	9_46547120	1047	0.0003764	7.59668e-05	0.0011	0.0105	0.187	4.29852e-08	0.350101	0.449277	0.779	0.51
rs135370036	9_46518159	1047	0.0003885	9.86648e-05	0.0011	0.0082	0.202	4.8673e-08	0.361398	0.471398	0.767	0.596
rs136574479	9_46518846	1047	0.0002169	3.05105e-05	0.001	0.0098	0.194	1.47257e-08	0.228284	0.310084	0.736	0.343
rs134989658	9_46507705	1047	0.0002594	0.000215247	0.0009	0.0081	0.174	1.93003e-08	0.280401	0.39212	0.715	0.741
rs133846700	9_46587541	1047	0.0002564	3.79701e-05	0.0008	0.0084	0.187	1.99543e-08	0.301676	0.420952	0.717	0.403
rs137217856	9_46133023	1047	9.218e-05	1.93796e-05	0.0007	0.0036	0.259	3.26194e-09	0.141812	0.220918	0.642	0.387
rs134027393	9_46647570	1047	5.55e-05	9.78915e-06	0.0007	0.0057	0.145	7.64049e-10	0.0822201	0.142578	0.577	0.14
rs110990915	9_46502373	1047	-0.0001039	1.11897e-05	0.0006	0.0081	0.445	5.33663e-09	-0.173234	0.222545	0.778	0.34
rs132933758	9_46620986	1047	-6.682e-05	1.32418e-05	0.0006	0.0073	0.326	1.96354e-09	-0.116212	0.182259	0.638	0.353
rs133946224	9_46463433	1047	5.091e-05	1.21801e-05	0.0006	0.0041	0.063	3.06943e-10	0.0925611	0.153987	0.601	0.093
rs110763566	9_46683982	1047	-4.773e-05	7.61428e-06	0.0006	0.0036	0.098	4.04427e-10	-0.0830122	0.154702	0.537	0.099
rs133284093	9_46644050	1047	-7.328e-05	1.08361e-05	0.0006	0.0058	0.326	2.36133e-09	-0.127442	0.242413	0.526	0.31
rs132880394	9_46886434	1047	2.432e-05	1.21478e-05	0.0006	0.0035	0.167	1.64178e-10	0.0442116	0.125858	0.351	0.231
rs135508100	9_46374264	1047	1.46e-05	7.51153e-06	0.0006	0.0038	0.078	3.05589e-11	0.0253914	0.0962362	0.264	0.073
rs137353531	9_46650827	1047	-5.544e-05	6.88429e-06	0.0005	0.0043	0.307	1.30844e-09	-0.110881	0.156181	0.71	0.233
rs132694642	9_46979514	1047	4.856e-05	1.4584e-05	0.0005	0.0037	0.181	7.00246e-10	0.0971257	0.146517	0.663	0.268
rs137838046	9_46125143	1047	-3.218e-05	8.98458e-06	0.0005	0.0036	0.316	4.4779e-10	-0.0643661	0.107734	0.597	0.282
rs109484881	9_46829900	1047	-2.216e-05	3.65109e-06	0.0005	0.0031	0.099	8.75915e-11	-0.0492486	0.0849694	0.58	0.059
rs133369129	9_46649920	1047	-4.352e-05	9.40229e-06	0.0005	0.0042	0.306	8.04155e-10	-0.0967211	0.167477	0.578	0.313
rs136988407	9_46386539	1047	4.905e-05	1.83234e-05	0.0005	0.0036	0.083	3.65885e-10	0.10327	0.205597	0.502	0.178
rs109944892	9_46454838	1047	7.833e-05	2.98329e-05	0.0005	0.0041	0.065	7.43301e-10	0.164906	0.395692	0.417	0.213
rs109823840	9_46823348	1047	-1.84e-05	1.00735e-05	0.0005	0.0032	0.109	6.5664e-11	-0.0387381	0.0984757	0.393	0.151
rs137724960	9_46335529	1047	1.535e-05	7.88751e-06	0.0005	0.0038	0.093	3.98399e-11	0.0323112	0.103153	0.313	0.113
rs133884038	9_46792182	1047	1.965e-05	5.50257e-06	0.0005	0.0035	0.17	1.08914e-10	0.041364	0.151152	0.274	0.135
rs136069054	9_46870029	1047	7.127e-06	3.82474e-06	0.0005	0.0036	0.38	2.39418e-11	0.0158378	0.113411	0.14	0.179
rs136074176	9_46964245	1047	-2.984e-06	6.06719e-06	0.0005	0.0035	0.435	4.37693e-12	-0.00663118	0.0780898	0.085	0.253
rs137585993	9_46648475	1047	-4.563e-05	7.91606e-06	0.0004	0.0056	0.309	8.88886e-10	-0.101403	0.130292	0.778	0.277
rs135924154	9_46498762	1047	3.188e-05	2.4933e-06	0.0004	0.0074	0.242	3.73151e-10	0.0850187	0.109408	0.777	0.117
rs133471103	9_46532439	1047	6.323e-05	8.78091e-06	0.0004	0.0119	0.284	1.62492e-09	0.140515	0.193567	0.726	0.278
rs110309869	9_46538583	1047	7.922e-05	9.52649e-06	0.0004	0.0113	0.233	2.24405e-09	0.186394	0.280154	0.665	0.281
rs136798101	9_46324145	1047	5.288e-05	1.16385e-05	0.0004	0.0033	0.282	1.13311e-09	0.124413	0.187845	0.662	0.323
rs136367813	9_46638420	1047	-5.711e-05	1.12336e-05	0.0004	0.0061	0.306	1.38453e-09	-0.142776	0.215612	0.662	0.377
rs110320090	9_46862777	1047	3.872e-05	7.16194e-06	0.0004	0.0037	0.163	4.09453e-10	0.0967927	0.149676	0.647	0.186
rs110472700	9_46778610	1047	1.6e-05	3.40142e-06	0.0004	0.0037	0.331	1.13287e-10	0.0457021	0.0719209	0.635	0.182
rs110344041	9_46883876	1047	4.422e-05	6.88918e-06	0.0004	0.0036	0.153	5.06446e-10	0.117926	0.188725	0.625	0.178
rs137498860	9_46604825	1047	5.712e-05	1.09202e-05	0.0004	0.0083	0.234	1.17139e-09	0.142811	0.230328	0.62	0.343
rs109795515	9_46839732	1047	-3.198e-05	7.05187e-06	0.0004	0.0032	0.175	2.95421e-10	-0.0852711	0.138228	0.617	0.191
rs136597492	9_46791047	1047	3.086e-05	4.91639e-06	0.0004	0.0034	0.193	2.96384e-10	0.0881752	0.145807	0.605	0.18
rs137474450	9_46452322	1047	4.295e-05	1.13952e-05	0.0004	0.0041	0.08	2.72502e-10	0.122714	0.220783	0.556	0.162
rs136846823	9_46576577	1047	3.861e-05	4.30127e-06	0.0004	0.0093	0.241	5.45331e-10	0.0908527	0.165102	0.55	0.161
rs109581361	9_46092370	1047	2.553e-05	4.80782e-06	0.0004	0.0031	0.417	3.17018e-10	0.0680892	0.125501	0.543	0.244
rs135511962	9_46790060	1047	2.543e-05	4.27669e-06	0.0004	0.0034	0.188	1.97072e-10	0.0635723	0.120953	0.526	0.141
rs132875371	9_46630359	1047	-2.204e-05	4.34024e-06	0.0004	0.0063	0.256	1.8535e-10	-0.0587865	0.111711	0.526	0.172
rs109904211	9_46847687	1047	-2.896e-05	5.91191e-06	0.0004	0.0034	0.404	4.03925e-10	-0.0772263	0.147064	0.525	0.282
rs41570291	9_46869487	1047	2.536e-05	4.92858e-06	0.0004	0.0037	0.237	2.32468e-10	0.0676289	0.134149	0.504	0.191
rs134189103	9_46407887	1047	2.345e-05	3.67698e-06	0.0004	0.0039	0.085	8.60117e-11	0.0625425	0.124779	0.501	0.067
rs135420816	9_46755651	1047	3.401e-05	6.5845e-06	0.0004	0.0033	0.174	3.31883e-10	0.0800281	0.164291	0.487	0.167
rs109561319	9_46471123	1047	5.203e-05	1.94124e-05	0.0004	0.0044	0.073	3.66689e-10	0.130082	0.27813	0.468	0.225
rs134369808	9_46293341	1047	2.765e-05	4.91791e-06	0.0004	0.0034	0.088	1.22821e-10	0.0737338	0.158918	0.464	0.096
rs132864997	9_46416328	1047	4.095e-05	7.83634e-06	0.0004	0.0038	0.088	2.69352e-10	0.109192	0.239944	0.455	0.144
rs110117930	9_46448812	1047	3.126e-05	7.2315e-06	0.0004	0.0041	0.077	1.38346e-10	0.0833508	0.197217	0.423	0.097
rs135645480	9_46854985	1047	2.173e-05	5.29905e-06	0.0004	0.0033	0.166	1.30629e-10	0.0511311	0.122204	0.418	0.143
rs137736637	9_46664991	1047	-2.383e-05	5.38985e-06	0.0004	0.0035	0.246	2.10683e-10	-0.06354	0.153057	0.415	0.207
rs135768011	9_46878056	1047	2.434e-05	8.31134e-06	0.0004	0.0039	0.399	2.84048e-10	0.0695337	0.170813	0.407	0.368
rs132696153	9_46004436	1047	1.132e-05	5.66709e-06	0.0004	0.0032	0.422	6.24953e-11	0.0282937	0.0804826	0.352	0.282
rs109255874	9_46137303	1047	-7.775e-06	2.36582e-06	0.0004	0.0037	0.292	2.49828e-11	-0.0222155	0.063276	0.351	0.13
rs134750537	9_46117168	1047	1.854e-05	6.24307e-06	0.0004	0.0036	0.396	1.64438e-10	0.0494331	0.148705	0.332	0.287
rs136936598	9_46080632	1047	-9.101e-06	6.37597e-06	0.0004	0.0032	0.078	1.18729e-11	-0.021413	0.0681349	0.314	0.076
rs135444178	9_46015055	1047	1.047e-05	9.24205e-06	0.0004	0.0032	0.203	3.54136e-11	0.0232652	0.0794046	0.293	0.224
rs134358780	9_46148433	1047	-9.735e-06	5.93177e-06	0.0004	0.003	0.256	3.61459e-11	-0.0259604	0.0931735	0.279	0.228
rs135246091	9_46146622	1047	9.785e-06	3.20706e-06	0.0004	0.0031	0.311	4.10259e-11	0.0279577	0.109285	0.256	0.17
rs136175271	9_46860559	1047	7.64e-06	5.03092e-06	0.0004	0.0034	0.267	2.28395e-11	0.0191004	0.0830298	0.23	0.214
rs133818636	9_46258819	1047	2.71e-06	3.00621e-06	0.0004	0.0027	0.396	3.51533e-12	0.00774396	0.0548071	0.141	0.189
rs133206077	9_46184125	1047	5.084e-06	4.05082e-06	0.0004	0.0031	0.484	1.29116e-11	0.011298	0.0902614	0.125	0.205
rs135700099	9_46691659	1047	-2.853e-06	5.88269e-06	0.0004	0.0037	0.233	2.91042e-12	-0.00760767	0.0786753	0.097	0.208
rs136051331	9_46674003	1047	-9.524e-07	2.69433e-06	0.0004	0.0035	0.204	2.94754e-13	-0.0027212	0.0692689	0.039	0.104
rs29020438	9_46887560	1047	2.236e-05	2.83931e-06	0.0003	0.0034	0.174	1.4344e-10	0.0745338	0.0879742	0.847	0.128
rs135688084	9_46285787	1047	2.045e-05	2.28131e-06	0.0003	0.0032	0.168	1.17122e-10	0.0817978	0.0996779	0.821	0.126
rs134018884	9_46281573	1047	1.537e-05	2.00696e-06	0.0003	0.0031	0.22	8.11122e-11	0.0614727	0.0800816	0.768	0.125
rs135817528	9_46585288	1047	5.092e-05	9.15547e-06	0.0003	0.0084	0.22	8.90428e-10	0.156673	0.209048	0.749	0.315
rs109391976	9_46868277	1047	-3.055e-05	4.91822e-06	0.0003	0.0038	0.316	4.0357e-10	-0.101842	0.136599	0.746	0.254
rs134813392	9_46215908	1047	-1.764e-05	2.45298e-06	0.0003	0.0031	0.311	1.33355e-10	-0.0641523	0.0869506	0.738	0.17
rs135061250	9_46881261	1047	4.154e-05	7.24368e-06	0.0003	0.0039	0.153	4.46958e-10	0.127827	0.176672	0.724	0.205
rs110495953	9_46865187	1047	2.515e-05	4.14343e-06	0.0003	0.0036	0.308	2.69718e-10	0.100591	0.150276	0.669	0.272
rs110416176	9_46102069	1047	-3.799e-05	4.31241e-06	0.0003	0.003	0.365	6.69245e-10	-0.138146	0.20695	0.668	0.278
rs134479872	9_46664208	1047	3.838e-05	5.39964e-06	0.0003	0.0037	0.145	3.65368e-10	0.139558	0.21363	0.653	0.176
rs109176095	9_46485992	1047	-1.686e-05	2.94623e-06	0.0003	0.0057	0.091	4.68974e-11	-0.0562131	0.0871045	0.645	0.081
rs109708722	9_46088801	1047	3.596e-05	5.17745e-06	0.0003	0.0031	0.065	1.56638e-10	0.130757	0.20453	0.639	0.078
rs134281770	9_46725374	1047	2.288e-05	4.98668e-06	0.0003	0.0036	0.179	1.53707e-10	0.0762682	0.126672	0.602	0.184
rs133498268	9_46435570	1047	2.792e-05	5.04795e-06	0.0003	0.0041	0.083	1.185e-10	0.0930534	0.155635	0.598	0.094
rs136789782	9_46808615	1047	1.883e-05	3.61137e-06	0.0003	0.0031	0.22	1.21552e-10	0.0579354	0.097164	0.596	0.165
rs133341952	9_46490311	1047	3.883e-05	6.39299e-06	0.0003	0.0063	0.251	5.67303e-10	0.119471	0.201266	0.594	0.277
rs132838914	9_46475163	1047	3.074e-05	5.84104e-06	0.0003	0.005	0.472	4.7096e-10	0.0878306	0.149906	0.586	0.312
rs134343170	9_46800397	1047	2.323e-05	4.13248e-06	0.0003	0.0032	0.241	1.97464e-10	0.071492	0.126103	0.567	0.203
rs133879941	9_46667396	1047	-1.713e-05	5.67592e-06	0.0003	0.0035	0.109	5.69049e-11	-0.052706	0.0949514	0.555	0.113
rs136170795	9_46108119	1047	5.127e-05	2.00774e-05	0.0003	0.0035	0.497	1.31424e-09	0.170898	0.313273	0.546	0.615
rs134275613	9_46364962	1047	1.512e-05	4.68537e-06	0.0003	0.0038	0.215	7.72187e-11	0.0549972	0.103641	0.531	0.227
rs136048359	9_46276111	1047	1.766e-05	3.37561e-06	0.0003	0.0029	0.218	1.06176e-10	0.0543325	0.107627	0.505	0.161
rs133234778	9_46657212	1047	9.446e-06	2.23515e-06	0.0003	0.0043	0.407	4.30643e-11	0.0343503	0.069689	0.493	0.181
rs136788772	9_46111277	1047	2.775e-05	5.79668e-06	0.0003	0.0036	0.383	3.63947e-10	0.0792895	0.166253	0.477	0.275
rs137013609	9_46661619	1047	-1.174e-05	2.91863e-06	0.0003	0.0038	0.176	3.9944e-11	-0.0391482	0.083442	0.469	0.108
rs137160371	9_46622789	1047	1.764e-05	5.00206e-06	0.0003	0.006	0.145	7.72269e-11	0.0641612	0.137223	0.468	0.166
rs135450100	9_46395667	1047	1.704e-05	3.21789e-06	0.0003	0.0037	0.091	4.78765e-11	0.0567969	0.121641	0.467	0.079
rs109866549	9_46850767	1047	1.267e-05	1.37387e-05	0.0003	0.0033	0.166	4.43733e-11	0.0506612	0.1119	0.453	0.393
rs133997207	9_46339799	1047	2.482e-05	5.33501e-06	0.0003	0.0038	0.079	8.93855e-11	0.0827306	0.186054	0.445	0.089
rs134720158	9_46894524	1047	1.583e-05	5.41799e-06	0.0003	0.0032	0.336	1.11921e-10	0.0527813	0.118979	0.444	0.302
rs109867905	9_46771042	1047	1.02e-05	2.41742e-06	0.0003	0.0034	0.075	1.44498e-11	0.0370799	0.0849842	0.436	0.066
rs133770676	9_46138999	1047	-7.649e-06	4.26805e-06	0.0003	0.0034	0.474	2.91726e-11	-0.0305947	0.0710022	0.431	0.328
rs109298006	9_46329345	1047	2.307e-05	5.62663e-06	0.0003	0.0037	0.057	5.72022e-11	0.0709795	0.171895	0.413	0.066
rs135644281	9_46201814	1047	-1.918e-05	4.43031e-06	0.0003	0.003	0.28	1.4826e-10	-0.0590155	0.147798	0.399	0.219
rs110705389	9_46866312	1047	8.054e-06	2.57977e-06	0.0003	0.0037	0.324	2.84104e-11	0.0268481	0.0678356	0.396	0.173
rs109138444	9_46911803	1047	-9.894e-06	2.23771e-06	0.0003	0.003	0.446	4.83687e-11	-0.039577	0.106258	0.372	0.196
rs110467517	9_46294289	1047	-1.014e-05	2.45937e-06	0.0003	0.0034	0.256	3.92176e-11	-0.0312012	0.0859684	0.363	0.122
rs133942658	9_46962560	1047	-1.195e-05	4.41832e-06	0.0003	0.0033	0.118	2.97754e-11	-0.0367824	0.104244	0.353	0.122
rs136572407	9_46403697	1047	8.525e-06	3.84049e-06	0.0003	0.0039	0.085	1.13633e-11	0.0262298	0.0781719	0.336	0.077
rs134751069	9_46947110	1047	-7.719e-06	2.51977e-06	0.0003	0.0032	0.432	2.92412e-11	-0.0237502	0.0731445	0.325	0.173
rs134738877	9_46238610	1047	-6.749e-06	3.327e-06	0.0003	0.0031	0.389	2.16416e-11	-0.0224954	0.078884	0.285	0.23
rs110969952	9_46884604	1047	1.642e-05	4.80391e-06	0.0003	0.0037	0.394	1.28767e-10	0.0547424	0.192832	0.284	0.276
rs136370125	9_46909719	1047	7.054e-06	3.31618e-06	0.0003	0.0031	0.447	2.45992e-11	0.0282162	0.104677	0.27	0.267
rs108969257	9_46091033	1047	-8.922e-06	3.25376e-06	0.0003	0.0032	0.085	1.24468e-11	-0.0297397	0.111556	0.267	0.081
rs133239929	9_46938049	1047	-4.432e-06	2.12865e-06	0.0003	0.0029	0.456	9.74574e-12	-0.0177286	0.0671391	0.264	0.192
rs110257514	9_46783799	1047	-1.211e-05	4.5251e-06	0.0003	0.0035	0.355	6.70983e-11	-0.0372464	0.141654	0.263	0.249
rs110407093	9_46844880	1047	6.37e-06	2.94398e-06	0.0003	0.0031	0.425	1.98313e-11	0.0231642	0.0915113	0.253	0.202
rs137677126	9_46812819	1047	-4.941e-06	2.15614e-06	0.0003	0.0031	0.228	8.59243e-12	-0.0164687	0.0659882	0.25	0.112
rs134790887	9_46047957	1047	-1.175e-05	3.79239e-06	0.0003	0.0031	0.078	1.98057e-11	-0.0391796	0.170849	0.229	0.066
rs132865955	9_46798945	1047	8.157e-06	2.76488e-06	0.0003	0.0033	0.194	2.08347e-11	0.0326298	0.144015	0.227	0.155
rs41570290	9_46872560	1047	-7.466e-06	3.57596e-06	0.0003	0.0036	0.088	8.95575e-12	-0.0229736	0.10873	0.211	0.096
rs135400924	9_46802980	1047	5.34e-06	2.91967e-06	0.0003	0.0033	0.237	1.03148e-11	0.0164311	0.0852016	0.193	0.152
rs135493056	9_46029477	1047	6.621e-06	5.76312e-06	0.0003	0.0031	0.409	2.11994e-11	0.0240772	0.136526	0.176	0.369
rs109607615	9_46842989	1047	3.027e-06	3.93572e-06	0.0003	0.0031	0.141	2.2249e-12	0.0110058	0.0656718	0.168	0.12
rs136045233	9_46079266	1047	-4.378e-06	3.40601e-06	0.0003	0.0033	0.402	9.21124e-12	-0.0134703	0.0876579	0.154	0.23
rs136647265	9_46882578	1047	-4.369e-06	8.76624e-06	0.0003	0.0038	0.156	5.02611e-12	-0.0134441	0.0931049	0.144	0.234
rs137355042	9_46074845	1047	-4.74e-06	5.18973e-06	0.0003	0.0032	0.212	7.51688e-12	-0.0145836	0.105713	0.138	0.206
rs135762820	9_46607994	1047	-4.972e-06	3.23696e-06	0.0003	0.0074	0.098	4.38757e-12	-0.0142048	0.107655	0.132	0.062
rs110334101	9_46788796	1047	2.468e-06	1.64279e-06	0.0003	0.0035	0.181	1.80428e-12	0.00897394	0.0784361	0.114	0.087
rs135675541	9_46178992	1047	-2.831e-06	4.66648e-06	0.0003	0.003	0.269	3.15405e-12	-0.00808718	0.0717388	0.113	0.202
rs134327374	9_46303125	1047	3.134e-06	4.0806e-06	0.0003	0.0033	0.345	4.43537e-12	0.00964201	0.0881408	0.109	0.216
rs109940590	9_46056390	1047	-1.942e-06	2.22848e-06	0.0003	0.0031	0.148	9.49413e-13	-0.00647357	0.0674047	0.096	0.092
rs109700485	9_46840636	1047	-2.957e-06	4.58199e-06	0.0003	0.003	0.36	4.02884e-12	-0.0107516	0.121034	0.089	0.272
rs137524978	9_46099760	1047	1.226e-06	3.17851e-06	0.0003	0.0028	0.259	5.76721e-13	0.00490266	0.0999326	0.049	0.194
rs136786241	9_46033450	1047	1.445e-06	1.119e-05	0.0003	0.0032	0.207	6.85945e-13	0.00525386	0.150213	0.035	0.373
rs132703935	9_46952579	1047	-8.571e-07	2.70292e-06	0.0003	0.0032	0.453	3.6415e-13	-0.00342856	0.103036	0.033	0.244
rs110263328	9_46067821	1047	-4.396e-07	2.53424e-06	0.0003	0.0031	0.106	3.66862e-14	-0.00159841	0.0574353	0.028	0.081
rs133443754	9_46741328	1047	2.656e-07	1.98157e-06	0.0003	0.0036	0.277	2.82756e-14	0.000965943	0.0557169	0.017	0.126
rs137203431	9_46963209	1047	2.82e-07	2.3108e-06	0.0003	0.0034	0.44	3.92021e-14	0.000867745	0.072677	0.012	0.164
rs109636083	9_46686698	1047	4.866e-08	3.96214e-06	0.0003	0.0038	0.098	4.2029e-16	0.000162197	0.0662898	0.002	0.098
rs137047861	9_46101371	1047	-1.541e-05	4.29342e-06	0.0002	0.0029	0.289	9.75668e-11	-0.0616253	0.0853458	0.722	0.259
rs136645180	9_46147515	1047	-7.648e-06	1.78279e-06	0.0002	0.0031	0.311	2.50593e-11	-0.0509839	0.0782861	0.651	0.213
rs110121505	9_46820447	1047	1.436e-05	3.01744e-06	0.0002	0.0032	0.187	6.25745e-11	0.0717976	0.114897	0.625	0.174
rs135968425	9_46660854	1047	-9.065e-06	4.38558e-06	0.0002	0.0037	0.192	2.54684e-11	-0.0453262	0.0740372	0.612	0.237
rs135804146	9_46144823	1047	-1.447e-05	2.24031e-06	0.0002	0.0031	0.246	7.77149e-11	-0.0643183	0.109984	0.585	0.152
rs136795343	9_46209765	1047	1.242e-05	2.28421e-06	0.0002	0.0032	0.409	7.45468e-11	0.0620813	0.107644	0.577	0.243
rs109532115	9_46825797	1047	3.446e-06	1.57105e-06	0.0002	0.0032	0.259	4.55765e-12	0.0229704	0.0399112	0.576	0.167
rs109633126	9_46846485	1047	-9.241e-06	1.95042e-06	0.0002	0.0033	0.123	1.84625e-11	-0.0528033	0.0942506	0.56	0.115
rs134340627	9_46420110	1047	1.132e-05	3.75378e-06	0.0002	0.0042	0.098	2.27435e-11	0.0452773	0.080927	0.559	0.119
rs133500602	9_46128149	1047	-1.16e-05	2.72795e-06	0.0002	0.0036	0.269	5.29551e-11	-0.0662745	0.119125	0.556	0.237
rs136941142	9_46837864	1047	-1.25e-05	2.74229e-06	0.0002	0.0031	0.362	7.22241e-11	-0.0500122	0.0926322	0.54	0.197
rs132775829	9_46380685	1047	1.176e-05	1.90307e-06	0.0002	0.0039	0.096	2.40686e-11	0.0522463	0.107243	0.487	0.074
rs136647612	9_46289787	1047	6.662e-06	1.01157e-06	0.0002	0.0033	0.332	1.96741e-11	0.0444134	0.0954319	0.465	0.138
rs136478249	9_46356308	1047	1.195e-05	2.45783e-06	0.0002	0.0038	0.052	1.40318e-11	0.0682866	0.147377	0.463	0.051
rs132903240	9_46019528	1047	7.79e-06	2.19501e-06	0.0002	0.0031	0.254	2.29914e-11	0.0389508	0.0848029	0.459	0.164
rs137522399	9_46000672	1047	6.119e-06	1.47457e-06	0.0002	0.0033	0.396	1.79186e-11	0.0305964	0.0699826	0.437	0.163
rs134312215	9_46157857	1047	-4.474e-06	1.42831e-06	0.0002	0.0031	0.381	9.43959e-12	-0.0255654	0.0599216	0.427	0.167
rs110658464	9_46093153	1047	8.347e-06	1.9909e-06	0.0002	0.003	0.127	1.54432e-11	0.0476969	0.111976	0.426	0.103
rs109229882	9_46871767	1047	1.305e-05	1.84771e-06	0.0002	0.0036	0.168	4.77008e-11	0.0580021	0.140425	0.413	0.109
rs109469860	9_46920683	1047	7.148e-06	2.85222e-06	0.0002	0.0027	0.446	2.52436e-11	0.0357393	0.0894222	0.4	0.279
rs110787504	9_46100498	1047	-9.819e-06	1.60583e-06	0.0002	0.0028	0.43	4.72672e-11	-0.0392778	0.0981142	0.4	0.144
rs133465117	9_46104057	1047	-9.595e-06	3.33985e-06	0.0002	0.0031	0.308	3.92651e-11	-0.0383802	0.1055	0.364	0.232
rs134814132	9_46107258	1047	-4.587e-06	2.69344e-06	0.0002	0.0031	0.231	7.46515e-12	-0.0305793	0.0848671	0.36	0.224
rs135794474	9_46226254	1047	5.48e-06	1.95853e-06	0.0002	0.0032	0.389	1.42699e-11	0.0365333	0.103206	0.354	0.26
rs134881698	9_46922066	1047	-5.607e-06	4.20572e-06	0.0002	0.0027	0.28	1.26692e-11	-0.0280338	0.100981	0.278	0.334
rs137355916	9_46763760	1047	8.194e-06	3.08548e-06	0.0002	0.0034	0.295	2.79446e-11	0.0327752	0.12471	0.263	0.203
rs110701132	9_46819552	1047	-2.379e-06	1.53373e-06	0.0002	0.0032	0.094	9.62307e-13	-0.0118969	0.0473022	0.252	0.051
rs136426547	9_46068628	1047	2.618e-06	1.9058e-06	0.0002	0.0032	0.417	3.33399e-12	0.0149628	0.060392	0.248	0.234
rs132901870	9_46993133	1047	-5.277e-06	1.83231e-06	0.0002	0.0036	0.194	8.71736e-12	-0.0234516	0.0996969	0.235	0.118
rs135571282	9_46711323	1047	2.887e-06	2.00046e-06	0.0002	0.0036	0.295	3.46992e-12	0.016499	0.0736359	0.224	0.207
rs136140896	9_46242556	1047	4.547e-06	2.27014e-06	0.0002	0.0029	0.409	9.99687e-12	0.0202081	0.0941956	0.215	0.221
rs136939278	9_46145632	1047	5.386e-06	8.56574e-06	0.0002	0.0033	0.319	1.25979e-11	0.0269315	0.128182	0.21	0.482
rs135320298	9_46140714	1047	5.477e-06	1.94948e-06	0.0002	0.0035	0.317	1.29806e-11	0.0243424	0.120454	0.202	0.164
rs109289381	9_46832880	1047	-2.154e-06	9.50107e-07	0.0002	0.0031	0.355	2.1246e-12	-0.0123087	0.0635828	0.194	0.111
rs132682318	9_46280494	1047	-4.693e-06	1.65539e-06	0.0002	0.0029	0.081	3.27192e-12	-0.0208556	0.109231	0.191	0.056
rs134742986	9_46657932	1047	-1.95e-06	1.53947e-06	0.0002	0.004	0.172	1.08332e-12	-0.00975063	0.0531918	0.183	0.088
rs137563558	9_46924841	1047	-4.731e-06	2.97814e-06	0.0002	0.0027	0.231	7.94197e-12	-0.027035	0.156303	0.173	0.251
rs137161285	9_46024332	1047	2.226e-06	2.16784e-06	0.0002	0.0031	0.207	1.62831e-12	0.00989356	0.0945943	0.105	0.135
rs109403427	9_46848938	1047	-1.023e-06	1.91444e-06	0.0002	0.0033	0.107	1.99421e-13	-0.00511323	0.0974239	0.052	0.076
rs137052587	9_46918750	1047	5.904e-07	6.26796e-06	0.0002	0.003	0.438	1.7162e-13	0.00337399	0.0917007	0.037	0.497
rs135235673	9_46084458	1047	6.044e-07	2.86085e-06	0.0002	0.0031	0.35	1.66167e-13	0.00268632	0.130571	0.021	0.238
rs110814852	9_46796343	1047	-3.13e-06	1.28535e-06	0.0001	0.0035	0.163	2.66874e-12	-0.0312975	0.0502285	0.623	0.142
rs29013742	9_46634969	1047	3.981e-06	1.48987e-06	0.0001	0.006	0.215	5.35052e-12	0.0265411	0.0540202	0.491	0.147
chr_pos = chromosome and position (in Mb) in Bos taurs ARS-UCD1.2 reference genome;
Window = number of the SNP window related to the 2,502 windows found in GenSel analysis;
Effect = posterior mean of the allelic substitution effects;
EfectVar = posterior mean of the variance effects for the locus;
ModelFreq = reflects the proportion of post-burn in realizations that included that particular SNP in the model;
WindowFreq = indicates the proportion of models that included some locus in the window;
GeneFreq = frequency of the B allele (fitted allele, rather than the minor allele frequency);
GenVar = is the marginal contribution of this locus to genetic variance, computed from the allelic frequency and the posterior mean of the substitution effect;
EffectDelta1 = posterior mean effect for only those chains that included the effect in the model (Effect/ModelFreq);
SDDelta1 = standard deviation of the posterior distribution of effects for only those chains that included the effect in the model;
t-like = ratio of the absolute value of EffectDelta1/SDDelta1;
shrink = is the extent of shrinkage in the solution due to treating the effect as random in the mixed models relative to fitting in using least squares.

## Sheet: QTL4_chr5_104Mb
Supplementary Table 7. Individual SNP effects for each relevant QTL associated with the backfat thickness (BFT) in a Nellore cattle population.
SNP rs ID	chr_pos	Window	Effect	EffectVar	ModelFreq	WindowFreq	GeneFreq	GenVar	EffectDelta1	SDDelta1	t-like	shrink
rs133442273	5_104486351	641	0.002071	0.000625258	0.0035	0.0072	0.225	1.49737e-06	0.583328	0.688515	0.847	0.735
rs43452779	5_104480630	641	0.0001298	2.09969e-05	0.0007	0.0071	0.329	7.44451e-09	0.185498	0.285499	0.65	0.396
rs135873108	5_104666588	641	-8.433e-05	1.0079e-05	0.0006	0.0042	0.456	3.52847e-09	-0.146667	0.228377	0.642	0.301
rs135453196	5_104124734	641	-4.511e-05	6.89099e-06	0.0006	0.0042	0.244	7.49802e-10	-0.0784553	0.147395	0.532	0.188
rs135025211	5_104138760	641	-2.459e-05	6.9541e-06	0.0006	0.0033	0.244	2.22866e-10	-0.0447172	0.133947	0.334	0.196
rs137470801	5_104761005	641	5.279e-06	4.53597e-06	0.0006	0.0033	0.28	1.1245e-11	0.00959861	0.0732098	0.131	0.148
rs134615946	5_104456665	641	5.068e-05	7.17235e-06	0.0005	0.0031	0.503	1.28441e-09	0.112632	0.133684	0.843	0.317
rs135083310	5_104659832	641	0.000102	1.75346e-05	0.0005	0.0039	0.443	5.13355e-09	0.214719	0.297426	0.722	0.496
rs136071327	5_104030871	641	3.839e-05	7.7876e-06	0.0005	0.0037	0.206	4.81562e-10	0.0808181	0.132266	0.611	0.181
rs43443626	5_104949756	641	-3.074e-05	1.14504e-05	0.0005	0.0037	0.238	3.43029e-10	-0.0683057	0.113496	0.602	0.33
rs42780776	5_104586535	641	-3.475e-05	8.22206e-06	0.0005	0.0034	0.49	6.03445e-10	-0.0731531	0.122957	0.595	0.345
rs133803912	5_104653433	641	-4.634e-05	1.15002e-05	0.0005	0.0042	0.453	1.06458e-09	-0.088276	0.148439	0.595	0.362
rs43454091	5_104425652	641	-3.899e-05	5.42965e-06	0.0005	0.0034	0.459	7.54981e-10	-0.0820892	0.139768	0.587	0.248
rs43444161	5_104944974	641	-3.602e-05	6.00675e-06	0.0005	0.0037	0.249	4.84855e-10	-0.0720399	0.127411	0.565	0.197
rs136637971	5_104106781	641	-2.811e-05	8.31451e-06	0.0005	0.004	0.148	1.98895e-10	-0.0562184	0.104062	0.54	0.157
rs1117720777	5_104035628	641	2.321e-05	4.6781e-06	0.0005	0.0036	0.11	1.0558e-10	0.0488666	0.0932846	0.524	0.082
rs134100862	5_104769199	641	-2.994e-05	4.75002e-06	0.0005	0.0033	0.389	4.26077e-10	-0.0630407	0.120295	0.524	0.202
rs132878058	5_104341150	641	2.593e-05	5.13179e-06	0.0005	0.0036	0.435	3.30556e-10	0.0545981	0.127825	0.427	0.236
rs109962967	5_104492291	641	-2.483e-05	8.40002e-06	0.0005	0.007	0.313	2.65464e-10	-0.0496694	0.118456	0.419	0.269
rs134920719	5_104601816	641	2.964e-05	6.73716e-06	0.0005	0.0037	0.36	4.04828e-10	0.0538877	0.129559	0.416	0.253
rs43451522	5_104304711	641	-2.743e-05	6.48016e-06	0.0005	0.0035	0.259	2.88806e-10	-0.0548558	0.155562	0.353	0.21
rs714323049	5_104253693	641	1.625e-05	4.83585e-06	0.0005	0.0038	0.193	8.22102e-11	0.0361191	0.114215	0.316	0.125
rs43452778	5_104479307	641	-1.491e-05	5.03373e-06	0.0005	0.0071	0.321	9.69047e-11	-0.0298135	0.0971265	0.307	0.197
rs210733821	5_104300920	641	-2.246e-05	9.96212e-06	0.0005	0.0033	0.267	1.97653e-10	-0.0449237	0.149873	0.3	0.283
rs109923861	5_104351145	641	6.826e-06	5.50602e-06	0.0005	0.0035	0.158	1.24004e-11	0.0136525	0.089323	0.153	0.126
rs110898397	5_104904056	641	-2.615e-06	4.4568e-06	0.0005	0.0031	0.194	2.14049e-12	-0.0058104	0.0981554	0.059	0.119
rs136326523	5_104128815	641	-6.213e-05	8.09791e-06	0.0004	0.0036	0.234	1.38581e-09	-0.155332	0.198778	0.781	0.254
rs134861133	5_104421461	641	3.818e-05	4.93041e-06	0.0004	0.0032	0.383	6.89221e-10	0.101812	0.131411	0.775	0.259
rs110865186	5_104002715	641	-4.291e-05	4.86352e-06	0.0004	0.0037	0.306	7.81559e-10	-0.100961	0.132618	0.761	0.199
rs208448334	5_104293561	641	-4.081e-05	5.22039e-06	0.0004	0.003	0.359	7.66452e-10	-0.108818	0.14693	0.741	0.256
rs136491283	5_104657340	641	-4.716e-05	5.84355e-06	0.0004	0.0039	0.308	9.48425e-10	-0.125751	0.178105	0.706	0.251
rs135091826	5_104253743	641	-3.65e-05	7.00518e-06	0.0004	0.0036	0.168	3.73098e-10	-0.0912462	0.137743	0.662	0.207
rs42655972	5_104713142	641	-6.601e-05	1.13576e-05	0.0004	0.0034	0.495	2.17861e-09	-0.155324	0.235569	0.659	0.409
rs109880405	5_104286880	641	4.62e-05	1.00418e-05	0.0004	0.003	0.363	9.86664e-10	0.123195	0.187289	0.658	0.378
rs133946000	5_104757986	641	2.409e-05	4.91621e-06	0.0004	0.0034	0.466	2.8887e-10	0.0642425	0.101954	0.63	0.266
rs134733387	5_104273291	641	-1.916e-05	3.62034e-06	0.0004	0.0031	0.674	1.61272e-10	-0.0547494	0.0877003	0.624	0.221
rs133860457	5_104321655	641	4.54e-05	6.97807e-06	0.0004	0.003	0.516	1.02971e-09	0.100895	0.162801	0.62	0.304
rs137131376	5_104196672	641	4.036e-05	7.40467e-06	0.0004	0.003	0.332	7.22034e-10	0.0896859	0.146883	0.611	0.277
rs133695722	5_104671035	641	-3.055e-05	6.34756e-06	0.0004	0.0041	0.456	4.63091e-10	-0.0763835	0.124963	0.611	0.289
rs43454096	5_104425156	641	-3.495e-05	7.69641e-06	0.0004	0.0033	0.448	6.04192e-10	-0.0931998	0.162705	0.573	0.36
rs109869611	5_104049926	641	-2.27e-05	5.02019e-06	0.0004	0.0029	0.241	1.88409e-10	-0.0605225	0.105849	0.572	0.195
rs41611238	5_104552276	641	-1.914e-05	4.15934e-06	0.0004	0.0033	0.106	6.95748e-11	-0.045041	0.0803081	0.561	0.073
rs109870958	5_104003814	641	-1.957e-05	4.79736e-06	0.0004	0.0036	0.352	1.74704e-10	-0.048913	0.0956765	0.511	0.219
rs137755453	5_104970461	641	-2.744e-05	7.14691e-06	0.0004	0.0032	0.19	2.31859e-10	-0.0685933	0.138678	0.495	0.214
rs134530585	5_104261034	641	2.86e-05	7.25665e-06	0.0004	0.0033	0.402	3.9321e-10	0.0762748	0.16228	0.47	0.316
rs110248145	5_104830927	641	-1.833e-05	4.47325e-06	0.0004	0.0032	0.28	1.35456e-10	-0.0458329	0.0981555	0.467	0.193
rs109448969	5_104194010	641	1.774e-05	4.01653e-06	0.0004	0.003	0.332	1.3949e-10	0.0506828	0.108706	0.466	0.208
rs110932739	5_104343915	641	-1.264e-05	5.27238e-06	0.0004	0.0038	0.13	3.60552e-11	-0.0337187	0.0730033	0.462	0.138
rs43448695	5_104016151	641	-1.417e-05	3.02048e-06	0.0004	0.0036	0.303	8.48094e-11	-0.0377828	0.08186	0.462	0.154
rs719377296	5_104223159	641	1.552e-05	3.64615e-06	0.0004	0.0032	0.191	7.44362e-11	0.0413917	0.093491	0.443	0.12
rs109677573	5_104273417	641	1.232e-05	3.31142e-06	0.0004	0.0028	0.732	5.95338e-11	0.0352105	0.0803368	0.438	0.173
rs43452775	5_104476933	641	-1.948e-05	4.13156e-06	0.0004	0.007	0.124	8.26516e-11	-0.055661	0.134595	0.414	0.1
rs449909089	5_104232103	641	-1.12e-05	4.75621e-06	0.0004	0.0034	0.16	3.3697e-11	-0.029869	0.075116	0.398	0.141
novel_variant (5:104359091)	5_104359091	641	1.204e-05	5.36952e-06	0.0004	0.0034	0.072	1.92979e-11	0.0283188	0.0805589	0.352	0.09
novel_variant (5:104036275)	5_104036275	641	1.585e-05	5.99386e-06	0.0004	0.0034	0.052	2.46876e-11	0.0396274	0.11598	0.342	0.065
rs136771571	5_104270448	641	-1.8e-05	5.39718e-06	0.0004	0.0029	0.246	1.20166e-10	-0.047987	0.142231	0.337	0.207
rs43454082	5_104427536	641	-1.649e-05	3.4699e-06	0.0004	0.0032	0.267	1.06448e-10	-0.0439844	0.142243	0.309	0.179
rs41904231	5_104240342	641	-1.178e-05	2.29071e-06	0.0004	0.0035	0.117	2.85696e-11	-0.0314058	0.105444	0.298	0.064
rs722433527	5_104251719	641	-8.801e-06	2.90467e-06	0.0004	0.0036	0.194	2.42508e-11	-0.0234689	0.0794757	0.295	0.103
rs137473014	5_104335439	641	-1.146e-05	7.2524e-06	0.0004	0.0035	0.262	5.07248e-11	-0.0286444	0.0976592	0.293	0.242
rs109326650	5_104900077	641	-1.036e-05	5.00398e-06	0.0004	0.003	0.195	3.37563e-11	-0.0243823	0.0854461	0.285	0.141
rs137523434	5_104256374	641	-1.274e-05	4.19757e-06	0.0004	0.0035	0.153	4.20197e-11	-0.0339678	0.120634	0.282	0.13
rs134461306	5_104746005	641	9.303e-06	6.09928e-06	0.0004	0.003	0.35	3.93688e-11	0.0232587	0.0890699	0.261	0.281
rs132975743	5_104820515	641	-1.352e-05	5.41849e-06	0.0004	0.003	0.212	6.1184e-11	-0.0338055	0.13319	0.254	0.187
rs133849141	5_104376241	641	7.804e-06	5.5655e-06	0.0004	0.003	0.13	1.37336e-11	0.0208103	0.0829786	0.251	0.128
rs42655986	5_104715594	641	-7.654e-06	3.29781e-06	0.0004	0.0033	0.085	9.16108e-12	-0.0218692	0.0872397	0.251	0.057
rs715908710	5_104231758	641	8.256e-06	3.83658e-06	0.0004	0.0033	0.162	1.84753e-11	0.0235886	0.0991398	0.238	0.126
rs522387369	5_104300468	641	-9.425e-06	5.14405e-06	0.0004	0.0033	0.365	4.11911e-11	-0.0221765	0.0935164	0.237	0.233
rs110978177	5_104262880	641	-8.416e-06	4.03455e-06	0.0004	0.003	0.254	2.68319e-11	-0.0224418	0.109426	0.205	0.166
rs211254145	5_104345591	641	6.031e-06	4.83002e-06	0.0004	0.0038	0.728	1.43971e-11	0.0160827	0.0974438	0.165	0.233
rs382108169	5_104298628	641	5.518e-06	3.72312e-06	0.0004	0.0029	0.093	5.14904e-12	0.0157645	0.102082	0.154	0.084
rs133837505	5_104334170	641	-6.35e-06	4.32993e-06	0.0004	0.0036	0.275	1.60669e-11	-0.0181442	0.120573	0.15	0.2
rs133491498	5_104224481	641	-3.966e-06	3.4793e-06	0.0004	0.0033	0.184	4.72184e-12	-0.00991479	0.0731783	0.135	0.126
rs458516546	5_104036428	641	-5.664e-06	4.29154e-06	0.0004	0.0033	0.637	1.48334e-11	-0.0161842	0.124418	0.13	0.216
rs136610874	5_104208871	641	-6.548e-06	3.80561e-06	0.0004	0.0033	0.181	1.27293e-11	-0.0154061	0.118737	0.13	0.121
rs110170651	5_104241365	641	-4.433e-06	3.73728e-06	0.0004	0.0036	0.155	5.15869e-12	-0.0110815	0.088827	0.125	0.117
rs110126953	5_104085745	641	2.786e-06	4.74527e-06	0.0004	0.0034	0.155	2.0377e-12	0.00619078	0.105493	0.059	0.113
rs43448715	5_104110186	641	-1.738e-06	5.26043e-06	0.0004	0.004	0.181	8.96497e-13	-0.00463364	0.0827427	0.056	0.153
rs525191303	5_104322044	641	-6.834e-07	1.60877e-05	0.0004	0.003	0.438	2.29934e-13	-0.0018225	0.0650874	0.028	0.547
rs526967167	5_104345459	641	1.071e-06	4.15869e-06	0.0004	0.004	0.435	5.64354e-13	0.00252102	0.0934667	0.027	0.208
rs43452824	5_104439398	641	-7.774e-07	5.84908e-06	0.0004	0.0033	0.171	1.7133e-13	-0.00222112	0.124033	0.018	0.191
rs134125428	5_104108990	641	-4.556e-07	4.54193e-06	0.0004	0.004	0.194	6.49923e-14	-0.00113902	0.0947215	0.012	0.142
rs43451514	5_104347020	641	-2.93e-07	6.5394e-06	0.0004	0.0036	0.075	1.19274e-14	-0.000781232	0.129326	0.006	0.096
rs211329539	5_104333407	641	-1.286e-07	3.82926e-06	0.0004	0.0031	0.736	6.43272e-15	-0.000321551	0.0712438	0.005	0.163
rs133644381	5_104599189	641	1.157e-07	4.28076e-06	0.0004	0.0034	0.114	2.70407e-15	0.000272241	0.100291	0.003	0.087
rs41654512	5_104406152	641	-1.354e-07	4.61012e-06	0.0004	0.0031	0.135	4.27408e-15	-0.0003385	0.13821	0.002	0.103
rs136789203	5_104698599	641	-1.863e-05	3.54332e-06	0.0003	0.0039	0.135	8.09531e-11	-0.0677612	0.0869095	0.78	0.122
rs110635733	5_104243258	641	-4.002e-05	9.52671e-06	0.0003	0.0037	0.137	3.79486e-10	-0.114352	0.156566	0.73	0.224
rs109827036	5_104274169	641	-2.741e-05	4.75837e-06	0.0003	0.003	0.251	2.82773e-10	-0.0783229	0.110927	0.706	0.194
rs136398617	5_104066044	641	-1.532e-05	6.95017e-06	0.0003	0.0031	0.073	3.15998e-11	-0.0510826	0.0757549	0.674	0.109
rs41623552	5_104071401	641	-1.92e-05	4.62787e-06	0.0003	0.0031	0.329	1.6284e-10	-0.0640148	0.0963945	0.664	0.265
rs133642548	5_104816706	641	-3.047e-05	4.3325e-06	0.0003	0.0029	0.108	1.79291e-10	-0.0937505	0.143117	0.655	0.099
rs209527771	5_104293567	641	-1.928e-05	2.87578e-06	0.0003	0.0031	0.359	1.71145e-10	-0.0642763	0.0989797	0.649	0.193
rs133278333	5_104840939	641	-2.253e-05	5.32417e-06	0.0003	0.0029	0.326	2.23198e-10	-0.0693205	0.10807	0.641	0.286
rs42655320	5_104662477	641	-1.605e-05	3.04867e-06	0.0003	0.004	0.111	5.10236e-11	-0.0535126	0.0851006	0.629	0.09
rs42655994	5_104718754	641	-3.95e-05	1.08899e-05	0.0003	0.0032	0.404	7.5161e-10	-0.121551	0.195558	0.622	0.447
rs135687462	5_104286243	641	-2.41e-05	7.19736e-06	0.0003	0.0028	0.269	2.28604e-10	-0.0803252	0.131767	0.61	0.307
rs137807059	5_104466003	641	-1.753e-05	3.34336e-06	0.0003	0.0032	0.181	9.12222e-11	-0.0584263	0.0965889	0.605	0.132
rs43444211	5_104907554	641	-1.793e-05	3.51003e-06	0.0003	0.0033	0.497	1.60803e-10	-0.0551803	0.0940735	0.587	0.217
rs43443570	5_104964385	641	1.828e-05	4.30385e-06	0.0003	0.0033	0.383	1.58062e-10	0.0664866	0.115967	0.573	0.266
rs109754703	5_104712189	641	-2.306e-05	3.67896e-06	0.0003	0.0034	0.492	2.65795e-10	-0.0768634	0.134112	0.573	0.239
rs43443596	5_104957215	641	-2.408e-05	3.93245e-06	0.0003	0.0037	0.472	2.89071e-10	-0.0802791	0.140616	0.571	0.286
rs43444149	5_104946768	641	3.46e-05	1.00728e-05	0.0003	0.0036	0.097	2.09526e-10	0.115338	0.207405	0.556	0.218
rs43443581	5_104955010	641	-2.029e-05	5.44056e-06	0.0003	0.0036	0.474	2.05237e-10	-0.057964	0.106197	0.546	0.324
rs43089204	5_104077049	641	-2.141e-05	4.57628e-06	0.0003	0.0033	0.08	6.77102e-11	-0.0778523	0.143662	0.542	0.091
rs109990291	5_104305816	641	1.76e-05	3.10189e-06	0.0003	0.0033	0.363	1.43178e-10	0.058662	0.11111	0.528	0.225
rs208861858	5_104307287	641	-1.474e-05	2.78657e-06	0.0003	0.0033	0.117	4.47667e-11	-0.0536085	0.101741	0.527	0.097
rs110160517	5_104808264	641	-1.571e-05	3.75773e-06	0.0003	0.003	0.231	8.76115e-11	-0.0628549	0.119436	0.526	0.201
rs517186559	5_104298054	641	2.823e-05	6.7811e-06	0.0003	0.0029	0.075	1.10779e-10	0.102668	0.199191	0.515	0.125
rs43443560	5_104962417	641	-7.93e-06	3.23679e-06	0.0003	0.0033	0.269	2.4754e-11	-0.028835	0.058975	0.489	0.188
rs43443539	5_104990551	641	-1.949e-05	3.12223e-06	0.0003	0.0032	0.195	1.19461e-10	-0.0779757	0.160816	0.485	0.183
rs136509809	5_104802489	641	2.032e-05	3.66972e-06	0.0003	0.0029	0.109	8.00954e-11	0.06253	0.129656	0.482	0.084
rs109135113	5_104487246	641	-1.031e-05	4.7574e-06	0.0003	0.007	0.199	3.39577e-11	-0.0374959	0.0795333	0.471	0.209
rs136141513	5_104378316	641	-1.43e-05	2.82411e-06	0.0003	0.0032	0.245	7.56398e-11	-0.0520091	0.110995	0.469	0.17
rs42780759	5_104572445	641	-9.467e-06	4.06443e-06	0.0003	0.0034	0.189	2.74894e-11	-0.0344262	0.0758569	0.454	0.177
rs42655311	5_104646054	641	-1.578e-05	4.09204e-06	0.0003	0.0042	0.181	7.39427e-11	-0.0485561	0.107498	0.452	0.15
rs134922993	5_104396896	641	-1.479e-05	6.77547e-06	0.0003	0.0033	0.295	9.09944e-11	-0.0454945	0.101714	0.447	0.318
novel_variant (5:104267211)	5_104267211	641	1.044e-05	7.139e-06	0.0003	0.003	0.062	1.27092e-11	0.0347977	0.0787393	0.442	0.091
rs470489475	5_104123813	641	8.57e-06	4.31742e-06	0.0003	0.0039	0.719	2.96984e-11	0.028566	0.0651925	0.438	0.216
rs110307839	5_104913589	641	-2.251e-05	3.08025e-06	0.0003	0.0038	0.254	1.91955e-10	-0.0750311	0.171688	0.437	0.175
rs523547224	5_104275093	641	-1.13e-05	3.1427e-06	0.0003	0.0028	0.324	5.59262e-11	-0.0410934	0.0943899	0.435	0.216
rs43443604	5_104958398	641	-1.19e-05	4.34638e-06	0.0003	0.0033	0.456	7.02967e-11	-0.0396783	0.0947481	0.419	0.305
rs135235548	5_104537136	641	-1.534e-05	3.58871e-06	0.0003	0.0031	0.168	6.59249e-11	-0.0438349	0.104823	0.418	0.115
rs109294247	5_104744598	641	-9.327e-06	2.41625e-06	0.0003	0.0029	0.35	3.95642e-11	-0.0373061	0.089586	0.416	0.2
rs132826200	5_104102615	641	1.589e-05	5.39963e-06	0.0003	0.0036	0.448	1.24919e-10	0.0488979	0.118246	0.414	0.335
rs136745752	5_104131332	641	-9.785e-06	2.27646e-06	0.0003	0.0034	0.396	4.58138e-11	-0.0301067	0.0726768	0.414	0.14
rs133075908	5_104525811	641	7.291e-06	3.28339e-06	0.0003	0.003	0.259	2.04052e-11	0.026511	0.0641862	0.413	0.193
rs521730538	5_104036702	641	-8.682e-06	2.10939e-06	0.0003	0.0032	0.627	3.52556e-11	-0.0315693	0.0767661	0.411	0.158
rs43443616	5_104950702	641	1.517e-05	4.3433e-06	0.0003	0.0036	0.332	1.0201e-10	0.0505659	0.123337	0.41	0.274
rs109798041	5_104576526	641	-7.753e-06	3.81414e-06	0.0003	0.0036	0.189	1.84357e-11	-0.0238553	0.0593864	0.402	0.148
rs133775696	5_104469587	641	-7.342e-06	2.9424e-06	0.0003	0.0035	0.186	1.63252e-11	-0.0225919	0.059291	0.381	0.138
rs210602605	5_104286644	641	1.527e-05	4.33749e-06	0.0003	0.0029	0.096	4.04208e-11	0.0610831	0.16192	0.377	0.125
rs42655302	5_104635633	641	-1.277e-05	2.7011e-06	0.0003	0.0039	0.111	3.22912e-11	-0.0510849	0.135869	0.376	0.091
rs109560066	5_104242163	641	-9.595e-06	3.334e-06	0.0003	0.0036	0.275	3.66796e-11	-0.0319839	0.086415	0.37	0.199
rs110607631	5_104829071	641	-9.688e-06	4.75996e-06	0.0003	0.0032	0.301	3.94619e-11	-0.0298104	0.0824846	0.361	0.253
rs209396518	5_104291607	641	-7.118e-06	2.16095e-06	0.0003	0.003	0.369	2.36084e-11	-0.0258852	0.077714	0.333	0.165
rs136376975	5_104218016	641	-8.799e-06	3.31204e-06	0.0003	0.0033	0.181	2.29891e-11	-0.0270743	0.081568	0.332	0.134
rs43103246	5_104034397	641	-1.051e-05	4.22037e-06	0.0003	0.0036	0.303	4.6657e-11	-0.03503	0.105513	0.332	0.237
novel_variant (5:104322488)	5_104322488	641	1.184e-05	3.1951e-06	0.0003	0.0031	0.122	3.00068e-11	0.0394831	0.119689	0.33	0.091
rs42655940	5_104702991	641	7.032e-06	1.80426e-06	0.0003	0.0038	0.13	1.11511e-11	0.0234399	0.0709548	0.33	0.061
rs43452820	5_104438657	641	9.776e-06	2.40528e-06	0.0003	0.0033	0.171	2.70944e-11	0.0300802	0.0920035	0.327	0.101
rs109139379	5_104742940	641	-6.956e-06	3.64188e-06	0.0003	0.0029	0.122	1.03472e-11	-0.0252931	0.0790245	0.32	0.118
rs209921364	5_104300437	641	-1.13e-05	3.00889e-06	0.0003	0.0031	0.256	4.86697e-11	-0.0410781	0.130209	0.315	0.181
rs133108891	5_104925505	641	-8.904e-06	3.90312e-06	0.0003	0.0038	0.101	1.44013e-11	-0.0273964	0.0875399	0.313	0.102
rs132981696	5_104604619	641	4.819e-06	2.91021e-06	0.0003	0.0037	0.111	4.59849e-12	0.0192779	0.0617497	0.312	0.096
rs717402408	5_104232104	641	7.516e-06	4.89498e-06	0.0003	0.0032	0.16	1.51721e-11	0.0250529	0.0832769	0.301	0.171
rs134130221	5_104285415	641	-6.52e-06	2.61867e-06	0.0003	0.0027	0.276	1.6994e-11	-0.023708	0.0786365	0.301	0.162
rs135549516	5_104490317	641	7.155e-06	4.79184e-06	0.0003	0.0068	0.391	2.43823e-11	0.0260168	0.0925595	0.281	0.313
rs134851376	5_104463580	641	9.693e-06	3.92269e-06	0.0003	0.0031	0.181	2.78968e-11	0.0298245	0.109321	0.273	0.14
rs133649614	5_104392307	641	1.034e-05	3.82902e-06	0.0003	0.0032	0.168	2.99495e-11	0.0344696	0.126661	0.272	0.155
rs42655935	5_104706386	641	-8.44e-06	4.58489e-06	0.0003	0.0038	0.114	1.43872e-11	-0.0241131	0.093419	0.258	0.103
rs43167114	5_104056370	641	6.427e-06	2.21972e-06	0.0003	0.0027	0.337	1.84545e-11	0.0214245	0.0863494	0.248	0.151
rs135875223	5_104721386	641	-4.809e-06	2.42582e-06	0.0003	0.0031	0.08	3.41652e-12	-0.0192366	0.0777829	0.247	0.055
rs134610249	5_104500912	641	-6.361e-06	4.04964e-06	0.0003	0.0067	0.199	1.29238e-11	-0.0212041	0.0859827	0.247	0.173
rs136897006	5_104381155	641	-7.638e-06	6.63739e-06	0.0003	0.0032	0.37	2.72116e-11	-0.0254599	0.103591	0.246	0.369
rs135701339	5_104340143	641	-5.86e-06	2.77271e-06	0.0003	0.0036	0.254	1.30085e-11	-0.0180299	0.074426	0.242	0.135
rs137073426	5_104411767	641	-7.548e-06	3.27614e-06	0.0003	0.0031	0.174	1.63434e-11	-0.0251588	0.103756	0.242	0.123
rs137070960	5_104447956	641	4.608e-06	5.92026e-06	0.0003	0.0031	0.145	5.2669e-12	0.0153595	0.0657934	0.233	0.164
rs518511997	5_104233494	641	7.539e-06	3.75828e-06	0.0003	0.0033	0.2	1.82053e-11	0.0274145	0.122552	0.224	0.16
rs109022781	5_104302532	641	-6.218e-06	2.84891e-06	0.0003	0.0033	0.268	1.51747e-11	-0.0248721	0.112815	0.22	0.186
rs211451587	5_104232236	641	6.967e-06	3.33832e-06	0.0003	0.0031	0.163	1.32568e-11	0.023222	0.107528	0.216	0.125
rs110790578	5_104735388	641	4.535e-06	3.18487e-06	0.0003	0.0031	0.109	3.98781e-12	0.0164893	0.0762125	0.216	0.086
rs136635638	5_104866761	641	-5.209e-06	3.03165e-06	0.0003	0.0031	0.345	1.2257e-11	-0.0173643	0.0814818	0.213	0.208
rs133490775	5_104234738	641	-6.873e-06	3.31349e-06	0.0003	0.0034	0.189	1.44885e-11	-0.024993	0.120395	0.208	0.164
rs42780734	5_104549107	641	5.848e-06	5.38313e-06	0.0003	0.0034	0.163	9.34221e-12	0.023393	0.114326	0.205	0.2
rs521877401	5_104322503	641	-4.213e-06	5.62025e-06	0.0003	0.0031	0.443	8.75731e-12	-0.0153182	0.0746726	0.205	0.368
rs134611409	5_104917741	641	-1.043e-05	6.1761e-06	0.0003	0.0036	0.456	5.39537e-11	-0.0347613	0.176431	0.197	0.365
rs109859177	5_104860426	641	7.624e-06	3.5259e-06	0.0003	0.003	0.197	1.83839e-11	0.0234596	0.136251	0.172	0.137
rs433786381	5_104293471	641	3.516e-06	2.4679e-06	0.0003	0.003	0.067	1.54728e-12	0.0127839	0.0749645	0.171	0.045
rs43454086	5_104426731	641	-4.321e-06	2.50667e-06	0.0003	0.0032	0.153	4.8347e-12	-0.0157117	0.0936398	0.168	0.107
rs523533893	5_104035395	641	-6.579e-06	4.08243e-06	0.0003	0.0035	0.187	1.31339e-11	-0.020242	0.120977	0.167	0.142
rs207892953	5_104326340	641	-3.788e-06	3.32087e-06	0.0003	0.0031	0.663	6.41013e-12	-0.0137747	0.0872532	0.158	0.228
rs109172784	5_104115020	641	-4.312e-06	2.12388e-06	0.0003	0.004	0.184	5.58186e-12	-0.0143733	0.0910216	0.158	0.088
rs134553590	5_104306581	641	-4.572e-06	3.00615e-06	0.0003	0.0032	0.276	8.3579e-12	-0.018289	0.116249	0.157	0.186
rs110240197	5_104176605	641	-3.432e-06	3.84444e-06	0.0003	0.0032	0.142	2.87797e-12	-0.0137271	0.0910069	0.151	0.145
rs208384569	5_104266440	641	-3.918e-06	3.46799e-06	0.0003	0.003	0.74	5.90429e-12	-0.012055	0.0811357	0.149	0.178
rs109211467	5_104752559	641	4.736e-06	2.93345e-06	0.0003	0.0033	0.088	3.6031e-12	0.0157862	0.107845	0.146	0.06
rs136095593	5_104831981	641	-3.96e-06	3.30808e-06	0.0003	0.0032	0.132	3.59574e-12	-0.0121836	0.086125	0.141	0.092
rs41654518	5_104375697	641	4.386e-06	6.82707e-06	0.0003	0.0033	0.142	4.70191e-12	0.0175458	0.142947	0.123	0.221
rs135704186	5_104104343	641	-4.219e-06	4.23227e-06	0.0003	0.0038	0.166	4.92468e-12	-0.0140644	0.116693	0.121	0.166
rs133433819	5_104798989	641	-5.203e-06	4.07934e-06	0.0003	0.0031	0.109	5.25057e-12	-0.0148663	0.125627	0.118	0.086
rs136246325	5_104058009	641	-4.591e-06	3.51749e-06	0.0003	0.0027	0.236	7.59581e-12	-0.0166953	0.15698	0.106	0.183
rs109811047	5_104714924	641	-1.683e-06	2.20122e-06	0.0003	0.0033	0.114	5.72142e-13	-0.00561	0.0560862	0.1	0.067
rs43451512	5_104349649	641	2.174e-06	2.0998e-06	0.0003	0.0036	0.06	5.33787e-13	0.00724531	0.073496	0.099	0.036
rs133857033	5_104505564	641	2.05e-06	3.67194e-06	0.0003	0.0064	0.199	1.34189e-12	0.00745374	0.0757445	0.098	0.172
rs134985139	5_104819733	641	2.342e-06	3.15445e-06	0.0003	0.003	0.212	1.83575e-12	0.00851733	0.0909223	0.094	0.164
rs133363922	5_104313497	641	-2.529e-06	4.05646e-06	0.0003	0.0035	0.326	2.80923e-12	-0.00778174	0.0837236	0.093	0.231
rs110517134	5_104545529	641	-2.947e-06	3.53487e-06	0.0003	0.0032	0.155	2.27965e-12	-0.00841888	0.0920014	0.092	0.109
rs42780739	5_104553226	641	-1.659e-06	5.18322e-06	0.0003	0.0034	0.155	7.22331e-13	-0.00510355	0.0559347	0.091	0.156
rs522128516	5_104297483	641	-2.122e-06	2.6014e-06	0.0003	0.0028	0.262	1.73959e-12	-0.00771578	0.0878939	0.088	0.165
rs137366396	5_104522851	641	-1.654e-06	3.16715e-06	0.0003	0.0031	0.161	7.37659e-13	-0.00508919	0.0587955	0.087	0.108
rs521736919	5_104273387	641	1.952e-06	4.20148e-06	0.0003	0.003	0.368	1.77283e-12	0.00709959	0.0949009	0.075	0.306
rs137541787	5_104564259	641	-2.353e-06	1.99627e-06	0.0003	0.0034	0.199	1.76832e-12	-0.0072401	0.0993193	0.073	0.097
rs521855148	5_104345410	641	-2.792e-06	3.74585e-06	0.0003	0.0037	0.435	3.83153e-12	-0.0101518	0.139856	0.073	0.263
rs41654511	5_104407312	641	2.493e-06	6.104e-06	0.0003	0.003	0.174	1.78304e-12	0.00767072	0.105877	0.072	0.187
rs208638599	5_104300427	641	1.684e-06	3.94476e-06	0.0003	0.0032	0.259	1.08918e-12	0.0067375	0.132622	0.051	0.238
rs136924283	5_104327469	641	-1.319e-06	4.72639e-06	0.0003	0.0031	0.181	5.16243e-13	-0.00439526	0.0867552	0.051	0.203
rs522795567	5_104345608	641	1.878e-06	9.79666e-06	0.0003	0.0038	0.411	1.70839e-12	0.00536673	0.120832	0.044	0.446
rs42655965	5_104708888	641	-1.089e-06	2.3117e-06	0.0003	0.0036	0.104	2.20228e-13	-0.00362926	0.0828278	0.044	0.059
rs108990321	5_104745244	641	-1.397e-06	4.19131e-06	0.0003	0.003	0.162	5.30374e-13	-0.00465677	0.148927	0.031	0.158
rs134255698	5_104404424	641	-1.149e-06	9.60706e-06	0.0003	0.0032	0.135	3.07987e-13	-0.00328394	0.117596	0.028	0.201
rs523327304	5_104232086	641	3.829e-07	2.09977e-06	0.0003	0.0032	0.167	4.0761e-14	0.00127636	0.0567078	0.023	0.089
rs43452781	5_104471341	641	6.197e-07	3.00833e-06	0.0003	0.0072	0.057	4.12816e-14	0.0020657	0.139223	0.015	0.042
rs134916455	5_104279878	641	4.348e-08	2.76146e-06	0.0003	0.0028	0.285	7.70277e-16	0.000158093	0.124298	0.001	0.181
rs110734699	5_104067878	641	-1.151e-05	1.18172e-06	0.0002	0.003	0.256	5.05506e-11	-0.0767512	0.0807203	0.951	0.139
rs109907031	5_104272497	641	-8.032e-06	1.33037e-06	0.0002	0.0029	0.246	2.39389e-11	-0.0535457	0.0664875	0.805	0.142
rs135867399	5_104908719	641	2.787e-05	2.96046e-06	0.0002	0.0035	0.44	3.82718e-10	0.139325	0.177894	0.783	0.271
rs718757679	5_104314209	641	1.044e-05	1.19786e-06	0.0002	0.0031	0.331	4.8226e-11	0.0695767	0.091171	0.763	0.174
rs1116069006	5_104303730	641	-1.53e-05	2.68353e-06	0.0002	0.0034	0.096	4.05618e-11	-0.0764869	0.100754	0.759	0.098
rs110550371	5_104170770	641	-1.063e-05	1.22245e-06	0.0002	0.0031	0.262	4.36502e-11	-0.0472389	0.0646974	0.73	0.097
rs134115391	5_104559749	641	4.248e-05	4.62363e-06	0.0002	0.0032	0.249	6.74254e-10	0.169906	0.23517	0.722	0.28
rs109011464	5_104065135	641	-2.162e-05	2.20342e-06	0.0002	0.003	0.319	2.02903e-10	-0.108083	0.155434	0.695	0.204
rs135496421	5_104758954	641	-1.093e-05	2.80658e-06	0.0002	0.0033	0.111	2.36328e-11	-0.0485586	0.0705475	0.688	0.093
rs137348070	5_104237677	641	-1.322e-05	1.87709e-06	0.0002	0.0034	0.225	6.10064e-11	-0.0755312	0.109973	0.687	0.154
rs136971434	5_104090955	641	3.244e-05	6.4912e-06	0.0002	0.0036	0.256	4.01254e-10	0.129743	0.19234	0.675	0.339
rs385096897	5_104297372	641	1.934e-05	4.23886e-06	0.0002	0.0029	0.352	1.70766e-10	0.0967172	0.143786	0.673	0.354
rs136502898	5_104324986	641	-1.427e-05	1.92243e-06	0.0002	0.0032	0.337	9.10193e-11	-0.081566	0.12932	0.631	0.196
rs110563989	5_104766365	641	-7.088e-06	9.6066e-07	0.0002	0.0033	0.122	1.07436e-11	-0.0354379	0.0594971	0.596	0.047
rs209843026	5_104309695	641	-2.779e-05	4.01212e-06	0.0002	0.0034	0.184	2.31849e-10	-0.111161	0.187093	0.594	0.201
rs134402362	5_104303915	641	-2.12e-05	3.23371e-06	0.0002	0.0034	0.236	1.62017e-10	-0.0848166	0.144763	0.586	0.211
rs132804184	5_104409688	641	-1.104e-05	1.28648e-06	0.0002	0.003	0.194	3.81602e-11	-0.0630854	0.108313	0.582	0.106
rs207908082	5_104297924	641	-2.061e-05	3.61954e-06	0.0002	0.003	0.355	1.94488e-10	-0.091596	0.158618	0.577	0.286
rs43103238	5_104038316	641	-2.087e-05	2.45088e-06	0.0002	0.003	0.302	1.83585e-10	-0.104331	0.181245	0.576	0.214
rs134490787	5_104212377	641	-1.4e-05	1.36135e-06	0.0002	0.0032	0.21	6.49948e-11	-0.0799983	0.143424	0.558	0.107
rs137371750	5_104005869	641	1.309e-05	2.2873e-06	0.0002	0.0035	0.246	6.36155e-11	0.065466	0.117461	0.557	0.161
rs136819894	5_104804535	641	-1.85e-05	1.17565e-05	0.0002	0.0029	0.122	7.31612e-11	-0.0924771	0.166222	0.556	0.339
rs43443605	5_104959060	641	-5.956e-06	1.69741e-06	0.0002	0.0033	0.187	1.0767e-11	-0.0264731	0.0482769	0.548	0.109
rs43442761	5_104414866	641	-9.38e-06	3.04443e-06	0.0002	0.0033	0.42	4.28596e-11	-0.0469013	0.0870919	0.539	0.294
rs521675531	5_104283293	641	1.975e-05	5.37413e-06	0.0002	0.0028	0.336	1.74047e-10	0.0987488	0.1834	0.538	0.402
rs136325101	5_104356571	641	-5.215e-06	1.5015e-06	0.0002	0.0035	0.42	1.32495e-11	-0.0298025	0.0556587	0.535	0.197
rs136230461	5_104278411	641	-1.002e-05	2.16028e-06	0.0002	0.0028	0.264	3.90617e-11	-0.0445458	0.0848515	0.525	0.163
rs135053623	5_104229968	641	-1.346e-05	1.93208e-06	0.0002	0.0032	0.211	6.03811e-11	-0.0897549	0.17397	0.516	0.187
rs110983219	5_104786116	641	-8.052e-06	2.19017e-06	0.0002	0.0031	0.122	1.38672e-11	-0.0357879	0.070808	0.505	0.084
rs110978001	5_104836880	641	-7.036e-06	1.89391e-06	0.0002	0.0031	0.306	2.10145e-11	-0.0281439	0.0600977	0.468	0.149
rs109998636	5_104268155	641	-1.09e-05	1.56792e-06	0.0002	0.003	0.249	4.43633e-11	-0.0435823	0.0936818	0.465	0.106
rs137520064	5_104674686	641	1.021e-05	2.73651e-06	0.0002	0.0039	0.425	5.09723e-11	0.0408509	0.0890966	0.459	0.213
rs109603174	5_104749695	641	-1.189e-05	1.63311e-06	0.0002	0.0029	0.226	4.94044e-11	-0.059426	0.129835	0.458	0.116
rs132823243	5_104336743	641	-1.059e-05	2.67749e-06	0.0002	0.0035	0.26	4.31736e-11	-0.0470558	0.103041	0.457	0.176
rs136689010	5_104333549	641	-6.943e-06	2.3283e-06	0.0002	0.0034	0.256	1.83847e-11	-0.0347146	0.0762937	0.455	0.175
rs109149836	5_104330326	641	-9.994e-06	2.13166e-06	0.0002	0.0031	0.378	4.6978e-11	-0.0399758	0.0880175	0.454	0.184
rs133661614	5_104169400	641	-6.146e-06	1.12604e-06	0.0002	0.0031	0.275	1.50501e-11	-0.0351214	0.0793825	0.442	0.12
rs137542103	5_104232269	641	-1.128e-05	3.58727e-06	0.0002	0.0034	0.168	3.56505e-11	-0.045129	0.105453	0.428	0.165
rs135431554	5_104434544	641	-1.013e-05	2.37072e-06	0.0002	0.0034	0.172	2.92363e-11	-0.045026	0.11146	0.404	0.126
rs208727164	5_104261528	641	6.42e-06	3.17081e-06	0.0002	0.0032	0.31	1.76378e-11	0.032102	0.0809778	0.396	0.285
rs136947388	5_104279113	641	-1.291e-05	3.03498e-06	0.0002	0.0027	0.293	6.90571e-11	-0.0573949	0.144777	0.396	0.239
rs109624735	5_104741274	641	-4.279e-06	9.08511e-06	0.0002	0.0029	0.124	3.98676e-12	-0.0213931	0.0586131	0.365	0.3
rs43167110	5_104055417	641	1.05e-05	2.36461e-06	0.0002	0.0027	0.127	2.44332e-11	0.0524951	0.146991	0.357	0.092
rs109682083	5_104829912	641	-9.308e-06	1.85536e-06	0.0002	0.0031	0.28	3.49158e-11	-0.0620522	0.178899	0.347	0.208
rs211498947	5_104300446	641	4.742e-06	1.87163e-06	0.0002	0.0031	0.269	8.85356e-12	0.0270989	0.0800994	0.338	0.186
rs42655296	5_104625104	641	4.686e-06	1.9009e-06	0.0002	0.004	0.106	4.16941e-12	0.0312404	0.0923899	0.338	0.095
rs134621729	5_104273537	641	-7.596e-06	5.61588e-06	0.0002	0.0028	0.246	2.14122e-11	-0.0337608	0.100889	0.335	0.305
novel_variant (5:104359350)	5_104359350	641	8.856e-06	3.24936e-06	0.0002	0.0033	0.063	9.21797e-12	0.039361	0.1178	0.334	0.074
rs135494029	5_104188025	641	6.512e-06	2.41526e-06	0.0002	0.0028	0.137	1.00476e-11	0.0260497	0.0780476	0.334	0.095
rs210682360	5_104344862	641	-3.533e-06	1.66815e-06	0.0002	0.0038	0.575	6.10054e-12	-0.0201892	0.0611261	0.33	0.205
rs41654504	5_104413345	641	4.922e-06	1.46461e-06	0.0002	0.0033	0.156	6.39635e-12	0.0218774	0.0666668	0.328	0.081
rs134122309	5_104803876	641	-1.037e-05	3.93958e-06	0.0002	0.003	0.124	2.34066e-11	-0.0691148	0.211166	0.327	0.185
rs108939406	5_104798016	641	-8.662e-06	3.7596e-06	0.0002	0.0031	0.127	1.66305e-11	-0.0384972	0.122949	0.313	0.133
rs110901367	5_104452654	641	-4.715e-06	1.91382e-06	0.0002	0.0031	0.142	5.43344e-12	-0.0209572	0.067204	0.312	0.084
rs516561776	5_104324800	641	5.553e-06	1.95645e-06	0.0002	0.0032	0.443	1.52202e-11	0.0277674	0.0892084	0.311	0.218
rs43103242	5_104036128	641	-6.202e-06	1.97987e-06	0.0002	0.0036	0.31	1.64585e-11	-0.0354402	0.117204	0.302	0.192
rs132819766	5_104542109	641	-7.414e-06	2.94115e-06	0.0002	0.003	0.166	1.52037e-11	-0.0296544	0.100324	0.296	0.128
rs137345315	5_104275740	641	-5.616e-06	1.70887e-06	0.0002	0.0028	0.246	1.17055e-11	-0.0280821	0.0984434	0.285	0.138
rs110968027	5_104271726	641	-7.134e-06	3.84378e-06	0.0002	0.003	0.241	1.86159e-11	-0.0317071	0.118259	0.268	0.229
rs133904544	5_104729234	641	5.091e-06	2.08024e-06	0.0002	0.003	0.122	5.54217e-12	0.0226246	0.0863511	0.262	0.085
rs109843240	5_104198682	641	3.897e-06	1.52954e-06	0.0002	0.0032	0.15	3.87784e-12	0.0222678	0.0877419	0.254	0.109
rs383958981	5_104128774	641	-6.835e-06	3.12779e-06	0.0002	0.0038	0.166	1.29214e-11	-0.0303758	0.119759	0.254	0.145
rs133103874	5_104266812	641	3.813e-06	1.54428e-06	0.0002	0.003	0.247	5.41496e-12	0.0190662	0.079068	0.241	0.122
rs110839858	5_104258663	641	-6.614e-06	5.20762e-06	0.0002	0.0035	0.256	1.66853e-11	-0.0330712	0.138276	0.239	0.328
rs43444631	5_104903266	641	2.999e-06	1.44753e-06	0.0002	0.0031	0.459	4.46626e-12	0.0149953	0.0641534	0.234	0.156
rs137812885	5_104281797	641	7.041e-06	2.91397e-06	0.0002	0.0028	0.281	2.00498e-11	0.035207	0.153556	0.229	0.234
rs517990015	5_104036542	641	-6.257e-06	2.90519e-06	0.0002	0.0032	0.187	1.18819e-11	-0.0250291	0.113188	0.221	0.133
rs137253782	5_104753446	641	3.497e-06	3.93614e-06	0.0002	0.0032	0.282	4.95736e-12	0.015544	0.0734183	0.212	0.253
rs42780774	5_104585723	641	-3.583e-06	2.85681e-06	0.0002	0.0035	0.363	5.93529e-12	-0.0179156	0.0884421	0.203	0.26
rs110641650	5_104566514	641	3.576e-06	2.20686e-06	0.0002	0.0033	0.184	3.83961e-12	0.0158946	0.0895561	0.177	0.123
rs109448478	5_104254234	641	-2.795e-06	3.43202e-06	0.0002	0.0036	0.148	1.96589e-12	-0.0139729	0.0806734	0.173	0.172
rs135480144	5_104979296	641	-1.828e-06	1.19902e-06	0.0002	0.0032	0.176	9.70048e-13	-0.0104463	0.0612079	0.171	0.099
rs136510998	5_104008712	641	1.756e-06	2.47324e-06	0.0002	0.0037	0.487	1.54036e-12	0.0117052	0.0713533	0.164	0.306
rs42780792	5_104591319	641	2.582e-06	2.11735e-06	0.0002	0.0033	0.104	1.23815e-12	0.0114738	0.0734247	0.156	0.078
rs109359438	5_104300394	641	-2.351e-06	2.18465e-06	0.0002	0.0031	0.179	1.62347e-12	-0.013437	0.0872695	0.154	0.148
rs136685471	5_104759620	641	-2.879e-06	2.95234e-06	0.0002	0.0032	0.21	2.74906e-12	-0.0164526	0.134439	0.122	0.208
rs43452783	5_104470581	641	-1.238e-06	1.78802e-06	0.0002	0.0039	0.181	4.55023e-13	-0.00707389	0.0683879	0.103	0.123
rs135958135	5_104813519	641	1.479e-06	1.2688e-06	0.0002	0.0029	0.244	8.05417e-13	0.00985679	0.107437	0.092	0.129
rs43454056	5_104441539	641	-1.38e-06	2.20316e-06	0.0002	0.0032	0.153	4.93088e-13	-0.0061327	0.0673884	0.091	0.106
rs136652964	5_104221464	641	1.058e-06	1.72776e-06	0.0002	0.0033	0.306	4.75459e-13	0.00604759	0.0702286	0.086	0.188
rs132936329	5_104175610	641	-1.133e-06	1.91979e-06	0.0002	0.003	0.334	5.70878e-13	-0.00503385	0.0734266	0.069	0.164
rs523423962	5_104266320	641	1.529e-06	2.6006e-06	0.0002	0.0032	0.298	9.77797e-13	0.00679487	0.104069	0.065	0.224
rs136687416	5_104403904	641	1.901e-06	7.07805e-06	0.0002	0.0034	0.466	1.7996e-12	0.008451	0.142772	0.059	0.48
rs133454836	5_104133925	641	2.01e-06	5.37634e-06	0.0002	0.0033	0.21	1.33974e-12	0.00893323	0.17108	0.052	0.248
rs110436012	5_104876751	641	-4.467e-07	8.5429e-07	0.0002	0.0031	0.303	8.42845e-14	-0.00297773	0.0599758	0.05	0.117
rs137830509	5_104273301	641	5.949e-07	2.05023e-06	0.0002	0.003	0.71	1.45876e-13	0.00297465	0.074722	0.04	0.198
rs136913196	5_104858327	641	3.716e-07	1.52131e-06	0.0002	0.003	0.35	6.28117e-14	0.00212349	0.0760656	0.028	0.174
rs110736289	5_104478003	641	-4.474e-07	1.68305e-06	0.0002	0.007	0.145	4.96529e-14	-0.00198843	0.0860571	0.023	0.088
rs132833254	5_104725697	641	6.69e-07	2.06198e-06	0.0002	0.0031	0.132	1.02629e-13	0.00297316	0.132691	0.022	0.081
rs110459117	5_104418631	641	-1.239e-07	1.51399e-06	0.0002	0.0033	0.135	3.57849e-15	-0.000825954	0.07983	0.01	0.093
rs133948263	5_104516842	641	-1.318e-05	1.86925e-06	0.0001	0.0031	0.37	8.10337e-11	-0.105444	0.135838	0.776	0.28
rs137521037	5_104291952	641	-6.206e-06	1.96642e-06	0.0001	0.003	0.174	1.10482e-11	-0.0496449	0.113425	0.438	0.169
rs43451497	5_104369482	641	-9.543e-06	2.5493e-06	0.0001	0.0032	0.259	3.49645e-11	-0.0763472	0.192052	0.398	0.279
rs43103241	5_104037163	641	-4.057e-06	1.87051e-06	0.0001	0.003	0.319	7.14863e-12	-0.0270497	0.0772955	0.35	0.228
rs133090849	5_104886320	641	-6.283e-06	2.1511e-06	0.0001	0.003	0.306	1.67576e-11	-0.041887	0.130056	0.322	0.245
rs136500279	5_104515296	641	-1.89e-06	1.39115e-06	0.0001	0.0031	0.288	1.46348e-12	-0.0151191	0.0594815	0.254	0.172
rs136956733	5_104147783	641	1.207e-06	6.28776e-07	0.0001	0.003	0.15	3.7224e-13	0.0120735	0.0720863	0.167	0.078
rs43454038	5_104440289	641	-7.243e-08	1.38351e-06	0.0001	0.0032	0.171	1.48711e-15	-0.000724264	0.0356439	0.02	0.166
chr_pos = chromosome and position (in Mb) in Bos taurs ARS-UCD1.2 reference genome;
Window = number of the SNP window related to the 2,502 windows found in GenSel analysis;
Effect = posterior mean of the allelic substitution effects;
EfectVar = posterior mean of the variance effects for the locus;
ModelFreq = reflects the proportion of post-burn in realizations that included that particular SNP in the model;
WindowFreq = indicates the proportion of models that included some locus in the window;
GeneFreq = frequency of the B allele (fitted allele, rather than the minor allele frequency);
GenVar = is the marginal contribution of this locus to genetic variance, computed from the allelic frequency and the posterior mean of the substitution effect;
EffectDelta1 = posterior mean effect for only those chains that included the effect in the model (Effect/ModelFreq);
SDDelta1 = standard deviation of the posterior distribution of effects for only those chains that included the effect in the model;
t-like = ratio of the absolute value of EffectDelta1/SDDelta1;
shrink = is the extent of shrinkage in the solution due to treating the effect as random in the mixed models relative to fitting in using least squares.

## Sheet: QTL5_chr17_18Mb
Supplementary Table 7. Individual SNP effects for each relevant QTL associated with the backfat thickness (BFT) in a Nellore cattle population.
SNP rs ID	chr_pos	Window	Effect	EffectVar	ModelFreq	WindowFreq	GeneFreq	GenVar	EffectDelta1	SDDelta1	t-like	shrink
rs436667337	17_18210816	1758	0.001256	0.00029884	0.0022	0.0069	0.182	4.70671e-07	0.577587	0.717514	0.805	0.595
rs716839619	17_18210870	1758	0.001116	0.000302776	0.002	0.0068	0.182	3.71578e-07	0.544489	0.673949	0.808	0.611
rs722978071	17_18208997	1758	0.0008678	0.000198866	0.0017	0.0059	0.193	2.34346e-07	0.525934	0.650744	0.808	0.573
rs447895165	17_18208494	1758	0.0007275	0.000177201	0.0016	0.0059	0.185	1.59572e-07	0.454677	0.613644	0.741	0.546
rs716431135	17_18212395	1758	0.0006116	0.000127607	0.0012	0.0043	0.188	1.13984e-07	0.489245	0.610179	0.802	0.538
rs450048694	17_18398699	1758	6.59e-05	9.27699e-06	0.0006	0.0038	0.628	2.02807e-09	0.114611	0.156794	0.731	0.293
rs521371051	17_18025143	1758	-7.9e-05	1.23125e-05	0.0006	0.0041	0.509	3.11923e-09	-0.137385	0.196209	0.7	0.336
rs134893835	17_18398913	1758	7.589e-05	1.46377e-05	0.0006	0.0038	0.605	2.75301e-09	0.137986	0.198494	0.695	0.411
rs109201511	17_18025542	1758	-4.04e-05	7.39012e-06	0.0006	0.0036	0.519	8.14923e-10	-0.0734563	0.108169	0.679	0.245
rs714325726	17_18398974	1758	3.667e-05	7.82781e-06	0.0006	0.0041	0.135	3.14041e-10	0.0637779	0.123214	0.518	0.117
rs437884398	17_18401213	1758	2.3e-05	6.44542e-06	0.0006	0.0038	0.644	2.42718e-10	0.0368009	0.0963427	0.382	0.195
rs483056725	17_18393030	1758	5.107e-05	6.40629e-06	0.0005	0.0037	0.637	1.20658e-09	0.107521	0.13386	0.803	0.24
rs451432555	17_18395172	1758	3.707e-05	8.40472e-06	0.0005	0.0036	0.629	6.41591e-10	0.0823817	0.118731	0.694	0.316
rs136065072	17_18392955	1758	7.714e-05	1.25267e-05	0.0005	0.0033	0.648	2.7151e-09	0.162407	0.246809	0.658	0.396
rs109802063	17_18025184	1758	-6.042e-05	1.20727e-05	0.0005	0.0042	0.517	1.82333e-09	-0.115087	0.174861	0.658	0.354
rs718947078	17_18583266	1758	-2.692e-05	4.79933e-06	0.0005	0.0032	0.369	3.37317e-10	-0.0598116	0.0936329	0.639	0.21
rs520373847	17_18199172	1758	6.164e-05	7.89557e-06	0.0005	0.0034	0.283	1.54315e-09	0.129762	0.20668	0.628	0.227
rs477236893	17_18024683	1758	-4.975e-05	6.96496e-06	0.0005	0.0039	0.644	1.13534e-09	-0.110545	0.177155	0.624	0.247
rs133614860	17_18395198	1758	3.296e-05	4.97186e-06	0.0005	0.0037	0.622	5.10778e-10	0.0732406	0.124043	0.59	0.216
rs137267042	17_18219758	1758	-3.665e-05	6.1726e-06	0.0005	0.0045	0.324	5.88335e-10	-0.0771641	0.131757	0.586	0.217
rs443005278	17_18401910	1758	4.796e-05	9.9677e-06	0.0005	0.0038	0.636	1.0648e-09	0.0913446	0.159191	0.574	0.322
rs1116513586	17_18025168	1758	3.317e-05	7.04726e-06	0.0005	0.0039	0.198	3.49401e-10	0.060315	0.10939	0.551	0.142
rs135009870	17_18992676	1758	4.501e-05	8.70101e-06	0.0005	0.004	0.137	4.79865e-10	0.0900122	0.177403	0.507	0.162
rs448071588	17_18024996	1758	3.195e-05	6.33701e-06	0.0005	0.0039	0.33	4.51378e-10	0.0608533	0.120379	0.506	0.191
rs456111005	17_18396224	1758	3.211e-05	5.59513e-06	0.0005	0.0032	0.633	4.78905e-10	0.0713619	0.141986	0.503	0.242
rs481326991	17_18024962	1758	-5.313e-05	1.28443e-05	0.0005	0.0036	0.514	1.41016e-09	-0.106255	0.225014	0.472	0.377
rs714599043	17_18399687	1758	3.434e-05	7.95972e-06	0.0005	0.004	0.138	2.79822e-10	0.0722963	0.155755	0.464	0.139
rs109062170	17_18027462	1758	2.11e-05	5.90049e-06	0.0005	0.0037	0.28	1.79417e-10	0.0401893	0.100876	0.398	0.209
rs798916429	17_18395195	1758	1.812e-05	4.59024e-06	0.0005	0.0038	0.244	1.2103e-10	0.0402619	0.103778	0.388	0.146
rs723093218	17_18305382	1758	8.662e-06	4.08965e-06	0.0005	0.0033	0.226	2.62173e-11	0.0192478	0.0819216	0.235	0.13
rs136034621	17_18911911	1758	7.299e-06	4.6433e-06	0.0005	0.0033	0.406	2.5699e-11	0.0139024	0.0657951	0.211	0.187
novel_variant (17:18396761)	17_18396761	1758	1.263e-05	1.20768e-05	0.0005	0.0032	0.061	1.81731e-11	0.0280706	0.142982	0.196	0.096
rs434123952	17_18247825	1758	-6.554e-06	5.33625e-06	0.0005	0.0034	0.06	4.83351e-12	-0.0145643	0.094661	0.154	0.049
rs110620399	17_18933297	1758	-5.899e-06	3.89239e-06	0.0005	0.0034	0.168	9.74723e-12	-0.0124197	0.0868327	0.143	0.116
rs133008625	17_18869079	1758	3.765e-06	3.69082e-06	0.0005	0.0033	0.237	5.12641e-12	0.00836591	0.118783	0.07	0.142
rs456077062	17_18401332	1758	5.774e-05	6.9083e-06	0.0004	0.004	0.641	1.53431e-09	0.16496	0.19637	0.84	0.314
rs526116158	17_18024625	1758	2.583e-05	3.95281e-06	0.0004	0.0036	0.094	1.13943e-10	0.068873	0.084229	0.818	0.075
rs132970451	17_18997485	1758	3.701e-05	4.65087e-06	0.0004	0.0039	0.407	6.61185e-10	0.0870918	0.112186	0.776	0.217
rs460592097	17_18397338	1758	6.721e-05	9.84897e-06	0.0004	0.0031	0.616	2.13685e-09	0.15814	0.205794	0.768	0.366
rs518293390	17_18396665	1758	5.375e-05	9.47233e-06	0.0004	0.0033	0.633	1.34186e-09	0.12646	0.165764	0.763	0.346
rs110232664	17_18275158	1758	-4.923e-05	1.10992e-05	0.0004	0.0034	0.255	9.21204e-10	-0.12307	0.16897	0.728	0.334
rs109338083	17_18025554	1758	-3.531e-05	4.58292e-06	0.0004	0.0037	0.519	6.22361e-10	-0.0882665	0.126431	0.698	0.217
rs1114720122	17_18026392	1758	6.285e-05	9.36628e-06	0.0004	0.0037	0.203	1.27855e-09	0.16759	0.246617	0.68	0.237
rs209718407	17_18395063	1758	5.542e-05	7.1326e-06	0.0004	0.0039	0.638	1.41831e-09	0.123164	0.185969	0.662	0.276
rs109662417	17_18023758	1758	-3.401e-05	7.55331e-06	0.0004	0.0034	0.35	5.25981e-10	-0.0755685	0.115172	0.656	0.267
novel_variant (17:18266455)	17_18266455	1758	3.163e-05	5.84398e-06	0.0004	0.0034	0.137	2.35938e-10	0.0790838	0.12159	0.65	0.113
rs109381462	17_18058180	1758	-2.676e-05	5.30918e-06	0.0004	0.003	0.352	3.26704e-10	-0.0713475	0.114089	0.625	0.235
rs525330522	17_18211478	1758	3.507e-05	7.25606e-06	0.0004	0.0069	0.304	5.20485e-10	0.077925	0.126056	0.618	0.251
rs519933050	17_18401254	1758	4.773e-05	6.38471e-06	0.0004	0.0039	0.636	1.05509e-09	0.13637	0.22446	0.608	0.301
rs717271936	17_18466122	1758	1.447e-05	2.61878e-06	0.0004	0.003	0.148	5.27516e-11	0.034037	0.0560242	0.608	0.07
rs471358002	17_18401455	1758	3.708e-05	6.01604e-06	0.0004	0.0037	0.641	6.32986e-10	0.0824092	0.137378	0.6	0.238
rs433798996	17_18400526	1758	3.432e-05	9.44486e-06	0.0004	0.0038	0.636	5.45582e-10	0.0980627	0.164898	0.595	0.387
novel_variant (17:18397326)	17_18397326	1758	2.427e-05	4.64273e-06	0.0004	0.0031	0.069	7.61165e-11	0.0647209	0.114706	0.564	0.056
rs109333263	17_18247865	1758	-4.065e-05	8.36294e-06	0.0004	0.0034	0.313	7.11134e-10	-0.108393	0.20212	0.536	0.321
rs518863262	17_18400777	1758	3.348e-05	5.64352e-06	0.0004	0.004	0.634	5.20274e-10	0.0787791	0.147608	0.534	0.237
rs134151623	17_18016212	1758	-2.611e-05	4.39717e-06	0.0004	0.0037	0.225	2.37974e-10	-0.0614261	0.116121	0.529	0.126
rs136969259	17_18574282	1758	2.585e-05	4.69508e-06	0.0004	0.0031	0.461	3.32127e-10	0.0738609	0.140632	0.525	0.286
rs722472306	17_18266195	1758	2.057e-05	5.48137e-06	0.0004	0.0033	0.295	1.75976e-10	0.0587632	0.112557	0.522	0.261
rs109739591	17_18026410	1758	-3.283e-05	6.52556e-06	0.0004	0.0037	0.752	4.01684e-10	-0.07725	0.151097	0.511	0.238
rs714851692	17_18410825	1758	2.408e-05	5.79891e-06	0.0004	0.0034	0.418	2.82122e-10	0.0602022	0.123652	0.487	0.321
rs109718593	17_18981343	1758	-2.663e-05	5.41084e-06	0.0004	0.0039	0.098	1.25855e-10	-0.0710059	0.148081	0.48	0.116
rs136194937	17_18877169	1758	2.379e-05	4.43175e-06	0.0004	0.0032	0.347	2.56548e-10	0.0634414	0.144907	0.438	0.226
rs526508647	17_18466110	1758	1.372e-05	3.36295e-06	0.0004	0.0031	0.169	5.29577e-11	0.039192	0.0908432	0.431	0.12
rs133690814	17_18404367	1758	-1.405e-05	4.02264e-06	0.0004	0.0035	0.272	7.81577e-11	-0.0330538	0.0785105	0.421	0.179
rs136820851	17_18643742	1758	-1.902e-05	4.77183e-06	0.0004	0.0031	0.267	1.41503e-10	-0.0475426	0.112926	0.421	0.194
rs135419430	17_18195514	1758	-1.45e-05	3.89894e-06	0.0004	0.0034	0.202	6.78071e-11	-0.0386684	0.0937994	0.412	0.134
rs109461711	17_18866433	1758	1.384e-05	3.87386e-06	0.0004	0.0033	0.306	8.1353e-11	0.0369164	0.0898289	0.411	0.202
rs1116015117	17_18266337	1758	1.92e-05	3.80322e-06	0.0004	0.0035	0.142	8.99051e-11	0.0479887	0.121196	0.396	0.081
rs136387286	17_18979254	1758	1.616e-05	3.51005e-06	0.0004	0.0039	0.212	8.74263e-11	0.0359201	0.0929161	0.387	0.124
rs137583921	17_18355991	1758	1.975e-05	6.50032e-06	0.0004	0.0028	0.124	8.49443e-11	0.0464699	0.126631	0.367	0.144
rs109776905	17_18828895	1758	-2.022e-05	7.29927e-06	0.0004	0.0033	0.223	1.41647e-10	-0.0539306	0.148034	0.364	0.257
novel_variant (17:18395310)	17_18395310	1758	-1.368e-05	3.66247e-06	0.0004	0.0034	0.094	3.19655e-11	-0.0364792	0.102277	0.357	0.062
rs717254728	17_18306031	1758	-1.323e-05	4.90248e-06	0.0004	0.0032	0.223	6.07125e-11	-0.031141	0.0881025	0.353	0.162
novel_variant (17:18209989)	17_18209989	1758	-7.433e-06	3.16905e-06	0.0004	0.0077	0.146	1.37866e-11	-0.0212373	0.0682964	0.311	0.081
rs109255904	17_18025455	1758	-1.155e-05	5.57857e-06	0.0004	0.0043	0.835	3.67208e-11	-0.0308014	0.110248	0.279	0.165
rs461511990	17_18398009	1758	1.539e-05	5.52021e-06	0.0004	0.0031	0.112	4.70089e-11	0.034208	0.125077	0.273	0.085
rs1114972949	17_18399713	1758	-1.281e-05	4.76685e-06	0.0004	0.0039	0.128	3.662e-11	-0.0284642	0.105471	0.27	0.097
rs111022713	17_18851235	1758	-7.571e-06	5.62287e-06	0.0004	0.0031	0.197	1.81292e-11	-0.0201903	0.0853349	0.237	0.206
rs110323259	17_18818415	1758	-8.732e-06	3.41972e-06	0.0004	0.0033	0.202	2.45861e-11	-0.020545	0.0894579	0.23	0.135
rs516958046	17_18265465	1758	-9.829e-06	7.17727e-06	0.0004	0.0033	0.185	2.91304e-11	-0.0280833	0.123982	0.227	0.198
rs109653965	17_18824568	1758	-1.015e-05	7.86913e-06	0.0004	0.0034	0.244	3.79288e-11	-0.0253654	0.112523	0.225	0.254
rs133688015	17_18821020	1758	6.701e-06	2.49619e-06	0.0004	0.0034	0.505	2.24504e-11	0.0178698	0.0807939	0.221	0.161
novel_variant (17:18392751)	17_18392751	1758	1.294e-05	8.55489e-06	0.0004	0.0035	0.061	1.90729e-11	0.0345086	0.157901	0.219	0.085
rs133899823	17_18817303	1758	-1.118e-05	6.3149e-06	0.0004	0.0033	0.26	4.8176e-11	-0.0298243	0.141286	0.211	0.254
rs468944846	17_18245793	1758	5.845e-06	2.90749e-06	0.0004	0.0046	0.441	1.68472e-11	0.0155864	0.0874384	0.178	0.157
rs133752011	17_18988999	1758	6.435e-06	3.73627e-06	0.0004	0.0038	0.407	1.99833e-11	0.0160871	0.0937724	0.172	0.199
rs721552312	17_18401185	1758	7.119e-06	4.57821e-06	0.0004	0.0039	0.19	1.56079e-11	0.0167499	0.100401	0.167	0.109
rs109029522	17_18063181	1758	-7.099e-06	1.02961e-05	0.0004	0.003	0.399	2.41712e-11	-0.0202838	0.126396	0.16	0.418
rs719171926	17_18185139	1758	3.882e-06	4.34763e-06	0.0004	0.0033	0.39	7.16789e-12	0.010352	0.0717095	0.144	0.213
rs137684059	17_18832745	1758	-5.733e-06	5.27604e-06	0.0004	0.0031	0.131	7.47607e-12	-0.0163813	0.123639	0.132	0.153
rs480562727	17_18245664	1758	-3.058e-06	3.63855e-06	0.0004	0.0047	0.061	1.06482e-12	-0.00815375	0.0664381	0.123	0.042
rs477589855	17_18025574	1758	-3.672e-06	3.2402e-06	0.0004	0.0036	0.071	1.77879e-12	-0.00979315	0.0964737	0.102	0.044
novel_variant (17:18267620)	17_18267620	1758	-3.654e-06	2.91386e-06	0.0004	0.0037	0.124	2.89232e-12	-0.00859798	0.0934948	0.092	0.056
rs450050462	17_18394065	1758	-4.892e-06	6.10688e-06	0.0004	0.0041	0.34	1.07328e-11	-0.0122288	0.137304	0.089	0.24
novel_variant (17:18453361)	17_18453361	1758	-4.128e-06	4.31182e-06	0.0004	0.0032	0.062	1.99508e-12	-0.0110083	0.13278	0.083	0.059
rs719937017	17_18401705	1758	-2.941e-06	6.39381e-06	0.0004	0.0037	0.127	1.92348e-12	-0.00784181	0.113993	0.069	0.171
rs134543009	17_18922664	1758	2.287e-06	5.42579e-06	0.0004	0.0034	0.163	1.42901e-12	0.00609939	0.0955399	0.064	0.173
rs109043920	17_18082636	1758	1.428e-06	2.73532e-06	0.0004	0.0029	0.277	8.17191e-13	0.0038081	0.0726506	0.052	0.128
rs110242270	17_18974977	1758	2.16e-06	1.52292e-05	0.0004	0.0036	0.179	1.36958e-12	0.00508187	0.100668	0.05	0.313
rs722407800	17_18400430	1758	-1.749e-06	4.31626e-06	0.0004	0.0036	0.112	6.1039e-13	-0.00466344	0.132466	0.035	0.082
rs109924534	17_18037681	1758	6.236e-07	5.62179e-06	0.0004	0.0036	0.106	7.38333e-14	0.0016629	0.0885202	0.019	0.119
rs467717239	17_18400943	1758	2.06e-05	3.12546e-06	0.0003	0.0039	0.465	2.11091e-10	0.0749028	0.0875835	0.855	0.212
rs454964019	17_18212321	1758	-1.94e-05	3.09373e-06	0.0003	0.0042	0.268	1.47644e-10	-0.0596967	0.0808211	0.739	0.14
rs109507501	17_18077417	1758	1.186e-05	3.02185e-06	0.0003	0.0031	0.181	4.17566e-11	0.0474354	0.0644296	0.736	0.136
rs134877819	17_18395400	1758	1.432e-05	3.0503e-06	0.0003	0.003	0.85	5.22826e-11	0.0520685	0.0708725	0.735	0.126
rs211599178	17_18400869	1758	2.769e-05	4.46304e-06	0.0003	0.0038	0.641	3.52999e-10	0.0923117	0.127267	0.725	0.257
novel_variant (17:18397612)	17_18397612	1758	2.202e-05	3.5823e-06	0.0003	0.0029	0.063	5.74379e-11	0.0734077	0.105114	0.698	0.057
rs134969952	17_18871974	1758	2.176e-05	4.04232e-06	0.0003	0.0033	0.299	1.98603e-10	0.0725206	0.105777	0.686	0.23
rs110184754	17_18096261	1758	-1.84e-05	4.2263e-06	0.0003	0.003	0.308	1.4446e-10	-0.0566283	0.0852423	0.664	0.223
rs432084340	17_18401534	1758	3.028e-05	5.67828e-06	0.0003	0.0039	0.338	4.10258e-10	0.0865195	0.130441	0.663	0.157
rs109607760	17_18239823	1758	-9.389e-06	2.41084e-06	0.0003	0.0045	0.251	3.317e-11	-0.0341411	0.0523627	0.652	0.141
rs433888738	17_18395361	1758	3.59e-05	3.9656e-06	0.0003	0.003	0.641	5.93083e-10	0.143585	0.222523	0.645	0.274
rs517040100	17_18401393	1758	-2.421e-05	4.80639e-06	0.0003	0.0035	0.219	2.00306e-10	-0.0691775	0.108249	0.639	0.18
rs1114680380	17_18055833	1758	4.263e-05	6.28229e-06	0.0003	0.0033	0.224	6.31402e-10	0.142094	0.223081	0.637	0.216
rs453648140	17_18401654	1758	1.211e-05	2.52269e-06	0.0003	0.0038	0.131	3.33778e-11	0.0440531	0.0712379	0.618	0.086
rs133260695	17_18922068	1758	-2.476e-05	5.53419e-06	0.0003	0.0034	0.167	1.70475e-10	-0.0825429	0.134254	0.615	0.21
rs137224165	17_18266085	1758	-1.544e-05	4.25863e-06	0.0003	0.0034	0.617	1.12703e-10	-0.0514636	0.084775	0.607	0.313
rs209157431	17_18266796	1758	2.25e-05	2.72356e-06	0.0003	0.0035	0.32	2.20337e-10	0.0750061	0.127102	0.59	0.176
rs208745662	17_18200776	1758	2.063e-05	3.12577e-06	0.0003	0.0048	0.664	1.899e-10	0.0687784	0.118363	0.581	0.19
rs109661197	17_18834196	1758	-2.357e-05	5.09964e-06	0.0003	0.0033	0.137	1.3157e-10	-0.0856954	0.149946	0.572	0.175
novel_variant (17:18207769)	17_18207769	1758	-1.814e-05	3.3432e-06	0.0003	0.0061	0.146	8.21172e-11	-0.0604693	0.106247	0.569	0.096
rs718189855	17_18572691	1758	-2.468e-05	3.57624e-06	0.0003	0.003	0.369	2.83673e-10	-0.0987295	0.173998	0.567	0.258
novel_variant (17:18397325)	17_18397325	1758	2.867e-05	4.83029e-06	0.0003	0.0033	0.119	1.71932e-10	0.114686	0.204613	0.561	0.125
rs134109650	17_18437281	1758	-2.772e-05	4.15847e-06	0.0003	0.0032	0.272	3.04238e-10	-0.0852801	0.152634	0.559	0.225
rs526792060	17_18400764	1758	2.004e-05	6.69294e-06	0.0003	0.0041	0.639	1.85224e-10	0.0728665	0.130944	0.556	0.362
rs723903417	17_18265509	1758	-2.656e-05	4.53589e-06	0.0003	0.0034	0.18	2.08041e-10	-0.0965782	0.174377	0.554	0.171
rs470682284	17_18398525	1758	1.614e-05	4.76101e-06	0.0003	0.0038	0.126	5.75672e-11	0.0645752	0.118608	0.544	0.132
rs132934021	17_18024803	1758	1.478e-05	2.39692e-06	0.0003	0.0037	0.101	3.96844e-11	0.0492679	0.0910992	0.541	0.073
novel_variant (17:18395213)	17_18395213	1758	1.4e-05	3.39383e-06	0.0003	0.0038	0.062	2.29568e-11	0.0560125	0.105878	0.529	0.057
rs466658547	17_18247279	1758	1.178e-05	2.42849e-06	0.0003	0.0036	0.057	1.49676e-11	0.0392501	0.0745998	0.526	0.034
rs135954818	17_18376652	1758	2.447e-05	9.2744e-06	0.0003	0.003	0.127	1.32763e-10	0.0753035	0.143324	0.525	0.236
rs723658547	17_18307666	1758	3.604e-05	5.26552e-06	0.0003	0.0031	0.228	4.57479e-10	0.110879	0.212549	0.522	0.2
rs110079980	17_18865298	1758	-1.841e-05	4.10422e-06	0.0003	0.0032	0.189	1.03981e-10	-0.0526075	0.100746	0.522	0.165
rs133240902	17_18399424	1758	1.957e-05	4.7005e-06	0.0003	0.0043	0.644	1.75656e-10	0.0782669	0.150201	0.521	0.304
rs135413647	17_18983260	1758	1.249e-05	2.67876e-06	0.0003	0.0037	0.15	3.98643e-11	0.0416478	0.0806803	0.516	0.101
rs720127782	17_18200800	1758	-2e-05	3.80072e-06	0.0003	0.0061	0.33	1.76816e-10	-0.0615248	0.120526	0.51	0.194
novel_variant (17:18210332)	17_18210332	1758	-1.283e-05	2.6459e-06	0.0003	0.0095	0.146	4.10485e-11	-0.0466396	0.0916536	0.509	0.085
rs1114778490	17_18246642	1758	-1.975e-05	5.90912e-06	0.0003	0.0037	0.069	5.02451e-11	-0.0607786	0.119764	0.507	0.084
rs520479750	17_18210427	1758	2.31e-05	5.54683e-06	0.0003	0.0081	0.724	2.13328e-10	0.0769988	0.152223	0.506	0.259
rs109072000	17_18693028	1758	2.39e-05	4.39247e-06	0.0003	0.0031	0.106	1.0849e-10	0.0796789	0.159282	0.5	0.112
rs109841706	17_18094103	1758	1.859e-05	1.5535e-05	0.0003	0.003	0.142	8.44113e-11	0.0571865	0.118094	0.484	0.313
novel_variant (17:18395360)	17_18395360	1758	-1.389e-05	3.23989e-06	0.0003	0.0032	0.058	2.10973e-11	-0.0427432	0.0893698	0.478	0.042
rs135146218	17_18389236	1758	-1.487e-05	2.96092e-06	0.0003	0.0035	0.124	4.81545e-11	-0.0540728	0.116895	0.463	0.11
rs723556551	17_18208207	1758	-1.275e-05	2.55214e-06	0.0003	0.0061	0.146	4.05354e-11	-0.0509819	0.110929	0.46	0.089
rs110357292	17_18845952	1758	-1.407e-05	2.90581e-06	0.0003	0.003	0.295	8.23835e-11	-0.056275	0.123175	0.457	0.218
rs110953233	17_18025003	1758	-1.157e-05	2.29096e-06	0.0003	0.004	0.846	3.49723e-11	-0.0420827	0.093667	0.449	0.101
rs133867160	17_18134609	1758	1.288e-05	3.73522e-06	0.0003	0.0031	0.244	6.1169e-11	0.0396459	0.0892853	0.444	0.174
rs720863432	17_18399359	1758	2.103e-05	3.65287e-06	0.0003	0.004	0.169	1.24431e-10	0.0646968	0.154341	0.419	0.123
rs210655577	17_18247383	1758	-1.904e-05	4.18236e-06	0.0003	0.0036	0.061	4.12739e-11	-0.0634551	0.155658	0.408	0.057
rs110183332	17_18798287	1758	-1.128e-05	2.72046e-06	0.0003	0.0029	0.301	5.34905e-11	-0.0347069	0.0856395	0.405	0.159
rs110077942	17_18590526	1758	-1.203e-05	3.52856e-06	0.0003	0.0033	0.383	6.83889e-11	-0.0437333	0.107984	0.405	0.242
rs133830774	17_18423261	1758	-1.234e-05	4.64739e-06	0.0003	0.0035	0.268	5.97612e-11	-0.0379681	0.0940817	0.404	0.242
rs110020786	17_18273747	1758	1.437e-05	4.41127e-06	0.0003	0.0035	0.271	8.15146e-11	0.0442089	0.110615	0.4	0.209
rs136531445	17_18299961	1758	8.927e-06	3.9067e-06	0.0003	0.0035	0.14	1.91777e-11	0.0324618	0.0829554	0.391	0.164
rs464296248	17_18474551	1758	-1.123e-05	3.72101e-06	0.0003	0.0031	0.297	5.26636e-11	-0.0345666	0.0884713	0.391	0.225
rs516227329	17_18210699	1758	2.031e-05	1.01023e-05	0.0003	0.0069	0.724	1.64959e-10	0.0625007	0.164742	0.379	0.365
rs1116748570	17_18395292	1758	8.425e-06	2.705e-06	0.0003	0.0036	0.138	1.69232e-11	0.0337009	0.089997	0.374	0.103
rs135419023	17_18458480	1758	-1.084e-05	2.648e-06	0.0003	0.0032	0.477	5.86555e-11	-0.0361426	0.0977051	0.37	0.207
rs110391359	17_18025091	1758	-1.58e-05	5.51187e-06	0.0003	0.0043	0.843	6.60956e-11	-0.0486217	0.135178	0.36	0.178
rs134715755	17_18875275	1758	8.538e-06	3.99535e-06	0.0003	0.0033	0.342	3.28072e-11	0.031047	0.0877317	0.354	0.26
rs208368825	17_18584819	1758	1.005e-05	3.77992e-06	0.0003	0.0033	0.485	5.04884e-11	0.0335114	0.0951617	0.352	0.291
rs110594025	17_18025464	1758	8.787e-06	3.41742e-06	0.0003	0.0039	0.163	2.10882e-11	0.0292887	0.0864178	0.339	0.132
rs137068195	17_18951207	1758	9.818e-06	2.59278e-06	0.0003	0.0034	0.443	4.75676e-11	0.0357008	0.106305	0.336	0.212
rs136003523	17_18926942	1758	-9.329e-06	2.46788e-06	0.0003	0.0034	0.381	4.10421e-11	-0.0310962	0.0934847	0.333	0.187
rs110921216	17_18977993	1758	1.42e-05	4.49053e-06	0.0003	0.0037	0.171	5.71603e-11	0.04057	0.122555	0.331	0.157
rs133219505	17_18510124	1758	-5.975e-06	5.03599e-06	0.0003	0.0031	0.223	1.23632e-11	-0.0238994	0.0733639	0.326	0.223
rs137841595	17_18899627	1758	8.208e-06	7.57228e-06	0.0003	0.0033	0.215	2.27454e-11	0.0234526	0.0722198	0.325	0.257
rs110855592	17_18908926	1758	9.902e-06	5.83625e-06	0.0003	0.0033	0.466	4.88013e-11	0.0330063	0.103162	0.32	0.33
rs134178454	17_18599601	1758	-8.779e-06	3.81748e-06	0.0003	0.0031	0.497	3.85354e-11	-0.0270126	0.0866038	0.312	0.258
rs526114493	17_18211131	1758	-1.019e-05	4.24465e-06	0.0003	0.0068	0.123	2.23903e-11	-0.0339819	0.115329	0.295	0.129
rs716249503	17_18185118	1758	-6.204e-06	3.25265e-06	0.0003	0.0032	0.39	1.83085e-11	-0.0248169	0.0849572	0.292	0.233
rs110371301	17_18081734	1758	7.869e-06	3.35296e-06	0.0003	0.0031	0.422	3.02112e-11	0.0262294	0.0903969	0.29	0.229
rs523509576	17_18401306	1758	-9.968e-06	6.44434e-06	0.0003	0.0039	0.221	3.42391e-11	-0.0332268	0.114533	0.29	0.256
rs137000217	17_18931072	1758	-7.923e-06	2.78462e-06	0.0003	0.0034	0.113	1.25801e-11	-0.0226379	0.0794827	0.285	0.084
rs134945122	17_18898020	1758	-9.101e-06	3.44438e-06	0.0003	0.0034	0.161	2.23335e-11	-0.0303362	0.106887	0.284	0.14
rs453648099	17_18459919	1758	-5.494e-06	3.04331e-06	0.0003	0.0034	0.294	1.2529e-11	-0.021974	0.077766	0.283	0.219
rs721920290	17_18459856	1758	1.56e-05	6.88957e-06	0.0003	0.0033	0.173	6.9627e-11	0.0567164	0.200896	0.282	0.266
rs526149972	17_18211845	1758	-6.041e-06	2.32969e-06	0.0003	0.0031	0.423	1.78186e-11	-0.0241646	0.0856222	0.282	0.177
rs720596112	17_18410807	1758	1.043e-05	5.12404e-06	0.0003	0.0035	0.43	5.3276e-11	0.0417028	0.148246	0.281	0.406
rs465458761	17_18267808	1758	-9.155e-06	3.16258e-06	0.0003	0.0036	0.151	2.14341e-11	-0.0281697	0.1009	0.279	0.095
rs721969395	17_18265046	1758	5.521e-06	2.44825e-06	0.0003	0.0035	0.141	7.38019e-12	0.0184025	0.0679906	0.271	0.073
rs133549489	17_18382261	1758	-7.401e-06	5.45455e-06	0.0003	0.003	0.136	1.28931e-11	-0.0269117	0.100365	0.268	0.194
rs17872172	17_18211479	1758	6.935e-06	4.01552e-06	0.0003	0.0067	0.716	1.95545e-11	0.0213372	0.0814159	0.262	0.197
rs110314235	17_18029231	1758	-8.673e-06	4.12576e-06	0.0003	0.0037	0.324	3.29419e-11	-0.0289102	0.115539	0.25	0.257
rs110563371	17_18030047	1758	7.679e-06	4.33108e-06	0.0003	0.0038	0.202	1.90137e-11	0.0219389	0.0879791	0.249	0.192
rs133014061	17_18174565	1758	-7.444e-06	4.2015e-06	0.0003	0.0033	0.472	2.76186e-11	-0.0297771	0.123037	0.242	0.327
rs479122398	17_18392826	1758	4.412e-06	3.50174e-06	0.0003	0.0034	0.131	4.42751e-12	0.0147075	0.0615557	0.239	0.105
rs133002733	17_18819825	1758	-5.612e-06	6.2336e-06	0.0003	0.0035	0.199	1.00589e-11	-0.0187069	0.0788574	0.237	0.266
rs109445673	17_18931809	1758	-6.291e-06	1.98753e-06	0.0003	0.0033	0.153	1.02484e-11	-0.0251629	0.108229	0.232	0.099
rs136532518	17_18801233	1758	-7.318e-06	4.27545e-06	0.0003	0.0032	0.135	1.24855e-11	-0.0225174	0.0977819	0.23	0.124
rs444914265	17_18247072	1758	-1.149e-05	6.19818e-06	0.0003	0.0035	0.055	1.38243e-11	-0.0328255	0.143027	0.23	0.064
rs109014620	17_18271883	1758	-7.548e-06	3.21003e-06	0.0003	0.0034	0.298	2.38361e-11	-0.0251614	0.109906	0.229	0.193
rs450508878	17_18245682	1758	7.761e-06	2.79765e-06	0.0003	0.0047	0.061	6.86022e-12	0.0258701	0.115143	0.225	0.041
rs135557134	17_18282404	1758	7.825e-06	5.52194e-06	0.0003	0.0033	0.318	2.65625e-11	0.0260822	0.121386	0.215	0.309
rs716136062	17_18024622	1758	5.2e-06	4.34271e-06	0.0003	0.0034	0.092	4.50421e-12	0.0189078	0.0919657	0.206	0.101
rs447757464	17_18399390	1758	7.287e-06	3.00133e-06	0.0003	0.0042	0.131	1.20571e-11	0.0291492	0.146824	0.199	0.099
rs109737466	17_18862410	1758	5.522e-06	2.54786e-06	0.0003	0.0034	0.308	1.30032e-11	0.0200787	0.103365	0.194	0.189
rs110193890	17_18837631	1758	-4.225e-06	2.0283e-06	0.0003	0.0031	0.19	5.49807e-12	-0.0153639	0.0814136	0.189	0.12
rs109285663	17_18829919	1758	-5.22e-06	3.63951e-06	0.0003	0.0033	0.231	9.66673e-12	-0.0173987	0.10055	0.173	0.184
rs474078593	17_18396115	1758	-4.567e-06	2.79054e-06	0.0003	0.003	0.181	6.18649e-12	-0.0140527	0.0824323	0.17	0.121
rs136845011	17_18283159	1758	-4.471e-06	2.9799e-06	0.0003	0.0035	0.349	9.08613e-12	-0.0149034	0.0938806	0.159	0.192
rs108975277	17_18048949	1758	-4.772e-06	3.26998e-06	0.0003	0.0034	0.337	1.01722e-11	-0.0190874	0.123125	0.155	0.22
rs134651648	17_18531436	1758	-5.76e-06	3.61998e-06	0.0003	0.0029	0.282	1.34462e-11	-0.0177229	0.117443	0.151	0.203
rs1114272670	17_18396728	1758	-5.231e-06	2.56831e-06	0.0003	0.0032	0.112	5.46102e-12	-0.0190212	0.128472	0.148	0.069
novel_variant (17:18209099)	17_18209099	1758	4.362e-06	5.19831e-06	0.0003	0.0058	0.146	4.74801e-12	0.0158622	0.109573	0.145	0.146
rs522934419	17_18208558	1758	-4.178e-06	4.44553e-06	0.0003	0.0059	0.281	7.05204e-12	-0.0128565	0.090238	0.142	0.191
rs109097115	17_18870561	1758	-3.72e-06	3.57321e-06	0.0003	0.0034	0.373	6.47358e-12	-0.0114465	0.082377	0.139	0.23
novel_variant (17:18397310)	17_18397310	1758	-3.29e-06	3.14059e-06	0.0003	0.0032	0.11	2.11699e-12	-0.0109673	0.0793045	0.138	0.073
rs523176507	17_18247297	1758	-3.843e-06	4.29742e-06	0.0003	0.0037	0.06	1.66165e-12	-0.015371	0.113944	0.135	0.072
rs718899510	17_18212289	1758	-4.196e-06	4.74225e-06	0.0003	0.0042	0.268	6.90651e-12	-0.0139873	0.103479	0.135	0.208
rs136156499	17_18048283	1758	-4.37e-06	3.48609e-06	0.0003	0.0036	0.324	8.36237e-12	-0.0124851	0.0942112	0.133	0.173
rs523293794	17_18584894	1758	4.72e-06	2.80286e-06	0.0003	0.0033	0.482	1.11259e-11	0.0145237	0.110634	0.131	0.221
rs717476129	17_18248244	1758	-4.448e-06	4.42418e-06	0.0003	0.0035	0.061	2.25286e-12	-0.0136847	0.10431	0.131	0.056
rs714244689	17_18396627	1758	-3.158e-06	3.95365e-06	0.0003	0.0033	0.127	2.21014e-12	-0.00971596	0.075454	0.129	0.107
rs207522313	17_18266964	1758	4.84e-06	3.17428e-06	0.0003	0.0036	0.312	1.00618e-11	0.0148937	0.116148	0.128	0.186
rs135024911	17_18002778	1758	-3.656e-06	2.68801e-06	0.0003	0.0035	0.054	1.37549e-12	-0.0132957	0.104409	0.127	0.044
rs526232045	17_18265284	1758	-5.909e-06	6.12586e-06	0.0003	0.0034	0.187	1.06183e-11	-0.0196962	0.155	0.127	0.214
rs110934449	17_18025089	1758	-4.041e-06	3.35704e-06	0.0003	0.004	0.843	4.32336e-12	-0.0124353	0.103388	0.12	0.121
rs134257144	17_18351878	1758	-2.76e-06	3.90336e-06	0.0003	0.0027	0.14	1.83348e-12	-0.00849299	0.0725299	0.117	0.144
rs109737274	17_18025173	1758	-2.345e-06	2.5613e-06	0.0003	0.0042	0.84	1.47491e-12	-0.0093796	0.0830958	0.113	0.121
rs134176365	17_18803028	1758	-3.247e-06	4.49518e-06	0.0003	0.0033	0.135	2.45718e-12	-0.00998922	0.0883446	0.113	0.129
rs109361998	17_18925939	1758	2.741e-06	3.23649e-06	0.0003	0.0032	0.225	2.62273e-12	0.0091355	0.0846728	0.108	0.167
rs134480304	17_18880305	1758	1.944e-06	4.8292e-06	0.0003	0.0031	0.332	1.67503e-12	0.00647959	0.0653204	0.099	0.272
rs135997055	17_18890194	1758	2.072e-06	4.11845e-06	0.0003	0.003	0.368	1.99597e-12	0.00690539	0.0721715	0.096	0.28
rs467188028	17_18247772	1758	3.038e-06	2.41171e-05	0.0003	0.0035	0.065	1.12191e-12	0.0101251	0.106369	0.095	0.249
rs132639283	17_18905615	1758	-1.69e-06	2.90259e-06	0.0003	0.0033	0.282	1.15691e-12	-0.00675817	0.0738944	0.091	0.19
novel_variant (17:18211732)	17_18211732	1758	2.68e-06	4.47724e-06	0.0003	0.0031	0.146	1.7916e-12	0.00765582	0.0892863	0.086	0.107
rs715847473	17_18397406	1758	1.33e-06	3.47128e-06	0.0003	0.0031	0.114	3.57814e-13	0.00409117	0.052864	0.077	0.078
rs110216600	17_18026083	1758	1.884e-06	2.30584e-06	0.0003	0.0039	0.184	1.06547e-12	0.00685057	0.0918013	0.075	0.122
rs134174422	17_18302926	1758	-2.029e-06	2.39221e-06	0.0003	0.0033	0.101	7.44326e-13	-0.00676279	0.0958611	0.071	0.075
rs134609049	17_18648359	1758	-2.313e-06	4.04011e-06	0.0003	0.0031	0.266	2.08748e-12	-0.00841224	0.131057	0.064	0.23
rs722667134	17_18212109	1758	1.833e-06	2.60992e-06	0.0003	0.0041	0.27	1.32537e-12	0.00563886	0.093445	0.06	0.121
rs522710281	17_18397106	1758	-1.565e-06	6.1535e-06	0.0003	0.0034	0.207	8.03e-13	-0.0048144	0.082145	0.059	0.223
rs715334759	17_18395855	1758	1.893e-06	5.1367e-06	0.0003	0.0032	0.118	7.44089e-13	0.00582573	0.101019	0.058	0.113
rs714184929	17_18247006	1758	-2.469e-06	4.10407e-06	0.0003	0.0035	0.185	1.8387e-12	-0.00759829	0.139052	0.055	0.15
rs110609293	17_18032000	1758	1.191e-06	3.80649e-06	0.0003	0.0037	0.206	4.63863e-13	0.00397145	0.073502	0.054	0.2
rs110583085	17_18860455	1758	-8.09e-07	2.5079e-06	0.0003	0.0034	0.311	2.80445e-13	-0.00294193	0.0576318	0.051	0.186
rs133687429	17_18841879	1758	8.719e-07	2.76905e-06	0.0003	0.003	0.306	3.22671e-13	0.00317038	0.0707771	0.045	0.198
rs109803017	17_18268874	1758	-9.388e-07	2.64624e-06	0.0003	0.0035	0.137	2.08792e-13	-0.00341379	0.086865	0.039	0.124
rs135250109	17_18289208	1758	1.046e-06	3.93345e-06	0.0003	0.0035	0.316	4.73332e-13	0.0034878	0.0922445	0.038	0.245
rs519069455	17_18155342	1758	-1.034e-06	6.20951e-06	0.0003	0.0032	0.167	2.97402e-13	-0.00375872	0.105637	0.036	0.236
rs475283685	17_18336947	1758	7.274e-07	3.13173e-06	0.0003	0.0032	0.195	1.66317e-13	0.00264497	0.083658	0.032	0.15
rs137134940	17_18613910	1758	-5.726e-07	4.83603e-06	0.0003	0.003	0.07	4.26608e-14	-0.00208221	0.0681807	0.031	0.098
rs110797718	17_18945830	1758	5.693e-07	2.53082e-06	0.0003	0.0033	0.142	7.91917e-14	0.00175159	0.0744233	0.024	0.094
rs525363844	17_18247577	1758	5.833e-07	2.45987e-06	0.0003	0.0035	0.061	3.8756e-14	0.00194446	0.0834808	0.023	0.037
novel_variant (17:18466013)	17_18466013	1758	-4.355e-07	4.18431e-06	0.0003	0.0032	0.063	2.24612e-14	-0.00145163	0.103789	0.014	0.07
rs133418830	17_18890801	1758	1.538e-07	3.36117e-06	0.0003	0.0032	0.179	6.9434e-15	0.000559204	0.0986381	0.006	0.145
rs134260859	17_18261226	1758	-2.085e-08	3.3062e-06	0.0003	0.0035	0.057	4.67493e-17	-6.95147e-05	0.0904022	0.001	0.045
rs715372376	17_18393273	1758	3.225e-05	6.27985e-06	0.0002	0.0038	0.241	3.80803e-10	0.129017	0.161735	0.798	0.278
rs135035507	17_18800120	1758	-1.998e-05	3.46049e-06	0.0002	0.0031	0.29	1.64387e-10	-0.0799064	0.113351	0.705	0.226
rs211130241	17_18396155	1758	2.814e-05	3.84566e-06	0.0002	0.003	0.612	3.75927e-10	0.112549	0.161656	0.696	0.309
rs135149829	17_18836525	1758	1.16e-05	1.79728e-06	0.0002	0.0032	0.376	6.31097e-11	0.057996	0.0836461	0.693	0.193
rs715528184	17_18398224	1758	2.293e-05	6.63832e-06	0.0002	0.0034	0.631	2.44745e-10	0.114649	0.166685	0.688	0.465
rs719720992	17_18395857	1758	1.209e-05	2.37084e-06	0.0002	0.0032	0.118	3.03192e-11	0.0604298	0.0887928	0.681	0.09
novel_variant (17:18397327)	17_18397327	1758	1.071e-05	1.63591e-06	0.0002	0.0031	0.251	4.30843e-11	0.0713844	0.108612	0.657	0.118
rs722954559	17_18055878	1758	1.315e-05	1.31976e-06	0.0002	0.0032	0.221	5.96292e-11	0.0751692	0.114789	0.655	0.096
rs471516235	17_18396411	1758	3.247e-05	4.72734e-06	0.0002	0.0031	0.635	4.88732e-10	0.12988	0.200875	0.647	0.307
rs137067218	17_18516538	1758	1.112e-05	1.50666e-06	0.0002	0.0032	0.218	4.21366e-11	0.0494398	0.0771572	0.641	0.112
rs133061250	17_18199179	1758	-1.906e-05	2.95332e-06	0.0002	0.0047	0.402	1.74604e-10	-0.0847121	0.132095	0.641	0.256
rs110776051	17_18924036	1758	-2.018e-05	2.67972e-06	0.0002	0.0035	0.365	1.88907e-10	-0.0807354	0.126359	0.639	0.217
rs134183643	17_18466843	1758	-1.04e-05	3.76667e-06	0.0002	0.0031	0.448	5.34963e-11	-0.0415989	0.0662764	0.628	0.306
rs723852737	17_18401713	1758	-1.965e-05	4.05502e-06	0.0002	0.0038	0.19	1.19068e-10	-0.0873412	0.142845	0.611	0.208
rs110072700	17_18714295	1758	1.557e-05	2.70506e-06	0.0002	0.0029	0.067	3.04463e-11	0.0691861	0.113508	0.61	0.061
rs714437842	17_18396774	1758	1.794e-05	6.28688e-06	0.0002	0.0034	0.112	6.42442e-11	0.0717647	0.118258	0.607	0.151
rs136945812	17_18119269	1758	-1.473e-05	5.61913e-06	0.0002	0.003	0.35	9.87042e-11	-0.0654717	0.108023	0.606	0.397
rs137686564	17_18886065	1758	-1.454e-05	2.53493e-06	0.0002	0.0031	0.299	8.87383e-11	-0.0727136	0.121024	0.601	0.223
rs134998449	17_18126782	1758	-3.859e-05	7.26353e-06	0.0002	0.003	0.29	6.13473e-10	-0.171515	0.289103	0.593	0.397
rs136502120	17_18667675	1758	-1.318e-05	3.14193e-06	0.0002	0.0031	0.078	2.48872e-11	-0.0585588	0.101167	0.579	0.088
rs109927426	17_18025315	1758	-3.282e-05	3.64618e-06	0.0002	0.0043	0.514	5.38094e-10	-0.164091	0.283365	0.579	0.301
rs523430258	17_18265448	1758	-1.413e-05	2.74904e-06	0.0002	0.0033	0.181	5.91117e-11	-0.0565016	0.0985586	0.573	0.12
rs517871356	17_18394134	1758	-7.317e-06	2.26947e-06	0.0002	0.0042	0.207	1.75589e-11	-0.0325188	0.0568481	0.572	0.142
rs109661735	17_18024695	1758	-1.023e-05	3.11995e-06	0.0002	0.0037	0.118	2.17067e-11	-0.0454503	0.0798523	0.569	0.109
rs109269119	17_18017461	1758	-1.064e-05	2.58622e-06	0.0002	0.0035	0.199	3.61538e-11	-0.0531979	0.0974144	0.546	0.145
rs109702196	17_18854992	1758	1.385e-05	6.18469e-06	0.0002	0.0033	0.057	2.06159e-11	0.0923251	0.177466	0.52	0.13
rs714480953	17_18396081	1758	-2.046e-05	6.33833e-06	0.0002	0.003	0.202	1.34908e-10	-0.0818534	0.16114	0.508	0.276
rs210354342	17_18210592	1758	-2.096e-05	1.98396e-06	0.0002	0.0081	0.063	5.20459e-11	-0.104816	0.214792	0.488	0.049
rs133373406	17_18394296	1758	9.655e-06	3.01604e-06	0.0002	0.0041	0.852	2.34634e-11	0.0429091	0.0894197	0.48	0.15
novel_variant (17:18424692)	17_18424692	1758	1.121e-05	2.53284e-06	0.0002	0.0033	0.141	3.04474e-11	0.0640771	0.137826	0.465	0.141
rs468482204	17_18572990	1758	-8.612e-06	2.21703e-06	0.0002	0.003	0.369	3.45321e-11	-0.0430586	0.101268	0.425	0.213
novel_variant (17:18397516)	17_18397516	1758	1.192e-05	5.25299e-06	0.0002	0.003	0.118	2.95118e-11	0.0529954	0.125724	0.422	0.155
rs719129934	17_18400280	1758	5.613e-06	2.84267e-06	0.0002	0.0036	0.168	8.82263e-12	0.0374172	0.0890359	0.42	0.183
rs109760871	17_18085181	1758	1.188e-05	2.88804e-06	0.0002	0.003	0.148	3.55298e-11	0.0475219	0.113467	0.419	0.127
rs110917314	17_18070549	1758	9.228e-06	2.95622e-06	0.0002	0.0031	0.272	3.3724e-11	0.0410121	0.0988038	0.415	0.204
rs438443236	17_18396562	1758	9.197e-06	3.78026e-06	0.0002	0.0034	0.626	3.96198e-11	0.0408746	0.105828	0.386	0.298
rs109400945	17_18025614	1758	3.256e-06	4.78282e-06	0.0002	0.004	0.843	2.80603e-12	0.0144708	0.0375365	0.386	0.21
rs136850107	17_18917672	1758	7.017e-06	3.76321e-06	0.0002	0.0033	0.495	2.46172e-11	0.0350855	0.0947939	0.37	0.313
rs136704990	17_18429340	1758	-1.277e-05	4.4818e-06	0.0002	0.0031	0.293	6.75604e-11	-0.0510926	0.141541	0.361	0.306
rs137739702	17_18408967	1758	-3.16e-06	1.87977e-06	0.0002	0.0034	0.275	3.97746e-12	-0.0180553	0.0508915	0.355	0.194
rs517894925	17_18211689	1758	8.923e-06	3.55457e-06	0.0002	0.0049	0.783	2.70204e-11	0.0356931	0.101446	0.352	0.168
rs721177024	17_18398351	1758	5.119e-06	1.342e-06	0.0002	0.0037	0.154	6.82284e-12	0.0341242	0.097585	0.35	0.1
rs209983532	17_18335501	1758	6.459e-06	2.0439e-06	0.0002	0.0031	0.859	1.01327e-11	0.0322947	0.0947021	0.341	0.114
rs109814767	17_18900848	1758	-6.262e-06	1.99224e-06	0.0002	0.0032	0.42	1.90979e-11	-0.0250463	0.0736037	0.34	0.179
novel_variant (17:18397367)	17_18397367	1758	-3.794e-06	2.37781e-06	0.0002	0.0032	0.155	3.77919e-12	-0.0189695	0.0563968	0.336	0.105
novel_variant (17:18266164)	17_18266164	1758	-7.12e-06	2.39002e-06	0.0002	0.0033	0.13	1.14501e-11	-0.0355978	0.107452	0.331	0.116
rs714000871	17_18401278	1758	-5.866e-06	2.48431e-06	0.0002	0.0039	0.219	1.17569e-11	-0.0260705	0.0809321	0.322	0.156
rs136108215	17_18396987	1758	4.127e-06	1.4642e-06	0.0002	0.0033	0.35	7.74695e-12	0.0183422	0.0577105	0.318	0.142
rs110002086	17_18025120	1758	6.707e-06	2.70456e-06	0.0002	0.0043	0.838	1.22229e-11	0.033533	0.106908	0.314	0.157
rs134989472	17_18338105	1758	3.327e-06	2.55623e-06	0.0002	0.003	0.124	2.41051e-12	0.0190112	0.0627356	0.303	0.139
rs110892931	17_18286209	1758	7.05e-06	3.51742e-06	0.0002	0.0034	0.49	2.48429e-11	0.0313348	0.109743	0.286	0.301
rs132656182	17_18950111	1758	8.027e-06	2.62358e-06	0.0002	0.0033	0.125	1.40825e-11	0.0356759	0.126036	0.283	0.102
rs137100478	17_18916247	1758	6.878e-06	1.94001e-06	0.0002	0.0033	0.28	1.90635e-11	0.0343883	0.123048	0.279	0.165
novel_variant (17:18211957)	17_18211957	1758	-1.75e-06	1.51711e-06	0.0002	0.0039	0.146	7.64116e-13	-0.0116661	0.0431205	0.271	0.089
rs111010143	17_18266901	1758	-5.857e-06	3.11178e-06	0.0002	0.0035	0.314	1.47763e-11	-0.029283	0.107926	0.271	0.263
rs110536103	17_18084338	1758	-5.33e-06	2.40449e-06	0.0002	0.0029	0.381	1.33996e-11	-0.026652	0.105409	0.253	0.202
rs109317592	17_18057617	1758	4.267e-06	2.555e-06	0.0002	0.0032	0.14	4.38146e-12	0.0170677	0.0687581	0.248	0.108
rs208463101	17_18025728	1758	2.719e-06	1.15721e-06	0.0002	0.0039	0.79	2.44986e-12	0.0181282	0.079287	0.229	0.118
novel_variant (17:18397697)	17_18397697	1758	-5.765e-06	2.28389e-06	0.0002	0.0029	0.066	4.10116e-12	-0.0288252	0.134869	0.214	0.051
novel_variant (17:18305437)	17_18305437	1758	-3.175e-06	2.28809e-06	0.0002	0.0032	0.057	1.08805e-12	-0.01411	0.069691	0.202	0.041
rs134279033	17_18191181	1758	4.721e-06	1.99136e-06	0.0002	0.0034	0.142	5.44672e-12	0.0188845	0.0957988	0.197	0.102
rs137069969	17_18371111	1758	3.159e-06	1.69959e-06	0.0002	0.0028	0.119	2.0948e-12	0.0126353	0.0648732	0.195	0.074
rs719040440	17_18392689	1758	-5.872e-06	3.34033e-06	0.0002	0.0033	0.221	1.18805e-11	-0.0260966	0.138848	0.188	0.196
rs134272752	17_18823423	1758	6.897e-06	2.12744e-06	0.0002	0.0036	0.321	2.07461e-11	0.0344865	0.184488	0.187	0.194
rs475344829	17_18343348	1758	2.912e-06	2.19437e-06	0.0002	0.0031	0.138	2.0218e-12	0.0116485	0.062304	0.187	0.087
rs132996793	17_18079934	1758	-3.246e-06	2.59279e-06	0.0002	0.0031	0.308	4.49359e-12	-0.0144264	0.0788357	0.183	0.196
rs432074309	17_18459864	1758	-4.751e-06	2.83069e-06	0.0002	0.0033	0.297	9.41863e-12	-0.0190037	0.107026	0.178	0.208
rs714885965	17_18211708	1758	-3.418e-06	2.72243e-06	0.0002	0.003	0.27	4.61162e-12	-0.0151932	0.0958718	0.158	0.169
rs132972973	17_18822633	1758	2.518e-06	2.74952e-06	0.0002	0.0035	0.21	2.10237e-12	0.0111906	0.072981	0.153	0.163
rs211080678	17_18024711	1758	3.466e-06	1.94883e-06	0.0002	0.0039	0.079	1.74334e-12	0.0231075	0.157559	0.147	0.073
rs109126630	17_18975625	1758	-3.025e-06	7.09328e-06	0.0002	0.0034	0.179	2.68659e-12	-0.0134442	0.0950127	0.141	0.288
novel_variant (17:18395208)	17_18395208	1758	-4.304e-06	3.12612e-06	0.0002	0.0037	0.06	2.08418e-12	-0.0172147	0.129206	0.133	0.051
rs442738042	17_18211130	1758	2.025e-06	4.49211e-06	0.0002	0.0068	0.146	1.0233e-12	0.0101254	0.0877017	0.115	0.167
rs110659807	17_18944804	1758	-1.422e-06	3.29356e-06	0.0002	0.0034	0.104	3.75734e-13	-0.00632066	0.0571268	0.111	0.105
rs133010247	17_18343917	1758	-2.332e-06	1.66322e-06	0.0002	0.0029	0.282	2.20389e-12	-0.0133253	0.126083	0.106	0.173
rs110700084	17_18976395	1758	1.621e-06	1.96557e-06	0.0002	0.0035	0.225	9.17421e-13	0.0081046	0.0997948	0.081	0.159
rs109374885	17_18658347	1758	-1.235e-06	1.2174e-06	0.0002	0.003	0.067	1.91745e-13	-0.00705924	0.098454	0.072	0.039
rs133098279	17_18476032	1758	8.476e-07	1.38512e-06	0.0002	0.0031	0.435	3.53152e-13	0.0056504	0.0867423	0.065	0.202
rs110477364	17_18071883	1758	5.128e-07	2.56052e-06	0.0002	0.003	0.269	1.03523e-13	0.00205121	0.0642995	0.032	0.165
rs716005648	17_18401378	1758	-5.728e-07	2.88638e-06	0.0002	0.0039	0.112	6.54937e-14	-0.00229136	0.107172	0.021	0.109
rs521871988	17_18212231	1758	-3.665e-07	2.06271e-06	0.0002	0.0041	0.281	5.42692e-14	-0.00162908	0.112154	0.015	0.139
novel_variant (17:18398592)	17_18398592	1758	3.543e-07	2.78506e-06	0.0002	0.0037	0.058	1.37268e-14	0.0017717	0.134749	0.013	0.055
rs108968294	17_18806289	1758	-6.305e-08	1.36402e-06	0.0002	0.0033	0.237	1.43783e-15	-0.000420321	0.0431249	0.01	0.138
rs722139324	17_18583333	1758	-1.463e-05	2.13776e-06	0.0001	0.0032	0.361	9.87873e-11	-0.0975447	0.10392	0.939	0.259
rs207879692	17_18396465	1758	3.898e-06	1.39965e-06	0.0001	0.0034	0.169	4.27588e-12	0.0259851	0.0536012	0.485	0.112
rs523236310	17_18388853	1758	-3.563e-06	1.55423e-06	0.0001	0.0033	0.174	3.64609e-12	-0.0356285	0.0929453	0.383	0.181
rs133099796	17_18874563	1758	4.157e-06	1.55473e-06	0.0001	0.0034	0.443	8.52843e-12	0.0332567	0.0990417	0.336	0.246
chr_pos = chromosome and position (in Mb) in Bos taurs ARS-UCD1.2 reference genome;
Window = number of the SNP window related to the 2,502 windows found in GenSel analysis;
Effect = posterior mean of the allelic substitution effects;
EfectVar = posterior mean of the variance effects for the locus;
ModelFreq = reflects the proportion of post-burn in realizations that included that particular SNP in the model;
WindowFreq = indicates the proportion of models that included some locus in the window;
GeneFreq = frequency of the B allele (fitted allele, rather than the minor allele frequency);
GenVar = is the marginal contribution of this locus to genetic variance, computed from the allelic frequency and the posterior mean of the substitution effect;
EffectDelta1 = posterior mean effect for only those chains that included the effect in the model (Effect/ModelFreq);
SDDelta1 = standard deviation of the posterior distribution of effects for only those chains that included the effect in the model;
t-like = ratio of the absolute value of EffectDelta1/SDDelta1;
shrink = is the extent of shrinkage in the solution due to treating the effect as random in the mixed models relative to fitting in using least squares.

## Sheet: QTL6_chr9_55Mb
Supplementary Table 7. Individual SNP effects for each relevant QTL associated with the backfat thickness (BFT) in a Nellore cattle population.
SNP rs ID	chr_pos	Window	Effect	EffectVar	ModelFreq	WindowFreq	GeneFreq	GenVar	EffectDelta1	SDDelta1	t-like	shrink
rs136776876	9_55753037	1056	0.0004717	0.000115198	0.0013	0.0067	0.225	7.76873e-08	0.355989	0.46966	0.758	0.583
rs134725150	9_55761187	1056	0.0004794	0.000141414	0.0012	0.0067	0.207	7.55174e-08	0.407993	0.535448	0.762	0.626
rs135544256	9_55749295	1056	0.0004107	8.40763e-05	0.0011	0.0066	0.22	5.79304e-08	0.357137	0.451993	0.79	0.546
rs133998668	9_55776698	1056	0.0002017	2.8423e-05	0.0009	0.0068	0.22	1.39745e-08	0.212336	0.292939	0.725	0.321
rs134217830	9_55023893	1056	-0.0001603	2.47659e-05	0.0007	0.0041	0.368	1.19571e-08	-0.229059	0.294724	0.777	0.497
rs42685591	9_55112976	1056	-6.35e-05	9.90532e-06	0.0006	0.0038	0.433	1.97923e-09	-0.115445	0.143344	0.805	0.313
rs137546986	9_55926708	1056	8.422e-05	1.47492e-05	0.0006	0.0038	0.215	2.39454e-09	0.146472	0.191263	0.766	0.312
rs136942204	9_55235901	1056	-5.431e-05	4.79736e-06	0.0005	0.0041	0.487	1.47378e-09	-0.0987449	0.121351	0.814	0.227
rs134349954	9_55038612	1056	5.519e-05	7.31817e-06	0.0005	0.0039	0.513	1.52169e-09	0.110371	0.14927	0.739	0.306
rs133305756	9_55030529	1056	5.209e-05	7.20593e-06	0.0005	0.0041	0.497	1.35652e-09	0.109658	0.154094	0.712	0.31
rs133388494	9_55232553	1056	-5.311e-05	8.92995e-06	0.0005	0.004	0.402	1.35588e-09	-0.10117	0.146929	0.689	0.303
rs134720125	9_55344324	1056	3.311e-05	6.8377e-06	0.0005	0.0035	0.259	4.20844e-10	0.0630654	0.0995847	0.633	0.189
rs42519325	9_55257453	1056	-5.039e-05	1.01033e-05	0.0005	0.0034	0.326	1.11643e-09	-0.091612	0.155907	0.588	0.332
rs136208581	9_55225411	1056	-2.411e-05	5.85389e-06	0.0005	0.0043	0.33	2.57119e-10	-0.0507629	0.0867685	0.585	0.251
rs137510444	9_55350536	1056	2.418e-05	5.7083e-06	0.0005	0.0035	0.26	2.25155e-10	0.0483567	0.100613	0.481	0.174
rs133883353	9_55246476	1056	1.955e-05	3.92824e-06	0.0005	0.004	0.267	1.49601e-10	0.0434526	0.114278	0.38	0.155
rs137143255	9_55005021	1056	3.858e-05	1.09766e-05	0.0005	0.0043	0.386	7.05586e-10	0.0771631	0.212778	0.363	0.361
rs42470989	9_55615772	1056	1.322e-05	7.05057e-06	0.0005	0.0033	0.469	8.70193e-11	0.0278272	0.0888882	0.313	0.285
rs43113299	9_55174657	1056	1.068e-05	4.76483e-06	0.0005	0.0034	0.28	4.59393e-11	0.0237256	0.102892	0.231	0.181
rs110009128	9_55234581	1056	4.806e-07	4.15234e-06	0.0005	0.004	0.391	1.10034e-13	0.000961264	0.0995278	0.01	0.179
rs134764239	9_55241594	1056	-3.167e-05	3.41915e-06	0.0004	0.0043	0.326	4.40726e-10	-0.0844562	0.11236	0.752	0.196
rs133425663	9_55158682	1056	-4.112e-05	6.78973e-06	0.0004	0.0037	0.442	8.34373e-10	-0.109662	0.148691	0.738	0.37
rs133414140	9_55910099	1056	2.713e-05	6.71454e-06	0.0004	0.0037	0.256	2.80752e-10	0.072351	0.107987	0.67	0.223
rs43113258	9_55167324	1056	-1.936e-05	3.90072e-06	0.0004	0.0034	0.352	1.71123e-10	-0.0553246	0.0873882	0.633	0.234
rs135428351	9_55827354	1056	4.904e-05	7.68453e-06	0.0004	0.0034	0.453	1.19221e-09	0.108987	0.174051	0.626	0.32
rs137340148	9_55138742	1056	-2.468e-05	6.31943e-06	0.0004	0.0038	0.256	2.32242e-10	-0.0616913	0.0992811	0.621	0.211
rs135048476	9_55976046	1056	-2.903e-05	7.47102e-06	0.0004	0.0039	0.469	4.19743e-10	-0.0774134	0.130331	0.594	0.362
rs132812175	9_55757243	1056	4.683e-05	1.18638e-05	0.0004	0.0067	0.171	6.21741e-10	0.11019	0.186105	0.592	0.287
rs42685567	9_55134722	1056	-2.875e-05	5.6669e-06	0.0004	0.0037	0.357	3.79408e-10	-0.07666	0.130421	0.588	0.29
rs109098722	9_55766552	1056	3.271e-05	7.25117e-06	0.0004	0.0067	0.104	1.98799e-10	0.0817809	0.150614	0.543	0.118
rs134953594	9_55221912	1056	-3.333e-05	6.48852e-06	0.0004	0.0041	0.344	5.01225e-10	-0.0952285	0.17662	0.539	0.344
rs42827067	9_55340608	1056	1.894e-05	3.8743e-06	0.0004	0.0036	0.456	1.77932e-10	0.0445599	0.101955	0.437	0.213
rs42518750	9_55204716	1056	1.792e-05	3.65622e-06	0.0004	0.0036	0.495	1.60499e-10	0.0511924	0.119462	0.429	0.259
rs110695206	9_55911860	1056	1.583e-05	4.77284e-06	0.0004	0.0039	0.088	4.02393e-11	0.0351702	0.0956129	0.368	0.081
rs137010378	9_55845767	1056	-1.314e-05	4.84921e-06	0.0004	0.0032	0.324	7.55642e-11	-0.0309076	0.0883109	0.35	0.196
rs109101106	9_55644900	1056	6.434e-06	2.35921e-06	0.0004	0.003	0.294	1.71958e-11	0.0183833	0.0569598	0.323	0.121
rs136440455	9_55469486	1056	-1.399e-05	3.23852e-06	0.0004	0.0031	0.43	9.59569e-11	-0.0329197	0.106161	0.31	0.184
rs42467395	9_55805000	1056	1.166e-05	2.81133e-06	0.0004	0.0049	0.101	2.46955e-11	0.0333131	0.108215	0.308	0.07
rs133736054	9_55573053	1056	1.934e-05	4.56396e-06	0.0004	0.0029	0.446	1.84856e-10	0.0483569	0.165736	0.292	0.233
rs42519246	9_55208418	1056	-1.174e-05	6.13292e-06	0.0004	0.0037	0.368	6.41004e-11	-0.0293497	0.104796	0.28	0.307
rs137144523	9_55599582	1056	-8.536e-06	5.75301e-06	0.0004	0.0033	0.117	1.50654e-11	-0.0243879	0.0901103	0.271	0.136
rs42685612	9_55110709	1056	7.425e-06	6.37775e-06	0.0004	0.0037	0.181	1.63699e-11	0.0174708	0.0737153	0.237	0.156
rs109212254	9_55283424	1056	7.981e-06	4.72766e-06	0.0004	0.0031	0.461	3.16569e-11	0.0199528	0.0939019	0.212	0.242
rs109299827	9_55503378	1056	-1.09e-05	4.82033e-06	0.0004	0.0029	0.44	5.8584e-11	-0.025652	0.124886	0.205	0.215
rs109204881	9_55270053	1056	6.217e-06	5.32404e-06	0.0004	0.0033	0.451	1.914e-11	0.0177636	0.0872221	0.204	0.297
rs110793291	9_55962167	1056	-4.47e-06	3.07645e-06	0.0004	0.004	0.477	9.96659e-12	-0.01277	0.0722697	0.177	0.206
rs135600183	9_55377311	1056	-5.328e-06	3.90951e-06	0.0004	0.0036	0.338	1.27104e-11	-0.0152231	0.0900887	0.169	0.215
rs109538177	9_55175834	1056	-5.981e-06	4.55364e-06	0.0004	0.0032	0.29	1.47356e-11	-0.0159492	0.107462	0.148	0.209
rs135541147	9_55902810	1056	-7.815e-06	5.83801e-06	0.0004	0.0036	0.083	9.31367e-12	-0.019538	0.151538	0.129	0.089
rs42519311	9_55258768	1056	-1.014e-06	3.78877e-06	0.0004	0.0034	0.267	4.02232e-13	-0.00225313	0.0731659	0.031	0.147
rs42471910	9_55488924	1056	-8.31e-07	5.77128e-06	0.0004	0.0032	0.369	3.21573e-13	-0.00195537	0.0999298	0.02	0.269
rs42519280	9_55277714	1056	-2.653e-05	5.23567e-06	0.0003	0.0033	0.275	2.80652e-10	-0.081618	0.102454	0.797	0.265
rs137337500	9_55233501	1056	-2.64e-05	3.35091e-06	0.0003	0.0041	0.402	3.34921e-10	-0.0879934	0.116739	0.754	0.227
rs42685627	9_55101358	1056	3.658e-05	6.55599e-06	0.0003	0.0036	0.194	4.18839e-10	0.121917	0.16355	0.745	0.256
rs110985014	9_55970473	1056	3.164e-05	6.99222e-06	0.0003	0.004	0.21	3.32051e-10	0.0904096	0.136436	0.663	0.252
rs132936801	9_55267048	1056	-2.702e-05	3.44995e-06	0.0003	0.0036	0.391	3.47647e-10	-0.108063	0.163171	0.662	0.265
rs42520234	9_55254461	1056	-1.363e-05	2.08705e-06	0.0003	0.0037	0.324	8.13555e-11	-0.0545193	0.0845973	0.644	0.188
rs42686267	9_55074875	1056	1.733e-05	4.49395e-06	0.0003	0.0033	0.218	1.02213e-10	0.0630015	0.102072	0.617	0.236
rs43113271	9_55173118	1056	2.577e-05	3.72335e-06	0.0003	0.0035	0.407	3.2056e-10	0.0937188	0.153765	0.609	0.292
rs42517887	9_55195939	1056	3.195e-05	3.71065e-06	0.0003	0.0032	0.49	5.10225e-10	0.0912896	0.160766	0.568	0.258
rs109852942	9_55266028	1056	-2.615e-05	6.07218e-06	0.0003	0.0034	0.409	3.30568e-10	-0.0804572	0.148339	0.542	0.338
rs135400418	9_55566706	1056	1.249e-05	2.94614e-06	0.0003	0.0029	0.427	7.62992e-11	0.0499406	0.0995463	0.502	0.236
rs134775924	9_55427926	1056	1.751e-05	3.67586e-06	0.0003	0.0034	0.356	1.40595e-10	0.0538802	0.111025	0.485	0.223
rs133913794	9_55625171	1056	2.682e-05	4.80563e-06	0.0003	0.0032	0.303	3.03918e-10	0.0894047	0.188458	0.474	0.246
rs134844853	9_55527457	1056	1.665e-05	4.37276e-06	0.0003	0.0027	0.293	1.14792e-10	0.0554992	0.118419	0.469	0.244
rs42686256	9_55092103	1056	1.216e-05	3.79445e-06	0.0003	0.0036	0.182	4.40876e-11	0.0374104	0.081306	0.46	0.15
rs137774700	9_55332548	1056	1.305e-05	5.75199e-06	0.0003	0.0037	0.311	7.293e-11	0.052186	0.11783	0.443	0.338
rs137338511	9_55899364	1056	2.009e-05	5.90319e-06	0.0003	0.0037	0.256	1.53862e-10	0.0669513	0.158646	0.422	0.239
rs109381776	9_55633229	1056	1.5e-05	4.03781e-06	0.0003	0.0032	0.484	1.12402e-10	0.046156	0.110599	0.417	0.255
rs132903119	9_55840532	1056	1.861e-05	5.71064e-06	0.0003	0.0031	0.083	5.28101e-11	0.0676714	0.168538	0.402	0.111
rs42827853	9_55366239	1056	7.216e-06	4.6084e-06	0.0003	0.0034	0.375	2.44041e-11	0.0262397	0.0680598	0.386	0.282
rs42687183	9_55053237	1056	8.541e-06	2.3754e-06	0.0003	0.0034	0.168	2.04304e-11	0.0310576	0.0808092	0.384	0.097
rs136419067	9_55831286	1056	1.438e-05	4.04588e-06	0.0003	0.0033	0.091	3.40958e-11	0.052288	0.148317	0.353	0.091
rs42517843	9_55188435	1056	1.174e-05	5.40364e-06	0.0003	0.0032	0.432	6.76303e-11	0.0361194	0.104913	0.344	0.34
rs137164719	9_55105506	1056	1.265e-05	2.89168e-06	0.0003	0.0036	0.363	7.4035e-11	0.0506196	0.147476	0.343	0.218
rs134838872	9_55659134	1056	-1.116e-05	5.35162e-06	0.0003	0.0031	0.474	6.21266e-11	-0.0343442	0.102484	0.335	0.316
rs132825427	9_55853894	1056	-9.356e-06	2.97047e-06	0.0003	0.0033	0.091	1.45081e-11	-0.0374227	0.114743	0.326	0.09
rs137407105	9_55837051	1056	1.254e-05	4.65459e-06	0.0003	0.0033	0.083	2.39219e-11	0.0456101	0.140244	0.325	0.095
rs109316410	9_55648464	1056	3.593e-06	2.10055e-06	0.0003	0.003	0.319	5.60441e-12	0.0143703	0.0469353	0.306	0.158
rs133246814	9_55966422	1056	7.974e-06	3.92467e-06	0.0003	0.0041	0.267	2.48798e-11	0.0289969	0.0984654	0.294	0.222
rs135286350	9_55323263	1056	8.855e-06	4.00486e-06	0.0003	0.0038	0.369	3.65004e-11	0.0253001	0.0921349	0.275	0.203
rs134855423	9_55303287	1056	-1.154e-05	6.57671e-06	0.0003	0.0035	0.191	4.11068e-11	-0.0355101	0.130913	0.271	0.221
rs135832972	9_55285800	1056	1.215e-05	1.31182e-05	0.0003	0.0033	0.297	6.1671e-11	0.0373966	0.139664	0.268	0.443
rs109814237	9_55649908	1056	-4.909e-06	4.3371e-06	0.0003	0.0029	0.487	1.20414e-11	-0.014026	0.0547108	0.256	0.265
rs42516899	9_55184286	1056	6.871e-06	3.20459e-06	0.0003	0.0034	0.28	1.90257e-11	0.0249848	0.0982478	0.254	0.195
rs133775575	9_55724855	1056	5.591e-06	2.74539e-06	0.0003	0.0049	0.495	1.5627e-11	0.0186361	0.0854151	0.218	0.208
rs42470531	9_55714417	1056	-6.844e-06	3.08958e-06	0.0003	0.0048	0.487	2.34025e-11	-0.0273749	0.126744	0.216	0.264
rs134133877	9_55072171	1056	1.024e-05	5.10201e-06	0.0003	0.0031	0.171	2.97164e-11	0.029252	0.13953	0.21	0.148
rs43196870	9_55820126	1056	6.028e-06	4.04256e-06	0.0003	0.0041	0.104	6.75074e-12	0.0200936	0.0976791	0.206	0.093
rs134395937	9_55590905	1056	4.776e-06	3.5362e-06	0.0003	0.0032	0.487	1.13951e-11	0.0136443	0.0778452	0.175	0.22
rs135382782	9_55419960	1056	3.489e-06	3.62265e-06	0.0003	0.0036	0.347	5.51325e-12	0.0139552	0.0850195	0.164	0.257
rs108961629	9_55065967	1056	-4.206e-06	4.0612e-06	0.0003	0.003	0.236	6.37406e-12	-0.0129409	0.0842671	0.154	0.167
rs136630940	9_55496272	1056	3.397e-06	2.49269e-06	0.0003	0.0032	0.101	2.09683e-12	0.0135899	0.0885833	0.153	0.095
rs137152065	9_55674698	1056	-3.23e-06	2.34144e-06	0.0003	0.0029	0.158	2.77648e-12	-0.0117457	0.0807159	0.146	0.106
rs132755904	9_55505019	1056	-3.762e-06	3.09252e-06	0.0003	0.003	0.453	7.01482e-12	-0.0150488	0.114554	0.131	0.234
rs134952716	9_55110126	1056	-3.902e-06	2.93693e-06	0.0003	0.0036	0.187	4.61968e-12	-0.012005	0.113679	0.106	0.127
rs135058967	9_55579491	1056	-1.539e-06	2.84562e-06	0.0003	0.0029	0.466	1.17932e-12	-0.00559739	0.055554	0.101	0.222
rs135695538	9_55868062	1056	2.839e-06	6.56461e-06	0.0003	0.0034	0.34	3.61885e-12	0.00946257	0.100664	0.094	0.343
rs137545333	9_55591590	1056	-3.12e-06	3.18751e-06	0.0003	0.0033	0.484	4.86103e-12	-0.00891294	0.103333	0.086	0.201
rs42468163	9_55631958	1056	-2.025e-06	2.47563e-06	0.0003	0.0031	0.492	2.04955e-12	-0.00674956	0.0793565	0.085	0.181
rs42516888	9_55045554	1056	1.761e-05	1.93387e-06	0.0002	0.0038	0.229	1.09613e-10	0.100635	0.124208	0.81	0.193
rs109932870	9_55264047	1056	1.345e-05	2.01569e-06	0.0002	0.0035	0.389	8.59929e-11	0.0597887	0.0794058	0.753	0.195
rs43113262	9_55168626	1056	-3.22e-05	3.52455e-06	0.0002	0.0034	0.363	4.79436e-10	-0.161019	0.22009	0.732	0.329
rs133238800	9_55052343	1056	1.703e-05	3.45574e-06	0.0002	0.0038	0.264	1.12798e-10	0.0681277	0.0988257	0.689	0.225
rs135383842	9_55799825	1056	-1.203e-05	3.3751e-06	0.0002	0.0061	0.539	7.18943e-11	-0.0481103	0.0702989	0.684	0.25
rs42685580	9_55118459	1056	2.157e-05	3.81591e-06	0.0002	0.0038	0.383	2.20071e-10	0.107871	0.15876	0.679	0.37
rs132885832	9_55583234	1056	1.038e-05	1.67158e-06	0.0002	0.003	0.43	5.28457e-11	0.0593299	0.0873539	0.679	0.199
rs42471873	9_55501328	1056	1.333e-05	1.6254e-06	0.0002	0.0032	0.446	8.77704e-11	0.059237	0.0884492	0.67	0.176
rs42471858	9_55498010	1056	-2.439e-05	3.0985e-06	0.0002	0.0032	0.083	9.0439e-11	-0.0975515	0.158739	0.615	0.088
rs133410440	9_55529308	1056	-2.295e-05	3.27881e-06	0.0002	0.0028	0.275	2.0979e-10	-0.101988	0.1669	0.611	0.248
rs136176979	9_55737418	1056	7.139e-06	2.22712e-06	0.0002	0.006	0.433	2.50231e-11	0.0407966	0.0703911	0.58	0.248
rs134966276	9_55626490	1056	1.478e-05	1.98625e-06	0.0002	0.0032	0.466	1.08742e-10	0.0985394	0.172448	0.571	0.268
rs135525462	9_55192542	1056	7.021e-06	2.51434e-06	0.0002	0.0032	0.422	2.40493e-11	0.0351032	0.0662657	0.53	0.238
rs109783880	9_55537105	1056	3.459e-06	1.62522e-06	0.0002	0.0026	0.391	5.69904e-12	0.0153733	0.0303485	0.507	0.163
rs134365584	9_55385861	1056	-7.97e-06	9.19158e-07	0.0002	0.0037	0.288	2.60282e-11	-0.0398508	0.0795278	0.501	0.102
rs42467385	9_55812988	1056	2.221e-05	9.78371e-06	0.0002	0.004	0.101	8.96285e-11	0.0888503	0.222775	0.399	0.235
rs110194541	9_55608786	1056	4.702e-06	1.62125e-06	0.0002	0.0031	0.471	1.10185e-11	0.0188097	0.0578674	0.325	0.15
rs109795060	9_55652738	1056	4.723e-06	1.13737e-06	0.0002	0.0031	0.083	3.3917e-12	0.0269878	0.0871529	0.31	0.046
rs136375115	9_55600892	1056	7.869e-06	4.08906e-06	0.0002	0.0031	0.479	3.09112e-11	0.0349755	0.11336	0.309	0.329
rs110910384	9_55281004	1056	4.465e-06	2.28043e-06	0.0002	0.0034	0.469	9.92938e-12	0.0178598	0.0607648	0.294	0.203
rs42687133	9_55059457	1056	-6.411e-06	2.48935e-06	0.0002	0.0033	0.176	1.19298e-11	-0.028493	0.110376	0.258	0.121
rs110542321	9_55619190	1056	3.377e-06	1.89675e-06	0.0002	0.0033	0.461	5.66679e-12	0.0150078	0.0638982	0.235	0.192
rs42685577	9_55120285	1056	-3.97e-06	9.85343e-06	0.0002	0.0037	0.184	4.74204e-12	-0.0176447	0.0843322	0.209	0.364
rs132740631	9_55880601	1056	3.823e-06	3.02593e-06	0.0002	0.0037	0.127	3.23978e-12	0.0191156	0.104262	0.183	0.139
rs109649998	9_55271329	1056	4.17e-06	2.63021e-06	0.0002	0.0032	0.406	8.38751e-12	0.0185322	0.113734	0.163	0.244
rs134642605	9_55265314	1056	-1.852e-06	1.41493e-06	0.0002	0.0034	0.379	1.61469e-12	-0.00926166	0.0571452	0.162	0.153
rs43597963	9_55012415	1056	-3.134e-06	2.262e-06	0.0002	0.0041	0.166	2.71684e-12	-0.0125357	0.0797017	0.157	0.103
rs109051538	9_55180166	1056	3.094e-06	2.60543e-06	0.0002	0.0032	0.298	4.00579e-12	0.0137531	0.0886805	0.155	0.205
rs134302996	9_55858014	1056	-9.884e-07	7.88177e-07	0.0002	0.0032	0.334	4.34783e-13	-0.00658955	0.0445857	0.148	0.111
rs41626637	9_55801299	1056	3.078e-06	2.45808e-06	0.0002	0.0051	0.534	4.71464e-12	0.0123108	0.0849514	0.145	0.203
rs42516880	9_55042420	1056	2.038e-06	2.22338e-06	0.0002	0.0039	0.297	1.73384e-12	0.00815361	0.0592241	0.138	0.193
rs135619565	9_55511449	1056	-1.405e-06	1.54419e-06	0.0002	0.0027	0.089	3.20502e-13	-0.00624456	0.0510517	0.122	0.056
rs109413313	9_55178666	1056	-1.65e-06	2.10655e-06	0.0002	0.0032	0.36	1.25492e-12	-0.00942944	0.100736	0.094	0.23
rs41576074	9_55483638	1056	7.491e-07	1.80119e-06	0.0002	0.0032	0.368	2.60976e-13	0.0042805	0.0616268	0.069	0.213
rs137851441	9_55450395	1056	-1.702e-06	2.85407e-06	0.0002	0.0031	0.172	8.23483e-13	-0.00756569	0.108914	0.069	0.149
rs134965075	9_55251602	1056	-6.831e-07	3.74453e-06	0.0002	0.0039	0.264	1.81459e-13	-0.00273252	0.0559413	0.049	0.23
rs109013283	9_55730472	1056	-1.041e-06	3.78582e-06	0.0002	0.0059	0.453	5.37086e-13	-0.00416385	0.0971397	0.043	0.295
rs42470561	9_55710647	1056	-4.323e-07	2.04788e-06	0.0002	0.0037	0.192	5.79174e-14	-0.00192133	0.0881133	0.022	0.122
rs135308763	9_55534821	1056	4.664e-08	1.88367e-06	0.0002	0.0029	0.291	8.97928e-16	0.00026651	0.0681896	0.004	0.163
rs135519477	9_55998978	1056	-5.199e-06	2.68379e-06	0.0001	0.0037	0.209	8.93118e-12	-0.0346604	0.0770829	0.45	0.225
rs136161739	9_55244924	1056	-2.524e-06	8.66219e-07	0.0001	0.0043	0.297	2.65993e-12	-0.0252412	0.0614177	0.411	0.166
rs136979253	9_55556764	1056	6.137e-06	5.4554e-07	0.0001	0.0027	0.37	1.75654e-11	0.049093	0.140908	0.348	0.101
rs42827058	9_55335755	1056	-1.347e-06	1.34975e-06	0.0001	0.0038	0.323	7.9342e-13	-0.0134657	0.0668184	0.202	0.231
rs133319516	9_55219943	1056	-8.011e-07	2.09746e-06	0.0001	0.0039	0.277	2.57189e-13	-0.00640905	0.110843	0.058	0.255
chr_pos = chromosome and position (in Mb) in Bos taurs ARS-UCD1.2 reference genome;
Window = number of the SNP window related to the 2,502 windows found in GenSel analysis;
Effect = posterior mean of the allelic substitution effects;
EfectVar = posterior mean of the variance effects for the locus;
ModelFreq = reflects the proportion of post-burn in realizations that included that particular SNP in the model;
WindowFreq = indicates the proportion of models that included some locus in the window;
GeneFreq = frequency of the B allele (fitted allele, rather than the minor allele frequency);
GenVar = is the marginal contribution of this locus to genetic variance, computed from the allelic frequency and the posterior mean of the substitution effect;
EffectDelta1 = posterior mean effect for only those chains that included the effect in the model (Effect/ModelFreq);
SDDelta1 = standard deviation of the posterior distribution of effects for only those chains that included the effect in the model;
t-like = ratio of the absolute value of EffectDelta1/SDDelta1;
shrink = is the extent of shrinkage in the solution due to treating the effect as random in the mixed models relative to fitting in using least squares.

## Sheet: QTL7_chr7_3Mb
Supplementary Table 7. Individual SNP effects for each relevant QTL associated with the backfat thickness (BFT) in a Nellore cattle population.
SNP rs ID	chr_pos	Window	Effect	EffectVar	ModelFreq	WindowFreq	GeneFreq	GenVar	EffectDelta1	SDDelta1	t-like	shrink
rs134564924	7_3961206	779	0.0006738	0.000147174	0.0017	0.007	0.402	2.18214e-07	0.390618	0.460905	0.848	0.705
rs136813397	7_3939471	779	0.000626	0.000352746	0.0017	0.007	0.409	1.89497e-07	0.362901	0.450421	0.806	0.854
rs134592285	7_3756325	779	-0.0003788	9.24544e-05	0.0013	0.0049	0.464	7.13768e-08	-0.297118	0.371083	0.801	0.668
rs132920145	7_3751819	779	-0.0002872	4.76146e-05	0.0012	0.0053	0.451	4.08556e-08	-0.239373	0.300065	0.798	0.539
rs133060554	7_3953770	779	0.0002966	4.08211e-05	0.0011	0.0071	0.474	4.38638e-08	0.269625	0.325836	0.827	0.529
rs110115026	7_3837824	779	0.0003967	7.71154e-05	0.0011	0.0075	0.207	5.17068e-08	0.352604	0.474355	0.743	0.469
rs134989250	7_3813152	779	0.0003246	5.02825e-05	0.001	0.0058	0.212	3.52457e-08	0.32455	0.419642	0.773	0.399
rs137074017	7_3837207	779	0.0002628	3.22002e-05	0.0009	0.0076	0.518	3.44736e-08	0.27658	0.343254	0.806	0.485
rs110679690	7_3798753	779	-0.0002022	3.36643e-05	0.0009	0.0059	0.464	2.03366e-08	-0.212851	0.283765	0.75	0.491
rs133550772	7_3842938	779	0.0003936	0.000127096	0.0009	0.0072	0.202	4.99514e-08	0.425483	0.574402	0.741	0.63
rs135259249	7_3843833	779	0.0001771	2.42977e-05	0.0008	0.0072	0.516	1.56739e-08	0.221423	0.271857	0.814	0.461
rs133966169	7_3807993	779	-0.0001741	2.18608e-05	0.0008	0.006	0.464	1.50707e-08	-0.210996	0.288534	0.731	0.419
rs41655254	7_3844434	779	-0.000185	4.03642e-05	0.0008	0.0071	0.464	1.70262e-08	-0.231275	0.325655	0.71	0.584
rs109340666	7_3799739	779	0.0001565	8.80267e-05	0.0008	0.0058	0.521	1.22281e-08	0.189721	0.270429	0.702	0.746
rs134134497	7_3825416	779	-0.0001597	2.47513e-05	0.0007	0.0059	0.466	1.26921e-08	-0.212916	0.270815	0.786	0.482
rs137437775	7_3840280	779	0.0001248	5.42509e-05	0.0007	0.0071	0.513	7.77785e-09	0.178235	0.240939	0.74	0.688
rs110461605	7_3817545	779	-0.0001643	4.96911e-05	0.0007	0.0043	0.469	1.34474e-08	-0.234734	0.339027	0.692	0.655
rs385005564	7_3531921	779	0.0001521	4.01538e-05	0.0007	0.0039	0.151	5.91364e-09	0.225288	0.329417	0.684	0.393
rs136875593	7_3890764	779	-9.276e-05	3.44797e-05	0.0007	0.0043	0.446	4.25111e-09	-0.127942	0.191841	0.667	0.573
rs523235142	7_3994784	779	-3.354e-05	1.37986e-05	0.0007	0.0039	0.057	1.209e-10	-0.0479098	0.0978015	0.49	0.093
rs43019699	7_3478297	779	4.069e-05	1.76354e-05	0.0007	0.0041	0.158	4.40492e-10	0.0581215	0.170383	0.341	0.247
rs463240937	7_3936686	779	5.594e-05	7.18191e-06	0.0006	0.0045	0.353	1.42922e-09	0.101712	0.125378	0.811	0.239
rs133023647	7_3834511	779	0.0001286	2.51162e-05	0.0006	0.0071	0.505	8.26517e-09	0.214296	0.2739	0.782	0.52
rs135181051	7_3882300	779	-0.000107	1.33948e-05	0.0006	0.0044	0.358	5.25984e-09	-0.186091	0.243784	0.763	0.379
rs110999115	7_3743613	779	8.792e-05	1.65709e-05	0.0006	0.0044	0.28	3.11546e-09	0.152909	0.213724	0.715	0.399
rs133567366	7_3296519	779	8.49e-05	1.13347e-05	0.0006	0.0045	0.474	3.59445e-09	0.135842	0.192158	0.707	0.337
rs111002705	7_3786959	779	7.57e-05	1.21253e-05	0.0006	0.0051	0.453	2.84058e-09	0.137642	0.214394	0.642	0.342
rs134576992	7_3934193	779	-4.696e-05	9.91105e-06	0.0006	0.0042	0.411	1.0674e-09	-0.0751365	0.124476	0.604	0.321
rs723034260	7_3984941	779	4.3e-05	7.03129e-06	0.0005	0.0039	0.347	8.38079e-10	0.0819035	0.100096	0.818	0.235
rs134591083	7_3336146	779	-5.58e-05	7.0905e-06	0.0005	0.0042	0.186	9.42736e-10	-0.106278	0.133735	0.795	0.158
rs43019710	7_3477001	779	5.87e-05	7.59034e-06	0.0005	0.004	0.342	1.55082e-09	0.123582	0.161446	0.765	0.283
rs718108495	7_3936743	779	8.886e-05	1.31336e-05	0.0005	0.0044	0.35	3.59361e-09	0.177712	0.250087	0.711	0.396
rs134555301	7_3422105	779	3.234e-05	5.18224e-06	0.0005	0.0036	0.342	4.70635e-10	0.0718617	0.106979	0.672	0.223
rs43497423	7_3522788	779	3.93e-05	5.75933e-06	0.0005	0.0038	0.298	6.46206e-10	0.0748626	0.11684	0.641	0.177
rs137299521	7_3231605	779	-4.582e-05	7.33592e-06	0.0005	0.0042	0.202	6.76969e-10	-0.0872721	0.137146	0.636	0.183
rs136878093	7_3795006	779	-4.183e-05	6.68354e-06	0.0005	0.0059	0.391	8.33284e-10	-0.0929466	0.148114	0.628	0.293
rs452152377	7_3985110	779	3.745e-05	8.37006e-06	0.0005	0.0039	0.409	6.78211e-10	0.0788433	0.12909	0.611	0.307
rs723518516	7_3817411	779	3.96e-05	5.29431e-06	0.0005	0.0049	0.14	3.77379e-10	0.0833684	0.137727	0.605	0.103
rs381618628	7_3531796	779	5.857e-05	9.49171e-06	0.0005	0.0041	0.099	6.14698e-10	0.130162	0.226952	0.574	0.134
rs134585140	7_3859541	779	-3.821e-05	8.83976e-06	0.0005	0.0042	0.342	6.57052e-10	-0.0849093	0.152084	0.558	0.34
rs433438579	7_3508063	779	5.548e-05	7.75541e-06	0.0005	0.0036	0.078	4.42636e-10	0.110963	0.199689	0.556	0.082
rs451710114	7_3530440	779	3.048e-05	3.89449e-06	0.0005	0.0043	0.069	1.19623e-10	0.0677303	0.122583	0.553	0.044
rs516496050	7_3687425	779	9.108e-05	1.43719e-05	0.0005	0.0036	0.144	2.04844e-09	0.173477	0.316623	0.548	0.208
rs109845287	7_3902226	779	-3.724e-05	9.22719e-06	0.0005	0.0042	0.332	6.14904e-10	-0.0784093	0.150517	0.521	0.32
rs43495260	7_3607741	779	2.567e-05	6.0427e-06	0.0005	0.0031	0.422	3.21604e-10	0.0540497	0.105408	0.513	0.261
rs137814103	7_3163579	779	2.381e-05	4.8477e-06	0.0005	0.0034	0.612	2.69264e-10	0.0529183	0.105455	0.502	0.239
rs715670114	7_3937128	779	3.267e-05	6.43444e-06	0.0005	0.0041	0.357	4.90264e-10	0.0653463	0.139676	0.468	0.244
rs719996785	7_3935259	779	2.826e-05	7.54419e-06	0.0005	0.0043	0.111	1.58156e-10	0.0628089	0.136496	0.46	0.122
rs134017988	7_3172896	779	-3.626e-05	1.45696e-05	0.0005	0.0035	0.324	5.7582e-10	-0.0763392	0.167732	0.455	0.424
rs452060102	7_3928806	779	6.13e-05	0.000110473	0.0005	0.0033	0.122	8.03644e-10	0.122598	0.289201	0.424	0.622
rs136880918	7_3253952	779	2.9e-05	5.03471e-06	0.0005	0.0039	0.539	4.17924e-10	0.0610499	0.144272	0.423	0.244
rs137442561	7_3046533	779	-1.588e-05	3.78409e-06	0.0005	0.0035	0.324	1.10386e-10	-0.031753	0.0757005	0.419	0.147
rs797763900	7_3459500	779	-3.09e-05	5.85143e-06	0.0005	0.0035	0.182	2.847e-10	-0.0650453	0.163413	0.398	0.146
rs136631817	7_3068787	779	2.749e-05	7.97472e-06	0.0005	0.0041	0.36	3.48337e-10	0.0549852	0.143675	0.383	0.287
rs133085687	7_3063787	779	2.386e-05	1.61643e-05	0.0005	0.0039	0.448	2.81588e-10	0.0477196	0.126278	0.378	0.49
rs137391080	7_3439704	779	2.213e-05	4.30161e-06	0.0005	0.0032	0.22	1.6815e-10	0.0491718	0.130701	0.376	0.14
rs135434617	7_3317132	779	1.815e-05	4.87604e-06	0.0005	0.0044	0.43	1.61539e-10	0.0382166	0.103049	0.371	0.218
rs136505358	7_3137153	779	-1.818e-05	5.01378e-06	0.0005	0.0036	0.278	1.32711e-10	-0.0346237	0.0977202	0.354	0.189
rs518041600	7_3162434	779	1.376e-05	3.96539e-06	0.0005	0.0035	0.541	9.40221e-11	0.0305758	0.0909425	0.336	0.226
rs714799888	7_3472974	779	-1.234e-05	9.95746e-06	0.0005	0.0036	0.116	3.116e-11	-0.0234958	0.0910896	0.258	0.144
rs43019685	7_3460607	779	1.25e-05	4.99774e-06	0.0005	0.0035	0.065	1.90015e-11	0.0277795	0.123743	0.224	0.056
novel_variant (7:3473145)	7_3473145	779	-1.044e-05	4.53424e-06	0.0005	0.0042	0.133	2.51642e-11	-0.0208809	0.0945542	0.221	0.095
rs134763612	7_3937035	779	-1.574e-06	5.43375e-06	0.0005	0.0043	0.875	5.42326e-13	-0.00331337	0.0809689	0.041	0.106
rs521997466	7_3006293	779	7.267e-07	4.02785e-06	0.0005	0.0033	0.065	6.44493e-14	0.00161486	0.0990466	0.016	0.059
rs384440943	7_3929779	779	3.092e-05	3.24178e-06	0.0004	0.0038	0.642	4.39311e-10	0.0824635	0.104999	0.785	0.175
rs433689054	7_3937193	779	4.058e-05	4.14234e-06	0.0004	0.0054	0.318	7.146e-10	0.101462	0.132066	0.768	0.202
rs133212690	7_3851712	779	-5.676e-05	1.04893e-05	0.0004	0.0046	0.339	1.44465e-09	-0.141902	0.186483	0.761	0.406
rs134595500	7_3196526	779	3.474e-05	5.93268e-06	0.0004	0.004	0.396	5.77612e-10	0.0772066	0.104192	0.741	0.275
rs137810604	7_3863152	779	-4.061e-05	8.60575e-06	0.0004	0.0036	0.342	7.42294e-10	-0.108299	0.14927	0.726	0.375
rs110610474	7_3284443	779	-3.03e-05	3.73395e-06	0.0004	0.0041	0.203	2.97226e-10	-0.0808041	0.112842	0.716	0.133
rs110924648	7_3743042	779	4.37e-05	1.15498e-05	0.0004	0.0043	0.404	9.19661e-10	0.0971064	0.13667	0.711	0.438
rs721224653	7_3936791	779	5.609e-05	1.31614e-05	0.0004	0.0045	0.351	1.43334e-09	0.131973	0.18615	0.709	0.424
rs109282384	7_3883143	779	-4.992e-05	5.96196e-06	0.0004	0.0043	0.334	1.10897e-09	-0.117457	0.168576	0.697	0.255
rs137455770	7_3165233	779	-4.083e-05	7.10318e-06	0.0004	0.0034	0.358	7.65815e-10	-0.108877	0.158729	0.686	0.328
rs135862191	7_3873725	779	-5.269e-05	7.61679e-06	0.0004	0.0044	0.363	1.28334e-09	-0.140501	0.206791	0.679	0.347
rs135539775	7_3059842	779	3.081e-05	4.26699e-06	0.0004	0.0038	0.451	4.69892e-10	0.0880158	0.131321	0.67	0.265
rs133972922	7_3969195	779	-3.428e-05	5.76152e-06	0.0004	0.0055	0.342	5.28765e-10	-0.0806511	0.121253	0.665	0.255
rs43497419	7_3524043	779	4.197e-05	5.28092e-06	0.0004	0.0043	0.192	5.45825e-10	0.104917	0.159128	0.659	0.154
rs109930997	7_3867458	779	-2.314e-05	3.18201e-06	0.0004	0.0039	0.324	2.34464e-10	-0.06611	0.101313	0.653	0.188
rs132938402	7_3263257	779	-2.562e-05	3.97739e-06	0.0004	0.0038	0.386	3.11107e-10	-0.0640472	0.0987995	0.648	0.216
rs41655256	7_3847950	779	-3.395e-05	4.21365e-06	0.0004	0.0057	0.346	5.21622e-10	-0.0905415	0.140115	0.646	0.227
rs136363282	7_3325965	779	-3.408e-05	5.20083e-06	0.0004	0.0042	0.167	3.22911e-10	-0.0852026	0.132864	0.641	0.146
rs133004854	7_3051517	779	3.312e-05	1.03805e-05	0.0004	0.0035	0.28	4.42009e-10	0.0946205	0.148439	0.637	0.353
rs133171529	7_3620276	779	5.148e-05	6.97161e-06	0.0004	0.0034	0.282	1.07403e-09	0.121126	0.192558	0.629	0.27
rs137773079	7_3349198	779	-5.831e-05	1.84624e-05	0.0004	0.004	0.207	1.11712e-09	-0.137192	0.223416	0.614	0.38
rs136724823	7_3189503	779	-2.273e-05	5.0618e-06	0.0004	0.0041	0.355	2.36537e-10	-0.060608	0.0991664	0.611	0.264
rs134570060	7_3436202	779	2.338e-05	6.27757e-06	0.0004	0.0035	0.487	2.73113e-10	0.0623449	0.105066	0.593	0.323
rs136308549	7_3199734	779	-2.365e-05	3.63671e-06	0.0004	0.0042	0.415	2.71593e-10	-0.0591367	0.101462	0.583	0.201
rs136722188	7_3330583	779	-3.933e-05	7.41124e-06	0.0004	0.0043	0.199	4.94051e-10	-0.0874021	0.150084	0.582	0.211
rs522304111	7_3942390	779	1.726e-05	4.26013e-06	0.0004	0.0073	0.256	1.13595e-10	0.0406073	0.0699065	0.581	0.169
rs715017072	7_3936796	779	4.27e-05	1.20588e-05	0.0004	0.0043	0.351	8.30469e-10	0.100472	0.175521	0.572	0.403
rs133890121	7_3508638	779	-2.446e-05	5.28574e-06	0.0004	0.0038	0.44	2.94862e-10	-0.0575495	0.10177	0.565	0.251
rs133767341	7_3203873	779	2.766e-05	6.07032e-06	0.0004	0.0042	0.319	3.32149e-10	0.0650757	0.117486	0.554	0.26
rs109980874	7_3187664	779	-2.75e-05	3.11937e-06	0.0004	0.0037	0.334	3.3659e-10	-0.0785766	0.141772	0.554	0.183
rs132990355	7_3709555	779	-4.18e-05	6.45204e-06	0.0004	0.0034	0.438	8.59976e-10	-0.104492	0.190395	0.549	0.313
rs136097588	7_3647524	779	4.611e-05	7.46946e-06	0.0004	0.0032	0.225	7.42555e-10	0.122973	0.227109	0.541	0.257
rs137388455	7_3496052	779	1.655e-05	3.58695e-06	0.0004	0.0039	0.254	1.03765e-10	0.0441323	0.0845098	0.522	0.148
rs717046676	7_3927523	779	3.206e-05	1.63811e-05	0.0004	0.0034	0.134	2.38513e-10	0.0855033	0.165931	0.515	0.285
rs526040142	7_3684109	779	2.405e-05	8.40662e-06	0.0004	0.0037	0.838	1.57414e-10	0.0565937	0.110384	0.513	0.214
rs109276326	7_3012704	779	-2.776e-05	4.87089e-06	0.0004	0.0036	0.301	3.24009e-10	-0.0740301	0.146461	0.505	0.224
rs136249278	7_3246742	779	-2.334e-05	4.00402e-06	0.0004	0.0042	0.225	1.90258e-10	-0.0583564	0.117738	0.496	0.146
rs137440400	7_3648846	779	2.605e-05	6.40126e-06	0.0004	0.0029	0.389	3.22486e-10	0.0612966	0.124664	0.492	0.275
rs136231920	7_3625696	779	1.555e-05	9.92621e-06	0.0004	0.0032	0.406	1.16656e-10	0.0414681	0.0843962	0.491	0.426
rs43493421	7_3567447	779	1.433e-05	6.91069e-06	0.0004	0.0029	0.083	3.12452e-11	0.0358366	0.0739585	0.485	0.108
rs522112149	7_3474469	779	2.551e-05	4.96053e-06	0.0004	0.0041	0.087	1.03723e-10	0.0728904	0.15119	0.482	0.095
rs137389624	7_3974890	779	1.077e-05	4.43278e-06	0.0004	0.0054	0.425	5.66648e-11	0.0307654	0.0638306	0.482	0.263
rs718142438	7_3469827	779	-3.714e-05	9.97211e-06	0.0004	0.0037	0.292	5.7069e-10	-0.0990481	0.205688	0.482	0.363
rs134333805	7_3490995	779	1.61e-05	3.41154e-06	0.0004	0.0042	0.181	7.67993e-11	0.0460017	0.0957505	0.48	0.115
rs136660747	7_3897140	779	-2.452e-05	4.8627e-06	0.0004	0.0042	0.352	2.74345e-10	-0.0576889	0.123131	0.469	0.231
rs133029637	7_3285960	779	2.44e-05	5.27965e-06	0.0004	0.0045	0.51	2.97636e-10	0.0650759	0.141655	0.459	0.28
novel_variant (7:3159345)	7_3159345	779	1.999e-05	4.38384e-06	0.0004	0.0034	0.149	1.01127e-10	0.0499638	0.109191	0.458	0.117
rs715275262	7_3817521	779	2.415e-05	6.32811e-06	0.0004	0.0044	0.142	1.42496e-10	0.0603697	0.134627	0.448	0.137
novel_variant (7:3677529)	7_3677529	779	2.905e-05	1.39789e-05	0.0004	0.0035	0.157	2.23604e-10	0.0645451	0.144664	0.446	0.274
rs136449873	7_3767824	779	-2.276e-05	3.88498e-06	0.0004	0.005	0.304	2.19333e-10	-0.0650382	0.145835	0.446	0.189
rs459643539	7_3821068	779	1.272e-05	2.53823e-06	0.0004	0.0051	0.171	4.58355e-11	0.0363294	0.0821534	0.442	0.099
rs133528099	7_3716784	779	1.287e-05	4.4464e-06	0.0004	0.0033	0.503	8.2829e-11	0.0367742	0.0848432	0.433	0.25
rs134139309	7_3083572	779	1.775e-05	4.26882e-06	0.0004	0.0039	0.298	1.31767e-10	0.0473272	0.109486	0.432	0.195
rs521349598	7_3687997	779	1.438e-05	5.68306e-06	0.0004	0.0035	0.13	4.6902e-11	0.0383598	0.0889339	0.431	0.142
rs109281317	7_3479549	779	9.689e-06	4.8823e-06	0.0004	0.0043	0.212	3.14096e-11	0.0242214	0.0568309	0.426	0.164
novel_variant (7:3002719)	7_3002719	779	1.246e-05	3.47601e-06	0.0004	0.0031	0.057	1.66762e-11	0.0355869	0.085004	0.419	0.046
rs137246306	7_3625034	779	-1.731e-05	9.98953e-06	0.0004	0.0032	0.179	8.79816e-11	-0.0461618	0.117067	0.394	0.271
rs449764532	7_3162463	779	1.353e-05	4.41556e-06	0.0004	0.0036	0.53	9.12115e-11	0.0360812	0.0922786	0.391	0.279
rs135507713	7_3716184	779	-1.44e-05	5.4766e-06	0.0004	0.0034	0.091	3.41743e-11	-0.0383887	0.0982714	0.391	0.095
rs134320476	7_3738388	779	-1.277e-05	3.41185e-06	0.0004	0.0035	0.085	2.55e-11	-0.0319255	0.0843833	0.378	0.056
rs110014395	7_3117308	779	1.819e-05	1.07653e-05	0.0004	0.004	0.106	6.27893e-11	0.0484934	0.130808	0.371	0.178
rs137029236	7_3144689	779	2.351e-05	3.78049e-06	0.0004	0.0037	0.342	2.48669e-10	0.0626827	0.170574	0.367	0.194
rs29010175	7_3414715	779	1.571e-05	4.82406e-06	0.0004	0.0035	0.218	8.40704e-11	0.036971	0.101667	0.364	0.164
rs43496209	7_3099388	779	9.073e-06	3.64977e-06	0.0004	0.0042	0.272	3.26004e-11	0.0241938	0.0668058	0.362	0.154
rs480484038	7_3459377	779	9.465e-06	4.81406e-06	0.0004	0.0034	0.269	3.52647e-11	0.0222696	0.0622794	0.358	0.198
rs720058807	7_3984798	779	8.097e-06	2.43654e-06	0.0004	0.0033	0.102	1.20191e-11	0.0231354	0.0645464	0.358	0.059
rs519569507	7_3936904	779	-1.7e-05	4.35657e-06	0.0004	0.0043	0.088	4.64191e-11	-0.0377744	0.108523	0.348	0.062
rs208111741	7_3675237	779	-1.987e-05	7.40867e-06	0.0004	0.0034	0.146	9.8414e-11	-0.0496851	0.150685	0.33	0.185
rs43439864	7_3419737	779	9.196e-06	4.41454e-06	0.0004	0.0036	0.35	3.84629e-11	0.0229895	0.0707264	0.325	0.24
rs133074365	7_3020280	779	-1.352e-05	6.16761e-06	0.0004	0.0035	0.378	8.59222e-11	-0.031802	0.107527	0.296	0.28
rs721945033	7_3014056	779	-9.591e-06	4.09307e-06	0.0004	0.0037	0.198	2.91792e-11	-0.0225677	0.0811833	0.278	0.14
rs464597702	7_3469871	779	-1.312e-05	5.17913e-06	0.0004	0.0039	0.134	3.99157e-11	-0.0349783	0.126525	0.276	0.128
rs134722370	7_3667257	779	-8.813e-06	4.50905e-06	0.0004	0.0033	0.085	1.21447e-11	-0.0251798	0.093327	0.27	0.088
rs109950249	7_3429581	779	1.005e-05	4.27132e-06	0.0004	0.0033	0.35	4.5927e-11	0.0251213	0.101262	0.248	0.219
rs109017026	7_3396176	779	7.758e-06	3.26078e-06	0.0004	0.0028	0.443	2.97042e-11	0.0206887	0.0835279	0.248	0.202
rs516029188	7_3403798	779	4.539e-06	4.03553e-06	0.0004	0.0032	0.136	4.84266e-12	0.0129694	0.0597859	0.217	0.128
novel_variant (7:3012301)	7_3012301	779	2.239e-05	1.03464e-05	0.0004	0.0033	0.097	8.77084e-11	0.052675	0.248248	0.212	0.129
rs714572692	7_3677368	779	7.807e-06	8.33509e-06	0.0004	0.0033	0.181	1.80582e-11	0.0208195	0.102937	0.202	0.242
rs135012995	7_3271473	779	5.339e-06	3.58683e-06	0.0004	0.0041	0.218	9.70655e-12	0.0142374	0.0738192	0.193	0.162
rs443736920	7_3473052	779	4.631e-06	3.27499e-06	0.0004	0.0037	0.344	9.67968e-12	0.0115774	0.0705473	0.164	0.18
rs109441158	7_3007912	779	-4.612e-06	4.09436e-06	0.0004	0.0033	0.215	7.16923e-12	-0.0122998	0.0852264	0.144	0.153
rs517475271	7_3936146	779	4.319e-06	3.54641e-06	0.0004	0.0043	0.441	9.19924e-12	0.0115175	0.0804727	0.143	0.206
rs520760399	7_3929497	779	-4.572e-06	3.1704e-06	0.0004	0.0037	0.319	9.07816e-12	-0.0114309	0.0831042	0.138	0.137
rs136079210	7_3932644	779	-3.802e-06	5.40883e-06	0.0004	0.004	0.867	3.34177e-12	-0.00894477	0.0911746	0.098	0.124
rs109554074	7_3015289	779	-2.824e-06	3.87744e-06	0.0004	0.0034	0.212	2.6688e-12	-0.00706036	0.115931	0.061	0.129
rs135185662	7_3646656	779	-1.872e-06	5.36672e-06	0.0004	0.0033	0.223	1.21416e-12	-0.00534974	0.103437	0.052	0.207
rs1115676353	7_3162837	779	1.12e-06	4.2447e-06	0.0004	0.0035	0.085	1.96194e-13	0.00320039	0.0683616	0.047	0.087
rs134525246	7_3718226	779	1.585e-06	7.65522e-06	0.0004	0.0033	0.142	6.13636e-13	0.00372857	0.100175	0.037	0.152
rs136833945	7_3664163	779	-3.713e-07	5.57166e-06	0.0004	0.0029	0.096	2.38903e-14	-0.000928132	0.0914268	0.01	0.116
rs137298583	7_3723698	779	-4.995e-08	7.50678e-06	0.0004	0.0033	0.176	7.24192e-16	-0.000124874	0.0672153	0.002	0.227
rs525754588	7_3935218	779	2.369e-05	3.05895e-06	0.0003	0.0041	0.129	1.26338e-10	0.0728907	0.0864168	0.843	0.089
rs463298796	7_3817189	779	3.321e-05	3.95356e-06	0.0003	0.006	0.332	4.88951e-10	0.132846	0.161801	0.821	0.26
rs456613813	7_3508074	779	4.157e-05	3.77709e-06	0.0003	0.0034	0.081	2.56063e-10	0.127917	0.157412	0.813	0.072
rs109560321	7_3897966	779	-2.61e-05	4.75033e-06	0.0003	0.0042	0.332	3.02036e-10	-0.0870092	0.107418	0.81	0.278
rs109558628	7_3184875	779	-1.359e-05	3.85559e-06	0.0003	0.0038	0.201	5.92523e-11	-0.0452924	0.0561331	0.807	0.171
rs208084563	7_3679133	779	3.175e-05	3.41651e-06	0.0003	0.0037	0.845	2.64631e-10	0.105825	0.135152	0.783	0.133
rs721744474	7_3942402	779	2.826e-05	4.24009e-06	0.0003	0.0072	0.365	3.70437e-10	0.113057	0.147609	0.766	0.293
rs521495936	7_3937832	779	4.992e-05	7.70135e-06	0.0003	0.0058	0.469	1.2414e-09	0.142641	0.194327	0.734	0.39
rs721451372	7_3158507	779	-3.168e-05	5.24708e-06	0.0003	0.0036	0.061	1.15184e-10	-0.0974617	0.134841	0.723	0.083
rs473406737	7_3984860	779	1.099e-05	3.5292e-06	0.0003	0.0036	0.461	6.00633e-11	0.0399763	0.0577007	0.693	0.261
rs109767863	7_3759956	779	-2.284e-05	4.5654e-06	0.0003	0.0049	0.13	1.176e-10	-0.0830401	0.121379	0.684	0.146
rs133078027	7_3453221	779	-6.655e-05	1.16896e-05	0.0003	0.0033	0.212	1.48198e-09	-0.20477	0.303291	0.675	0.376
rs210424753	7_3679076	779	2.122e-05	3.94995e-06	0.0003	0.0038	0.841	1.20297e-10	0.0707306	0.106896	0.662	0.156
rs43492207	7_3544701	779	1.577e-05	2.70173e-06	0.0003	0.0039	0.264	9.67204e-11	0.0573508	0.0890345	0.644	0.172
rs722500956	7_3473097	779	-1.978e-05	2.88729e-06	0.0003	0.0038	0.127	8.67346e-11	-0.0659378	0.105179	0.627	0.086
rs135842369	7_3445453	779	2.443e-05	5.47091e-06	0.0003	0.0034	0.399	2.86227e-10	0.0814333	0.130235	0.625	0.342
rs110420114	7_3747110	779	-1.569e-05	4.02671e-06	0.0003	0.0054	0.205	8.01097e-11	-0.052289	0.0840724	0.622	0.183
rs723162403	7_3163402	779	1.77e-05	2.60259e-06	0.0003	0.0036	0.557	1.5465e-10	0.0590112	0.0961478	0.614	0.218
rs136720604	7_3755819	779	1.624e-05	3.21103e-06	0.0003	0.0047	0.383	1.24732e-10	0.0499755	0.0817032	0.612	0.198
rs109209374	7_3692132	779	-2.06e-05	3.31226e-06	0.0003	0.0036	0.145	1.05273e-10	-0.0824024	0.135086	0.61	0.14
rs43494182	7_3586055	779	4.864e-05	8.3522e-06	0.0003	0.0031	0.143	5.80764e-10	0.162133	0.26956	0.601	0.217
rs721912917	7_3931925	779	1.984e-05	2.49872e-06	0.0003	0.0039	0.396	1.88411e-10	0.0721635	0.12139	0.594	0.192
rs136310547	7_3423574	779	-2.868e-05	6.33468e-06	0.0003	0.0037	0.189	2.52314e-10	-0.104298	0.17635	0.591	0.244
rs132999033	7_3649757	779	2.203e-05	2.44869e-06	0.0003	0.0029	0.386	2.29982e-10	0.0677748	0.115108	0.589	0.161
rs109946189	7_3726599	779	1.935e-05	4.087e-06	0.0003	0.0036	0.49	1.87112e-10	0.0644965	0.110381	0.584	0.293
rs723811076	7_3940273	779	4.036e-05	6.43834e-06	0.0003	0.0071	0.383	7.70259e-10	0.11532	0.198607	0.581	0.328
rs519297766	7_3007627	779	-1.679e-05	2.58791e-06	0.0003	0.0034	0.082	4.22338e-11	-0.0610388	0.105128	0.581	0.063
rs109144311	7_3405579	779	-2.177e-05	3.38526e-06	0.0003	0.0034	0.389	2.2513e-10	-0.0791507	0.141434	0.56	0.26
rs519931607	7_3472977	779	3.16e-05	5.77139e-06	0.0003	0.0037	0.073	1.34369e-10	0.114913	0.206042	0.558	0.115
rs718128376	7_3936798	779	1.172e-05	2.61565e-06	0.0003	0.0045	0.229	4.84669e-11	0.0334722	0.0601537	0.556	0.114
rs717086267	7_3687765	779	-1.673e-05	3.54243e-06	0.0003	0.0036	0.109	5.44062e-11	-0.0514821	0.0932564	0.552	0.085
rs110247675	7_3747767	779	-8.382e-06	2.1843e-06	0.0003	0.0053	0.227	2.46296e-11	-0.0304784	0.0567649	0.537	0.134
rs463620635	7_3476690	779	1.965e-05	4.4215e-06	0.0003	0.004	0.325	1.69256e-10	0.0604525	0.11273	0.536	0.263
rs516864324	7_3817712	779	1.723e-05	3.05032e-06	0.0003	0.0043	0.287	1.21388e-10	0.0530172	0.0993069	0.534	0.167
rs473871254	7_3007148	779	2.308e-05	5.31558e-06	0.0003	0.0033	0.138	1.26614e-10	0.0710202	0.1332	0.533	0.155
rs135664848	7_3134121	779	-1.592e-05	3.27508e-06	0.0003	0.0036	0.223	8.77321e-11	-0.0530542	0.0999692	0.531	0.168
rs717229134	7_3928434	779	-2.25e-05	5.63316e-06	0.0003	0.0031	0.145	1.25563e-10	-0.0692259	0.132534	0.522	0.149
rs43496842	7_3035129	779	1.373e-05	4.69076e-06	0.0003	0.0031	0.373	8.81309e-11	0.0499131	0.0960392	0.52	0.297
rs518827715	7_3934113	779	2.079e-05	8.61149e-06	0.0003	0.004	0.44	2.12982e-10	0.0639682	0.123378	0.518	0.447
rs110292464	7_3006878	779	-1.918e-05	4.07272e-06	0.0003	0.0033	0.215	1.2423e-10	-0.0639447	0.124273	0.515	0.169
rs43019659	7_3454792	779	-9.279e-06	4.16029e-06	0.0003	0.0034	0.301	3.61948e-11	-0.0337405	0.0674774	0.5	0.25
rs43493386	7_3571415	779	-1.535e-05	3.65201e-06	0.0003	0.0031	0.062	2.74728e-11	-0.0558124	0.112499	0.496	0.072
rs720696102	7_3001848	779	1.777e-05	2.51272e-06	0.0003	0.0029	0.215	1.06598e-10	0.07108	0.143804	0.494	0.145
rs383918159	7_3965574	779	1.034e-05	1.4298e-06	0.0003	0.0055	0.287	4.37173e-11	0.0413506	0.0864429	0.478	0.098
rs137613867	7_3928843	779	-1.222e-05	3.24564e-06	0.0003	0.0034	0.891	2.89387e-11	-0.0444197	0.0935884	0.475	0.092
rs43439867	7_3419245	779	8.425e-06	2.37531e-06	0.0003	0.0036	0.386	3.36476e-11	0.0306372	0.0656853	0.466	0.19
rs717475861	7_3003263	779	1.088e-05	5.06859e-06	0.0003	0.0032	0.137	2.80352e-11	0.0435135	0.0943942	0.461	0.175
rs716009847	7_3469289	779	1.244e-05	3.34465e-06	0.0003	0.0035	0.12	3.27818e-11	0.0414592	0.0915495	0.453	0.1
rs109569442	7_3430648	779	1.381e-05	3.66225e-06	0.0003	0.0035	0.492	9.53816e-11	0.0394675	0.0880238	0.448	0.237
rs209847387	7_3531109	779	-1.404e-05	3.29458e-06	0.0003	0.0041	0.548	9.76305e-11	-0.0467917	0.106639	0.439	0.246
rs43496186	7_3207173	779	1.196e-05	4.98217e-06	0.0003	0.0043	0.158	3.80969e-11	0.0435088	0.102255	0.425	0.179
rs211433351	7_3937340	779	9.864e-06	4.57813e-06	0.0003	0.0052	0.128	2.17157e-11	0.0358679	0.0850092	0.422	0.136
rs109385165	7_3657670	779	-7.783e-06	2.90739e-06	0.0003	0.0031	0.283	2.46063e-11	-0.0239484	0.0585936	0.409	0.153
rs110055898	7_3619112	779	1.079e-05	2.27795e-06	0.0003	0.0033	0.192	3.6094e-11	0.0332057	0.0819458	0.405	0.098
rs133979477	7_3268212	779	-1.138e-05	4.42149e-06	0.0003	0.0042	0.388	6.15045e-11	-0.0413907	0.102779	0.403	0.306
rs456587977	7_3470444	779	1.637e-05	3.02615e-06	0.0003	0.0038	0.056	2.8424e-11	0.0595146	0.148392	0.401	0.044
rs524477795	7_3821050	779	1.712e-05	4.71488e-06	0.0003	0.0047	0.281	1.18443e-10	0.0570796	0.149409	0.382	0.242
rs136817567	7_3428150	779	-1.364e-05	3.72768e-06	0.0003	0.0036	0.391	8.86596e-11	-0.0389803	0.102224	0.381	0.226
rs722850416	7_3998084	779	1.409e-05	4.93243e-06	0.0003	0.0043	0.188	6.04788e-11	0.0433444	0.114959	0.377	0.174
rs519962105	7_3984877	779	9.206e-06	3.2843e-06	0.0003	0.0036	0.453	4.20056e-11	0.0306863	0.0838295	0.366	0.236
rs437417419	7_3687819	779	-1.15e-05	6.62129e-06	0.0003	0.0037	0.172	3.76675e-11	-0.0353822	0.0974014	0.363	0.232
rs719122716	7_3817330	779	8.145e-06	3.03963e-06	0.0003	0.0054	0.142	1.62104e-11	0.029617	0.0886386	0.334	0.103
rs518639781	7_3937181	779	-6.748e-06	3.13933e-06	0.0003	0.0053	0.089	7.39345e-12	-0.0224942	0.0690893	0.326	0.066
rs715803313	7_3933936	779	8.782e-06	2.53478e-06	0.0003	0.0042	0.128	1.72155e-11	0.0270227	0.0845958	0.319	0.077
rs133177089	7_3540872	779	1.121e-05	4.9248e-06	0.0003	0.0039	0.153	3.25343e-11	0.0344873	0.11032	0.313	0.164
rs43497421	7_3523323	779	1.952e-05	6.858e-06	0.0003	0.0042	0.118	7.90938e-11	0.0650686	0.209034	0.311	0.187
rs133982564	7_3772824	779	-1.074e-05	3.53152e-06	0.0003	0.0046	0.205	3.75379e-11	-0.0330401	0.109526	0.302	0.144
rs133988716	7_3030294	779	6.872e-06	3.90165e-06	0.0003	0.0032	0.319	2.05088e-11	0.0274898	0.091915	0.299	0.282
rs43494145	7_3566080	779	-6.767e-06	3.25111e-06	0.0003	0.0029	0.184	1.37471e-11	-0.024607	0.0822827	0.299	0.16
rs517029396	7_3984905	779	6.418e-06	2.98804e-06	0.0003	0.004	0.453	2.04188e-11	0.0197489	0.0674612	0.293	0.203
rs136177207	7_3024814	779	9.817e-06	3.66993e-06	0.0003	0.0034	0.093	1.63011e-11	0.0302073	0.103377	0.292	0.07
novel_variant (7:3012323)	7_3012323	779	4.411e-06	3.13753e-06	0.0003	0.0035	0.133	4.48508e-12	0.0176453	0.0604884	0.292	0.096
rs462203304	7_3506983	779	7.136e-06	2.71656e-06	0.0003	0.0034	0.085	7.89723e-12	0.0259496	0.0908568	0.286	0.066
rs109436838	7_3157846	779	5.37e-06	2.45905e-06	0.0003	0.0036	0.233	1.03126e-11	0.0179006	0.0632788	0.283	0.13
rs134559121	7_3094816	779	7.437e-06	4.57669e-06	0.0003	0.0038	0.339	2.47762e-11	0.0247916	0.103219	0.24	0.265
rs721876263	7_3998036	779	7.931e-06	2.44157e-06	0.0003	0.0041	0.192	1.94936e-11	0.0317238	0.136527	0.232	0.117
rs43439872	7_3417723	779	-7.56e-06	3.51397e-06	0.0003	0.0036	0.399	2.74072e-11	-0.0215989	0.0950898	0.227	0.22
rs136852390	7_3162831	779	4.023e-06	3.21914e-06	0.0003	0.0036	0.591	7.82419e-12	0.0160931	0.0753678	0.214	0.272
rs718201071	7_3428118	779	-4.411e-06	3.06767e-06	0.0003	0.0035	0.111	3.82881e-12	-0.0160406	0.077108	0.208	0.092
rs43496880	7_3024019	779	4.453e-06	4.05957e-06	0.0003	0.0035	0.097	3.47058e-12	0.0137022	0.0702595	0.195	0.097
rs517266973	7_3001949	779	-4.506e-06	2.26157e-06	0.0003	0.003	0.619	9.57693e-12	-0.0150213	0.0784819	0.191	0.169
rs719551979	7_3008065	779	7.544e-06	3.65197e-06	0.0003	0.0031	0.055	5.88204e-12	0.025147	0.133162	0.189	0.056
rs523658782	7_3984857	779	4.042e-06	5.102e-06	0.0003	0.0033	0.461	8.11869e-12	0.0124363	0.0714305	0.174	0.302
rs136294599	7_3609623	779	3.831e-06	3.4202e-06	0.0003	0.0033	0.282	5.94925e-12	0.0139321	0.0835965	0.167	0.217
rs523627029	7_3984893	779	4.255e-06	2.3044e-06	0.0003	0.004	0.453	8.9726e-12	0.0130915	0.0795046	0.165	0.167
rs109712096	7_3007530	779	5.613e-06	1.87381e-05	0.0003	0.0034	0.069	4.07119e-12	0.020411	0.126675	0.161	0.235
rs109533356	7_3668066	779	-2.375e-06	2.44693e-06	0.0003	0.0033	0.103	1.04355e-12	-0.00863758	0.0580111	0.149	0.083
rs109866292	7_3737396	779	-2.389e-06	3.36015e-06	0.0003	0.0036	0.093	9.65517e-13	-0.00682652	0.0484972	0.141	0.085
rs135579274	7_3655703	779	3.042e-06	2.3518e-06	0.0003	0.003	0.294	3.84335e-12	0.00935944	0.068179	0.137	0.138
rs447312008	7_3929465	779	4.64e-06	3.66909e-06	0.0003	0.0037	0.192	6.67184e-12	0.0142764	0.106591	0.134	0.136
rs381384996	7_3402906	779	1.852e-06	2.19072e-06	0.0003	0.003	0.155	8.98367e-13	0.00740912	0.0608083	0.122	0.123
rs516419209	7_3687943	779	2.734e-06	3.63769e-06	0.0003	0.0035	0.205	2.43628e-12	0.00841328	0.0700712	0.12	0.158
rs379385969	7_3459177	779	1.767e-06	2.09386e-06	0.0003	0.0037	0.259	1.19962e-12	0.00706854	0.0591144	0.12	0.157
rs133980004	7_3437646	779	-2.66e-06	2.99047e-06	0.0003	0.0035	0.36	3.26005e-12	-0.00818361	0.0733867	0.112	0.183
rs135191530	7_3363746	779	-4.073e-06	5.41879e-06	0.0003	0.0031	0.513	8.28967e-12	-0.0135771	0.122909	0.11	0.326
rs384316788	7_3825799	779	2.217e-06	3.47375e-06	0.0003	0.0064	0.07	6.39262e-13	0.00806027	0.0807453	0.1	0.061
rs714745584	7_3928898	779	2.134e-06	4.36121e-06	0.0003	0.0033	0.316	1.96824e-12	0.00656516	0.0753111	0.087	0.21
rs717462067	7_3996224	779	-1.484e-06	2.90988e-06	0.0003	0.0038	0.194	6.89073e-13	-0.00539462	0.0825558	0.065	0.126
rs43495309	7_3358389	779	-2.759e-06	3.7212e-06	0.0003	0.0033	0.194	2.3829e-12	-0.00848849	0.132756	0.064	0.13
rs43019695	7_3478920	779	1.868e-06	3.53823e-06	0.0003	0.0038	0.194	1.09236e-12	0.0062262	0.0983803	0.063	0.142
rs210929264	7_3012564	779	-9.403e-07	4.60726e-06	0.0003	0.0035	0.073	1.19752e-13	-0.00341929	0.0665851	0.051	0.079
rs136877327	7_3383393	779	1.096e-06	2.69358e-06	0.0003	0.0027	0.386	5.69581e-13	0.00398612	0.0835982	0.048	0.21
rs135728581	7_3606253	779	9.917e-07	2.9191e-06	0.0003	0.0031	0.14	2.36692e-13	0.0033058	0.0689033	0.048	0.098
rs43496222	7_3026073	779	-1.186e-06	4.19237e-06	0.0003	0.0035	0.104	2.62571e-13	-0.00364995	0.0778974	0.047	0.079
rs109240434	7_3755057	779	-8.92e-07	2.92652e-06	0.0003	0.0051	0.422	3.88083e-13	-0.00274459	0.065031	0.042	0.202
rs43496204	7_3110267	779	-5.982e-07	3.20528e-06	0.0003	0.0041	0.372	1.67223e-13	-0.00184048	0.0741393	0.025	0.201
rs716123222	7_3851481	779	-6.356e-07	4.89275e-06	0.0003	0.0052	0.13	9.10908e-14	-0.00195556	0.102469	0.019	0.125
rs517444704	7_3000201	779	-2.474e-07	2.89267e-06	0.0003	0.0029	0.598	2.94321e-14	-0.000989539	0.0609238	0.016	0.252
novel_variant (7:3874060)	7_3874060	779	-4.291e-07	3.42076e-06	0.0003	0.0044	0.052	1.80904e-14	-0.00122595	0.0761049	0.016	0.038
rs43492225	7_3559999	779	8.46e-07	4.66201e-06	0.0003	0.0033	0.075	9.94666e-14	0.00241718	0.16335	0.015	0.072
rs722867190	7_3936715	779	-3.371e-07	2.74652e-06	0.0003	0.0043	0.09	1.86381e-14	-0.00103711	0.0682132	0.015	0.056
rs525634211	7_3508091	779	-2.726e-07	3.20681e-06	0.0003	0.0037	0.076	1.04593e-14	-0.000991346	0.0883233	0.011	0.065
rs133803040	7_3129716	779	2.569e-07	2.54527e-06	0.0003	0.0036	0.228	2.32234e-14	0.000934013	0.09034	0.01	0.152
rs110661129	7_3427507	779	2.047e-07	4.2432e-06	0.0003	0.0035	0.386	1.98624e-14	0.00074437	0.0889919	0.008	0.29
rs137615070	7_3830723	779	-2.528e-07	3.29574e-06	0.0003	0.0066	0.332	2.83294e-14	-0.000777844	0.093995	0.008	0.189
rs110072677	7_3437124	779	2.076e-05	2.7926e-06	0.0002	0.0035	0.212	1.44208e-10	0.103799	0.12853	0.808	0.191
rs110424790	7_3870374	779	-1.609e-05	1.75088e-06	0.0002	0.004	0.332	1.14739e-10	-0.0919337	0.11884	0.774	0.198
rs43020473	7_3480158	779	2.225e-05	2.17195e-06	0.0002	0.0042	0.334	2.20257e-10	0.111236	0.148572	0.749	0.187
rs1117966517	7_3012082	779	1.086e-05	2.89626e-06	0.0002	0.0032	0.093	1.98929e-11	0.048261	0.066404	0.727	0.088
rs43497425	7_3521881	779	1.444e-05	1.9853e-06	0.0002	0.0037	0.114	4.21353e-11	0.0722148	0.100561	0.718	0.094
rs135052557	7_3256768	779	-8.306e-06	2.11799e-06	0.0002	0.0039	0.383	3.25918e-11	-0.0415283	0.0591195	0.702	0.209
rs133417434	7_3720281	779	-2.581e-05	2.78879e-06	0.0002	0.0035	0.246	2.47121e-10	-0.114693	0.163672	0.701	0.176
rs43492204	7_3545968	779	8.987e-06	1.2447e-06	0.0002	0.0037	0.402	3.88215e-11	0.0599163	0.0856268	0.7	0.163
rs133426787	7_3666568	779	1.295e-05	2.98161e-06	0.0002	0.0032	0.324	7.34915e-11	0.0647717	0.0942861	0.687	0.236
rs135420335	7_3616545	779	1.456e-05	3.92584e-06	0.0002	0.0034	0.292	8.75613e-11	0.064696	0.0964315	0.671	0.281
rs109492667	7_3983101	779	-2.727e-05	5.14245e-06	0.0002	0.0046	0.37	3.4699e-10	-0.136373	0.2124	0.642	0.418
rs136357548	7_3846762	779	-1.658e-05	1.51279e-06	0.0002	0.0065	0.441	1.35541e-10	-0.0736829	0.115793	0.636	0.155
novel_variant (7:3163785)	7_3163785	779	1.634e-05	2.42411e-06	0.0002	0.0033	0.159	7.14254e-11	0.0816977	0.128987	0.633	0.139
rs109686569	7_3430121	779	3.161e-05	4.19128e-06	0.0002	0.0035	0.365	4.6347e-10	0.14051	0.226785	0.62	0.336
rs135012139	7_3764825	779	-1.221e-05	1.78323e-06	0.0002	0.0044	0.137	3.53211e-11	-0.0488415	0.0790803	0.618	0.077
rs110581193	7_3677541	779	-7.311e-06	1.74697e-06	0.0002	0.0034	0.133	1.23398e-11	-0.0324937	0.0537683	0.604	0.086
rs476609355	7_3508095	779	1.711e-05	2.5029e-06	0.0002	0.0037	0.078	4.20983e-11	0.0684412	0.114512	0.598	0.058
rs134966700	7_3147937	779	1.035e-05	1.55466e-06	0.0002	0.0037	0.386	5.07698e-11	0.0517461	0.0873159	0.593	0.175
rs715830761	7_3470093	779	-1.134e-05	1.21659e-06	0.0002	0.0037	0.162	3.49934e-11	-0.0453616	0.0769571	0.589	0.06
rs43495249	7_3608568	779	1.297e-05	2.11037e-06	0.0002	0.0033	0.132	3.85745e-11	0.0648463	0.112453	0.577	0.099
rs526644070	7_3937147	779	-6.503e-06	1.44645e-06	0.0002	0.0054	0.085	6.57585e-12	-0.0371589	0.0685461	0.542	0.053
rs137185879	7_3652324	779	-3.933e-06	6.51042e-07	0.0002	0.0031	0.169	4.34753e-12	-0.0262178	0.0492892	0.532	0.064
rs132657824	7_3906572	779	1.677e-05	4.20535e-06	0.0002	0.0038	0.225	9.82581e-11	0.0670998	0.13091	0.513	0.243
rs517725204	7_3703256	779	1.301e-05	2.70432e-06	0.0002	0.0035	0.083	2.57219e-11	0.0743206	0.147594	0.504	0.099
rs134375494	7_3041885	779	-6.551e-06	1.77091e-06	0.0002	0.0033	0.446	2.12031e-11	-0.0436726	0.0880985	0.496	0.262
rs137183417	7_3712125	779	9.441e-06	2.1467e-06	0.0002	0.0034	0.358	4.09506e-11	0.0629427	0.127342	0.494	0.262
rs133765759	7_3923128	779	-2.93e-05	6.55514e-06	0.0002	0.0035	0.135	2.00186e-10	-0.117213	0.239396	0.49	0.201
rs43494194	7_3602186	779	1.113e-05	1.4695e-06	0.0002	0.003	0.163	3.38508e-11	0.049477	0.101415	0.488	0.078
rs524220921	7_3816990	779	6.108e-06	1.20409e-06	0.0002	0.0057	0.295	1.55269e-11	0.0407179	0.0845149	0.482	0.151
rs109106174	7_3170233	779	4.945e-06	1.72951e-06	0.0002	0.0035	0.51	1.22202e-11	0.0247239	0.0549875	0.45	0.183
rs382484643	7_3459297	779	4.402e-06	1.52257e-06	0.0002	0.0036	0.24	7.06239e-12	0.0293482	0.0677369	0.433	0.176
rs517847158	7_3508092	779	-6.628e-06	3.54286e-06	0.0002	0.0037	0.076	6.18145e-12	-0.0331378	0.0771916	0.429	0.091
rs724094367	7_3459477	779	9.305e-06	2.66002e-06	0.0002	0.0034	0.14	2.0803e-11	0.0413546	0.0965296	0.428	0.122
rs523094087	7_3929046	779	7.405e-06	2.21268e-06	0.0002	0.0036	0.319	2.38085e-11	0.0423126	0.0993783	0.426	0.2
rs136309698	7_3659280	779	7.121e-06	1.50873e-06	0.0002	0.0029	0.083	7.71005e-12	0.0474715	0.112041	0.424	0.07
rs521954794	7_3928383	779	-8.402e-06	2.68445e-06	0.0002	0.003	0.192	2.18779e-11	-0.0420099	0.108611	0.387	0.156
rs526651634	7_3984788	779	-1.199e-05	6.2828e-06	0.0002	0.0032	0.092	2.39328e-11	-0.0479426	0.124759	0.384	0.145
novel_variant (7:3002277)	7_3002277	779	-6.191e-06	1.40071e-06	0.0002	0.003	0.065	4.64384e-12	-0.0309569	0.0819345	0.378	0.035
rs137030759	7_3626449	779	8.892e-06	1.61584e-06	0.0002	0.0033	0.398	3.79042e-11	0.0508123	0.135755	0.374	0.165
rs109847842	7_3678197	779	-9.992e-06	2.95701e-06	0.0002	0.0037	0.591	4.82634e-11	-0.0444107	0.120879	0.367	0.258
rs133757629	7_3761592	779	-5.91e-06	3.47565e-06	0.0002	0.0043	0.138	8.31487e-12	-0.026268	0.0771155	0.341	0.153
rs454116385	7_3162481	779	5.603e-06	1.7248e-06	0.0002	0.0036	0.062	3.66107e-12	0.0280147	0.0838222	0.334	0.046
rs135587492	7_3740961	779	-7.471e-06	4.73498e-06	0.0002	0.0036	0.104	1.03692e-11	-0.0426913	0.133127	0.321	0.191
rs383504015	7_3428426	779	6.19e-06	1.63953e-06	0.0002	0.0034	0.575	1.8729e-11	0.0247584	0.0791998	0.313	0.175
rs132928377	7_3183274	779	-5.719e-06	2.17002e-06	0.0002	0.0036	0.179	9.60217e-12	-0.0228751	0.0731402	0.313	0.107
rs136308636	7_3915737	779	-4.908e-06	3.29243e-06	0.0002	0.0037	0.202	7.76925e-12	-0.0218151	0.0821934	0.265	0.185
rs133757898	7_3551868	779	-3.526e-06	1.74563e-06	0.0002	0.0037	0.326	5.46704e-12	-0.0156709	0.0595329	0.263	0.147
rs446633634	7_3984806	779	5.284e-06	2.80507e-06	0.0002	0.0032	0.431	1.36964e-11	0.021137	0.0805553	0.262	0.24
rs519641922	7_3684151	779	7.092e-06	3.78329e-06	0.0002	0.0036	0.566	2.47167e-11	0.0283684	0.108691	0.261	0.308
rs110017447	7_3656683	779	-3.569e-06	1.36377e-06	0.0002	0.0029	0.081	1.88732e-12	-0.0237941	0.0915992	0.26	0.063
rs521062988	7_3977721	779	3.791e-06	2.30887e-06	0.0002	0.0055	0.464	7.14752e-12	0.0168483	0.0694715	0.243	0.219
novel_variant (7:3012306)	7_3012306	779	4.924e-06	1.20622e-06	0.0002	0.0034	0.151	6.22733e-12	0.0328287	0.140859	0.233	0.074
rs717464781	7_3001773	779	-5.456e-06	2.72201e-06	0.0002	0.003	0.202	9.5993e-12	-0.0272797	0.118552	0.23	0.18
rs1117254912	7_3404050	779	-6.004e-06	3.27181e-06	0.0002	0.0033	0.051	3.49164e-12	-0.0240157	0.104976	0.229	0.062
rs456334242	7_3469789	779	5.738e-06	2.65554e-06	0.0002	0.0039	0.387	1.5616e-11	0.0286878	0.133643	0.215	0.288
rs447094664	7_3817530	779	2.342e-06	1.41118e-06	0.0002	0.0041	0.332	2.43192e-12	0.015615	0.0783949	0.199	0.175
rs379930282	7_3002658	779	3.755e-06	1.94202e-06	0.0002	0.0031	0.062	1.64409e-12	0.0187735	0.0947134	0.198	0.044
rs134569588	7_3673048	779	-3.045e-06	1.22304e-06	0.0002	0.0033	0.171	2.62794e-12	-0.0152231	0.0767156	0.198	0.086
rs133045373	7_3373142	779	-5.108e-06	2.25195e-06	0.0002	0.0028	0.249	9.7486e-12	-0.0291857	0.154736	0.189	0.204
rs135052110	7_3732250	779	-2.532e-06	1.28775e-06	0.0002	0.0039	0.137	1.51881e-12	-0.01266	0.0768112	0.165	0.073
rs134163244	7_3278754	779	2.975e-06	2.37387e-06	0.0002	0.0041	0.246	3.28329e-12	0.0169973	0.117128	0.145	0.207
rs41655236	7_3761012	779	2.421e-06	1.66012e-06	0.0002	0.0052	0.16	1.57235e-12	0.013835	0.096792	0.143	0.136
rs516729080	7_3000052	779	2.405e-06	2.71295e-06	0.0002	0.0029	0.617	2.73525e-12	0.00962081	0.067627	0.142	0.224
rs720032495	7_3403724	779	1.84e-06	2.16691e-06	0.0002	0.0031	0.103	6.24588e-13	0.00817646	0.072143	0.113	0.082
rs110845835	7_3790109	779	-4.101e-06	2.57672e-06	0.0002	0.0059	0.13	3.79183e-12	-0.0182247	0.164884	0.111	0.105
rs133670422	7_3645227	779	-2.404e-06	2.78514e-06	0.0002	0.0034	0.453	2.86415e-12	-0.0120193	0.124476	0.097	0.265
rs135825434	7_3986449	779	1.914e-06	3.45961e-06	0.0002	0.0039	0.218	1.24727e-12	0.00956929	0.124231	0.077	0.215
rs29024408	7_3140518	779	1.42e-06	3.1073e-06	0.0002	0.0036	0.121	4.28228e-13	0.00631217	0.118861	0.053	0.139
rs209276713	7_3009706	779	-7.815e-07	2.2177e-06	0.0002	0.0031	0.067	7.67396e-14	-0.00347346	0.0802803	0.043	0.052
rs720343704	7_3927884	779	-8.829e-07	2.47263e-06	0.0002	0.0033	0.161	2.10174e-13	-0.00504493	0.118934	0.042	0.145
rs109076027	7_3876358	779	4.032e-07	1.81394e-06	0.0002	0.0043	0.474	8.10751e-14	0.0020161	0.0654097	0.031	0.199
rs109332326	7_3179929	779	4.557e-07	3.32496e-06	0.0002	0.0036	0.197	6.56672e-14	0.00202524	0.0783538	0.026	0.185
rs137186803	7_3055651	779	3.16e-07	1.70358e-06	0.0002	0.0037	0.438	4.91815e-14	0.00210694	0.08275	0.025	0.211
rs134521364	7_3355548	779	4.341e-07	2.3061e-06	0.0002	0.0037	0.332	8.35261e-14	0.00217039	0.089792	0.024	0.225
rs465581299	7_3474458	779	1.451e-05	1.11163e-06	0.0001	0.0043	0.414	1.02188e-10	0.145123	0.167834	0.865	0.262
rs109888468	7_3744431	779	9.553e-06	2.5557e-06	0.0001	0.0045	0.328	4.02578e-11	0.0636838	0.0863286	0.738	0.339
rs719235077	7_3936372	779	1.16e-05	1.71366e-06	0.0001	0.0044	0.134	3.12084e-11	0.0927864	0.133303	0.696	0.126
rs43496229	7_3029127	779	-8.544e-06	1.40889e-06	0.0001	0.0034	0.192	2.26226e-11	-0.0683503	0.10678	0.64	0.14
rs517713998	7_3402879	779	2.726e-06	1.69108e-06	0.0001	0.0029	0.118	1.54491e-12	0.0218047	0.0680232	0.321	0.134
rs135877156	7_3357718	779	2.346e-06	1.42717e-06	0.0001	0.0036	0.448	2.72302e-12	0.0187705	0.0643027	0.292	0.227
rs133586472	7_3648055	779	-6.17e-07	9.35388e-07	0.0001	0.003	0.145	9.44271e-14	-0.00493582	0.0331092	0.149	0.092
rs135009629	7_3597335	779	1.36e-06	1.02003e-06	0.0001	0.0032	0.096	3.20795e-13	0.0108833	0.0766095	0.142	0.065
chr_pos = chromosome and position (in Mb) in Bos taurs ARS-UCD1.2 reference genome;
Window = number of the SNP window related to the 2,502 windows found in GenSel analysis;
Effect = posterior mean of the allelic substitution effects;
EfectVar = posterior mean of the variance effects for the locus;
ModelFreq = reflects the proportion of post-burn in realizations that included that particular SNP in the model;
WindowFreq = indicates the proportion of models that included some locus in the window;
GeneFreq = frequency of the B allele (fitted allele, rather than the minor allele frequency);
GenVar = is the marginal contribution of this locus to genetic variance, computed from the allelic frequency and the posterior mean of the substitution effect;
EffectDelta1 = posterior mean effect for only those chains that included the effect in the model (Effect/ModelFreq);
SDDelta1 = standard deviation of the posterior distribution of effects for only those chains that included the effect in the model;
t-like = ratio of the absolute value of EffectDelta1/SDDelta1;
shrink = is the extent of shrinkage in the solution due to treating the effect as random in the mixed models relative to fitting in using least squares.

## Sheet: QTL8_chr13_52Mb
Supplementary Table 7. Individual SNP effects for each relevant QTL associated with the backfat thickness (BFT) in a Nellore cattle population.
SNP rs ID	chr_pos	Window	Effect	EffectVar	ModelFreq	WindowFreq	GeneFreq	GenVar	EffectDelta1	SDDelta1	t-like	shrink
rs137810942	13_52192419	1457	-0.0004469	0.000130838	0.0012	0.0058	0.206	6.52488e-08	-0.388565	0.514892	0.755	0.596
rs134635238	13_52267268	1457	-0.0002103	3.6606e-05	0.001	0.0056	0.394	2.11077e-08	-0.215654	0.290641	0.742	0.492
rs137233914	13_52285673	1457	-0.0001111	1.78713e-05	0.0007	0.0055	0.378	5.80221e-09	-0.153197	0.196416	0.78	0.381
rs136663761	13_52143304	1457	-0.0001208	1.95354e-05	0.0007	0.004	0.199	4.65328e-09	-0.185882	0.24929	0.746	0.303
rs133498225	13_52086493	1457	-9.692e-05	1.56217e-05	0.0007	0.0041	0.549	4.65126e-09	-0.143586	0.20436	0.703	0.387
rs135556650	13_52272140	1457	-0.0001224	1.89056e-05	0.0007	0.0054	0.394	7.14818e-09	-0.168773	0.244779	0.689	0.403
rs133868779	13_52308362	1457	-6.803e-05	1.15493e-05	0.0007	0.0043	0.391	2.20464e-09	-0.0971898	0.172118	0.565	0.297
rs135957562	13_52208269	1457	-0.0001121	1.41031e-05	0.0006	0.006	0.378	5.91221e-09	-0.186859	0.255869	0.73	0.37
rs137372013	13_52199086	1457	-0.0001669	2.12891e-05	0.0006	0.0061	0.184	8.35883e-09	-0.266981	0.367435	0.727	0.307
rs133205345	13_52259750	1457	-0.0001336	3.71493e-05	0.0006	0.0057	0.378	8.38956e-09	-0.213688	0.299036	0.715	0.594
rs133138510	13_52217383	1457	-5.95e-05	7.8439e-06	0.0006	0.0052	0.194	1.10829e-09	-0.0991602	0.139307	0.712	0.163
rs134634015	13_52189466	1457	-9.626e-05	1.10422e-05	0.0006	0.0057	0.194	2.90095e-09	-0.160428	0.238392	0.673	0.216
rs136491244	13_52004733	1457	7.45e-05	7.73544e-06	0.0006	0.0031	0.337	2.47928e-09	0.129561	0.199372	0.65	0.251
rs133803768	13_52127016	1457	-5.23e-05	1.25673e-05	0.0006	0.0035	0.137	6.48025e-10	-0.087168	0.179279	0.486	0.173
rs136297424	13_52083762	1457	-0.0001213	2.79574e-05	0.0005	0.0039	0.324	6.4487e-09	-0.242696	0.289681	0.838	0.559
rs132761638	13_52203265	1457	-3.59e-05	5.63192e-06	0.0005	0.0061	0.201	4.13282e-10	-0.0797837	0.105442	0.757	0.168
rs133292582	13_52177319	1457	-4.683e-05	6.46115e-06	0.0005	0.0042	0.199	7.0044e-10	-0.0985914	0.143618	0.686	0.179
rs135674520	13_52226308	1457	-5.032e-05	1.37136e-05	0.0005	0.0058	0.137	5.9986e-10	-0.105936	0.16343	0.648	0.226
rs136635129	13_52231295	1457	-6.256e-05	1.05712e-05	0.0005	0.0061	0.199	1.25e-09	-0.119164	0.183811	0.648	0.238
rs137629852	13_52158780	1457	-5.816e-05	7.37136e-06	0.0005	0.004	0.199	1.08043e-09	-0.116326	0.179918	0.647	0.19
rs133841238	13_52728146	1457	-3.943e-05	6.89144e-06	0.0005	0.0029	0.466	7.73944e-10	-0.0788655	0.122559	0.643	0.259
rs134136129	13_52205445	1457	-9.512e-05	1.86634e-05	0.0005	0.0063	0.197	2.86132e-09	-0.172944	0.271013	0.638	0.328
rs458257190	13_52036286	1457	3.526e-05	5.56213e-06	0.0005	0.0032	0.422	6.06211e-10	0.0742254	0.122703	0.605	0.214
rs134577057	13_52185112	1457	-5.891e-05	1.20074e-05	0.0005	0.0054	0.194	1.08653e-09	-0.112208	0.200253	0.56	0.252
rs379523106	13_52131459	1457	5.006e-05	1.64726e-05	0.0005	0.0035	0.874	5.51664e-10	0.100126	0.188748	0.53	0.223
rs137129070	13_52343406	1457	2.508e-05	9.36861e-06	0.0005	0.004	0.215	2.12337e-10	0.0501597	0.106559	0.471	0.215
rs134950416	13_52516956	1457	-3.254e-05	7.84495e-06	0.0005	0.0032	0.461	5.26135e-10	-0.0684991	0.147858	0.463	0.321
rs133120273	13_52134480	1457	-3.617e-05	7.80638e-06	0.0005	0.0033	0.363	6.04716e-10	-0.0761418	0.168504	0.452	0.297
rs136737746	13_52776370	1457	2.543e-05	9.29256e-06	0.0005	0.0032	0.326	2.84462e-10	0.0484455	0.115247	0.42	0.301
rs134918667	13_52061479	1457	-1.192e-05	5.44122e-06	0.0005	0.0036	0.18	4.19356e-11	-0.0264981	0.0982408	0.27	0.149
rs432243486	13_52084429	1457	8.846e-06	4.6159e-06	0.0005	0.0039	0.665	3.48674e-11	0.0176929	0.0664536	0.266	0.168
rs380721765	13_52041657	1457	-1.248e-05	9.47986e-06	0.0005	0.0035	0.111	3.06583e-11	-0.0277385	0.105428	0.263	0.145
rs382233155	13_52129390	1457	5.559e-06	2.75372e-05	0.0005	0.0038	0.055	3.23597e-12	0.0105877	0.115023	0.092	0.15
rs526582612	13_52352508	1457	5.456e-05	4.67646e-06	0.0004	0.0034	0.528	1.48339e-09	0.136388	0.163123	0.836	0.257
rs134661410	13_52981837	1457	-2.584e-05	5.3643e-06	0.0004	0.0034	0.518	3.33398e-10	-0.0645984	0.0807744	0.8	0.268
rs134360634	13_52014952	1457	9.214e-05	2.33602e-05	0.0004	0.0033	0.352	3.87447e-09	0.216796	0.273689	0.792	0.583
rs133596499	13_52186957	1457	-6.892e-05	9.14479e-06	0.0004	0.0055	0.192	1.47199e-09	-0.183781	0.243083	0.756	0.256
rs136869142	13_52563901	1457	-2.421e-05	5.54322e-06	0.0004	0.003	0.487	2.92761e-10	-0.0691591	0.0974598	0.71	0.284
rs383516447	13_52423134	1457	-3.068e-05	7.60178e-06	0.0004	0.0028	0.178	2.75353e-10	-0.0766908	0.111637	0.687	0.207
rs135738709	13_52183073	1457	-5.63e-05	1.05762e-05	0.0004	0.005	0.202	1.02224e-09	-0.125116	0.1868	0.67	0.272
rs526385150	13_52422294	1457	2.2e-05	7.32416e-06	0.0004	0.0028	0.554	2.39115e-10	0.0628473	0.0940122	0.669	0.37
rs477626183	13_52131637	1457	2.129e-05	3.70974e-06	0.0004	0.0037	0.629	2.11514e-10	0.0567614	0.0873752	0.65	0.195
rs135802294	13_52442584	1457	1.668e-05	4.18901e-06	0.0004	0.0028	0.22	9.55681e-11	0.0476615	0.074674	0.638	0.171
rs109319035	13_52524010	1457	-3.315e-05	5.66292e-06	0.0004	0.0035	0.456	5.45299e-10	-0.0884081	0.140103	0.631	0.31
rs135813035	13_52519433	1457	-2.323e-05	4.96494e-06	0.0004	0.0034	0.469	2.6881e-10	-0.0580789	0.0936816	0.62	0.269
rs133972094	13_52113019	1457	4.576e-05	6.17487e-06	0.0004	0.0037	0.197	6.62365e-10	0.107682	0.178601	0.603	0.182
rs134490594	13_52221947	1457	-3.715e-05	7.3762e-06	0.0004	0.0055	0.13	3.1115e-10	-0.092863	0.158116	0.587	0.152
rs136069736	13_52148499	1457	-5.032e-05	6.38123e-06	0.0004	0.0038	0.189	7.76724e-10	-0.118409	0.213845	0.554	0.179
rs135217461	13_52880558	1457	1.805e-05	5.71548e-06	0.0004	0.0034	0.409	1.57568e-10	0.0515753	0.0966046	0.534	0.3
rs479034034	13_52047774	1457	4.292e-05	9.07447e-06	0.0004	0.0036	0.432	9.0398e-10	0.100989	0.190679	0.53	0.318
rs208499733	13_52080626	1457	-2.5e-05	7.2008e-06	0.0004	0.004	0.258	2.39455e-10	-0.0666645	0.132246	0.504	0.262
rs132801281	13_52915968	1457	4.158e-05	8.3082e-06	0.0004	0.0034	0.111	3.42215e-10	0.0923908	0.187681	0.492	0.156
rs136268661	13_52725739	1457	2.38e-05	6.8355e-06	0.0004	0.0028	0.236	2.04096e-10	0.0528865	0.109166	0.484	0.184
rs134252340	13_52067333	1457	-3.958e-05	8.11444e-06	0.0004	0.0035	0.057	1.69095e-10	-0.093124	0.195761	0.476	0.078
rs136764247	13_52100135	1457	-1.723e-05	2.98906e-06	0.0004	0.0039	0.123	6.3982e-11	-0.0459555	0.101027	0.455	0.074
rs721004138	13_52983385	1457	1.615e-05	3.23546e-06	0.0004	0.0033	0.099	4.66071e-11	0.0461348	0.101729	0.454	0.086
rs137231331	13_52170438	1457	-2.216e-05	4.88576e-06	0.0004	0.0039	0.13	1.10718e-10	-0.0633081	0.142698	0.444	0.122
rs435939520	13_52080035	1457	2.684e-05	4.50925e-06	0.0004	0.0038	0.625	3.37476e-10	0.0631469	0.145345	0.434	0.202
rs208329738	13_52154507	1457	1.612e-05	5.59098e-06	0.0004	0.0039	0.802	8.24054e-11	0.042982	0.101272	0.424	0.19
rs133020855	13_52320125	1457	-1.443e-05	9.33567e-06	0.0004	0.0039	0.057	2.23894e-11	-0.0320715	0.0820217	0.391	0.083
rs1115518078	13_52131746	1457	1.265e-05	4.15903e-06	0.0004	0.0034	0.173	4.57734e-11	0.0361319	0.0931011	0.388	0.155
rs134340446	13_52058797	1457	-1.418e-05	4.28067e-06	0.0004	0.0034	0.184	6.0355e-11	-0.0333623	0.0910921	0.366	0.138
rs526897076	13_52129490	1457	1.884e-05	4.49578e-06	0.0004	0.0038	0.615	1.68129e-10	0.0538363	0.149128	0.361	0.26
rs468910216	13_52519206	1457	9.215e-06	4.12748e-06	0.0004	0.0033	0.396	4.06101e-11	0.0263296	0.0846923	0.311	0.25
rs526569733	13_52387213	1457	9.522e-06	5.0351e-06	0.0004	0.0031	0.39	4.31566e-11	0.0272057	0.0876493	0.31	0.294
rs136328529	13_52935438	1457	7.229e-06	7.23562e-06	0.0004	0.0035	0.114	1.05564e-11	0.0160649	0.0670639	0.24	0.132
rs134903800	13_52636637	1457	8.382e-06	4.45422e-06	0.0004	0.0027	0.332	3.11439e-11	0.0223518	0.0975316	0.229	0.201
rs481153946	13_52048844	1457	8.273e-06	4.02452e-06	0.0004	0.0033	0.662	3.06435e-11	0.0236369	0.115231	0.205	0.201
rs467333623	13_52047877	1457	-6.178e-06	7.56023e-06	0.0004	0.0033	0.155	9.97996e-12	-0.0176511	0.10915	0.162	0.199
rs133286887	13_52366923	1457	4.836e-06	5.29473e-06	0.0004	0.0034	0.218	7.96427e-12	0.0138176	0.0877616	0.157	0.199
rs134592667	13_52558635	1457	-3.067e-06	6.07794e-06	0.0004	0.0032	0.184	2.82415e-12	-0.00721677	0.0944621	0.076	0.161
rs41697595	13_52556398	1457	1.708e-06	2.89648e-06	0.0004	0.0031	0.199	9.32085e-13	0.00455559	0.0764848	0.06	0.12
rs42387281	13_52984794	1457	-1.013e-07	5.06845e-06	0.0004	0.0033	0.178	3.01112e-15	-0.00025332	0.0961023	0.003	0.184
rs42607436	13_52153356	1457	-3.139e-05	2.77443e-06	0.0003	0.0038	0.132	2.25909e-10	-0.11413	0.146511	0.779	0.096
rs136398202	13_52302686	1457	-3.935e-05	5.88157e-06	0.0003	0.0047	0.07	2.01489e-10	-0.143099	0.185634	0.771	0.114
rs381674308	13_52036866	1457	-3.295e-05	6.00808e-06	0.0003	0.0033	0.502	5.42971e-10	-0.101396	0.137807	0.736	0.331
rs136958725	13_52293305	1457	-2.465e-05	4.08561e-06	0.0003	0.0055	0.13	1.37013e-10	-0.0985959	0.137574	0.717	0.138
rs136075118	13_52289334	1457	-4.374e-05	3.91819e-06	0.0003	0.0057	0.145	4.74637e-10	-0.134592	0.189317	0.711	0.13
rs133813767	13_52522904	1457	-3.785e-05	6.80671e-06	0.0003	0.0033	0.464	7.12563e-10	-0.108145	0.152558	0.709	0.361
rs380569130	13_52129518	1457	2.213e-05	3.26061e-06	0.0003	0.0037	0.688	2.10079e-10	0.068085	0.0969875	0.702	0.194
rs132661851	13_52139106	1457	-3.207e-05	6.15358e-06	0.0003	0.0038	0.37	4.79796e-10	-0.0986838	0.140807	0.701	0.329
rs210043911	13_52352002	1457	1.552e-05	3.11356e-06	0.0003	0.0034	0.2	7.71926e-11	0.0564508	0.0809543	0.697	0.153
rs133802384	13_52031955	1457	-4.523e-05	9.24568e-06	0.0003	0.0031	0.054	2.10505e-10	-0.164481	0.241454	0.681	0.117
rs133204892	13_52493973	1457	2.074e-05	4.60867e-06	0.0003	0.003	0.347	1.94967e-10	0.0754168	0.115784	0.651	0.267
rs210160005	13_52140198	1457	2.89e-05	4.38158e-06	0.0003	0.0039	0.795	2.72618e-10	0.0825635	0.126949	0.65	0.175
rs136070052	13_52174965	1457	-3.345e-05	6.55814e-06	0.0003	0.004	0.199	3.57351e-10	-0.102923	0.167743	0.614	0.239
rs515954505	13_52037428	1457	2.199e-05	3.29234e-06	0.0003	0.0035	0.416	2.35104e-10	0.0628414	0.102907	0.611	0.178
rs137260647	13_52498986	1457	-1.583e-05	4.53025e-06	0.0003	0.0031	0.078	3.59091e-11	-0.0486974	0.0860734	0.566	0.098
rs137062160	13_52136854	1457	-1.961e-05	3.10727e-06	0.0003	0.0036	0.132	8.81766e-11	-0.0560239	0.0998774	0.561	0.086
rs134361578	13_52766555	1457	3.049e-05	4.70721e-06	0.0003	0.0029	0.471	4.63233e-10	0.121957	0.21849	0.558	0.07
rs1118163209	13_52982511	1457	-1.476e-05	3.84602e-06	0.0003	0.0034	0.183	6.51056e-11	-0.053668	0.0961874	0.558	0.196
rs526185167	13_52518487	1457	1.342e-05	5.43559e-06	0.0003	0.0033	0.427	8.80794e-11	0.0447182	0.0838088	0.534	0.331
rs136603660	13_52065165	1457	-1.523e-05	2.82998e-06	0.0003	0.0035	0.199	7.40624e-11	-0.0507604	0.100221	0.506	0.145
rs134363654	13_52241348	1457	-1.717e-05	8.19191e-06	0.0003	0.0063	0.127	6.53654e-11	-0.0528384	0.10528	0.502	0.189
rs134850818	13_52295905	1457	-2.567e-05	4.57267e-06	0.0003	0.0052	0.137	1.56065e-10	-0.0855547	0.179977	0.475	0.141
rs133564166	13_52939927	1457	1.393e-05	3.07997e-06	0.0003	0.0035	0.386	9.19475e-11	0.0506457	0.108895	0.465	0.24
rs719589229	13_52321765	1457	1.152e-05	2.74128e-06	0.0003	0.004	0.17	3.74913e-11	0.0384021	0.0827038	0.464	0.116
rs379556207	13_52129118	1457	-1.764e-05	3.01768e-06	0.0003	0.0038	0.059	3.44497e-11	-0.0542795	0.121279	0.448	0.04
rs41698835	13_52077014	1457	-1.365e-05	5.98709e-06	0.0003	0.0037	0.078	2.66953e-11	-0.0419876	0.094814	0.443	0.121
rs378160210	13_52048799	1457	-1.623e-05	4.44576e-06	0.0003	0.0033	0.105	4.96715e-11	-0.0499283	0.113135	0.441	0.1
rs132930143	13_52052862	1457	-2.823e-05	3.00581e-06	0.0003	0.0035	0.06	8.93183e-11	-0.112924	0.257075	0.439	0.06
rs109418840	13_52037182	1457	-1.484e-05	3.57736e-06	0.0003	0.0033	0.06	2.46741e-11	-0.0494601	0.113022	0.438	0.06
rs41698833	13_52080518	1457	-1.639e-05	5.95271e-06	0.0003	0.004	0.078	3.85215e-11	-0.0546407	0.126435	0.432	0.128
rs721840289	13_52985648	1457	1.099e-05	2.55771e-06	0.0003	0.0032	0.132	2.77204e-11	0.0338002	0.0817329	0.414	0.099
rs378609175	13_52041722	1457	-1.257e-05	2.85505e-06	0.0003	0.0036	0.111	3.11069e-11	-0.0386871	0.0947351	0.408	0.072
rs208414033	13_52049535	1457	1.191e-05	5.42185e-06	0.0003	0.003	0.152	3.66089e-11	0.0433252	0.109963	0.394	0.187
rs133784608	13_52870615	1457	1.68e-05	5.12298e-06	0.0003	0.0034	0.42	1.37464e-10	0.0516894	0.131477	0.393	0.292
rs137637726	13_52072855	1457	-1.783e-05	4.40768e-06	0.0003	0.0036	0.06	3.56373e-11	-0.0648447	0.165324	0.392	0.076
rs134607474	13_52920117	1457	9.03e-06	2.3102e-06	0.0003	0.0034	0.296	3.4012e-11	0.0328381	0.087525	0.375	0.155
rs133294459	13_52755744	1457	7.437e-06	1.44158e-06	0.0003	0.0028	0.313	2.38046e-11	0.0270429	0.0720815	0.375	0.101
rs42387285	13_52985333	1457	-1.911e-05	4.71922e-06	0.0003	0.0031	0.226	1.27888e-10	-0.063689	0.170446	0.374	0.226
rs42387294	13_52990088	1457	-9.27e-06	1.70281e-06	0.0003	0.0033	0.288	3.52117e-11	-0.0337097	0.0932001	0.362	0.127
rs136427571	13_52381747	1457	-1.054e-05	2.22782e-06	0.0003	0.0032	0.127	2.46072e-11	-0.0351212	0.0974276	0.36	0.082
rs384897110	13_52129117	1457	-1.475e-05	2.74672e-06	0.0003	0.0038	0.059	2.4076e-11	-0.0536273	0.149638	0.358	0.043
rs135531450	13_52687239	1457	-1.309e-05	1.01955e-05	0.0003	0.0031	0.231	6.07825e-11	-0.0373956	0.104712	0.357	0.319
rs135266794	13_52129343	1457	-1.961e-05	3.34336e-06	0.0003	0.004	0.132	8.81538e-11	-0.0560167	0.15755	0.356	0.092
rs384246745	13_52033745	1457	-1.26e-05	3.25022e-06	0.0003	0.0033	0.493	7.93865e-11	-0.0387746	0.109538	0.354	0.217
rs209556439	13_52387934	1457	-8.552e-06	3.15228e-06	0.0003	0.0031	0.051	7.08361e-12	-0.0285054	0.0861742	0.331	0.043
rs525200785	13_52047711	1457	9.045e-06	3.42901e-06	0.0003	0.0037	0.442	4.03564e-11	0.0278295	0.0853038	0.326	0.194
rs137541863	13_52252058	1457	-1.272e-05	5.89468e-06	0.0003	0.006	0.057	1.73936e-11	-0.0391401	0.121486	0.322	0.074
rs137442389	13_52537947	1457	8.823e-06	3.76181e-06	0.0003	0.0034	0.303	3.2887e-11	0.0271476	0.0868808	0.312	0.209
rs135551522	13_52701555	1457	5.344e-06	2.10835e-06	0.0003	0.0029	0.373	1.33586e-11	0.0194326	0.0629238	0.309	0.155
rs133977670	13_52194789	1457	-1.211e-05	5.89124e-06	0.0003	0.0062	0.145	3.63757e-11	-0.0372601	0.120989	0.308	0.177
rs447760079	13_52047785	1457	7.905e-06	4.38282e-06	0.0003	0.0034	0.662	2.79472e-11	0.0287456	0.0948042	0.303	0.261
rs714243872	13_52985324	1457	-8.284e-06	4.50533e-06	0.0003	0.0032	0.2	2.19373e-11	-0.0301227	0.101703	0.296	0.255
rs378953520	13_52349507	1457	-7.995e-06	3.72706e-06	0.0003	0.004	0.708	2.64411e-11	-0.0266499	0.0917773	0.29	0.237
rs211214645	13_52139792	1457	5.681e-06	2.38888e-06	0.0003	0.0039	0.056	3.43956e-12	0.022724	0.0835455	0.272	0.042
rs384174041	13_52349888	1457	-7.205e-06	4.2098e-06	0.0003	0.0036	0.703	2.16825e-11	-0.0240159	0.0924952	0.26	0.257
rs519623893	13_52129119	1457	5.838e-06	4.47656e-06	0.0003	0.0036	0.186	1.03101e-11	0.0179634	0.0750296	0.239	0.189
rs41704263	13_52398945	1457	-7.232e-06	4.60977e-06	0.0003	0.003	0.065	6.33572e-12	-0.0262975	0.112741	0.233	0.089
rs134080477	13_52452436	1457	7.947e-06	4.08511e-06	0.0003	0.0032	0.218	2.15032e-11	0.0264886	0.116399	0.228	0.184
rs134056104	13_52536177	1457	-8.522e-06	3.53778e-06	0.0003	0.0035	0.148	1.82802e-11	-0.0309881	0.138156	0.224	0.129
rs137439642	13_52414773	1457	4.706e-06	3.18822e-06	0.0003	0.0029	0.218	7.54223e-12	0.0144809	0.0649511	0.223	0.146
rs137232857	13_52944970	1457	-5.955e-06	3.05269e-06	0.0003	0.0033	0.207	1.16538e-11	-0.0216554	0.103899	0.208	0.171
rs449711316	13_52048991	1457	4.578e-06	3.14649e-06	0.0003	0.0033	0.159	5.60657e-12	0.0166468	0.0819876	0.203	0.13
rs135486760	13_52755207	1457	8.108e-06	2.67161e-06	0.0003	0.003	0.272	2.60384e-11	0.0249487	0.126886	0.197	0.144
rs525020934	13_52087288	1457	-6.609e-06	4.59905e-06	0.0003	0.0042	0.201	1.40032e-11	-0.0240317	0.122711	0.196	0.203
rs386049206	13_52386415	1457	-4.895e-06	2.15998e-06	0.0003	0.0031	0.297	1.00087e-11	-0.01958	0.106761	0.183	0.166
rs134346827	13_52422034	1457	3.231e-06	2.64909e-06	0.0003	0.0029	0.163	2.85146e-12	0.0129239	0.0744871	0.174	0.124
rs459037355	13_52047658	1457	3.625e-06	2.94746e-06	0.0003	0.0037	0.662	5.87533e-12	0.0131801	0.0775898	0.17	0.189
rs209151624	13_52080149	1457	2.905e-06	4.07043e-06	0.0003	0.0038	0.932	1.07157e-12	0.0116197	0.0774451	0.15	0.074
rs136270053	13_52041403	1457	-4.731e-06	2.60429e-06	0.0003	0.0033	0.078	3.20939e-12	-0.0157716	0.105225	0.15	0.067
rs41704321	13_52377011	1457	-3.661e-06	4.11461e-06	0.0003	0.0033	0.07	1.74382e-12	-0.0122031	0.0879329	0.139	0.065
rs714673458	13_52520668	1457	4.247e-06	4.07786e-06	0.0003	0.0032	0.059	1.99632e-12	0.0141554	0.112213	0.126	0.055
rs466033191	13_52049621	1457	2.702e-06	2.92735e-06	0.0003	0.0031	0.665	3.25189e-12	0.00900546	0.072063	0.125	0.176
rs134345899	13_52813751	1457	2.336e-06	3.15936e-06	0.0003	0.0033	0.249	2.03992e-12	0.00778795	0.0717877	0.108	0.175
rs41696690	13_52754531	1457	-2.597e-06	2.74179e-06	0.0003	0.0032	0.277	2.70217e-12	-0.00865591	0.0834864	0.104	0.15
rs41698839	13_52049511	1457	-2.244e-06	4.07571e-06	0.0003	0.0029	0.062	5.87411e-13	-0.00690558	0.0838156	0.082	0.064
rs135945828	13_52097043	1457	-2.462e-06	3.06803e-06	0.0003	0.0041	0.244	2.23241e-12	-0.00820506	0.110018	0.075	0.155
rs136283113	13_52804258	1457	-1.766e-06	3.55205e-06	0.0003	0.0033	0.49	1.55876e-12	-0.00543393	0.0829934	0.065	0.228
rs211347928	13_52422711	1457	-1.993e-06	2.45883e-06	0.0003	0.0028	0.785	1.33909e-12	-0.00613357	0.0955143	0.064	0.125
rs135417943	13_52834992	1457	-1.703e-06	4.00752e-06	0.0003	0.0034	0.495	1.44938e-12	-0.00567553	0.11015	0.052	0.248
rs207735190	13_52523968	1457	-1.247e-06	2.13289e-06	0.0003	0.0034	0.411	7.52933e-13	-0.00498795	0.0993962	0.05	0.192
rs135843818	13_52863754	1457	1.025e-06	2.39077e-06	0.0003	0.0035	0.43	5.15002e-13	0.00409988	0.0858645	0.048	0.189
rs133371874	13_52586446	1457	-6.553e-07	2.20746e-06	0.0003	0.0028	0.463	2.13528e-13	-0.0023829	0.0762146	0.031	0.215
rs210577812	13_52387225	1457	-4.839e-07	3.59801e-06	0.0003	0.0031	0.051	2.26844e-14	-0.00148902	0.151569	0.01	0.045
rs137363459	13_52989435	1457	1.802e-07	2.25141e-06	0.0003	0.0031	0.288	1.33008e-14	0.000600568	0.0654457	0.009	0.155
rs383711927	13_52041695	1457	-3.777e-05	7.32497e-06	0.0002	0.0035	0.111	2.80652e-10	-0.151066	0.191861	0.787	0.185
rs379885065	13_52037138	1457	-2.098e-05	2.41119e-06	0.0002	0.0032	0.51	2.19904e-10	-0.0932242	0.123187	0.757	0.221
rs133563354	13_52165592	1457	-3.406e-05	4.88396e-06	0.0002	0.0038	0.132	2.65974e-10	-0.170277	0.227814	0.747	0.189
rs135618382	13_52949543	1457	1.437e-05	2.21061e-06	0.0002	0.0035	0.386	9.78593e-11	0.0638592	0.0955115	0.669	0.217
rs467673278	13_52140154	1457	1.212e-05	2.62004e-06	0.0002	0.0039	0.603	7.03746e-11	0.0484975	0.0730928	0.664	0.224
rs41698104	13_52429551	1457	1.343e-05	1.60732e-06	0.0002	0.0028	0.285	7.34962e-11	0.0767389	0.116933	0.656	0.165
rs378892741	13_52036614	1457	-2.783e-06	2.03022e-06	0.0002	0.0031	0.502	3.87196e-12	-0.0159018	0.0243766	0.652	0.237
rs135502777	13_52775440	1457	-7.649e-06	2.04944e-06	0.0002	0.0031	0.275	2.331e-11	-0.0437093	0.0686109	0.637	0.179
rs134695109	13_52156273	1457	-2.027e-05	3.70077e-06	0.0002	0.0041	0.159	1.10106e-10	-0.101368	0.160707	0.631	0.18
rs135745179	13_52597166	1457	-1.906e-05	3.65994e-06	0.0002	0.0026	0.412	1.76017e-10	-0.0762427	0.125884	0.606	0.272
rs136231349	13_52628735	1457	-1.323e-05	3.507e-06	0.0002	0.0025	0.352	7.98336e-11	-0.0587819	0.106878	0.55	0.275
rs383176312	13_52001168	1457	-9.56e-06	1.22719e-06	0.0002	0.0032	0.313	3.92996e-11	-0.0637316	0.118801	0.536	0.163
rs1115197269	13_52131646	1457	-9.577e-06	2.28417e-06	0.0002	0.0035	0.186	2.77442e-11	-0.0425641	0.0820412	0.519	0.142
rs41705137	13_52375682	1457	1.003e-05	3.22956e-06	0.0002	0.0032	0.073	1.35496e-11	0.0445997	0.0860603	0.518	0.069
rs110751740	13_52531412	1457	-9.441e-06	1.70521e-06	0.0002	0.0033	0.386	4.22514e-11	-0.0419608	0.08204	0.511	0.168
rs110350723	13_52695614	1457	-1.213e-05	1.97724e-06	0.0002	0.0029	0.305	6.22969e-11	-0.060629	0.121947	0.497	0.177
rs381850091	13_52129040	1457	-1.367e-05	3.84184e-06	0.0002	0.0038	0.058	2.04417e-11	-0.0683699	0.140598	0.486	0.071
rs469755610	13_52049195	1457	1.017e-05	1.90512e-06	0.0002	0.0031	0.659	4.64682e-11	0.0451941	0.0932917	0.484	0.16
rs380333769	13_52131748	1457	2.618e-05	1.76889e-06	0.0002	0.0034	0.842	1.81844e-10	0.130877	0.271822	0.481	0.109
rs136284099	13_52667441	1457	1.11e-05	2.17339e-06	0.0002	0.0031	0.244	4.53546e-11	0.0634	0.132576	0.478	0.189
rs431912173	13_52049327	1457	5.379e-06	7.56615e-07	0.0002	0.003	0.67	1.27921e-11	0.0358624	0.0762115	0.471	0.099
rs132794227	13_52819909	1457	6.485e-06	2.41884e-06	0.0002	0.0032	0.104	7.81371e-12	0.0324267	0.0719602	0.451	0.099
rs41698865	13_52034695	1457	8.36e-06	1.78475e-06	0.0002	0.0033	0.064	8.372e-12	0.0371554	0.0834382	0.445	0.038
rs136227823	13_52502582	1457	-8.343e-06	1.79074e-06	0.0002	0.0032	0.427	3.40695e-11	-0.0417145	0.0938962	0.444	0.16
rs210272057	13_52049682	1457	-6.273e-06	1.22747e-06	0.0002	0.0031	0.155	1.02895e-11	-0.0313649	0.078997	0.397	0.077
rs134832845	13_52179648	1457	-7.896e-06	3.43993e-06	0.0002	0.0051	0.145	1.54654e-11	-0.0350928	0.0907218	0.387	0.156
rs383829943	13_52035915	1457	-4.398e-06	9.47665e-07	0.0002	0.0035	0.496	9.67243e-12	-0.029323	0.0781768	0.375	0.148
rs136210961	13_52463462	1457	6.262e-06	2.7085e-06	0.0002	0.003	0.446	1.9377e-11	0.0357855	0.0988107	0.362	0.268
rs717246308	13_52984317	1457	-5.789e-06	2.14596e-06	0.0002	0.0033	0.078	4.83336e-12	-0.0289441	0.0828115	0.35	0.069
rs385865973	13_52131410	1457	5.835e-06	1.86182e-06	0.0002	0.0037	0.877	7.32201e-12	0.0291756	0.087275	0.334	0.083
rs470041061	13_52080263	1457	-5.483e-06	1.82409e-06	0.0002	0.0042	0.675	1.31971e-11	-0.0274136	0.0828481	0.331	0.166
rs385068817	13_52131655	1457	5.594e-06	1.51205e-06	0.0002	0.0035	0.064	3.74915e-12	0.0372962	0.112858	0.33	0.046
rs454702410	13_52049716	1457	5.836e-06	2.69518e-06	0.0002	0.0033	0.437	1.6759e-11	0.0259375	0.0828682	0.313	0.209
rs209946860	13_52518197	1457	4.621e-06	1.48009e-06	0.0002	0.0032	0.398	1.0233e-11	0.030805	0.10523	0.293	0.214
rs41257100	13_52321566	1457	-5.91e-06	1.17061e-06	0.0002	0.0038	0.061	4.02521e-12	-0.0337691	0.116029	0.291	0.032
rs136855873	13_52448611	1457	4.028e-06	2.09449e-06	0.0002	0.0029	0.202	5.22313e-12	0.017904	0.0697905	0.257	0.122
rs137002924	13_52632607	1457	-2.91e-06	2.86106e-06	0.0002	0.0025	0.321	3.69337e-12	-0.014551	0.0621832	0.234	0.252
rs134632252	13_52617880	1457	-1.353e-06	9.58082e-07	0.0002	0.0025	0.329	8.08347e-13	-0.00902043	0.0463694	0.195	0.121
rs379162436	13_52385868	1457	3.779e-06	3.38298e-06	0.0002	0.0032	0.274	5.68172e-12	0.016794	0.0892312	0.188	0.238
rs29024831	13_52882949	1457	-1.934e-06	1.95499e-06	0.0002	0.0033	0.419	1.82167e-12	-0.0110525	0.0896149	0.123	0.227
rs718270909	13_52387931	1457	-2.099e-06	3.41008e-06	0.0002	0.0031	0.051	4.26701e-13	-0.00839543	0.0897478	0.094	0.048
rs132937141	13_52418863	1457	-1.514e-06	2.66489e-06	0.0002	0.0029	0.215	7.7362e-13	-0.00672811	0.0742164	0.091	0.165
rs383671533	13_52087029	1457	4.574e-07	1.99864e-06	0.0002	0.0039	0.766	7.50033e-14	0.002614	0.0302034	0.087	0.177
rs41697601	13_52560994	1457	-2.003e-06	2.79043e-06	0.0002	0.003	0.132	9.19874e-13	-0.00890115	0.121032	0.074	0.117
rs207907435	13_52519558	1457	-1.246e-06	1.70922e-06	0.0002	0.0034	0.523	7.74152e-13	-0.00622788	0.115109	0.054	0.195
rs380607638	13_52422689	1457	4.053e-07	8.16905e-07	0.0002	0.0029	0.723	6.57771e-14	0.00270177	0.0695806	0.039	0.117
rs134547852	13_52568698	1457	4.605e-07	1.84131e-06	0.0002	0.0029	0.189	6.50495e-14	0.00230267	0.0799586	0.029	0.115
rs134488757	13_52657810	1457	2.396e-07	1.91666e-06	0.0002	0.0029	0.422	2.80007e-14	0.00119779	0.0897817	0.013	0.186
rs209751393	13_52422453	1457	-4.922e-06	9.40203e-07	0.0001	0.0029	0.779	8.33387e-12	-0.0656259	0.0953097	0.689	0.194
rs110983588	13_52734169	1457	4.452e-06	4.38526e-07	0.0001	0.003	0.267	7.7561e-12	0.0445227	0.0832321	0.535	0.086
rs135876570	13_52998893	1457	-3.124e-06	4.88337e-07	0.0001	0.0033	0.184	2.92914e-12	-0.0312362	0.0699787	0.446	0.069
rs134262369	13_52740555	1457	2.919e-06	2.35074e-06	0.0001	0.0029	0.319	3.69863e-12	0.0233481	0.054991	0.425	0.295
rs135806160	13_52123089	1457	-2.909e-06	4.75492e-07	0.0001	0.0033	0.174	2.42806e-12	-0.0387889	0.0912206	0.425	0.087
rs41697591	13_52571514	1457	-2.307e-06	1.31017e-06	0.0001	0.0028	0.368	2.47473e-12	-0.0184539	0.138682	0.133	0.223
rs137635817	13_52743435	1457	-7.702e-07	1.1561e-06	0.0001	0.0029	0.285	2.41755e-13	-0.00616168	0.0516992	0.119	0.166
chr_pos = chromosome and position (in Mb) in Bos taurs ARS-UCD1.2 reference genome;
Window = number of the SNP window related to the 2,502 windows found in GenSel analysis;
Effect = posterior mean of the allelic substitution effects;
EfectVar = posterior mean of the variance effects for the locus;
ModelFreq = reflects the proportion of post-burn in realizations that included that particular SNP in the model;
WindowFreq = indicates the proportion of models that included some locus in the window;
GeneFreq = frequency of the B allele (fitted allele, rather than the minor allele frequency);
GenVar = is the marginal contribution of this locus to genetic variance, computed from the allelic frequency and the posterior mean of the substitution effect;
EffectDelta1 = posterior mean effect for only those chains that included the effect in the model (Effect/ModelFreq);
SDDelta1 = standard deviation of the posterior distribution of effects for only those chains that included the effect in the model;
t-like = ratio of the absolute value of EffectDelta1/SDDelta1;
shrink = is the extent of shrinkage in the solution due to treating the effect as random in the mixed models relative to fitting in using least squares.

## Sheet: QTL9_chr7_96Mb
Supplementary Table 7. Individual SNP effects for each relevant QTL associated with the backfat thickness (BFT) in a Nellore cattle population.
SNP rs ID	chr_pos	Window	Effect	EffectVar	ModelFreq	WindowFreq	GeneFreq	GenVar	EffectDelta1	SDDelta1	t-like	shrink
rs133927728	7_96082131	872	-0.0004252	0.000166787	0.0011	0.0056	0.215	6.10423e-08	-0.386576	0.537678	0.719	0.701
rs136939207	7_96073953	872	-0.0002716	6.62272e-05	0.001	0.0052	0.356	3.3814e-08	-0.27853	0.385829	0.722	0.604
rs137781929	7_96081342	872	-0.0002966	4.01395e-05	0.0008	0.0062	0.215	2.97032e-08	-0.35955	0.426236	0.844	0.44
rs135233602	7_96077517	872	-0.0002615	5.2743e-05	0.0008	0.0061	0.352	3.1208e-08	-0.348662	0.441267	0.79	0.614
rs134804900	7_96046894	872	-0.0001688	1.81253e-05	0.0008	0.0044	0.298	1.19228e-08	-0.204633	0.266596	0.768	0.318
rs135049475	7_96039859	872	0.0001644	1.55461e-05	0.0008	0.0047	0.228	9.51539e-09	0.205516	0.29787	0.69	0.236
rs109679745	7_96043826	872	-0.0001349	4.34224e-05	0.0006	0.0045	0.446	8.99676e-09	-0.215906	0.294326	0.734	0.662
rs136046573	7_96096003	872	-6.511e-05	6.14634e-06	0.0006	0.0056	0.329	1.87154e-09	-0.118374	0.170987	0.692	0.208
rs110178428	7_96097659	872	-4.114e-05	6.12154e-06	0.0006	0.0043	0.474	8.43878e-10	-0.0715454	0.122167	0.586	0.215
rs719116982	7_96472136	872	1.905e-05	8.01963e-06	0.0006	0.0034	0.106	6.88977e-11	0.0331287	0.0858189	0.386	0.118
rs137155124	7_96182027	872	-3.603e-05	1.18545e-05	0.0006	0.0035	0.3	5.45198e-10	-0.0626591	0.164602	0.381	0.313
rs137252339	7_96609429	872	2.115e-05	1.10738e-05	0.0006	0.0032	0.464	2.22391e-10	0.0367748	0.110703	0.332	0.363
rs135405624	7_96102050	872	-2.443e-05	6.71474e-06	0.0005	0.0044	0.479	2.97799e-10	-0.0542797	0.0864711	0.628	0.278
rs137215768	7_96116870	872	-5.172e-05	6.07598e-06	0.0005	0.004	0.49	1.33668e-09	-0.108875	0.192404	0.566	0.253
rs135497848	7_96087993	872	-7.766e-05	1.42032e-05	0.0005	0.0059	0.14	1.45144e-09	-0.163498	0.295688	0.553	0.226
rs1117898288	7_96166989	872	-2.912e-05	5.31459e-06	0.0005	0.0037	0.077	1.20444e-10	-0.0647093	0.123329	0.525	0.071
rs110988245	7_96755336	872	-2.35e-05	4.95732e-06	0.0005	0.004	0.495	2.76044e-10	-0.0469955	0.0994457	0.473	0.222
rs717509935	7_96196700	872	-2.79e-05	8.92061e-06	0.0005	0.003	0.169	2.18752e-10	-0.0619911	0.13155	0.471	0.226
rs109970923	7_96065818	872	-2.622e-05	8.55684e-06	0.0005	0.0042	0.446	3.39641e-10	-0.0524374	0.112875	0.465	0.317
novel_variant (7:96339118)	7_96339118	872	-2.231e-05	4.36486e-06	0.0005	0.0032	0.073	6.76309e-11	-0.0424946	0.100642	0.422	0.058
rs109857082	7_96754390	872	-3.647e-05	8.94656e-06	0.0005	0.0039	0.127	2.94846e-10	-0.0729436	0.173069	0.421	0.164
rs135056526	7_96474255	872	1.696e-05	4.548e-06	0.0005	0.0033	0.092	4.82875e-11	0.0357061	0.0904089	0.395	0.069
rs209699366	7_96165874	872	-1.893e-05	6.18964e-06	0.0005	0.0031	0.433	1.75879e-10	-0.0398478	0.110127	0.362	0.28
rs132972725	7_96523935	872	1.332e-05	5.61998e-06	0.0005	0.0031	0.495	8.86741e-11	0.0266358	0.0754771	0.353	0.252
rs519631551	7_96474337	872	-2.004e-05	4.17125e-06	0.0005	0.0031	0.178	1.1755e-10	-0.0445407	0.129962	0.343	0.119
rs463127105	7_96318929	872	1.76e-05	4.80708e-06	0.0005	0.0035	0.083	4.69833e-11	0.0370588	0.113899	0.325	0.07
rs384658834	7_96167309	872	1.743e-05	5.7816e-06	0.0005	0.0041	0.139	7.28772e-11	0.0348583	0.108699	0.321	0.121
rs133855588	7_96029303	872	-1.608e-05	5.66511e-06	0.0005	0.0042	0.122	5.52961e-11	-0.0338514	0.116139	0.291	0.1
rs134299333	7_96446701	872	2.032e-05	6.83812e-06	0.0005	0.0034	0.358	1.89593e-10	0.0451445	0.155757	0.29	0.274
rs109854750	7_96278344	872	1.276e-05	4.8019e-06	0.0005	0.0035	0.254	6.16939e-11	0.0268652	0.102955	0.261	0.166
rs132875558	7_96273819	872	-8.667e-06	4.38859e-06	0.0005	0.0032	0.127	1.66492e-11	-0.0173335	0.095168	0.182	0.101
rs455725666	7_96167764	872	8.499e-06	5.22865e-06	0.0005	0.0039	0.132	1.65948e-11	0.0188876	0.104169	0.181	0.123
rs134431297	7_96357863	872	-7.281e-06	5.42628e-06	0.0005	0.0035	0.142	1.29557e-11	-0.0145626	0.0856146	0.17	0.106
rs524929862	7_96473537	872	6.017e-06	3.65344e-06	0.0005	0.0029	0.301	1.52185e-11	0.0133701	0.09449	0.141	0.164
rs137361503	7_96301907	872	-5.388e-06	6.335e-06	0.0005	0.0031	0.215	9.80057e-12	-0.0113434	0.0914468	0.124	0.18
rs109226849	7_96177728	872	3.463e-06	4.63442e-06	0.0005	0.0034	0.345	5.41608e-12	0.00729013	0.0802159	0.091	0.195
rs135293668	7_96391221	872	-4.974e-06	5.80373e-06	0.0005	0.0037	0.142	6.0464e-12	-0.00994843	0.112501	0.088	0.112
rs135901402	7_96385211	872	-3.231e-06	5.887e-06	0.0005	0.0037	0.153	2.70365e-12	-0.00646215	0.10652	0.061	0.122
rs210072660	7_96121231	872	7.431e-07	5.12455e-06	0.0005	0.0036	0.383	2.61103e-13	0.00148624	0.0877673	0.017	0.204
rs109932018	7_96056633	872	-3.134e-05	3.65625e-06	0.0004	0.0048	0.446	4.8538e-10	-0.0895517	0.115889	0.773	0.221
rs135825068	7_96025418	872	4.416e-05	5.65628e-06	0.0004	0.0038	0.163	5.32602e-10	0.103899	0.141579	0.734	0.149
rs110441750	7_96327860	872	3.623e-05	5.37141e-06	0.0004	0.0036	0.477	6.55114e-10	0.0852582	0.118664	0.718	0.294
rs110610140	7_96191970	872	2.45e-05	3.40793e-06	0.0004	0.0032	0.461	2.98311e-10	0.0699998	0.0988756	0.708	0.204
rs109776252	7_96015109	872	3.03e-05	4.84077e-06	0.0004	0.0039	0.153	2.37808e-10	0.0757574	0.115666	0.655	0.125
rs110062870	7_96021348	872	5.527e-05	8.32893e-06	0.0004	0.0039	0.161	8.23599e-10	0.138166	0.212181	0.651	0.2
rs137311566	7_96190891	872	-4.983e-05	8.11796e-06	0.0004	0.0033	0.352	1.13229e-09	-0.124586	0.19943	0.625	0.344
rs109928957	7_96014343	872	2.726e-05	5.15142e-06	0.0004	0.0038	0.16	1.99331e-10	0.0726937	0.118276	0.615	0.155
rs136738014	7_96183498	872	-3.394e-05	5.14056e-06	0.0004	0.0032	0.303	4.86749e-10	-0.0848585	0.141102	0.601	0.234
rs522333230	7_96414092	872	2.229e-05	4.02853e-06	0.0004	0.0035	0.36	2.28896e-10	0.0636748	0.106355	0.599	0.244
rs134762812	7_96091863	872	-3.054e-05	5.18e-06	0.0004	0.0059	0.342	4.1984e-10	-0.0872654	0.148848	0.586	0.254
rs135644323	7_96098308	872	-2.708e-05	3.79842e-06	0.0004	0.0043	0.484	3.66282e-10	-0.0722107	0.125485	0.575	0.207
rs135682399	7_96109769	872	-5.111e-05	1.47772e-05	0.0004	0.0041	0.409	1.2633e-09	-0.113584	0.209913	0.541	0.433
rs720103600	7_96168647	872	-1.621e-05	3.44439e-06	0.0004	0.0033	0.085	4.11101e-11	-0.046327	0.0863447	0.537	0.067
rs109529459	7_96434849	872	1.841e-05	3.53911e-06	0.0004	0.0032	0.337	1.51423e-10	0.0490959	0.0927002	0.53	0.178
rs137674727	7_96413979	872	-2.269e-05	4.86899e-06	0.0004	0.0034	0.233	1.84176e-10	-0.0567364	0.107327	0.529	0.176
rs136084722	7_96052592	872	-2.664e-05	5.96063e-06	0.0004	0.0045	0.13	1.60098e-10	-0.0761276	0.143793	0.529	0.154
rs520255457	7_96460284	872	-2.428e-05	4.4957e-06	0.0004	0.0031	0.302	2.4862e-10	-0.0647531	0.122547	0.528	0.206
rs109938220	7_96118203	872	-2.884e-05	4.8548e-06	0.0004	0.0039	0.402	3.9966e-10	-0.0720919	0.136963	0.526	0.221
novel_variant (7:96469849)	7_96469849	872	-1.757e-05	4.54378e-06	0.0004	0.0031	0.234	1.10647e-10	-0.0502	0.0968191	0.518	0.189
rs384484749	7_96138436	872	1.212e-05	3.05578e-06	0.0004	0.0029	0.154	3.82598e-11	0.0346317	0.0678735	0.51	0.096
rs714987207	7_96471761	872	1.315e-05	3.88408e-06	0.0004	0.0033	0.048	1.59319e-11	0.0375584	0.0747475	0.502	0.039
rs720654255	7_96330579	872	3.23e-05	7.7177e-06	0.0004	0.0033	0.061	1.19289e-10	0.0807467	0.165057	0.489	0.099
rs110742470	7_96561619	872	-2.115e-05	3.65098e-06	0.0004	0.0026	0.484	2.23446e-10	-0.0604286	0.124985	0.483	0.227
novel_variant (7:96469850)	7_96469850	872	-1.402e-05	4.75593e-06	0.0004	0.003	0.306	8.35458e-11	-0.0400544	0.0843509	0.475	0.251
rs41661450	7_96877879	872	1.636e-05	3.79006e-06	0.0004	0.0024	0.477	1.33585e-10	0.0467518	0.0999847	0.468	0.239
rs134396656	7_96003389	872	2.568e-05	7.06283e-06	0.0004	0.0032	0.273	2.6142e-10	0.0733613	0.160341	0.458	0.294
rs381804133	7_96168856	872	1.759e-05	5.91488e-06	0.0004	0.0027	0.382	1.46115e-10	0.0439821	0.0966178	0.455	0.305
rs435324215	7_96166263	872	-2.408e-05	5.95888e-06	0.0004	0.0034	0.08	8.49239e-11	-0.0688101	0.151519	0.454	0.097
rs135802918	7_96070536	872	-3.577e-05	9.4574e-06	0.0004	0.0042	0.422	6.24355e-10	-0.0953916	0.213649	0.446	0.379
rs714348969	7_96462256	872	-2.045e-05	5.05391e-06	0.0004	0.0032	0.276	1.6737e-10	-0.0511369	0.11561	0.442	0.219
rs1116555478	7_96165716	872	-1.969e-05	5.1907e-06	0.0004	0.0031	0.08	5.7281e-11	-0.0562619	0.131944	0.426	0.089
rs109027295	7_96325399	872	1.997e-05	1.17863e-05	0.0004	0.0036	0.311	1.71045e-10	0.0499272	0.120066	0.416	0.387
rs110707037	7_96088966	872	-1.571e-05	5.76877e-06	0.0004	0.0059	0.5	1.23372e-10	-0.0448803	0.10853	0.414	0.304
rs136416542	7_96470646	872	-1.068e-05	2.84185e-06	0.0004	0.0027	0.551	5.64332e-11	-0.028479	0.0699988	0.407	0.185
rs1117366821	7_96467874	872	1.646e-05	5.2788e-06	0.0004	0.0031	0.158	7.21051e-11	0.0387311	0.0962241	0.403	0.152
rs207824937	7_96176798	872	1.681e-05	3.45523e-06	0.0004	0.0031	0.27	1.11468e-10	0.0420166	0.105518	0.398	0.159
rs800415303	7_96339153	872	-1.416e-05	6.60187e-06	0.0004	0.0032	0.058	2.19096e-11	-0.0404469	0.101711	0.398	0.074
rs110873788	7_96535199	872	2.241e-05	1.00128e-05	0.0004	0.0036	0.481	2.50816e-10	0.0640364	0.164579	0.389	0.481
rs109467447	7_96530358	872	8.094e-06	4.23574e-06	0.0004	0.0035	0.427	3.20689e-11	0.0202356	0.0521733	0.388	0.232
rs524992864	7_96355162	872	1.527e-05	4.36566e-06	0.0004	0.0036	0.077	3.32348e-11	0.0339392	0.088669	0.383	0.067
rs379394488	7_96167723	872	1.777e-05	5.6613e-06	0.0004	0.0039	0.111	6.22564e-11	0.0444232	0.117464	0.378	0.11
rs444270044	7_96168636	872	-1.295e-05	5.49768e-06	0.0004	0.0034	0.08	2.47787e-11	-0.0345371	0.0929877	0.371	0.088
rs435442642	7_96355862	872	1.005e-05	3.44563e-06	0.0004	0.0038	0.054	1.02541e-11	0.0287172	0.0832863	0.345	0.043
rs110116354	7_96207033	872	-1.234e-05	5.04127e-06	0.0004	0.0031	0.068	1.92665e-11	-0.0290337	0.0841216	0.345	0.056
rs133315967	7_96534150	872	1.519e-05	4.26347e-06	0.0004	0.0036	0.132	5.29242e-11	0.0405098	0.120035	0.337	0.11
rs469082813	7_96166840	872	-1.996e-05	7.69666e-06	0.0004	0.0037	0.078	5.71414e-11	-0.0499117	0.148491	0.336	0.106
rs137782547	7_96381609	872	8.653e-06	2.28116e-06	0.0004	0.0036	0.158	1.99239e-11	0.024722	0.0749551	0.33	0.079
rs718100255	7_96167834	872	-9.95e-06	5.63634e-06	0.0004	0.0036	0.135	2.31181e-11	-0.0248749	0.0756252	0.329	0.149
novel_variant (7:96167808)	7_96167808	872	7.207e-06	4.09268e-06	0.0004	0.0039	0.073	6.98882e-12	0.0192186	0.0593424	0.324	0.069
rs136481120	7_96324518	872	1.121e-05	5.45951e-06	0.0004	0.0035	0.246	4.66363e-11	0.0249123	0.0775403	0.321	0.178
rs1117756875	7_96168744	872	1.319e-05	3.72949e-06	0.0004	0.0033	0.067	2.16109e-11	0.0329648	0.103124	0.32	0.057
rs524781984	7_96540342	872	-9.793e-06	4.91284e-06	0.0004	0.0034	0.099	1.71026e-11	-0.024482	0.0766063	0.32	0.093
rs715345176	7_96474606	872	1.024e-05	2.94488e-06	0.0004	0.0033	0.06	1.17624e-11	0.0292708	0.0956209	0.306	0.041
rs109617211	7_96140316	872	9.036e-06	4.12953e-06	0.0004	0.003	0.443	4.02923e-11	0.0212607	0.0709496	0.3	0.207
rs137738366	7_96758706	872	9.502e-06	5.41036e-06	0.0004	0.0038	0.36	4.16069e-11	0.0253377	0.0855683	0.296	0.25
rs211590840	7_96168094	872	-8.317e-06	4.97969e-06	0.0004	0.0036	0.337	3.09136e-11	-0.022179	0.0748385	0.296	0.275
rs137360753	7_96766264	872	1.223e-05	4.63474e-06	0.0004	0.0038	0.212	5.00589e-11	0.0326165	0.112267	0.291	0.147
rs133708659	7_96955945	872	8.934e-06	4.36963e-06	0.0004	0.0032	0.264	3.10332e-11	0.022334	0.0777932	0.287	0.181
rs523117015	7_96471828	872	-9.856e-06	4.57666e-06	0.0004	0.0034	0.126	2.14188e-11	-0.0246398	0.0860844	0.286	0.102
rs110157250	7_96482123	872	1.03e-05	4.4042e-06	0.0004	0.0034	0.345	4.79415e-11	0.0257562	0.0910873	0.283	0.218
rs110050430	7_96148640	872	-8.748e-06	5.11589e-06	0.0004	0.0028	0.461	3.80338e-11	-0.0218712	0.0811001	0.27	0.252
rs134041938	7_96143427	872	-1.28e-05	1.10259e-05	0.0004	0.0031	0.24	5.97381e-11	-0.0341422	0.128584	0.266	0.355
rs1115799181	7_96356559	872	1.385e-05	4.77781e-06	0.0004	0.0037	0.065	2.31468e-11	0.0369295	0.13948	0.265	0.052
rs110272167	7_96494990	872	9.341e-06	3.62999e-06	0.0004	0.0031	0.396	4.17505e-11	0.0233517	0.0902689	0.259	0.198
rs110473478	7_96032575	872	1.385e-05	4.5892e-06	0.0004	0.0045	0.163	5.24166e-11	0.0346318	0.137223	0.252	0.133
rs380456506	7_96414306	872	4.941e-06	2.30791e-06	0.0004	0.0034	0.256	9.29196e-12	0.0141166	0.057095	0.247	0.114
rs136315704	7_96676129	872	8.227e-06	3.98544e-06	0.0004	0.0027	0.142	1.64892e-11	0.0235054	0.096998	0.242	0.107
rs433972294	7_96167678	872	-1.38e-05	1.50726e-05	0.0004	0.004	0.105	3.57478e-11	-0.0394164	0.163191	0.242	0.238
rs134283768	7_96797845	872	-6.088e-06	4.64178e-06	0.0004	0.0032	0.484	1.85127e-11	-0.0162341	0.0709569	0.229	0.246
rs720712622	7_96471700	872	9.848e-06	6.30544e-06	0.0004	0.0035	0.061	1.11775e-11	0.0262606	0.11575	0.227	0.08
rs109155252	7_96783737	872	5.66e-06	3.55208e-06	0.0004	0.0035	0.482	1.59954e-11	0.0133171	0.0613659	0.217	0.182
rs208629358	7_96189834	872	-8.938e-06	4.64328e-06	0.0004	0.003	0.346	3.61718e-11	-0.0238343	0.109881	0.217	0.253
rs135811099	7_96064257	872	8.79e-06	3.81473e-06	0.0004	0.0042	0.145	1.91679e-11	0.0234411	0.109884	0.213	0.106
rs109677393	7_96119746	872	7.755e-06	5.59358e-06	0.0004	0.0038	0.5	3.00678e-11	0.0193868	0.0919287	0.211	0.27
rs208769026	7_96125319	872	4.635e-06	3.83128e-06	0.0004	0.0034	0.142	5.25007e-12	0.0132431	0.0637449	0.208	0.111
rs109826352	7_96362114	872	-6.8e-06	2.97012e-06	0.0004	0.0034	0.259	1.77504e-11	-0.0169994	0.0900535	0.189	0.132
rs109272231	7_96396582	872	6.322e-06	3.32001e-06	0.0004	0.0038	0.158	1.06357e-11	0.0180626	0.0976551	0.185	0.112
rs109688182	7_96680945	872	6.396e-06	3.78565e-06	0.0004	0.0026	0.368	1.90234e-11	0.0170548	0.0930481	0.183	0.199
rs109319105	7_96286161	872	7.923e-06	6.9484e-06	0.0004	0.0031	0.254	2.37852e-11	0.0186435	0.115169	0.162	0.225
rs210695990	7_96168507	872	6.649e-06	3.76152e-06	0.0004	0.0035	0.151	1.13055e-11	0.0166225	0.105134	0.158	0.103
rs137190214	7_96746068	872	5.126e-06	6.12843e-06	0.0004	0.0037	0.332	1.1648e-11	0.0113912	0.0781346	0.146	0.237
rs720046313	7_96315939	872	3.961e-06	3.60919e-06	0.0004	0.0034	0.077	2.2426e-12	0.0113177	0.0798543	0.142	0.068
rs136409887	7_96302488	872	-4.481e-06	4.23485e-06	0.0004	0.0031	0.222	6.9236e-12	-0.0119482	0.094408	0.127	0.157
rs134602411	7_96957049	872	-3.496e-06	8.89656e-06	0.0004	0.0032	0.262	4.72251e-12	-0.00998866	0.0812246	0.123	0.33
rs134937649	7_96624244	872	1.92e-06	3.69044e-06	0.0004	0.0031	0.079	5.34971e-13	0.00512022	0.04375	0.117	0.066
rs41596487	7_96071336	872	-3.268e-06	7.63362e-06	0.0004	0.0046	0.36	4.92179e-12	-0.00871458	0.0769891	0.113	0.307
rs134202418	7_96454708	872	1.251e-06	4.15787e-06	0.0004	0.0032	0.381	7.38576e-13	0.00333719	0.0368463	0.091	0.221
rs109221039	7_96165561	872	-3.237e-06	5.51138e-06	0.0004	0.0032	0.352	4.78296e-12	-0.00809321	0.104164	0.078	0.252
rs135399189	7_96288439	872	2.038e-06	4.74982e-06	0.0004	0.0031	0.464	2.06536e-12	0.00582224	0.077908	0.075	0.286
rs133997237	7_96126223	872	2.352e-06	3.25077e-06	0.0004	0.0032	0.326	2.43273e-12	0.00627214	0.0888136	0.071	0.164
rs134295665	7_96353830	872	-1.762e-06	5.60134e-06	0.0004	0.0035	0.204	1.00934e-12	-0.00503557	0.0801371	0.063	0.197
rs110733539	7_96146121	872	-2.657e-06	4.72252e-06	0.0004	0.0031	0.269	2.77966e-12	-0.00708592	0.124034	0.057	0.219
rs135022450	7_96566439	872	1.974e-06	4.6621e-06	0.0004	0.0028	0.199	1.24414e-12	0.00438601	0.0788778	0.056	0.141
rs134752803	7_96467565	872	-5.095e-07	4.50668e-06	0.0004	0.0032	0.303	1.09667e-13	-0.00135865	0.0577401	0.024	0.227
rs109283026	7_96470180	872	6.435e-07	4.14822e-06	0.0004	0.003	0.656	1.86856e-13	0.00160884	0.0776769	0.021	0.217
rs378078440	7_96165193	872	-8.313e-07	4.31898e-06	0.0004	0.0031	0.073	9.2977e-14	-0.00237504	0.114351	0.021	0.076
rs137355607	7_96316778	872	1.306e-06	7.40037e-06	0.0004	0.0033	0.334	7.59592e-13	0.00307406	0.162647	0.019	0.282
rs384484324	7_96168625	872	-8.492e-07	6.69254e-06	0.0004	0.0036	0.147	1.80752e-13	-0.00199819	0.108051	0.018	0.15
rs134516718	7_96231925	872	-6.044e-07	5.00706e-06	0.0004	0.003	0.079	5.30029e-14	-0.00142205	0.0941998	0.015	0.072
rs109913542	7_96735047	872	-2.919e-07	3.10384e-06	0.0004	0.0032	0.461	4.23254e-14	-0.000778279	0.0642376	0.012	0.176
rs137677613	7_96356021	872	3.499e-07	4.07299e-06	0.0004	0.0038	0.153	3.17139e-14	0.000999836	0.0947768	0.011	0.126
rs517753591	7_96467410	872	4.165e-07	5.01406e-06	0.0004	0.0032	0.104	3.22328e-14	0.00104134	0.115253	0.009	0.093
rs715887949	7_96312206	872	1.174e-07	4.47104e-06	0.0004	0.0033	0.071	1.82339e-15	0.000313018	0.0806784	0.004	0.069
rs135991910	7_96455746	872	-7.468e-08	5.53981e-06	0.0004	0.0033	0.363	2.57834e-15	-0.000165958	0.0620796	0.003	0.233
rs133448476	7_96410202	872	-8.247e-08	6.35365e-06	0.0004	0.0033	0.236	2.4509e-15	-0.00019405	0.0935547	0.002	0.206
rs134047720	7_96312989	872	-1.706e-05	2.87483e-06	0.0003	0.0033	0.466	1.44853e-10	-0.0620346	0.0753059	0.824	0.217
rs137677027	7_96057196	872	-3.017e-05	3.08949e-06	0.0003	0.0043	0.466	4.5298e-10	-0.100559	0.123558	0.814	0.221
rs134932261	7_96022770	872	2.362e-05	3.21427e-06	0.0003	0.0039	0.153	1.44527e-10	0.0787455	0.0972474	0.81	0.113
rs133240533	7_96464924	872	-2.57e-05	3.0604e-06	0.0003	0.0033	0.324	2.89209e-10	-0.0790714	0.0999155	0.791	0.186
rs110958825	7_96327846	872	5.097e-05	7.05755e-06	0.0003	0.0035	0.091	4.3063e-10	0.145632	0.184934	0.787	0.126
rs209770905	7_96196608	872	3.088e-05	4.05963e-06	0.0003	0.0032	0.297	3.98464e-10	0.112284	0.144447	0.777	0.253
rs525259097	7_96034772	872	-2.131e-05	4.47635e-06	0.0003	0.0049	0.088	7.27686e-11	-0.0774959	0.100972	0.767	0.092
rs132701334	7_96096951	872	-2.291e-05	5.05747e-06	0.0003	0.0051	0.43	2.57221e-10	-0.0832968	0.111357	0.748	0.309
rs1116308924	7_96330526	872	2.018e-05	3.53324e-06	0.0003	0.0034	0.065	4.91578e-11	0.0672719	0.0901443	0.746	0.062
rs133290603	7_96102565	872	-2.557e-05	3.78793e-06	0.0003	0.0042	0.42	3.18491e-10	-0.0852349	0.121136	0.704	0.228
rs800203443	7_96355984	872	3.648e-05	4.32544e-06	0.0003	0.0038	0.062	1.55837e-10	0.104241	0.149302	0.698	0.057
rs717377326	7_96470694	872	-1.987e-05	2.5908e-06	0.0003	0.0028	0.232	1.40842e-10	-0.06623	0.0953172	0.695	0.137
rs110798601	7_96279501	872	-1.314e-05	3.98251e-06	0.0003	0.0034	0.237	6.24165e-11	-0.0477858	0.0690766	0.692	0.201
rs110338407	7_96449724	872	1.335e-05	3.88268e-06	0.0003	0.0033	0.37	8.31812e-11	0.0485603	0.0715207	0.679	0.264
rs1116211840	7_96176787	872	-1.126e-05	3.87536e-06	0.0003	0.003	0.071	1.67168e-11	-0.0375273	0.0573336	0.655	0.076
rs133931266	7_96193125	872	2.022e-05	4.26834e-06	0.0003	0.0032	0.461	2.03199e-10	0.0808819	0.123582	0.654	0.31
rs136626983	7_96353298	872	-2.344e-05	3.61888e-06	0.0003	0.0033	0.495	2.74721e-10	-0.0781381	0.120889	0.646	0.234
rs136638817	7_96995101	872	-1.664e-05	3.50964e-06	0.0003	0.003	0.117	5.70036e-11	-0.0475305	0.0738363	0.644	0.088
rs109988383	7_96315298	872	-2.683e-05	3.18608e-06	0.0003	0.0032	0.456	3.57178e-10	-0.089439	0.14159	0.632	0.211
rs133712793	7_96175642	872	2.697e-05	3.80409e-06	0.0003	0.0029	0.344	3.28135e-10	0.0980648	0.155449	0.631	0.237
novel_variant (7:96473698)	7_96473698	872	1.626e-05	3.20669e-06	0.0003	0.003	0.052	2.59702e-11	0.0541916	0.0861219	0.629	0.049
rs110747591	7_96165618	872	-3.491e-05	5.51089e-06	0.0003	0.003	0.08	1.80014e-10	-0.10741	0.172965	0.621	0.098
rs110501211	7_96340747	872	1.195e-05	2.61107e-06	0.0003	0.0033	0.202	4.60221e-11	0.0398209	0.0642184	0.62	0.12
rs132896723	7_96741026	872	-1.913e-05	3.48359e-06	0.0003	0.0035	0.179	1.07419e-10	-0.0588538	0.094936	0.62	0.123
rs723815661	7_96165918	872	-3.638e-05	7.75509e-06	0.0003	0.003	0.08	1.95465e-10	-0.103931	0.16918	0.614	0.121
rs136033261	7_96012426	872	1.661e-05	3.32358e-06	0.0003	0.0037	0.28	1.11128e-10	0.0510936	0.0843159	0.606	0.176
rs721424121	7_96470802	872	-2.176e-05	2.95788e-06	0.0003	0.0027	0.231	1.68073e-10	-0.0791435	0.130969	0.604	0.163
rs209680147	7_96189843	872	-1.795e-05	2.64051e-06	0.0003	0.0031	0.341	1.4489e-10	-0.0552384	0.0923049	0.598	0.184
rs134416835	7_96971373	872	-2.404e-05	3.79921e-06	0.0003	0.0028	0.203	1.87062e-10	-0.087414	0.14646	0.597	0.182
rs136886621	7_96924326	872	1.37e-05	3.77568e-06	0.0003	0.0028	0.418	9.13161e-11	0.0456714	0.0766236	0.596	0.247
rs108962480	7_96180737	872	-2.01e-05	3.9306e-06	0.0003	0.0035	0.283	1.64028e-10	-0.0669845	0.114441	0.585	0.215
rs135029025	7_96868434	872	-1.319e-05	3.64072e-06	0.0003	0.0026	0.451	8.61425e-11	-0.043966	0.0755149	0.582	0.249
rs110284402	7_96309200	872	-1.662e-05	2.81637e-06	0.0003	0.003	0.262	1.06699e-10	-0.0604278	0.105354	0.574	0.175
rs109070466	7_96526317	872	-1.248e-05	4.22045e-06	0.0003	0.0033	0.427	7.62888e-11	-0.0416143	0.0730367	0.57	0.286
rs137729027	7_96189849	872	-2e-05	3.67101e-06	0.0003	0.0032	0.36	1.8428e-10	-0.0727148	0.128315	0.567	0.265
rs209792769	7_96414071	872	-1.972e-05	3.07967e-06	0.0003	0.0034	0.228	1.36946e-10	-0.071724	0.130879	0.548	0.175
rs721149526	7_96468979	872	-2.66e-05	4.02026e-06	0.0003	0.0029	0.315	3.05442e-10	-0.0818389	0.151364	0.541	0.242
rs136621910	7_96727520	872	-1.367e-05	2.1689e-06	0.0003	0.0027	0.49	9.34281e-11	-0.0497181	0.092145	0.54	0.191
rs211500430	7_96471965	872	-1.21e-05	3.74082e-06	0.0003	0.0035	0.37	6.82286e-11	-0.0439986	0.0816429	0.539	0.27
rs135081549	7_96176950	872	-2.555e-05	3.24678e-06	0.0003	0.0035	0.295	2.71654e-10	-0.0786068	0.145891	0.539	0.19
rs450316748	7_96355199	872	3.141e-05	5.52485e-06	0.0003	0.0035	0.062	1.1549e-10	0.114212	0.213555	0.535	0.092
rs723106578	7_96462233	872	-1.568e-05	3.61055e-06	0.0003	0.0031	0.269	9.6745e-11	-0.0570049	0.106576	0.535	0.221
rs135700087	7_96304451	872	-1.43e-05	2.02317e-06	0.0003	0.0031	0.236	7.36997e-11	-0.0476707	0.0896088	0.532	0.118
rs134192371	7_96203537	872	-1.208e-05	2.8785e-06	0.0003	0.0031	0.381	6.88673e-11	-0.0439429	0.0835106	0.526	0.208
rs110459701	7_96933318	872	-1.622e-05	2.95489e-06	0.0003	0.003	0.059	2.92495e-11	-0.0589873	0.112226	0.526	0.045
rs717642254	7_96190571	872	-1.885e-05	4.78262e-06	0.0003	0.0034	0.179	1.04332e-10	-0.0628355	0.119762	0.525	0.198
rs137368766	7_96179886	872	-1.708e-05	2.78383e-06	0.0003	0.0037	0.301	1.22593e-10	-0.0620957	0.119782	0.518	0.188
rs109499072	7_96330928	872	1.131e-05	2.65997e-06	0.0003	0.0035	0.363	5.90929e-11	0.0376866	0.0744153	0.506	0.16
rs134381055	7_96458900	872	1.61e-05	6.51397e-06	0.0003	0.003	0.352	1.18347e-10	0.0495481	0.0983051	0.504	0.332
rs208891498	7_96168463	872	1.722e-05	3.76869e-06	0.0003	0.0035	0.14	7.13901e-11	0.0492105	0.0988845	0.498	0.111
rs109106772	7_96060808	872	-1.497e-05	1.78579e-06	0.0003	0.0041	0.487	1.12024e-10	-0.0544481	0.109514	0.497	0.145
novel_variant (7:96472499)	7_96472499	872	-1.42e-05	2.60778e-06	0.0003	0.003	0.195	6.32891e-11	-0.0473203	0.0958571	0.494	0.127
rs133844972	7_96196065	872	8.81e-06	2.04978e-06	0.0003	0.0032	0.451	3.84284e-11	0.0320349	0.0649926	0.493	0.163
rs522767329	7_96467517	872	-8.563e-06	3.88474e-06	0.0003	0.0033	0.302	3.09319e-11	-0.0285431	0.0580831	0.491	0.247
rs522562667	7_96614622	872	1.259e-05	3.20092e-06	0.0003	0.0032	0.074	2.18218e-11	0.0457854	0.0935777	0.489	0.064
rs136313964	7_96935640	872	-9.669e-06	2.85769e-06	0.0003	0.0032	0.054	9.61891e-12	-0.0386758	0.079126	0.489	0.045
rs133443721	7_96296470	872	-7.541e-06	2.55564e-06	0.0003	0.0033	0.142	1.38959e-11	-0.0274212	0.0563618	0.487	0.112
rs110318947	7_96531444	872	-2.318e-05	5.75072e-06	0.0003	0.0037	0.425	2.62621e-10	-0.0713272	0.147991	0.482	0.336
rs109347488	7_96508196	872	-1.776e-05	3.97032e-06	0.0003	0.0028	0.482	1.57537e-10	-0.0592067	0.124943	0.474	0.277
rs109733664	7_96299645	872	-1.877e-05	4.15462e-06	0.0003	0.003	0.337	1.57303e-10	-0.06255	0.133897	0.467	0.252
rs109727850	7_96074523	872	-1.949e-05	4.63908e-06	0.0003	0.0059	0.216	1.28573e-10	-0.0556866	0.123329	0.452	0.183
rs523909756	7_96471297	872	-1.467e-05	3.39935e-06	0.0003	0.0032	0.31	9.20185e-11	-0.0419092	0.0942895	0.444	0.195
rs384020496	7_96121264	872	1.115e-05	3.60756e-06	0.0003	0.0036	0.148	3.13214e-11	0.0343221	0.0776097	0.442	0.119
rs109521709	7_96297077	872	-1.615e-05	4.8115e-06	0.0003	0.0032	0.324	1.14253e-10	-0.0538406	0.12293	0.438	0.273
rs1115244502	7_96187788	872	-8.002e-06	3.15287e-06	0.0003	0.0029	0.229	2.25953e-11	-0.029099	0.0669511	0.435	0.175
rs136633366	7_96402420	872	-1.069e-05	2.56275e-06	0.0003	0.0035	0.264	4.44685e-11	-0.0427759	0.0983695	0.435	0.183
rs109384915	7_96140357	872	8.732e-06	5.20532e-06	0.0003	0.0031	0.495	3.81173e-11	0.0349268	0.0805226	0.434	0.34
rs715172213	7_96166439	872	-8.003e-06	3.8005e-06	0.0003	0.0035	0.08	9.37804e-12	-0.0246251	0.0572816	0.43	0.072
rs136206816	7_96713646	872	1.011e-05	4.22623e-06	0.0003	0.0029	0.407	4.9331e-11	0.0367647	0.0857158	0.429	0.293
rs714034212	7_96421048	872	-1.447e-05	2.58616e-06	0.0003	0.0032	0.276	8.37124e-11	-0.0445108	0.105386	0.422	0.153
rs110241720	7_96105978	872	1.427e-05	4.56423e-06	0.0003	0.0043	0.5	1.01777e-10	0.0438991	0.105586	0.416	0.267
rs109007375	7_96541565	872	-1.314e-05	5.76496e-06	0.0003	0.0032	0.459	8.56999e-11	-0.0404221	0.0974123	0.415	0.334
rs135586324	7_96747382	872	-1.269e-05	2.81052e-06	0.0003	0.0037	0.516	8.04727e-11	-0.039054	0.0944747	0.413	0.202
rs136164754	7_96406706	872	1.347e-05	3.4471e-06	0.0003	0.0035	0.205	5.90398e-11	0.0538669	0.130949	0.411	0.178
rs210718091	7_96168854	872	1.466e-05	2.72139e-06	0.0003	0.003	0.442	1.06048e-10	0.0451102	0.110914	0.407	0.219
rs135074921	7_96864301	872	1.23e-05	4.17884e-06	0.0003	0.0028	0.43	7.41965e-11	0.0447369	0.109792	0.407	0.288
rs136056291	7_96117330	872	-1.186e-05	2.84004e-06	0.0003	0.0039	0.132	3.22496e-11	-0.039528	0.097176	0.407	0.087
rs134212246	7_96731003	872	1.269e-05	4.00791e-06	0.0003	0.003	0.339	7.22161e-11	0.0423021	0.104321	0.406	0.232
novel_variant (7:96470198)	7_96470198	872	-2.013e-05	5.98456e-06	0.0003	0.0031	0.227	1.4224e-10	-0.0670865	0.165366	0.406	0.251
rs1117351223	7_96168985	872	-1.731e-05	7.55582e-06	0.0003	0.0028	0.079	4.34744e-11	-0.0494543	0.122043	0.405	0.116
rs135465452	7_96120285	872	-1.439e-05	4.39187e-06	0.0003	0.0038	0.376	9.70706e-11	-0.0479515	0.118787	0.404	0.27
rs109472406	7_96462214	872	-1.404e-05	3.35885e-06	0.0003	0.003	0.276	7.88858e-11	-0.0510648	0.126682	0.403	0.218
rs133869397	7_96387641	872	-7.939e-06	2.74397e-06	0.0003	0.0037	0.148	1.58643e-11	-0.0244266	0.0610512	0.4	0.088
rs137394524	7_96961429	872	1.017e-05	3.1985e-06	0.0003	0.0032	0.503	5.16711e-11	0.0312796	0.0783389	0.399	0.233
rs136771609	7_96751944	872	8.883e-06	3.16174e-06	0.0003	0.0038	0.155	2.06634e-11	0.0273336	0.0685318	0.399	0.096
rs110061658	7_96452543	872	-7.707e-06	3.08317e-06	0.0003	0.0033	0.28	2.39391e-11	-0.0256904	0.0644655	0.399	0.198
rs132865080	7_96560339	872	-1.627e-05	3.76363e-06	0.0003	0.0026	0.497	1.32292e-10	-0.0591499	0.148298	0.399	0.281
rs136997321	7_96620032	872	1.683e-05	3.55862e-06	0.0003	0.003	0.461	1.40715e-10	0.0560892	0.1421	0.395	0.261
rs136180615	7_96931842	872	9.291e-06	4.14106e-06	0.0003	0.0031	0.068	1.0922e-11	0.0309685	0.0794858	0.39	0.075
rs110070239	7_96194915	872	-1.642e-05	3.77236e-06	0.0003	0.0033	0.28	1.08629e-10	-0.0505157	0.130644	0.387	0.186
rs136434177	7_96545717	872	8.407e-06	6.37932e-06	0.0003	0.0026	0.106	1.34187e-11	0.0305699	0.0791231	0.386	0.159
rs210274359	7_96190631	872	-1.01e-05	3.91684e-06	0.0003	0.0034	0.338	4.56366e-11	-0.0404065	0.104579	0.386	0.305
rs209932050	7_96184229	872	-7.459e-06	3.05216e-06	0.0003	0.0027	0.152	1.43469e-11	-0.0271223	0.0709375	0.382	0.128
rs133090129	7_96964762	872	-9.828e-06	3.56128e-06	0.0003	0.003	0.122	2.06561e-11	-0.0357368	0.0934363	0.382	0.111
rs134056996	7_96525733	872	1.239e-05	3.42202e-06	0.0003	0.0033	0.472	7.65376e-11	0.0450637	0.118307	0.381	0.276
rs109808079	7_96503933	872	-1.085e-05	2.57356e-06	0.0003	0.0029	0.295	4.90021e-11	-0.0434013	0.117313	0.37	0.188
rs110927869	7_96166936	872	-1.262e-05	2.82704e-06	0.0003	0.0037	0.429	7.80936e-11	-0.0360698	0.0985247	0.366	0.193
rs133498296	7_96185679	872	-1.365e-05	4.10127e-06	0.0003	0.0029	0.373	8.7095e-11	-0.0496189	0.136944	0.362	0.279
rs133493411	7_96415585	872	-1.046e-05	4.0788e-06	0.0003	0.0035	0.484	5.46574e-11	-0.0380379	0.106213	0.358	0.277
rs109549788	7_96190366	872	-9.448e-06	4.57974e-06	0.0003	0.0033	0.358	4.1021e-11	-0.0269943	0.0765258	0.353	0.26
rs110573559	7_96011685	872	-9.988e-06	4.05573e-06	0.0003	0.0035	0.102	1.82055e-11	-0.0332943	0.0978327	0.34	0.116
rs718463183	7_96421051	872	-7.168e-06	2.48549e-06	0.0003	0.0032	0.274	2.0436e-11	-0.0238946	0.0720064	0.332	0.155
rs438545605	7_96470548	872	-1.022e-05	2.22678e-06	0.0003	0.0031	0.316	4.51134e-11	-0.0408604	0.123113	0.332	0.186
rs469436300	7_96614580	872	-1.239e-05	3.60218e-06	0.0003	0.0032	0.077	2.1815e-11	-0.0413088	0.125011	0.33	0.067
rs110275268	7_96253978	872	-6.221e-06	2.25914e-06	0.0003	0.0032	0.226	1.35562e-11	-0.0226208	0.0688403	0.329	0.121
rs110085743	7_96809314	872	-1.128e-05	4.57988e-06	0.0003	0.0032	0.29	5.24541e-11	-0.0347211	0.106191	0.327	0.242
rs209485876	7_96413955	872	1.048e-05	3.72453e-06	0.0003	0.0033	0.75	4.12281e-11	0.0349389	0.107587	0.325	0.183
rs110226583	7_96308531	872	-1.504e-05	3.1873e-06	0.0003	0.003	0.262	8.73594e-11	-0.0429612	0.132765	0.324	0.16
novel_variant (7:96074476)	7_96074476	872	-9.417e-06	3.32133e-06	0.0003	0.0059	0.08	1.2984e-11	-0.0342434	0.105947	0.323	0.063
rs719621886	7_96136213	872	5.922e-06	2.66423e-06	0.0003	0.003	0.16	9.43186e-12	0.0215346	0.0674103	0.319	0.094
rs109997275	7_96440748	872	-5.589e-06	2.79956e-06	0.0003	0.0032	0.295	1.30017e-11	-0.0203237	0.0636753	0.319	0.193
rs799463950	7_96167571	872	-8.983e-06	3.39204e-06	0.0003	0.0039	0.067	1.01379e-11	-0.0299424	0.0948684	0.316	0.063
rs379316455	7_96473685	872	5.31e-06	3.6381e-06	0.0003	0.0031	0.06	3.16045e-12	0.0193106	0.0621344	0.311	0.055
rs518926570	7_96471287	872	-6.97e-06	2.43435e-06	0.0003	0.0032	0.312	2.08711e-11	-0.0278792	0.0898399	0.31	0.196
rs109511496	7_96739309	872	-1.1e-05	3.60256e-06	0.0003	0.0033	0.44	5.96653e-11	-0.0338531	0.109033	0.31	0.234
rs110586295	7_96312205	872	-1.284e-05	3.38433e-06	0.0003	0.0031	0.24	6.00705e-11	-0.0395043	0.128091	0.308	0.174
rs136976472	7_96963306	872	8.127e-06	3.38615e-06	0.0003	0.0032	0.199	2.10928e-11	0.027089	0.0884406	0.306	0.155
rs1114689261	7_96470098	872	-6.654e-06	4.16746e-06	0.0003	0.003	0.231	1.57461e-11	-0.0204734	0.0669215	0.306	0.186
rs722540177	7_96469139	872	-7.53e-06	2.95714e-06	0.0003	0.0028	0.239	2.06347e-11	-0.0215155	0.0702563	0.306	0.138
rs718724664	7_96198997	872	7.488e-06	3.0801e-06	0.0003	0.0033	0.066	6.94397e-12	0.0272289	0.0894639	0.304	0.057
rs109383015	7_96184090	872	-6.803e-06	2.68963e-06	0.0003	0.0032	0.298	1.93595e-11	-0.0209316	0.068919	0.304	0.173
novel_variant (7:96468838)	7_96468838	872	8.521e-06	5.3764e-06	0.0003	0.003	0.075	1.0091e-11	0.0309866	0.103303	0.3	0.092
rs137506192	7_96858719	872	-6.599e-06	5.83933e-06	0.0003	0.0028	0.459	2.16264e-11	-0.0239978	0.0804465	0.298	0.366
rs110923484	7_96429809	872	-8.741e-06	5.00493e-06	0.0003	0.0031	0.218	2.60156e-11	-0.0268945	0.0913572	0.294	0.202
novel_variant (7:96605362)	7_96605362	872	-4.646e-06	2.55105e-06	0.0003	0.0029	0.057	2.32011e-12	-0.016894	0.0583086	0.29	0.043
rs110526415	7_96752953	872	-7.11e-06	2.54261e-06	0.0003	0.004	0.508	2.52665e-11	-0.0284381	0.0981643	0.29	0.228
rs109144089	7_96532811	872	-9.598e-06	3.93802e-06	0.0003	0.0038	0.148	2.31904e-11	-0.0349026	0.120757	0.289	0.15
rs136198265	7_96250200	872	-5.073e-06	1.71435e-06	0.0003	0.0033	0.181	7.6402e-12	-0.0184459	0.0663027	0.278	0.092
rs109662654	7_96168732	872	-6.503e-06	3.51549e-06	0.0003	0.0033	0.352	1.93e-11	-0.0236471	0.08513	0.278	0.27
rs109141309	7_96470634	872	-4.709e-06	3.17266e-06	0.0003	0.0029	0.551	1.09703e-11	-0.0188347	0.0681357	0.276	0.271
rs136007101	7_96331493	872	6.905e-06	3.35112e-06	0.0003	0.0035	0.187	1.44702e-11	0.0197293	0.0732103	0.269	0.118
rs211675975	7_96165953	872	7.185e-06	5.96395e-06	0.0003	0.003	0.228	1.81742e-11	0.0261288	0.0989741	0.264	0.279
rs137558115	7_96156385	872	-7.853e-06	4.05376e-06	0.0003	0.003	0.459	3.06232e-11	-0.0261768	0.0996667	0.263	0.273
rs134012338	7_96473392	872	8.373e-06	3.27915e-06	0.0003	0.0029	0.091	1.15614e-11	0.0334926	0.128932	0.26	0.088
rs385127180	7_96168853	872	-7.835e-06	2.04761e-06	0.0003	0.0031	0.264	2.38373e-11	-0.0284894	0.109516	0.26	0.143
rs135435455	7_96199310	872	8.138e-06	3.80466e-06	0.0003	0.0032	0.422	3.23153e-11	0.0250407	0.0980729	0.255	0.226
rs108981291	7_96374166	872	5.724e-06	3.10361e-06	0.0003	0.0036	0.15	8.36605e-12	0.0208136	0.0839712	0.248	0.117
novel_variant (7:96119678)	7_96119678	872	-7.673e-06	7.78662e-06	0.0003	0.0039	0.078	8.4409e-12	-0.0255776	0.103508	0.247	0.134
rs382304990	7_96168772	872	7.364e-06	3.4617e-06	0.0003	0.003	0.056	5.77898e-12	0.0226577	0.0934481	0.242	0.046
rs135619564	7_96948371	872	-3.682e-06	2.33167e-06	0.0003	0.0032	0.295	5.64266e-12	-0.0147278	0.061524	0.239	0.17
rs517874622	7_96602809	872	-8.211e-06	3.06064e-06	0.0003	0.003	0.054	6.8441e-12	-0.025266	0.105626	0.239	0.041
rs110741130	7_96127017	872	5.446e-06	2.66777e-06	0.0003	0.0033	0.166	8.20571e-12	0.0198052	0.083226	0.238	0.117
rs209802229	7_96168023	872	3.922e-06	2.31164e-06	0.0003	0.0036	0.051	1.48969e-12	0.0156866	0.069463	0.226	0.035
rs109713266	7_96458219	872	-4.295e-06	2.79839e-06	0.0003	0.0033	0.28	7.43453e-12	-0.0171801	0.0779685	0.22	0.212
rs380013298	7_96169100	872	-4.899e-06	3.86322e-06	0.0003	0.0027	0.07	3.1226e-12	-0.0163298	0.0750094	0.218	0.076
rs137422811	7_96644058	872	3.961e-06	4.16747e-06	0.0003	0.0029	0.441	7.73293e-12	0.0144024	0.0664673	0.217	0.341
rs714880880	7_96452636	872	-8.442e-06	6.21492e-06	0.0003	0.0032	0.056	7.56324e-12	-0.0337696	0.156321	0.216	0.094
novel_variant (7:96167181)	7_96167181	872	5.558e-06	3.24092e-06	0.0003	0.0041	0.074	4.252e-12	0.0171012	0.0815133	0.21	0.063
rs722397333	7_96167949	872	-1.111e-05	4.01122e-06	0.0003	0.0036	0.072	1.64365e-11	-0.0341767	0.162913	0.21	0.075
rs134015006	7_96503030	872	6.793e-06	2.84817e-06	0.0003	0.0029	0.353	2.1091e-11	0.0209029	0.10033	0.208	0.18
rs521332848	7_96473474	872	-6.785e-06	3.28681e-06	0.0003	0.0029	0.316	1.99011e-11	-0.0246715	0.119929	0.206	0.233
rs136646587	7_96131322	872	3.639e-06	1.84984e-06	0.0003	0.0031	0.306	5.61981e-12	0.0121284	0.0593957	0.204	0.128
rs137204155	7_96944274	872	4.303e-06	3.06299e-06	0.0003	0.0032	0.503	9.25572e-12	0.0143418	0.0707034	0.203	0.239
rs714038510	7_96468011	872	-6.983e-06	4.45328e-06	0.0003	0.0033	0.301	2.05307e-11	-0.0232767	0.114564	0.203	0.255
rs110130013	7_96897163	872	6.905e-06	4.55028e-06	0.0003	0.0026	0.078	6.83504e-12	0.0212458	0.10662	0.199	0.093
rs109969091	7_96196642	872	-3.341e-06	2.17628e-06	0.0003	0.003	0.537	5.55109e-12	-0.0133652	0.0682402	0.196	0.202
rs136423781	7_96602630	872	5.404e-06	3.32029e-06	0.0003	0.003	0.205	9.50858e-12	0.0196524	0.101549	0.194	0.16
rs209641420	7_96166299	872	5.247e-06	3.76796e-06	0.0003	0.0036	0.354	1.25959e-11	0.0174912	0.0908596	0.193	0.243
rs132860668	7_96962124	872	-3.737e-06	2.80069e-06	0.0003	0.0032	0.479	6.97238e-12	-0.0124583	0.0645169	0.193	0.221
rs136776912	7_96900551	872	-4.238e-06	3.81175e-06	0.0003	0.0027	0.412	8.69985e-12	-0.0169502	0.0908952	0.186	0.302
rs110507304	7_96140271	872	3.653e-06	4.88295e-06	0.0003	0.003	0.064	1.59833e-12	0.0146111	0.0788711	0.185	0.086
rs134924795	7_96384226	872	-3.473e-06	2.27693e-06	0.0003	0.0037	0.153	3.12351e-12	-0.0115764	0.0633685	0.183	0.086
rs109771250	7_96543029	872	-2.934e-06	3.22458e-06	0.0003	0.003	0.461	4.27913e-12	-0.0106703	0.0613249	0.174	0.248
rs384811952	7_96165631	872	4.752e-06	2.78652e-06	0.0003	0.003	0.067	2.83757e-12	0.0190094	0.113508	0.167	0.058
rs134740634	7_96934246	872	-3.821e-06	3.61377e-06	0.0003	0.0031	0.057	1.56955e-12	-0.0117575	0.0703309	0.167	0.046
rs134606713	7_96706235	872	4.591e-06	1.7564e-06	0.0003	0.0028	0.487	1.05321e-11	0.0166955	0.101557	0.164	0.167
rs110474743	7_96822185	872	-4.259e-06	2.51305e-06	0.0003	0.0031	0.5	9.07138e-12	-0.0131059	0.080516	0.163	0.191
rs134887675	7_96497690	872	6.336e-06	3.31927e-06	0.0003	0.0029	0.319	1.74339e-11	0.0211212	0.132939	0.159	0.193
rs1115094308	7_96352026	872	6.173e-06	5.37017e-06	0.0003	0.0033	0.053	3.81521e-12	0.0176378	0.120839	0.146	0.06
rs132653401	7_96915180	872	-4.925e-06	3.90034e-06	0.0003	0.0029	0.346	1.09741e-11	-0.0164159	0.114875	0.143	0.241
rs137586949	7_96537854	872	6.54e-06	5.05928e-06	0.0003	0.0036	0.321	1.86529e-11	0.0201234	0.143041	0.141	0.281
rs109817369	7_96317624	872	-5.499e-06	2.76136e-06	0.0003	0.0034	0.347	1.37044e-11	-0.0199948	0.146643	0.136	0.192
rs137050834	7_96397525	872	2.66e-06	1.72362e-06	0.0003	0.0036	0.148	1.78072e-12	0.00967167	0.0738687	0.131	0.069
rs134437590	7_96757859	872	4.212e-06	5.23167e-06	0.0003	0.0039	0.508	8.8691e-12	0.0140406	0.109811	0.128	0.327
rs133517486	7_96942040	872	-2.691e-06	3.91413e-06	0.0003	0.0031	0.293	2.99864e-12	-0.00978545	0.0815377	0.12	0.231
rs137216406	7_96416881	872	-3.737e-06	3.9849e-06	0.0003	0.0034	0.216	4.73515e-12	-0.0106774	0.0888197	0.12	0.15
rs137601357	7_96074535	872	2.991e-06	2.66258e-06	0.0003	0.0061	0.496	4.47331e-12	0.0119647	0.101958	0.117	0.227
rs136847276	7_96230321	872	-2.37e-06	1.79401e-06	0.0003	0.003	0.358	2.58012e-12	-0.00861776	0.0750859	0.115	0.133
rs135302910	7_96323812	872	-1.145e-06	3.02891e-06	0.0003	0.0038	0.267	5.13181e-13	-0.00458095	0.041891	0.109	0.196
rs133274021	7_96002065	872	3.352e-06	5.70955e-06	0.0003	0.0031	0.386	5.32643e-12	0.0103143	0.0956429	0.108	0.303
rs137787791	7_96827942	872	-3.822e-06	4.29008e-06	0.0003	0.0032	0.205	4.7561e-12	-0.0117607	0.111385	0.106	0.176
rs716653799	7_96334823	872	1.905e-06	3.62494e-06	0.0003	0.0035	0.102	6.67036e-13	0.0069289	0.0693829	0.1	0.113
rs722026230	7_96606852	872	-1.722e-06	4.37693e-06	0.0003	0.0031	0.184	8.89718e-13	-0.005297	0.0550026	0.096	0.158
rs210861835	7_96165589	872	-2.073e-06	2.9284e-06	0.0003	0.0032	0.285	1.75087e-12	-0.0075373	0.0793829	0.095	0.193
rs110435414	7_96431432	872	-3.083e-06	3.43648e-06	0.0003	0.003	0.259	3.64369e-12	-0.00880795	0.0968677	0.091	0.165
rs109712965	7_96138530	872	2.421e-06	6.89286e-06	0.0003	0.0029	0.448	2.90024e-12	0.00880529	0.0986428	0.089	0.387
rs109087212	7_96139557	872	-2.687e-06	3.77543e-06	0.0003	0.003	0.461	3.58824e-12	-0.00767752	0.0860253	0.089	0.218
rs110031829	7_96162838	872	-2.711e-06	4.33645e-06	0.0003	0.003	0.319	3.19061e-12	-0.00774481	0.0907474	0.085	0.25
rs134957611	7_96327319	872	2.47e-06	2.61175e-06	0.0003	0.0037	0.236	2.19902e-12	0.00823444	0.100435	0.082	0.139
rs110694097	7_96456793	872	2.28e-06	3.62085e-06	0.0003	0.0032	0.419	2.53188e-12	0.00760091	0.0925692	0.082	0.248
rs110212793	7_96399421	872	2.528e-06	3.94805e-06	0.0003	0.0036	0.148	1.60933e-12	0.00842826	0.104069	0.081	0.126
rs385988384	7_96140274	872	-1.42e-06	1.93257e-06	0.0003	0.003	0.416	9.80297e-13	-0.00516498	0.0638393	0.081	0.149
rs719083223	7_96421153	872	-3.106e-06	2.94176e-06	0.0003	0.0031	0.27	3.80826e-12	-0.00955839	0.134886	0.071	0.166
rs111003560	7_96810744	872	-1.751e-06	3.85576e-06	0.0003	0.0032	0.456	1.52172e-12	-0.00583785	0.08711	0.067	0.268
rs134214090	7_96274794	872	1.898e-06	1.76007e-06	0.0003	0.0035	0.117	7.42322e-13	0.00690323	0.108125	0.064	0.072
rs719368557	7_96433511	872	-1.284e-06	2.21135e-06	0.0003	0.003	0.281	6.65984e-13	-0.00428135	0.0950643	0.045	0.146
rs110684851	7_96246371	872	6.391e-07	3.14862e-06	0.0003	0.0032	0.443	2.01562e-13	0.00196641	0.0443702	0.044	0.206
rs41596489	7_96232670	872	-1.538e-06	5.60745e-06	0.0003	0.0028	0.068	2.99455e-13	-0.00473341	0.10897	0.043	0.076
rs134963774	7_96846292	872	7.725e-07	2.76429e-06	0.0003	0.003	0.225	2.08347e-13	0.00237677	0.0593982	0.04	0.141
rs135279064	7_96160037	872	-1.102e-06	3.0725e-06	0.0003	0.0029	0.484	6.06311e-13	-0.00400626	0.0995991	0.04	0.235
rs109952781	7_96371866	872	1.456e-06	3.5199e-06	0.0003	0.0034	0.174	6.07786e-13	0.00447849	0.115223	0.039	0.13
rs209959081	7_96168345	872	7.089e-07	2.42654e-06	0.0003	0.0036	0.113	1.00705e-13	0.00283562	0.0719241	0.039	0.076
novel_variant (7:96183978)	7_96183978	872	1.267e-06	5.28386e-06	0.0003	0.0033	0.052	1.57675e-13	0.00389776	0.108293	0.036	0.069
rs135693211	7_96127392	872	-1.012e-06	5.11472e-06	0.0003	0.003	0.487	5.11243e-13	-0.00311237	0.0897979	0.035	0.287
rs136059171	7_96418803	872	-7.203e-07	5.04215e-06	0.0003	0.0033	0.245	1.91843e-13	-0.00240098	0.0729561	0.033	0.239
rs722207990	7_96472575	872	-1.087e-06	3.64343e-06	0.0003	0.0028	0.051	1.14403e-13	-0.00395192	0.13339	0.03	0.047
novel_variant (7:96471994)	7_96471994	872	1.005e-06	2.73285e-06	0.0003	0.0033	0.049	9.44679e-14	0.00309116	0.115354	0.027	0.032
rs137045016	7_96444610	872	5.857e-07	3.60744e-06	0.0003	0.0033	0.717	1.39266e-13	0.00195236	0.0786443	0.025	0.239
rs799774702	7_96472453	872	4.856e-07	4.13255e-06	0.0003	0.0032	0.31	1.00883e-13	0.00194227	0.0896141	0.022	0.289
rs715323791	7_96129932	872	-6.53e-07	3.87948e-06	0.0003	0.003	0.082	6.42872e-14	-0.0021767	0.0990252	0.022	0.08
rs110570352	7_96520612	872	6.655e-07	4.94475e-06	0.0003	0.0029	0.508	2.21373e-13	0.00190135	0.121267	0.016	0.303
rs109917981	7_96140286	872	-5.943e-07	2.91225e-06	0.0003	0.0032	0.416	1.71607e-13	-0.00198093	0.122204	0.016	0.195
rs137421697	7_96205366	872	2.008e-07	6.36269e-06	0.0003	0.0029	0.383	1.90671e-14	0.000573756	0.0629241	0.009	0.334
rs472842888	7_96468780	872	-2.154e-07	3.71432e-06	0.0003	0.0032	0.075	6.45011e-15	-0.000783411	0.0920461	0.009	0.068
rs136888354	7_96861320	872	-1.949e-07	3.68879e-06	0.0003	0.0028	0.43	1.86145e-14	-0.000599583	0.0758792	0.008	0.232
rs210591729	7_96460282	872	2.456e-07	2.97595e-06	0.0003	0.003	0.307	2.56869e-14	0.000755825	0.100954	0.007	0.17
rs718874699	7_96307158	872	-2.185e-07	2.39085e-06	0.0003	0.0032	0.066	5.8927e-15	-0.000728426	0.112714	0.006	0.045
rs133933487	7_96383065	872	-2.468e-07	1.72963e-05	0.0003	0.0037	0.148	1.53339e-14	-0.000759414	0.132035	0.006	0.34
rs136632100	7_96099491	872	-2.54e-07	2.96254e-06	0.0003	0.0044	0.075	8.96776e-15	-0.000846758	0.144354	0.006	0.061
rs379907357	7_96166437	872	1.483e-07	2.97632e-06	0.0003	0.0034	0.126	4.84883e-15	0.000539244	0.129168	0.004	0.09
rs110571048	7_96859714	872	-1.435e-08	3.79987e-06	0.0003	0.003	0.451	1.02003e-16	-4.41625e-05	0.115634	0	0.242
rs109279590	7_96330417	872	9.385e-06	3.37521e-06	0.0002	0.0036	0.205	2.86712e-11	0.0625634	0.0802104	0.78	0.241
rs110503331	7_96333823	872	-7.742e-06	1.22913e-06	0.0002	0.0033	0.182	1.78767e-11	-0.0387107	0.0539087	0.718	0.078
rs714533800	7_96307140	872	1.588e-05	2.6201e-06	0.0002	0.0031	0.06	2.84745e-11	0.0635014	0.0913087	0.695	0.064
rs110143824	7_96493891	872	1.77e-05	3.07466e-06	0.0002	0.0033	0.439	1.54318e-10	0.0786704	0.113587	0.693	0.273
rs110912616	7_96167162	872	1.798e-05	3.15361e-06	0.0002	0.0039	0.216	1.09618e-10	0.0799144	0.120517	0.663	0.213
rs109312908	7_96670670	872	1.373e-05	1.75284e-06	0.0002	0.0027	0.425	9.21429e-11	0.0686554	0.107507	0.639	0.204
rs109079734	7_96310091	872	-8.734e-06	2.3838e-06	0.0002	0.0032	0.244	2.81045e-11	-0.038817	0.0615957	0.63	0.167
rs523454506	7_96421109	872	-1.699e-05	1.55502e-06	0.0002	0.0031	0.266	1.12747e-10	-0.0849545	0.13522	0.628	0.147
rs137371758	7_96914059	872	1.859e-05	3.30523e-06	0.0002	0.0028	0.078	4.95213e-11	0.0743435	0.119035	0.625	0.089
rs716925779	7_96469399	872	-1.515e-05	1.67756e-06	0.0002	0.003	0.231	8.14001e-11	-0.0673177	0.107989	0.623	0.122
rs136568940	7_96202522	872	-9.022e-06	1.97911e-06	0.0002	0.0032	0.373	3.80749e-11	-0.0515543	0.0830869	0.62	0.22
rs135426841	7_96813294	872	1.13e-05	1.3554e-06	0.0002	0.0033	0.451	6.31739e-11	0.0753021	0.121671	0.619	0.204
rs134828010	7_96658480	872	1.138e-05	1.17991e-06	0.0002	0.0029	0.425	6.33295e-11	0.0650539	0.10782	0.603	0.165
rs109102936	7_96123524	872	-4.793e-05	1.33623e-05	0.0002	0.0036	0.238	8.33982e-10	-0.21301	0.353199	0.603	0.498
rs110765419	7_96292982	872	-1.968e-05	2.72962e-06	0.0002	0.0029	0.319	1.68251e-10	-0.087486	0.146585	0.597	0.223
rs109520379	7_96195563	872	2.56e-05	8.92936e-06	0.0002	0.0032	0.451	3.24525e-10	0.170672	0.290391	0.588	0.608
rs135470560	7_96601067	872	1.148e-05	2.15895e-06	0.0002	0.0029	0.231	4.67464e-11	0.0573909	0.0979593	0.586	0.148
rs133095074	7_96736935	872	1.462e-05	2.8854e-06	0.0002	0.0032	0.342	9.62018e-11	0.0584817	0.100763	0.58	0.223
rs110932203	7_96010851	872	-1.28e-05	3.32691e-06	0.0002	0.0035	0.21	5.43389e-11	-0.0640037	0.11203	0.571	0.201
rs135762200	7_96703034	872	1.18e-05	2.47722e-06	0.0002	0.0026	0.476	6.94941e-11	0.0524554	0.0921717	0.569	0.259
rs110938142	7_96555097	872	-7.941e-06	2.49707e-06	0.0002	0.0026	0.513	3.15098e-11	-0.0529409	0.093174	0.568	0.321
rs135086273	7_96335080	872	-1.461e-05	3.39678e-06	0.0002	0.0034	0.472	1.06451e-10	-0.0584597	0.103531	0.565	0.257
rs133903890	7_96442840	872	-1.266e-05	2.42384e-06	0.0002	0.0032	0.295	6.67361e-11	-0.0562773	0.102462	0.549	0.206
rs717826765	7_96444603	872	-7.343e-06	1.78823e-06	0.0002	0.0031	0.308	2.29615e-11	-0.0419574	0.0766252	0.548	0.185
rs381297220	7_96168434	872	1.742e-05	3.43681e-06	0.0002	0.0038	0.119	6.37004e-11	0.0696763	0.128253	0.543	0.103
novel_variant (7:96472730)	7_96472730	872	-7.663e-06	2.78574e-06	0.0002	0.0029	0.18	1.73004e-11	-0.0306528	0.0564193	0.543	0.134
rs41255587	7_96165472	872	-8.832e-06	2.00297e-06	0.0002	0.0031	0.443	3.84968e-11	-0.0392541	0.0726356	0.54	0.199
rs110460381	7_96349613	872	-8.881e-06	2.00259e-06	0.0002	0.0035	0.184	2.36768e-11	-0.0444037	0.084095	0.528	0.118
rs134920278	7_96722732	872	8.002e-06	2.21447e-06	0.0002	0.0026	0.404	3.08401e-11	0.0355649	0.0686738	0.518	0.208
rs135685439	7_96295661	872	-1.704e-05	5.29772e-06	0.0002	0.0031	0.137	6.87715e-11	-0.0851895	0.164349	0.518	0.233
rs110629888	7_96218682	872	9.996e-06	2.76545e-06	0.0002	0.0031	0.067	1.25535e-11	0.049979	0.096736	0.517	0.063
rs109350368	7_96363027	872	8.774e-06	1.52176e-06	0.0002	0.0034	0.166	2.12936e-11	0.0438681	0.0856258	0.512	0.093
novel_variant (7:96605363)	7_96605363	872	-5.971e-06	1.88245e-06	0.0002	0.0026	0.057	3.83256e-12	-0.0398073	0.0783237	0.508	0.055
novel_variant (7:96465885)	7_96465885	872	8.487e-06	1.20072e-06	0.0002	0.0034	0.153	1.86518e-11	0.0565772	0.113092	0.5	0.099
rs382227895	7_96189759	872	-1.819e-05	3.93904e-06	0.0002	0.003	0.345	1.49615e-10	-0.0808463	0.164147	0.493	0.327
rs133307657	7_96240829	872	-1.281e-05	2.12191e-06	0.0002	0.0029	0.388	7.79022e-11	-0.0569344	0.115808	0.492	0.192
rs109284869	7_96319884	872	1.361e-05	6.61968e-06	0.0002	0.0035	0.244	6.82903e-11	0.0544574	0.111261	0.489	0.307
rs208500290	7_96165740	872	1.119e-05	2.67211e-06	0.0002	0.0032	0.223	4.33923e-11	0.0447743	0.0926292	0.483	0.165
rs109358305	7_96198967	872	-1.25e-05	3.55067e-06	0.0002	0.003	0.579	7.6133e-11	-0.0499908	0.106196	0.471	0.276
rs110540286	7_96039247	872	-2.389e-06	2.83216e-06	0.0002	0.0048	0.482	2.85014e-12	-0.0159273	0.0339778	0.469	0.335
rs110137154	7_96547493	872	7.917e-06	2.15415e-06	0.0002	0.0026	0.482	3.12957e-11	0.0351853	0.0752523	0.468	0.221
rs110064797	7_96864943	872	5.804e-06	1.86636e-06	0.0002	0.0027	0.443	1.66197e-11	0.0386902	0.0831275	0.465	0.246
rs378081285	7_96168729	872	-6.543e-06	1.2296e-06	0.0002	0.0034	0.194	1.34049e-11	-0.03739	0.0812765	0.46	0.102
rs136406990	7_96899448	872	-6.185e-06	1.93148e-06	0.0002	0.0028	0.07	4.97681e-12	-0.0353411	0.0814564	0.434	0.068
rs109301309	7_96606759	872	-1.208e-05	3.26547e-06	0.0002	0.0031	0.534	7.25812e-11	-0.0483031	0.111587	0.433	0.292
rs520069161	7_96606933	872	8.342e-06	3.28022e-06	0.0002	0.0031	0.187	2.11163e-11	0.0370738	0.0859289	0.431	0.169
rs716174688	7_96167832	872	-8.17e-06	2.91525e-06	0.0002	0.0037	0.135	1.55849e-11	-0.0408477	0.0964491	0.424	0.153
rs108973100	7_96005350	872	-9.665e-06	3.74824e-06	0.0002	0.0033	0.142	2.28275e-11	-0.0386604	0.0916846	0.422	0.152
novel_variant (7:96462241)	7_96462241	872	5.462e-06	2.07566e-06	0.0002	0.0032	0.054	3.06937e-12	0.0273093	0.0653273	0.418	0.046
rs717636160	7_96471606	872	8.01e-06	3.96909e-06	0.0002	0.0032	0.305	2.71944e-11	0.0457694	0.110125	0.416	0.351
rs134906869	7_96427711	872	4.882e-06	1.15842e-06	0.0002	0.0031	0.293	9.86991e-12	0.0216983	0.0532221	0.408	0.099
rs134883983	7_96244364	872	2.713e-06	8.66201e-07	0.0002	0.0032	0.38	3.46937e-12	0.0180868	0.0448079	0.404	0.127
rs109739360	7_96598140	872	1.047e-05	3.04064e-06	0.0002	0.0028	0.132	2.51522e-11	0.0598431	0.149108	0.401	0.18
rs133461365	7_96223902	872	-6.73e-06	2.03485e-06	0.0002	0.003	0.342	2.03867e-11	-0.0448695	0.112675	0.398	0.239
rs519920612	7_96421105	872	-8.11e-06	2.49111e-06	0.0002	0.0032	0.266	2.56877e-11	-0.0360449	0.0911853	0.395	0.194
rs211046405	7_96166300	872	7.54e-06	1.83683e-06	0.0002	0.0035	0.056	6.033e-12	0.0335117	0.0871839	0.384	0.035
rs110248851	7_96551966	872	2.031e-06	9.07461e-07	0.0002	0.0026	0.461	2.04884e-12	0.0135372	0.0360861	0.375	0.148
rs109298882	7_96346964	872	-1.298e-05	2.76644e-06	0.0002	0.0035	0.477	8.40645e-11	-0.0576915	0.153952	0.375	0.234
rs109985508	7_96769051	872	5.296e-06	1.46097e-06	0.0002	0.0038	0.472	1.39766e-11	0.0302611	0.0874045	0.346	0.181
rs109562954	7_96161697	872	-9.336e-06	2.87483e-06	0.0002	0.003	0.479	4.35085e-11	-0.0414947	0.120626	0.344	0.264
rs132901281	7_96339263	872	6.636e-06	1.70677e-06	0.0002	0.0032	0.254	1.6683e-11	0.0294929	0.0860107	0.343	0.134
rs110752070	7_96556074	872	5.613e-06	1.98927e-06	0.0002	0.0025	0.482	1.57346e-11	0.0320767	0.0946932	0.339	0.244
rs718471988	7_96473878	872	-8.007e-06	2.04017e-06	0.0002	0.0033	0.311	2.74687e-11	-0.0355858	0.10616	0.335	0.185
rs133899092	7_96512568	872	-1.902e-06	1.40545e-06	0.0002	0.0029	0.404	1.7422e-12	-0.0108682	0.0325247	0.334	0.183
rs110428611	7_96456224	872	-5.915e-06	3.13018e-06	0.0002	0.0032	0.28	1.40982e-11	-0.0262868	0.0786906	0.334	0.236
rs136073124	7_96164734	872	7.655e-06	2.42041e-06	0.0002	0.003	0.49	2.9289e-11	0.0340234	0.102231	0.333	0.225
rs110327652	7_96307827	872	-5.255e-06	1.32026e-06	0.0002	0.0031	0.308	1.17795e-11	-0.0233574	0.0735372	0.318	0.122
rs799087809	7_96469620	872	8.796e-06	4.22996e-06	0.0002	0.003	0.248	2.88757e-11	0.0351858	0.112639	0.312	0.264
rs110646032	7_96380767	872	5.589e-06	4.11446e-06	0.0002	0.0034	0.401	1.50029e-11	0.0248396	0.0802261	0.31	0.318
rs110001253	7_96222162	872	-9.854e-06	3.73593e-06	0.0002	0.0031	0.08	1.43444e-11	-0.0394165	0.128952	0.306	0.089
rs110607241	7_96165750	872	-3.547e-06	2.11992e-06	0.0002	0.0031	0.231	4.46376e-12	-0.020268	0.0669058	0.303	0.188
rs110069361	7_96523353	872	4.549e-06	1.94157e-06	0.0002	0.0031	0.363	9.56557e-12	0.0303252	0.100598	0.301	0.25
rs109491532	7_96501345	872	4.697e-06	1.18069e-06	0.0002	0.0031	0.142	5.39086e-12	0.0208749	0.0700372	0.298	0.06
rs716861124	7_96468454	872	-1.042e-05	5.20745e-06	0.0002	0.0032	0.075	1.51018e-11	-0.0463309	0.160441	0.289	0.119
rs525768531	7_96467351	872	4.47e-06	2.57856e-06	0.0002	0.0034	0.147	5.00865e-12	0.0198684	0.0698003	0.285	0.129
rs384416393	7_96607734	872	7.196e-06	4.00152e-06	0.0002	0.0032	0.24	1.88976e-11	0.041119	0.147924	0.278	0.268
rs379578011	7_96189735	872	-3.017e-06	1.59649e-06	0.0002	0.003	0.342	4.09731e-12	-0.0172417	0.0620398	0.278	0.204
rs132851516	7_96137825	872	-6.814e-06	2.67749e-06	0.0002	0.0029	0.448	2.29613e-11	-0.0389352	0.148893	0.261	0.278
rs110883024	7_96170929	872	4.226e-06	2.50436e-06	0.0002	0.0026	0.479	8.91596e-12	0.0187841	0.0729837	0.257	0.231
rs135444809	7_96171832	872	2.792e-06	1.41443e-06	0.0002	0.0028	0.479	3.89159e-12	0.0159556	0.0626062	0.255	0.179
rs109533965	7_96168748	872	2.117e-06	7.96414e-07	0.0002	0.0032	0.345	2.0243e-12	0.0141109	0.0554859	0.254	0.14
rs110380498	7_96149316	872	4.542e-06	3.40988e-06	0.0002	0.003	0.461	1.02511e-11	0.0181667	0.0730983	0.249	0.256
rs133432068	7_96056068	872	-3.13e-06	2.11985e-06	0.0002	0.0048	0.484	4.89318e-12	-0.0139103	0.0586575	0.237	0.199
rs718931804	7_96472560	872	-6.092e-06	2.27446e-06	0.0002	0.003	0.108	7.15175e-12	-0.024367	0.115159	0.212	0.081
rs132889803	7_96635544	872	2.863e-06	2.6896e-06	0.0002	0.0034	0.14	1.97528e-12	0.019085	0.0962456	0.198	0.196
rs526912225	7_96474023	872	-4.28e-06	2.54868e-06	0.0002	0.003	0.179	5.37853e-12	-0.0190225	0.0975124	0.195	0.141
rs134451662	7_96930116	872	-5.114e-06	5.87723e-06	0.0002	0.003	0.142	6.39097e-12	-0.020456	0.105356	0.194	0.225
rs133502874	7_96357034	872	1.495e-06	2.53923e-06	0.0002	0.0035	0.177	6.5119e-13	0.00996818	0.05226	0.191	0.19
rs109424303	7_96887480	872	3.898e-06	5.05337e-06	0.0002	0.0024	0.381	7.16654e-12	0.0173255	0.0917145	0.189	0.392
rs133445903	7_96693085	872	-4.929e-06	4.05726e-06	0.0002	0.0027	0.094	4.13029e-12	-0.0281683	0.157604	0.179	0.167
novel_variant (7:96470932)	7_96470932	872	-5.807e-06	2.77381e-06	0.0002	0.003	0.074	4.59681e-12	-0.0232276	0.135989	0.171	0.056
rs208410830	7_96165856	872	-2.156e-06	1.38822e-06	0.0002	0.0031	0.231	1.64997e-12	-0.00958416	0.0564744	0.17	0.109
rs381759069	7_96189332	872	-2.769e-06	2.62976e-06	0.0002	0.0029	0.332	3.39969e-12	-0.0123082	0.0746878	0.165	0.244
rs137510492	7_96804131	872	2.93e-06	2.29471e-06	0.0002	0.0033	0.223	2.97283e-12	0.0146493	0.0896463	0.163	0.17
rs132707186	7_96038573	872	-3.053e-06	2.05061e-06	0.0002	0.0049	0.482	4.65344e-12	-0.0135677	0.0834345	0.163	0.196
rs110154730	7_96169102	872	3.246e-06	1.34493e-06	0.0002	0.0027	0.212	3.5264e-12	0.0216423	0.137139	0.158	0.128
rs717069904	7_96472941	872	2.353e-06	2.05338e-06	0.0002	0.0029	0.057	5.95166e-13	0.0117652	0.0748196	0.157	0.043
rs134224734	7_96470299	872	1.775e-06	2.30486e-06	0.0002	0.0032	0.546	1.56178e-12	0.00788779	0.0522986	0.151	0.235
rs109364956	7_96183981	872	-3.644e-06	3.14314e-06	0.0002	0.0032	0.308	5.66321e-12	-0.0208227	0.137704	0.151	0.3
rs714476426	7_96472519	872	-2.343e-06	3.55863e-06	0.0002	0.003	0.304	2.32276e-12	-0.00937242	0.0659275	0.142	0.26
rs136999951	7_96714749	872	3.406e-06	3.82351e-06	0.0002	0.0027	0.396	5.5508e-12	0.0136234	0.10656	0.128	0.284
rs714318312	7_96469767	872	-3.908e-06	2.40723e-06	0.0002	0.0031	0.232	5.44937e-12	-0.015633	0.128146	0.122	0.15
rs524411822	7_96606484	872	-1.868e-06	1.95635e-06	0.0002	0.003	0.199	1.11421e-12	-0.00830135	0.0687017	0.121	0.115
rs110824983	7_96544614	872	2.016e-06	1.94255e-06	0.0002	0.0028	0.459	2.01739e-12	0.00895827	0.0775223	0.116	0.197
rs714165707	7_96473916	872	-2.43e-06	1.85164e-06	0.0002	0.0033	0.057	6.34918e-13	-0.0108016	0.0937833	0.115	0.036
rs109371533	7_96484112	872	2.604e-06	2.11902e-06	0.0002	0.0032	0.365	3.14431e-12	0.0130201	0.114016	0.114	0.218
rs132874336	7_96284344	872	1.517e-06	1.41395e-06	0.0002	0.0034	0.461	1.14305e-12	0.00866614	0.0767046	0.113	0.191
rs379550728	7_96168761	872	-1.26e-06	1.94238e-06	0.0002	0.003	0.348	7.20465e-13	-0.00719922	0.0654222	0.11	0.254
rs133904222	7_96912727	872	-1.206e-06	2.55844e-06	0.0002	0.0029	0.062	1.69739e-13	-0.00536192	0.0498957	0.107	0.05
rs720088291	7_96471192	872	-9.684e-07	1.2778e-06	0.0002	0.0031	0.054	9.64954e-14	-0.0055339	0.0545256	0.101	0.034
rs385107529	7_96189730	872	-1.584e-06	2.43464e-06	0.0002	0.003	0.345	1.13314e-12	-0.00791952	0.0781682	0.101	0.257
rs135797966	7_96245309	872	-3.249e-06	5.74498e-06	0.0002	0.0033	0.365	4.89386e-12	-0.0129947	0.13569	0.096	0.353
rs110387965	7_96316140	872	1.194e-06	1.16679e-06	0.0002	0.0034	0.477	7.10742e-13	0.00795705	0.086312	0.092	0.165
rs517683453	7_96468435	872	9.096e-07	1.59629e-06	0.0002	0.0034	0.35	3.7634e-13	0.00519782	0.0631332	0.082	0.21
rs137140627	7_96522478	872	-1.434e-06	1.74872e-06	0.0002	0.003	0.259	7.89318e-13	-0.00637284	0.0797613	0.08	0.141
rs133879973	7_96301073	872	1.345e-06	2.96047e-06	0.0002	0.003	0.215	6.11043e-13	0.00896925	0.121492	0.074	0.241
rs378943488	7_96469643	872	1.225e-06	1.9146e-06	0.0002	0.0031	0.057	1.61244e-13	0.00544338	0.0772555	0.07	0.04
rs438496534	7_96474287	872	1.168e-06	2.42018e-06	0.0002	0.0032	0.352	6.22261e-13	0.00584128	0.0882924	0.066	0.248
rs210667210	7_96432510	872	-1.119e-06	1.38956e-06	0.0002	0.0029	0.067	1.55659e-13	-0.00639473	0.107532	0.059	0.039
rs451145782	7_96168904	872	7.025e-07	1.16807e-06	0.0002	0.0028	0.066	6.06677e-14	0.00468306	0.0870583	0.054	0.038
rs135019676	7_96925199	872	1.172e-06	2.12352e-06	0.0002	0.003	0.057	1.4757e-13	0.00468672	0.0937983	0.05	0.037
rs109392047	7_96469315	872	1.091e-06	3.08944e-06	0.0002	0.0028	0.352	5.43457e-13	0.00436492	0.104724	0.042	0.236
rs109843102	7_96160801	872	3.94e-07	2.31624e-06	0.0002	0.003	0.479	7.74659e-14	0.00225115	0.0554182	0.041	0.271
rs132704799	7_96276952	872	-7.673e-07	3.56476e-06	0.0002	0.0035	0.443	2.90563e-13	-0.00383658	0.0971483	0.039	0.341
rs110049532	7_96178881	872	-3.616e-07	1.11738e-06	0.0002	0.0036	0.425	6.39003e-14	-0.00180799	0.0536384	0.034	0.134
rs135592299	7_96318435	872	7.556e-07	2.12541e-06	0.0002	0.0035	0.342	2.56966e-13	0.00377812	0.115694	0.033	0.198
rs109131068	7_96373349	872	-3.944e-07	1.85435e-06	0.0002	0.0033	0.487	7.77171e-14	-0.00175282	0.062235	0.028	0.171
novel_variant (7:96469821)	7_96469821	872	-4.464e-07	2.03717e-06	0.0002	0.0031	0.234	7.14312e-14	-0.00255099	0.0927852	0.027	0.173
rs379869591	7_96140283	872	5.959e-07	2.0913e-06	0.0002	0.0032	0.48	1.7729e-13	0.00238376	0.106708	0.022	0.177
novel_variant (7:96121221)	7_96121221	872	1.145e-07	1.69978e-06	0.0002	0.0036	0.078	1.8794e-15	0.000654272	0.052529	0.012	0.062
rs386046301	7_96166052	872	-2.912e-07	4.15923e-06	0.0002	0.0032	0.223	2.93679e-14	-0.00129424	0.112933	0.011	0.248
rs133343732	7_96157495	872	1.579e-07	2.32921e-06	0.0002	0.0029	0.446	1.23166e-14	0.000701722	0.115471	0.006	0.219
rs136572376	7_96172333	872	6.821e-08	3.3531e-06	0.0002	0.003	0.391	2.21613e-15	0.000341049	0.0748341	0.005	0.305
rs137192259	7_96817155	872	8.653e-08	2.43839e-06	0.0002	0.0032	0.526	3.73379e-15	0.000346126	0.106452	0.003	0.218
rs133275236	7_96290098	872	5.26e-08	2.41903e-06	0.0002	0.0032	0.461	1.37499e-15	0.000210397	0.117613	0.002	0.221
rs518401333	7_96473546	872	3.012e-08	2.09212e-06	0.0002	0.0028	0.316	3.92119e-16	0.000200774	0.0888665	0.002	0.26
rs136636093	7_96925783	872	2.06e-08	1.85922e-06	0.0002	0.003	0.06	4.75635e-17	8.24048e-05	0.0735089	0.001	0.034
rs110465945	7_96738360	872	-9.143e-06	1.24097e-06	0.0001	0.0033	0.466	4.16035e-11	-0.0914255	0.0939508	0.973	0.267
rs137716619	7_96554232	872	-1.339e-05	1.50752e-06	0.0001	0.0027	0.513	8.95454e-11	-0.107096	0.115665	0.926	0.255
rs134897496	7_96069847	872	-1.167e-05	4.0089e-06	0.0001	0.0043	0.427	6.67172e-11	-0.0778327	0.0842079	0.924	0.395
rs110136749	7_96132634	872	-5.034e-06	4.46155e-07	0.0001	0.0031	0.51	1.26648e-11	-0.067119	0.0821274	0.817	0.133
rs110398878	7_96182675	872	2.978e-06	8.11982e-07	0.0001	0.0034	0.358	4.0745e-12	0.0297813	0.0407872	0.73	0.166
rs385318650	7_96140325	872	4.449e-06	1.48369e-06	0.0001	0.0031	0.443	9.76916e-12	0.0593228	0.0901635	0.658	0.346
rs132846258	7_96521509	872	7.472e-06	1.18192e-06	0.0001	0.003	0.326	2.45229e-11	0.0597782	0.0923328	0.647	0.176
rs385127648	7_96169190	872	-7.215e-06	1.39311e-06	0.0001	0.0026	0.074	7.09624e-12	-0.0577189	0.0986549	0.585	0.07
rs134347886	7_96866833	872	6.114e-06	1.56203e-06	0.0001	0.0027	0.451	1.85096e-11	0.0611404	0.105015	0.582	0.299
rs109939022	7_96165762	872	-8.612e-06	1.5468e-06	0.0001	0.0031	0.435	3.6465e-11	-0.0574165	0.102301	0.561	0.234
rs133713102	7_96704521	872	4.546e-06	1.4746e-06	0.0001	0.0027	0.487	1.03247e-11	0.0454575	0.114121	0.398	0.316
rs721573269	7_96472195	872	-3.791e-06	6.3141e-07	0.0001	0.0033	0.287	5.87814e-12	-0.0505422	0.135494	0.373	0.163
rs133909250	7_96960714	872	3.103e-06	7.21855e-07	0.0001	0.0032	0.168	2.69626e-12	0.0248218	0.0773963	0.321	0.074
rs132859185	7_96873138	872	9.469e-07	5.91644e-07	0.0001	0.0025	0.35	4.07819e-13	0.0126253	0.0420853	0.3	0.157
rs134721540	7_96411052	872	-2.481e-06	9.32378e-07	0.0001	0.0033	0.194	1.92715e-12	-0.0198477	0.0716886	0.277	0.098
rs132975178	7_96305399	872	2.048e-06	1.26892e-06	0.0001	0.0031	0.477	2.09222e-12	0.0163825	0.0605974	0.27	0.209
rs135637687	7_96457431	872	-4.044e-07	5.01192e-07	0.0001	0.0032	0.412	7.92675e-14	-0.00539219	0.0510096	0.106	0.153
rs723771038	7_96474871	872	1.726e-06	2.19281e-06	0.0001	0.0034	0.328	1.31357e-12	0.0115082	0.113816	0.101	0.293
rs721611738	7_96470494	872	5.812e-07	1.70426e-06	0.0001	0.0032	0.079	4.93115e-14	0.00464961	0.0781652	0.059	0.071
rs110712559	7_96146685	872	-2.612e-07	6.10546e-07	0.0001	0.003	0.333	3.03215e-14	-0.00261179	0.0669738	0.039	0.124
chr_pos = chromosome and position (in Mb) in Bos taurs ARS-UCD1.2 reference genome;
Window = number of the SNP window related to the 2,502 windows found in GenSel analysis;
Effect = posterior mean of the allelic substitution effects;
EfectVar = posterior mean of the variance effects for the locus;
ModelFreq = reflects the proportion of post-burn in realizations that included that particular SNP in the model;
WindowFreq = indicates the proportion of models that included some locus in the window;
GeneFreq = frequency of the B allele (fitted allele, rather than the minor allele frequency);
GenVar = is the marginal contribution of this locus to genetic variance, computed from the allelic frequency and the posterior mean of the substitution effect;
EffectDelta1 = posterior mean effect for only those chains that included the effect in the model (Effect/ModelFreq);
SDDelta1 = standard deviation of the posterior distribution of effects for only those chains that included the effect in the model;
t-like = ratio of the absolute value of EffectDelta1/SDDelta1;
shrink = is the extent of shrinkage in the solution due to treating the effect as random in the mixed models relative to fitting in using least squares.

## Sheet: QTL10_chr21_23Mb
Supplementary Table 7. Individual SNP effects for each relevant QTL associated with the backfat thickness (BFT) in a Nellore cattle population.
SNP rs ID	chr_pos	Window	Effect	EffectVar	ModelFreq	WindowFreq	GeneFreq	GenVar	EffectDelta1	SDDelta1	t-like	shrink
rs136234966	21_23988097	2039	0.0005912	0.000144272	0.0015	0.0097	0.311	1.49777e-07	0.387698	0.485292	0.799	0.653
rs137681711	21_23976750	2039	0.0004866	0.000111209	0.0014	0.0083	0.329	1.04555e-07	0.347588	0.422271	0.823	0.63
rs133019323	21_23961361	2039	0.00037	5.9857e-05	0.0013	0.0045	0.321	5.96892e-08	0.284587	0.371029	0.767	0.481
rs135353035	21_23998400	2039	0.0003708	5.95994e-05	0.0012	0.0099	0.332	6.09553e-08	0.302709	0.404478	0.748	0.518
rs135641510	21_23834944	2039	0.0002741	4.55976e-05	0.0011	0.0057	0.161	2.02531e-08	0.261012	0.333017	0.784	0.338
rs136474977	21_23825019	2039	0.0003513	7.60593e-05	0.001	0.0067	0.171	3.4991e-08	0.342751	0.451284	0.76	0.476
rs133183305	21_23790017	2039	0.000333	5.36355e-05	0.001	0.0078	0.161	2.99017e-08	0.341544	0.469567	0.727	0.389
rs133639958	21_23812945	2039	0.000322	6.86186e-05	0.0009	0.0076	0.161	2.79602e-08	0.348124	0.455169	0.765	0.457
rs136546604	21_23910290	2039	0.000211	3.67182e-05	0.0009	0.0057	0.275	1.77401e-08	0.234464	0.322104	0.728	0.438
rs135697950	21_23783964	2039	0.0001991	4.07151e-05	0.0009	0.0075	0.166	1.09658e-08	0.215245	0.320231	0.672	0.345
rs136159732	21_23798576	2039	0.0002062	6.14413e-05	0.0009	0.0074	0.181	1.26287e-08	0.229148	0.354952	0.646	0.49
rs137264115	21_23984593	2039	0.0002583	5.37075e-05	0.0008	0.0091	0.321	2.91034e-08	0.322918	0.430839	0.75	0.591
rs133174832	21_23777311	2039	0.000236	3.70367e-05	0.0008	0.0072	0.162	1.51413e-08	0.304575	0.438002	0.695	0.358
rs136443040	21_23933111	2039	0.0001373	5.34177e-05	0.0007	0.006	0.303	7.96748e-09	0.203451	0.260355	0.781	0.612
rs137176309	21_23781436	2039	0.0002646	6.78744e-05	0.0007	0.0076	0.161	1.88806e-08	0.364983	0.469418	0.778	0.512
rs134639052	21_23767256	2039	0.0002268	8.27462e-05	0.0007	0.0063	0.176	1.49339e-08	0.348961	0.449316	0.777	0.617
rs133399273	21_23865219	2039	0.0001433	3.81024e-05	0.0007	0.0049	0.28	8.27065e-09	0.204649	0.28135	0.727	0.521
rs134662426	21_23807197	2039	0.0002213	4.9304e-05	0.0007	0.0076	0.181	1.45369e-08	0.316095	0.43611	0.725	0.459
rs134161085	21_23874917	2039	0.0001074	1.34716e-05	0.0007	0.005	0.324	5.05039e-09	0.159094	0.226895	0.701	0.307
rs135393325	21_23883406	2039	0.0001639	3.09145e-05	0.0007	0.0057	0.254	1.0174e-08	0.218498	0.343754	0.636	0.43
rs133363151	21_23800925	2039	0.0001462	2.82533e-05	0.0007	0.0082	0.161	5.78217e-09	0.21652	0.347133	0.624	0.33
rs137490033	21_23943311	2039	0.0001374	1.60993e-05	0.0006	0.0048	0.29	7.77823e-09	0.219861	0.28697	0.766	0.335
rs133024838	21_23760602	2039	8.692e-05	1.33193e-05	0.0006	0.0056	0.156	1.99183e-09	0.139075	0.189767	0.733	0.206
rs134154672	21_23918178	2039	0.0001358	3.50944e-05	0.0006	0.0056	0.251	6.93628e-09	0.226282	0.313002	0.723	0.491
rs136185449	21_23896105	2039	0.000119	3.39751e-05	0.0006	0.0062	0.251	5.33191e-09	0.190458	0.284173	0.67	0.495
rs135838541	21_23921237	2039	9.017e-05	1.13643e-05	0.0006	0.0058	0.311	3.48409e-09	0.156826	0.252152	0.622	0.301
rs132994773	21_23954953	2039	0.000109	2.73496e-05	0.0006	0.0045	0.262	4.59104e-09	0.19819	0.333809	0.594	0.448
rs134009627	21_23973748	2039	5.494e-05	2.71405e-05	0.0006	0.0089	0.407	1.4568e-09	0.0955512	0.19836	0.482	0.536
rs135942666	21_23758204	2039	6.133e-05	1.03981e-05	0.0005	0.0047	0.169	1.05865e-09	0.129117	0.159078	0.812	0.231
rs136547013	21_23447095	2039	-3.916e-05	4.97546e-06	0.0005	0.0034	0.293	6.35153e-10	-0.0783287	0.106171	0.738	0.154
rs134839651	21_23846339	2039	8.876e-05	1.5007e-05	0.0005	0.0057	0.269	3.10156e-09	0.177521	0.245965	0.722	0.364
rs137040291	21_23346005	2039	4.679e-05	6.06765e-06	0.0005	0.0038	0.148	5.511e-10	0.103978	0.147122	0.707	0.143
rs136950920	21_23955681	2039	0.0001022	2.03358e-05	0.0005	0.0044	0.321	4.55725e-09	0.194717	0.286946	0.679	0.458
rs136710187	21_23839009	2039	6.7e-05	2.83732e-05	0.0005	0.0059	0.319	1.94905e-09	0.127613	0.226732	0.563	0.567
novel_variant (21:23117305)	21_23117305	2039	2.215e-05	6.46319e-06	0.0005	0.0034	0.065	5.96423e-11	0.0466257	0.0876416	0.532	0.059
rs137679335	21_23861674	2039	3.08e-05	7.05724e-06	0.0005	0.0051	0.259	3.64127e-10	0.058662	0.119747	0.49	0.203
rs438559867	21_23108301	2039	1.898e-05	4.64066e-06	0.0005	0.0028	0.165	9.90592e-11	0.0399645	0.108875	0.367	0.107
rs520809814	21_23107375	2039	2.41e-05	9.27663e-06	0.0005	0.0031	0.171	1.64454e-10	0.0438175	0.121336	0.361	0.183
rs135034742	21_23715679	2039	1.196e-05	6.2145e-06	0.0005	0.0031	0.161	3.85491e-11	0.0227747	0.0766183	0.297	0.135
rs136024778	21_23246193	2039	-1.533e-05	5.22484e-06	0.0005	0.0032	0.225	8.2084e-11	-0.0306645	0.106048	0.289	0.159
rs722391039	21_23113870	2039	-1.498e-05	9.75271e-06	0.0005	0.0035	0.083	3.42259e-11	-0.0299631	0.126709	0.236	0.104
rs134045022	21_23335401	2039	-1.753e-07	5.58175e-06	0.0005	0.0036	0.126	6.75498e-15	-0.000369133	0.0967415	0.004	0.116
rs135543690	21_23967605	2039	-4.835e-05	6.66006e-06	0.0004	0.0073	0.438	1.151e-09	-0.128945	0.158287	0.815	0.296
rs454527089	21_23096440	2039	2.78e-05	4.97662e-06	0.0004	0.0031	0.34	3.46689e-10	0.0617794	0.0840659	0.735	0.226
rs133225613	21_23177853	2039	2.632e-05	6.67239e-06	0.0004	0.003	0.193	2.15511e-10	0.0751889	0.110708	0.679	0.237
rs137704507	21_23159438	2039	2.817e-05	3.85379e-06	0.0004	0.0031	0.456	3.93762e-10	0.0662879	0.10321	0.642	0.186
rs110462451	21_23228441	2039	2.563e-05	3.46826e-06	0.0004	0.003	0.5	3.28473e-10	0.0640773	0.101461	0.632	0.187
rs133132718	21_23844075	2039	9.034e-05	2.53395e-05	0.0004	0.0056	0.249	3.04999e-09	0.200759	0.354391	0.566	0.481
rs136758995	21_23902180	2039	3.522e-05	6.96928e-06	0.0004	0.006	0.51	6.1984e-10	0.0828626	0.153029	0.541	0.279
rs719607778	21_23096421	2039	2.924e-05	6.00681e-06	0.0004	0.0029	0.342	3.84843e-10	0.0730923	0.142215	0.514	0.278
rs135739467	21_23500992	2039	-3.095e-05	1.25804e-05	0.0004	0.003	0.443	4.72575e-10	-0.0728162	0.150973	0.482	0.436
rs385211794	21_23099419	2039	2.06e-05	3.26857e-06	0.0004	0.0032	0.505	2.12194e-10	0.0515048	0.110382	0.467	0.192
rs110923220	21_23099261	2039	1.433e-05	3.45554e-06	0.0004	0.0029	0.508	1.02598e-10	0.0409329	0.0883154	0.463	0.222
rs135935380	21_23481074	2039	-2.645e-05	3.32416e-06	0.0004	0.0029	0.109	1.35727e-10	-0.0661366	0.156195	0.423	0.076
rs475458005	21_23114439	2039	-1.682e-05	3.69231e-06	0.0004	0.0037	0.311	1.21272e-10	-0.0373774	0.0897649	0.416	0.158
rs135942543	21_23696955	2039	1.409e-05	3.10039e-06	0.0004	0.0032	0.138	4.72387e-11	0.0402497	0.100324	0.401	0.095
rs714567431	21_23107338	2039	1.383e-05	4.54906e-06	0.0004	0.0033	0.154	4.97539e-11	0.0395199	0.100409	0.394	0.133
rs526762675	21_23961470	2039	1.706e-05	5.13653e-06	0.0004	0.0062	0.448	1.44057e-10	0.0455062	0.118366	0.384	0.255
rs801054272	21_23961014	2039	-1.305e-05	4.81177e-06	0.0004	0.0043	0.086	2.66953e-11	-0.0289959	0.0754263	0.384	0.066
rs135295299	21_23331209	2039	-1.256e-05	6.25744e-06	0.0004	0.0037	0.163	4.30597e-11	-0.0295425	0.0787913	0.375	0.161
rs136353914	21_23285425	2039	1.591e-05	9.99196e-06	0.0004	0.0034	0.104	4.70095e-11	0.037429	0.124195	0.301	0.151
rs722296625	21_23246514	2039	8.516e-06	2.94396e-06	0.0004	0.0033	0.297	3.03078e-11	0.0243313	0.0829744	0.293	0.161
rs457209764	21_23035986	2039	1.131e-05	6.70174e-06	0.0004	0.0034	0.176	3.70685e-11	0.0282682	0.104151	0.271	0.204
rs136720999	21_23404271	2039	6.506e-06	3.47857e-06	0.0004	0.0037	0.254	1.60345e-11	0.0173484	0.0646929	0.268	0.155
rs482192932	21_23258122	2039	-7.298e-06	2.77682e-06	0.0004	0.0031	0.882	1.11183e-11	-0.0208514	0.0815233	0.256	0.079
rs109004442	21_23054800	2039	-1.023e-05	4.27639e-06	0.0004	0.0027	0.192	3.24118e-11	-0.0255665	0.108412	0.236	0.13
rs454120766	21_23113044	2039	-3.793e-06	3.2756e-06	0.0004	0.003	0.419	7.00693e-12	-0.0108374	0.0507128	0.214	0.23
rs134219432	21_23073341	2039	-5.409e-06	4.5044e-06	0.0004	0.0026	0.267	1.14482e-11	-0.0154547	0.0813669	0.19	0.192
rs473838420	21_23035987	2039	-5.437e-06	2.93364e-06	0.0004	0.0034	0.176	8.56898e-12	-0.0135913	0.0782245	0.174	0.107
rs109974605	21_23048984	2039	6.844e-06	3.62389e-06	0.0004	0.0031	0.226	1.63798e-11	0.0182493	0.111389	0.164	0.146
rs722776212	21_23048442	2039	7.65e-06	4.29059e-06	0.0004	0.0031	0.057	6.31765e-12	0.0204001	0.139306	0.146	0.046
rs134837082	21_23259542	2039	2.996e-06	4.05041e-06	0.0004	0.0029	0.355	4.10998e-12	0.00798916	0.0669434	0.119	0.205
novel_variant (21:23111799)	21_23111799	2039	2.935e-06	3.86063e-06	0.0004	0.0026	0.142	2.0981e-12	0.00782561	0.0756983	0.103	0.096
rs135228144	21_23733583	2039	-3.296e-06	3.75146e-06	0.0004	0.0041	0.14	2.61475e-12	-0.00824064	0.0994674	0.083	0.101
rs466889831	21_23151528	2039	2.438e-06	5.81463e-06	0.0004	0.0032	0.174	1.70668e-12	0.00696452	0.0878854	0.079	0.18
novel_variant (21:23941176)	21_23941176	2039	-2.805e-06	5.28969e-06	0.0004	0.0055	0.162	2.13543e-12	-0.00748008	0.0970072	0.077	0.171
rs109302971	21_23115789	2039	-1.579e-06	4.41359e-06	0.0004	0.0036	0.345	1.12639e-12	-0.00421113	0.0832324	0.051	0.222
rs719216790	21_23099195	2039	3.001e-05	5.25413e-06	0.0003	0.003	0.088	1.45089e-10	0.12005	0.153523	0.782	0.108
novel_variant (21:23107186)	21_23107186	2039	2.19e-05	3.38074e-06	0.0003	0.0036	0.071	6.32748e-11	0.0730106	0.0996035	0.733	0.054
rs110550299	21_23288348	2039	-1.945e-05	2.07576e-06	0.0003	0.0033	0.179	1.11051e-10	-0.0777928	0.10971	0.709	0.103
rs520884698	21_23143934	2039	-1.685e-05	6.2594e-06	0.0003	0.0032	0.568	1.39424e-10	-0.0561784	0.0819696	0.685	0.353
rs134043109	21_23828481	2039	1.47e-05	2.43384e-06	0.0003	0.0062	0.461	1.07464e-10	0.0588196	0.0879123	0.669	0.208
rs137744633	21_23811137	2039	-3.211e-05	4.83096e-06	0.0003	0.008	0.275	4.10815e-10	-0.107039	0.164499	0.651	0.271
rs461701349	21_23086085	2039	-2e-05	3.63695e-06	0.0003	0.003	0.156	1.05209e-10	-0.0571546	0.0919038	0.622	0.106
rs133080831	21_23888753	2039	-1.955e-05	3.95566e-06	0.0003	0.0061	0.155	1.00387e-10	-0.0601648	0.0981877	0.613	0.136
rs445144963	21_23089475	2039	-1.928e-05	3.33554e-06	0.0003	0.003	0.316	1.60843e-10	-0.0701235	0.118587	0.591	0.222
rs384529037	21_23113933	2039	1.383e-05	3.13126e-06	0.0003	0.0038	0.635	8.86471e-11	0.0553143	0.0942352	0.587	0.25
rs109341608	21_23373247	2039	-1.818e-05	3.68965e-06	0.0003	0.0037	0.415	1.60376e-10	-0.05593	0.0962714	0.581	0.236
rs521059468	21_23113262	2039	2.147e-05	3.30927e-06	0.0003	0.0031	0.16	1.23955e-10	0.0715621	0.12552	0.57	0.124
rs378671661	21_23960582	2039	-8.306e-06	1.60332e-06	0.0003	0.004	0.094	1.16984e-11	-0.0332255	0.058966	0.563	0.046
rs523171148	21_23113290	2039	2.578e-05	6.38765e-06	0.0003	0.0035	0.161	1.79626e-10	0.0859214	0.154179	0.557	0.2
rs136923632	21_23190056	2039	-2.053e-05	5.56405e-06	0.0003	0.0029	0.254	1.59625e-10	-0.0684214	0.125635	0.545	0.266
rs134353216	21_23468057	2039	-1.618e-05	3.84651e-06	0.0003	0.0029	0.308	1.11678e-10	-0.0497902	0.0949696	0.524	0.192
rs110872681	21_23055312	2039	-2.131e-05	4.8946e-06	0.0003	0.0025	0.192	1.4077e-10	-0.0775	0.147774	0.524	0.193
rs132772481	21_23971137	2039	-3.309e-05	6.22155e-06	0.0003	0.0082	0.427	5.36045e-10	-0.101824	0.196338	0.519	0.303
rs133863220	21_23278440	2039	1.098e-05	3.59896e-06	0.0003	0.0031	0.37	5.61849e-11	0.0365839	0.0705954	0.518	0.222
rs41975094	21_23298781	2039	-1.829e-05	3.13228e-06	0.0003	0.0036	0.172	9.52187e-11	-0.0609794	0.118092	0.516	0.126
rs109680907	21_23725396	2039	2.02e-05	3.60397e-06	0.0003	0.0037	0.098	7.24405e-11	0.0808055	0.157171	0.514	0.1
rs109587813	21_23099352	2039	-8.131e-06	3.03734e-06	0.0003	0.003	0.492	3.30468e-11	-0.0325231	0.0637967	0.51	0.261
rs520520571	21_23113911	2039	-1.108e-05	2.06042e-06	0.0003	0.0037	0.391	5.84402e-11	-0.0443011	0.0928905	0.477	0.174
rs522194285	21_23960811	2039	1.35e-05	2.88707e-06	0.0003	0.004	0.446	9.01139e-11	0.0491065	0.103823	0.473	0.209
rs716538687	21_23109946	2039	-1.644e-05	3.75541e-06	0.0003	0.0026	0.324	1.18426e-10	-0.0505774	0.107932	0.469	0.235
rs136940385	21_23720876	2039	2.192e-05	3.41007e-06	0.0003	0.0031	0.117	9.93692e-11	0.0674521	0.150057	0.45	0.087
rs470956608	21_23107005	2039	-1.198e-05	3.68941e-06	0.0003	0.0032	0.254	5.43623e-11	-0.0399292	0.0904583	0.441	0.229
rs715633071	21_23085238	2039	-1.257e-05	3.96243e-06	0.0003	0.0029	0.156	4.15574e-11	-0.0502894	0.114342	0.44	0.149
rs135946396	21_23662517	2039	1.68e-05	3.43645e-06	0.0003	0.0031	0.171	8.00349e-11	0.0480062	0.113731	0.422	0.104
rs134157395	21_23448512	2039	-1.002e-05	7.18668e-06	0.0003	0.0034	0.127	2.22648e-11	-0.0308379	0.0746829	0.413	0.165
rs519091462	21_23054176	2039	-1.277e-05	3.75837e-06	0.0003	0.0027	0.132	3.74334e-11	-0.0425513	0.103174	0.412	0.122
rs137741962	21_23682265	2039	1.354e-05	3.00114e-06	0.0003	0.0033	0.181	5.44491e-11	0.0416669	0.103435	0.403	0.106
rs440501860	21_23107340	2039	1.124e-05	3.48241e-06	0.0003	0.0032	0.154	3.2867e-11	0.0345913	0.0965388	0.358	0.114
rs445737288	21_23129366	2039	9.244e-06	3.73452e-06	0.0003	0.0035	0.174	2.45469e-11	0.0308149	0.0870402	0.354	0.144
rs720037632	21_23096244	2039	1.106e-05	4.10084e-06	0.0003	0.0032	0.345	5.52411e-11	0.0442282	0.128071	0.345	0.295
rs716202394	21_23263989	2039	-7.282e-06	2.75835e-06	0.0003	0.0028	0.081	7.85557e-12	-0.0264786	0.0770879	0.343	0.06
rs457873014	21_23096367	2039	1.07e-05	4.02601e-06	0.0003	0.0029	0.342	5.15476e-11	0.0389099	0.114242	0.341	0.273
rs470784410	21_23085215	2039	-8.683e-06	3.1297e-06	0.0003	0.003	0.161	2.03581e-11	-0.0289446	0.0893869	0.324	0.117
rs518053481	21_23123805	2039	5.482e-06	3.64397e-06	0.0003	0.0034	0.254	1.13931e-11	0.0168676	0.0527935	0.32	0.179
rs108996747	21_23099417	2039	-7.986e-06	4.92927e-06	0.0003	0.0032	0.505	3.1881e-11	-0.0266186	0.0832389	0.32	0.324
rs479113977	21_23870625	2039	-1.583e-05	8.35827e-06	0.0003	0.0051	0.081	3.73638e-11	-0.0487205	0.152337	0.32	0.145
rs523856242	21_23107255	2039	-6.085e-06	2.47244e-06	0.0003	0.0036	0.342	1.66762e-11	-0.0221272	0.0700646	0.316	0.201
rs136637072	21_23458043	2039	1.022e-05	2.85665e-06	0.0003	0.0033	0.07	1.35929e-11	0.0314497	0.118664	0.265	0.045
rs440131900	21_23257666	2039	-9.893e-06	4.18353e-06	0.0003	0.0031	0.132	2.23707e-11	-0.03044	0.124004	0.245	0.128
rs41973016	21_23184393	2039	-5.555e-06	2.56934e-06	0.0003	0.003	0.075	4.3015e-12	-0.020199	0.082972	0.243	0.054
rs455870019	21_23960930	2039	5.056e-06	1.759e-06	0.0003	0.0044	0.445	1.26244e-11	0.0202228	0.0858961	0.235	0.151
rs721148711	21_23112906	2039	7.337e-06	3.67878e-06	0.0003	0.0032	0.156	1.41534e-11	0.0244569	0.105944	0.231	0.134
rs439611466	21_23107073	2039	-4.712e-06	3.62838e-06	0.0003	0.0033	0.266	8.6614e-12	-0.0157075	0.0724384	0.217	0.212
rs457666956	21_23037426	2039	3.091e-06	4.90916e-06	0.0003	0.0034	0.169	2.67945e-12	0.00951122	0.0467685	0.203	0.144
rs43022937	21_23526124	2039	9.798e-06	4.8379e-06	0.0003	0.003	0.505	4.79966e-11	0.0326605	0.171643	0.19	0.313
rs110284067	21_23096622	2039	-3.741e-06	2.87632e-06	0.0003	0.003	0.171	3.97337e-12	-0.0124716	0.0689527	0.181	0.112
rs717498489	21_23081924	2039	-6.224e-06	3.30867e-06	0.0003	0.003	0.155	1.01428e-11	-0.0226322	0.126306	0.179	0.128
rs137740217	21_23123949	2039	5.07e-06	2.77381e-06	0.0003	0.0035	0.275	1.02389e-11	0.0184346	0.113605	0.162	0.188
rs41972029	21_23058055	2039	-4.834e-06	4.47686e-06	0.0003	0.0027	0.171	6.62577e-12	-0.0175796	0.110185	0.16	0.172
rs110227779	21_23093260	2039	-2.85e-06	2.676e-06	0.0003	0.0032	0.332	3.60004e-12	-0.00949925	0.0602379	0.158	0.171
rs208833862	21_23073510	2039	-5.735e-06	3.59333e-06	0.0003	0.0028	0.161	8.87881e-12	-0.0191151	0.122074	0.157	0.13
rs517401561	21_23107615	2039	4.517e-06	2.6101e-06	0.0003	0.0029	0.17	5.74839e-12	0.0138972	0.100754	0.138	0.099
rs476932264	21_23059217	2039	-4.739e-06	2.00937e-06	0.0003	0.0028	0.213	7.52281e-12	-0.0157981	0.130155	0.121	0.094
rs133717268	21_23267250	2039	-3.088e-06	4.79898e-06	0.0003	0.0028	0.109	1.84993e-12	-0.010295	0.10942	0.094	0.111
rs137487718	21_23823762	2039	-2.207e-06	4.32894e-06	0.0003	0.0071	0.241	1.78207e-12	-0.0080265	0.087858	0.091	0.225
rs109342073	21_23201488	2039	-2.031e-06	2.59196e-06	0.0003	0.0027	0.378	1.93976e-12	-0.00738466	0.0846879	0.087	0.209
rs434207921	21_23113042	2039	2.025e-06	3.75228e-06	0.0003	0.0031	0.265	1.59619e-12	0.00736291	0.0869719	0.085	0.228
rs516608278	21_23037043	2039	-1.529e-06	2.59371e-06	0.0003	0.0035	0.173	6.68391e-13	-0.00509687	0.0665706	0.077	0.107
rs441021439	21_23110239	2039	-2.101e-06	3.35055e-06	0.0003	0.0028	0.145	1.09707e-12	-0.00646597	0.0929413	0.07	0.106
rs133326114	21_23229139	2039	-1.88e-06	5.71381e-06	0.0003	0.0032	0.104	6.5641e-13	-0.00683533	0.0998354	0.068	0.164
rs137341908	21_23892268	2039	2.158e-06	4.12755e-06	0.0003	0.0062	0.145	1.15492e-12	0.00719242	0.119902	0.06	0.144
rs109605004	21_23099277	2039	-7.998e-07	2.29464e-06	0.0003	0.0029	0.508	3.19739e-13	-0.0031991	0.0563123	0.057	0.209
rs136608073	21_23749139	2039	-1.177e-06	2.46072e-06	0.0003	0.0043	0.109	2.68888e-13	-0.00428176	0.0770595	0.056	0.077
rs515838797	21_23107339	2039	-7.174e-07	2.69132e-06	0.0003	0.0032	0.154	1.33842e-13	-0.00239136	0.0476379	0.05	0.099
rs517615439	21_23961035	2039	-5.042e-07	2.77771e-06	0.0003	0.0041	0.441	1.25321e-13	-0.00183346	0.07917	0.023	0.202
rs133726552	21_23186843	2039	4.62e-07	2.18669e-06	0.0003	0.0028	0.443	1.05314e-13	0.00184782	0.0943716	0.02	0.183
rs136813817	21_23674996	2039	-3.934e-07	3.79571e-06	0.0003	0.0028	0.111	3.06392e-14	-0.00131132	0.0933647	0.014	0.094
rs136891357	21_23455420	2039	-6.403e-07	3.74021e-06	0.0003	0.0032	0.104	7.61761e-14	-0.00213448	0.147692	0.014	0.088
rs720606415	21_23112809	2039	-1.704e-07	2.80953e-06	0.0003	0.0029	0.327	1.27856e-14	-0.0006198	0.0742917	0.008	0.221
rs719141245	21_23086178	2039	6.283e-08	5.67671e-06	0.0003	0.003	0.166	1.0935e-15	0.000193334	0.0873333	0.002	0.171
rs722547902	21_23044663	2039	-5.631e-08	6.27517e-06	0.0003	0.0033	0.169	8.89032e-16	-0.000173249	0.115876	0.001	0.192
rs137470605	21_23486482	2039	-1.392e-05	2.77926e-06	0.0002	0.0029	0.433	9.50725e-11	-0.0618496	0.084835	0.729	0.242
rs523302972	21_23088073	2039	2.357e-05	3.40927e-06	0.0002	0.0029	0.644	2.54666e-10	0.0942854	0.133809	0.705	0.257
rs208128319	21_23961342	2039	-7.997e-06	1.05057e-06	0.0002	0.0042	0.708	2.64657e-11	-0.0456949	0.0752497	0.607	0.114
rs481938841	21_23107639	2039	1.276e-05	4.07744e-06	0.0002	0.0028	0.462	8.08745e-11	0.0566916	0.0953187	0.595	0.339
novel_variant (21:23960844)	21_23960844	2039	9.946e-06	3.1651e-06	0.0002	0.0049	0.062	1.15809e-11	0.0397833	0.067012	0.594	0.054
rs137552734	21_23774255	2039	-1.933e-05	2.22989e-06	0.0002	0.007	0.409	1.80718e-10	-0.08592	0.14584	0.589	0.207
rs719659562	21_23108494	2039	-1.086e-05	3.00918e-06	0.0002	0.0028	0.335	5.25868e-11	-0.0482669	0.082102	0.588	0.268
rs41975033	21_23286921	2039	9.375e-06	2.34924e-06	0.0002	0.0032	0.497	4.39394e-11	0.0374982	0.0647092	0.579	0.204
rs382853435	21_23096313	2039	4.812e-06	1.09717e-06	0.0002	0.0031	0.508	1.1576e-11	0.0240614	0.0439915	0.547	0.137
rs133014340	21_23466406	2039	-7.129e-06	2.8772e-06	0.0002	0.003	0.399	2.4383e-11	-0.0285153	0.054254	0.526	0.226
rs133714994	21_23706894	2039	6.691e-06	1.94505e-06	0.0002	0.003	0.117	9.22029e-12	0.0382316	0.0742626	0.515	0.091
rs133580584	21_23205517	2039	-9.208e-06	2.12314e-06	0.0002	0.0027	0.365	3.93186e-11	-0.0460414	0.0911286	0.505	0.219
rs109918861	21_23099306	2039	1.096e-05	2.11612e-06	0.0002	0.0029	0.508	6.00614e-11	0.0487176	0.0984296	0.495	0.213
rs456132084	21_23107985	2039	4.331e-06	1.30755e-06	0.0002	0.0026	0.157	4.95914e-12	0.0247505	0.0520639	0.475	0.09
rs136150995	21_23171551	2039	-1.184e-05	4.01053e-06	0.0002	0.003	0.12	2.95649e-11	-0.0676846	0.142858	0.474	0.183
rs133578571	21_23686576	2039	7.035e-06	6.59218e-06	0.0002	0.0033	0.171	1.40324e-11	0.0281417	0.0594988	0.473	0.215
novel_variant (21:23941161)	21_23941161	2039	7.292e-06	1.79133e-06	0.0002	0.0057	0.158	1.41318e-11	0.0486141	0.104117	0.467	0.144
rs210587233	21_23073545	2039	7.842e-06	2.06629e-06	0.0002	0.0028	0.161	1.66059e-11	0.0392124	0.0924444	0.424	0.116
rs476473827	21_23108018	2039	-6.623e-06	1.44794e-06	0.0002	0.0027	0.153	1.13434e-11	-0.0294349	0.0694397	0.424	0.075
rs136439173	21_23453868	2039	-6.736e-06	2.28171e-06	0.0002	0.0032	0.381	2.13998e-11	-0.029939	0.0721282	0.415	0.214
rs41974119	21_23276974	2039	-8.354e-06	1.93226e-06	0.0002	0.0028	0.145	1.72874e-11	-0.0371301	0.0895728	0.415	0.091
rs135192473	21_23729941	2039	1.002e-05	3.41083e-06	0.0002	0.004	0.124	2.18735e-11	0.044542	0.110909	0.402	0.143
rs110574654	21_23050274	2039	-1.065e-05	2.94736e-06	0.0002	0.0031	0.484	5.66168e-11	-0.0425858	0.106192	0.401	0.249
rs520139483	21_23037580	2039	-4.9e-06	1.54303e-06	0.0002	0.0034	0.334	1.06904e-11	-0.0217791	0.0571439	0.381	0.147
rs719222960	21_23099406	2039	9.559e-06	1.51747e-06	0.0002	0.0031	0.342	4.11345e-11	0.0424825	0.117503	0.362	0.15
rs136832006	21_23490526	2039	7.433e-06	1.68714e-06	0.0002	0.0028	0.283	2.24438e-11	0.0424764	0.122493	0.347	0.162
rs455923349	21_23098993	2039	5.164e-06	1.06615e-06	0.0002	0.003	0.503	1.33351e-11	0.0295109	0.0855776	0.345	0.155
rs378485540	21_23108413	2039	5.543e-06	2.31543e-06	0.0002	0.0029	0.318	1.33285e-11	0.0369512	0.107486	0.344	0.286
rs723347134	21_23081900	2039	-4.637e-06	2.94602e-06	0.0002	0.003	0.148	5.42899e-12	-0.0206104	0.0606589	0.34	0.145
rs443276338	21_23961443	2039	4.291e-06	1.77944e-06	0.0002	0.0057	0.446	9.09647e-12	0.0245174	0.0723533	0.339	0.204
rs137771612	21_23424898	2039	-8.804e-06	2.682e-06	0.0002	0.0035	0.115	1.57202e-11	-0.0440225	0.133394	0.33	0.1
rs721281727	21_23110045	2039	5.744e-06	5.61954e-06	0.0002	0.0028	0.333	1.46529e-11	0.0382915	0.120263	0.318	0.495
rs134211742	21_23014366	2039	-7.044e-06	3.9224e-06	0.0002	0.0034	0.215	1.67521e-11	-0.0281777	0.0905524	0.311	0.194
rs379905460	21_23058915	2039	4.086e-06	1.45415e-06	0.0002	0.0029	0.511	8.34548e-12	0.0272425	0.0886761	0.307	0.22
rs473752625	21_23107709	2039	9.211e-06	4.3497e-06	0.0002	0.0025	0.175	2.45125e-11	0.0409378	0.135939	0.301	0.204
rs515832809	21_23143904	2039	8.572e-06	1.82215e-06	0.0002	0.0033	0.252	2.76705e-11	0.0342893	0.115456	0.297	0.135
rs133458836	21_23156971	2039	-8.026e-06	2.29656e-06	0.0002	0.0031	0.541	3.19896e-11	-0.0356726	0.125007	0.285	0.206
rs109192856	21_23052524	2039	2.478e-06	1.79445e-06	0.0002	0.0028	0.328	2.70693e-12	0.0141574	0.0525945	0.269	0.172
rs136983044	21_23558421	2039	-5.521e-06	1.97494e-06	0.0002	0.0029	0.329	1.34587e-11	-0.0220842	0.0875251	0.252	0.155
rs135947015	21_23262472	2039	-2.823e-06	1.68848e-06	0.0002	0.0028	0.083	1.21138e-12	-0.0141125	0.0563942	0.25	0.054
rs459615105	21_23099105	2039	-3.652e-06	1.33393e-06	0.0002	0.0031	0.156	3.50642e-12	-0.0243463	0.100383	0.243	0.094
rs462398801	21_23059672	2039	4.608e-06	2.34613e-06	0.0002	0.0027	0.495	1.06139e-11	0.0184304	0.0798373	0.231	0.221
rs433602150	21_23107505	2039	3.068e-06	4.32065e-06	0.0002	0.003	0.167	2.62284e-12	0.0175299	0.0916294	0.191	0.238
rs134213712	21_23460430	2039	-2.411e-06	1.89274e-06	0.0002	0.003	0.249	2.17157e-12	-0.0137748	0.0770487	0.179	0.163
rs477234251	21_23258330	2039	3.508e-06	2.14574e-06	0.0002	0.0032	0.286	5.02891e-12	0.0140323	0.0993721	0.141	0.167
rs471260446	21_23258766	2039	-2.612e-06	1.01461e-06	0.0002	0.0033	0.597	3.28277e-12	-0.0174141	0.124533	0.14	0.159
rs136590333	21_23854095	2039	-6.868e-07	1.72047e-06	0.0002	0.0058	0.406	2.27544e-13	-0.00392452	0.0293763	0.134	0.209
rs380557185	21_23245557	2039	-2.893e-06	3.28038e-06	0.0002	0.0033	0.075	1.16683e-12	-0.0115722	0.10631	0.109	0.065
rs471839499	21_23092157	2039	-1.526e-06	2.75363e-06	0.0002	0.0031	0.156	6.12061e-13	-0.0087187	0.0898966	0.097	0.158
rs109720385	21_23215443	2039	1.205e-06	2.05582e-06	0.0002	0.0029	0.443	7.1628e-13	0.004819	0.0551896	0.087	0.177
rs135305837	21_23456685	2039	1.918e-06	2.89165e-06	0.0002	0.0032	0.402	1.76852e-12	0.007673	0.0921081	0.083	0.244
rs135205373	21_23852075	2039	-1.004e-06	2.17728e-06	0.0002	0.0053	0.396	4.8267e-13	-0.00502162	0.0664657	0.076	0.224
rs520364766	21_23107556	2039	-5.876e-07	1.9844e-06	0.0002	0.0028	0.168	9.64735e-14	-0.00293813	0.0491329	0.06	0.121
rs135133262	21_23198452	2039	-7.151e-07	1.37868e-06	0.0002	0.0029	0.223	1.77081e-13	-0.00286028	0.0515333	0.056	0.096
rs135043664	21_23142471	2039	-4.089e-07	2.74351e-06	0.0002	0.0035	0.407	8.07053e-14	-0.0018175	0.0916571	0.02	0.248
rs133532174	21_23573169	2039	-2.472e-07	3.45604e-06	0.0002	0.0029	0.128	1.362e-14	-0.00109884	0.108027	0.01	0.135
novel_variant (21:23114084)	21_23114084	2039	1.128e-07	2.31595e-06	0.0002	0.0037	0.075	1.77429e-15	0.000564072	0.099933	0.006	0.059
rs443306890	21_23082071	2039	1.807e-07	4.9992e-06	0.0002	0.0031	0.64	1.50494e-14	0.000803269	0.174179	0.005	0.371
rs110219230	21_23691270	2039	-9.399e-08	2.069e-06	0.0002	0.0031	0.083	1.35085e-15	-0.000417721	0.0856823	0.005	0.069
rs468599367	21_23262590	2039	2.491e-08	1.38298e-06	0.0002	0.0028	0.303	2.62225e-16	0.000124539	0.0636629	0.002	0.137
rs109750897	21_23112770	2039	7.487e-06	1.01372e-06	0.0001	0.0029	0.64	2.58168e-11	0.0748693	0.0886995	0.844	0.223
rs109102427	21_23723788	2039	-2.308e-06	1.24865e-06	0.0001	0.0033	0.104	9.89953e-13	-0.023084	0.035889	0.643	0.093
rs717027146	21_23111928	2039	5.693e-06	1.77399e-06	0.0001	0.0028	0.15	8.2542e-12	0.0455477	0.0809537	0.563	0.143
rs134973279	21_23231922	2039	4.905e-06	1.04331e-06	0.0001	0.0033	0.495	1.2027e-11	0.039238	0.072709	0.54	0.181
rs135000729	21_23274794	2039	8.208e-06	1.94003e-06	0.0001	0.0029	0.091	1.11102e-11	0.0656651	0.138657	0.474	0.106
rs110515360	21_23056073	2039	-7.986e-06	9.62568e-07	0.0001	0.0026	0.192	1.97629e-11	-0.106474	0.230902	0.461	0.151
rs134558198	21_23190653	2039	-4.298e-06	5.14415e-07	0.0001	0.0028	0.254	6.99759e-12	-0.0429771	0.105938	0.406	0.097
rs516789946	21_23107539	2039	-1.298e-06	4.55088e-07	0.0001	0.0029	0.168	4.70412e-13	-0.0173011	0.065364	0.265	0.078
rs110536705	21_23337147	2039	2.108e-06	1.43373e-06	0.0001	0.0037	0.353	2.02888e-12	0.0168647	0.0743321	0.227	0.214
rs135413087	21_23520181	2039	-2.725e-07	7.12442e-07	0.0001	0.003	0.477	3.70517e-14	-0.00272516	0.0273886	0.099	0.165
rs133632881	21_23052989	2039	3.236e-07	1.19997e-06	0.0001	0.0029	0.342	4.71317e-14	0.00323612	0.0783485	0.041	0.209
chr_pos = chromosome and position (in Mb) in Bos taurs ARS-UCD1.2 reference genome;
Window = number of the SNP window related to the 2,502 windows found in GenSel analysis;
Effect = posterior mean of the allelic substitution effects;
EfectVar = posterior mean of the variance effects for the locus;
ModelFreq = reflects the proportion of post-burn in realizations that included that particular SNP in the model;
WindowFreq = indicates the proportion of models that included some locus in the window;
GeneFreq = frequency of the B allele (fitted allele, rather than the minor allele frequency);
GenVar = is the marginal contribution of this locus to genetic variance, computed from the allelic frequency and the posterior mean of the substitution effect;
EffectDelta1 = posterior mean effect for only those chains that included the effect in the model (Effect/ModelFreq);
SDDelta1 = standard deviation of the posterior distribution of effects for only those chains that included the effect in the model;
t-like = ratio of the absolute value of EffectDelta1/SDDelta1;
shrink = is the extent of shrinkage in the solution due to treating the effect as random in the mixed models relative to fitting in using least squares.
