# Supplementary material for: Integrative Analysis Between Genome-Wide Association Study and Expression Quantitative Trait Loci Reveals Bovine Muscle Gene Expression Regulatory Polymorphisms Associated With Intramuscular Fat and Backfat Thickness
Source: Front Genet. 2022 Aug 4;13:935238. doi: 10.3389/fgene.2022.935238 (PMC9386181; doi:10.3389/fgene.2022.935238)
Supplement: Supplementary file 10 [file Table8.XLSX]

## Sheet: cis-eQTL
Supplementary Table 8. Complete list of cis and trans-eQTL (expression Quantitative Trait Loci, FDR < 0.05) identified in the Longissimus thoracis muscle of a Nellore cattle population.
cis-eQTL	chr	pos	Ensembl Gene ID	Gene Name*	Gene Description	statistic	p-value	FDR	beta
rs479085122	1	1102931	ENSBTAG00000035175	DONSON	downstream neighbor of SON [Source:VGNC Symbol;Acc:VGNC:56216]	3.86912	0.000150021	0.0148194	0.12837
rs135162378	1	1105621	ENSBTAG00000035175	DONSON	downstream neighbor of SON [Source:VGNC Symbol;Acc:VGNC:56216]	4.11651	5.73039e-05	0.00707523	0.139139
rs476946086	1	1112121	ENSBTAG00000035175	DONSON	downstream neighbor of SON [Source:VGNC Symbol;Acc:VGNC:56216]	4.27324	3.04415e-05	0.00429043	0.14113
rs476946086	1	1112121	ENSBTAG00000009188	GART	phosphoribosylglycinamide formyltransferase, phosphoribosylglycinamide synthetase, phosphoribosylaminoimidazole synthetase [Source:VGNC Symbol;Acc:VGNC:29255]	4.08807	6.41509e-05	0.00772922	0.101384
rs517588378	1	1391257	ENSBTAG00000009187	DNAJC28	DnaJ heat shock protein family (Hsp40) member C28 [Source:VGNC Symbol;Acc:VGNC:53536]	3.80809	0.000188909	0.017612	0.260537
rs133243838	1	1493402	ENSBTAG00000018278	ATP5PO	ATP synthase peripheral stalk subunit OSCP [Source:NCBI gene;Acc:281640]	3.90511	0.000130784	0.0133775	0.118643
rs132928501	1	1498423	ENSBTAG00000018278	ATP5PO	ATP synthase peripheral stalk subunit OSCP [Source:NCBI gene;Acc:281640]	3.90511	0.000130784	0.0133775	0.118643
rs380188887	1	1650505	ENSBTAG00000012899	IFNGR2	interferon gamma receptor 2 [Source:VGNC Symbol;Acc:VGNC:30059]	5.09839	8.24669e-07	0.000218848	0.133004
rs380188887	1	1650505	ENSBTAG00000011528	SMIM11A	small integral membrane protein 11A [Source:NCBI gene;Acc:615202]	4.2309	3.61758e-05	0.00492211	0.178188
rs208963920	1	1718534	ENSBTAG00000035175	DONSON	downstream neighbor of SON [Source:VGNC Symbol;Acc:VGNC:56216]	4.16449	4.73038e-05	0.00608339	0.129022
rs208963920	1	1718534	ENSBTAG00000019404	IL10RB	interleukin 10 receptor subunit beta [Source:VGNC Symbol;Acc:VGNC:56219]	4.98201	1.40986e-06	0.000344332	0.137823
rs379185637	1	1719455	ENSBTAG00000009187	DNAJC28	DnaJ heat shock protein family (Hsp40) member C28 [Source:VGNC Symbol;Acc:VGNC:53536]	-4.99942	1.30189e-06	0.000322075	-0.257308
rs379185637	1	1719455	ENSBTAG00000019404	IL10RB	interleukin 10 receptor subunit beta [Source:VGNC Symbol;Acc:VGNC:56219]	4.43223	1.57427e-05	0.00253357	0.134571
rs383833063	1	1737680	ENSBTAG00000009187	DNAJC28	DnaJ heat shock protein family (Hsp40) member C28 [Source:VGNC Symbol;Acc:VGNC:53536]	3.84259	0.000165886	0.0159767	0.185585
rs715122641	1	1755379	ENSBTAG00000009187	DNAJC28	DnaJ heat shock protein family (Hsp40) member C28 [Source:VGNC Symbol;Acc:VGNC:53536]	-4.11473	5.77113e-05	0.00711585	-0.282003
rs110126671	1	1834502	ENSBTAG00000035175	DONSON	downstream neighbor of SON [Source:VGNC Symbol;Acc:VGNC:56216]	4.07134	6.85375e-05	0.00813853	0.143541
rs110126671	1	1834502	ENSBTAG00000012899	IFNGR2	interferon gamma receptor 2 [Source:VGNC Symbol;Acc:VGNC:30059]	3.81177	0.000186322	0.0174358	0.107155
rs110126671	1	1834502	ENSBTAG00000019404	IL10RB	interleukin 10 receptor subunit beta [Source:VGNC Symbol;Acc:VGNC:56219]	4.7079	4.81517e-06	0.000963172	0.148859
rs110126671	1	1834502	ENSBTAG00000011528	SMIM11A	small integral membrane protein 11A [Source:NCBI gene;Acc:615202]	5.14084	6.76713e-07	0.000185205	0.222517
novel_variant (1:1947244)	1	1947244	ENSBTAG00000009187	DNAJC28	DnaJ heat shock protein family (Hsp40) member C28 [Source:VGNC Symbol;Acc:VGNC:53536]	-4.61967	7.07463e-06	0.00132089	-0.255007
novel_variant (1:1947244)	1	1947244	ENSBTAG00000035175	DONSON	downstream neighbor of SON [Source:VGNC Symbol;Acc:VGNC:56216]	6.60149	3.95803e-10	2.69328e-07	0.222163
novel_variant (1:1947244)	1	1947244	ENSBTAG00000009188	GART	phosphoribosylglycinamide formyltransferase, phosphoribosylglycinamide synthetase, phosphoribosylaminoimidazole synthetase [Source:VGNC Symbol;Acc:VGNC:29255]	6.08879	6.17228e-09	3.07284e-06	0.155475
rs385997246	1	1947290	ENSBTAG00000035175	DONSON	downstream neighbor of SON [Source:VGNC Symbol;Acc:VGNC:56216]	6.2611	2.48915e-09	1.39283e-06	0.243878
rs385997246	1	1947290	ENSBTAG00000012899	IFNGR2	interferon gamma receptor 2 [Source:VGNC Symbol;Acc:VGNC:30059]	5.56869	8.66852e-08	3.14995e-05	0.175253
rs385997246	1	1947290	ENSBTAG00000019404	IL10RB	interleukin 10 receptor subunit beta [Source:VGNC Symbol;Acc:VGNC:56219]	4.10162	6.07962e-05	0.00741351	0.15286
rs385997246	1	1947290	ENSBTAG00000011528	SMIM11A	small integral membrane protein 11A [Source:NCBI gene;Acc:615202]	6.60699	3.84016e-10	2.61955e-07	0.320301
rs718723578	1	1953510	ENSBTAG00000009187	DNAJC28	DnaJ heat shock protein family (Hsp40) member C28 [Source:VGNC Symbol;Acc:VGNC:53536]	-4.83428	2.74993e-06	0.000605238	-0.272042
rs718723578	1	1953510	ENSBTAG00000035175	DONSON	downstream neighbor of SON [Source:VGNC Symbol;Acc:VGNC:56216]	5.98391	1.06443e-08	4.99144e-06	0.209798
rs718723578	1	1953510	ENSBTAG00000009188	GART	phosphoribosylglycinamide formyltransferase, phosphoribosylglycinamide synthetase, phosphoribosylaminoimidazole synthetase [Source:VGNC Symbol;Acc:VGNC:29255]	5.73525	3.78169e-08	1.52109e-05	0.151411
rs209125907	1	1953717	ENSBTAG00000035175	DONSON	downstream neighbor of SON [Source:VGNC Symbol;Acc:VGNC:56216]	6.01114	9.24493e-09	4.40357e-06	0.207682
rs209125907	1	1953717	ENSBTAG00000012899	IFNGR2	interferon gamma receptor 2 [Source:VGNC Symbol;Acc:VGNC:30059]	5.68369	4.89722e-08	1.90878e-05	0.157134
rs209125907	1	1953717	ENSBTAG00000019404	IL10RB	interleukin 10 receptor subunit beta [Source:VGNC Symbol;Acc:VGNC:56219]	4.16033	4.80989e-05	0.00616224	0.136444
rs209125907	1	1953717	ENSBTAG00000011528	SMIM11A	small integral membrane protein 11A [Source:NCBI gene;Acc:615202]	6.81926	1.18466e-10	9.14753e-08	0.289504
novel_variant (1:1953898)	1	1953898	ENSBTAG00000009187	DNAJC28	DnaJ heat shock protein family (Hsp40) member C28 [Source:VGNC Symbol;Acc:VGNC:53536]	5.91909	1.48616e-08	6.69784e-06	0.31208
novel_variant (1:1953898)	1	1953898	ENSBTAG00000019404	IL10RB	interleukin 10 receptor subunit beta [Source:VGNC Symbol;Acc:VGNC:56219]	4.41291	1.70722e-05	0.00270532	0.140482
rs211558130	1	1955941	ENSBTAG00000001258	TMEM50B	transmembrane protein 50B [Source:VGNC Symbol;Acc:VGNC:36093]	-4.05371	7.34714e-05	0.00858412	-0.127413
rs524903257	1	1958266	ENSBTAG00000009187	DNAJC28	DnaJ heat shock protein family (Hsp40) member C28 [Source:VGNC Symbol;Acc:VGNC:53536]	-4.44857	1.4697e-05	0.00239698	-0.233151
rs524903257	1	1958266	ENSBTAG00000035175	DONSON	downstream neighbor of SON [Source:VGNC Symbol;Acc:VGNC:56216]	6.87295	8.76933e-11	7.01432e-08	0.217107
rs524903257	1	1958266	ENSBTAG00000009188	GART	phosphoribosylglycinamide formyltransferase, phosphoribosylglycinamide synthetase, phosphoribosylaminoimidazole synthetase [Source:VGNC Symbol;Acc:VGNC:29255]	6.49178	7.20459e-10	4.6181e-07	0.155087
rs378211866	1	1958341	ENSBTAG00000009187	DNAJC28	DnaJ heat shock protein family (Hsp40) member C28 [Source:VGNC Symbol;Acc:VGNC:53536]	6.34998	1.54875e-09	9.13823e-07	0.327616
rs378211866	1	1958341	ENSBTAG00000019404	IL10RB	interleukin 10 receptor subunit beta [Source:VGNC Symbol;Acc:VGNC:56219]	4.63582	6.59613e-06	0.00124697	0.1454
rs209107198	1	1960726	ENSBTAG00000009187	DNAJC28	DnaJ heat shock protein family (Hsp40) member C28 [Source:VGNC Symbol;Acc:VGNC:53536]	6.07764	6.54207e-09	3.2399e-06	0.319923
rs209107198	1	1960726	ENSBTAG00000019404	IL10RB	interleukin 10 receptor subunit beta [Source:VGNC Symbol;Acc:VGNC:56219]	4.49575	1.20374e-05	0.0020385	0.143238
rs209943159	1	1961535	ENSBTAG00000035175	DONSON	downstream neighbor of SON [Source:VGNC Symbol;Acc:VGNC:56216]	5.93458	1.37251e-08	6.24166e-06	0.219136
rs209943159	1	1961535	ENSBTAG00000012899	IFNGR2	interferon gamma receptor 2 [Source:VGNC Symbol;Acc:VGNC:30059]	4.89151	2.12645e-06	0.000487644	0.147037
rs209943159	1	1961535	ENSBTAG00000019404	IL10RB	interleukin 10 receptor subunit beta [Source:VGNC Symbol;Acc:VGNC:56219]	4.1941	4.19887e-05	0.00553678	0.146612
rs209943159	1	1961535	ENSBTAG00000011528	SMIM11A	small integral membrane protein 11A [Source:NCBI gene;Acc:615202]	6.34367	1.60202e-09	9.40751e-07	0.291128
rs718989801	1	1971330	ENSBTAG00000009187	DNAJC28	DnaJ heat shock protein family (Hsp40) member C28 [Source:VGNC Symbol;Acc:VGNC:53536]	-4.6791	5.46263e-06	0.00106764	-0.250459
rs718989801	1	1971330	ENSBTAG00000035175	DONSON	downstream neighbor of SON [Source:VGNC Symbol;Acc:VGNC:56216]	5.11612	7.59405e-07	0.000204394	0.173775
rs718989801	1	1971330	ENSBTAG00000009188	GART	phosphoribosylglycinamide formyltransferase, phosphoribosylglycinamide synthetase, phosphoribosylaminoimidazole synthetase [Source:VGNC Symbol;Acc:VGNC:29255]	6.01244	9.18303e-09	4.37818e-06	0.149372
rs722118592	1	1971373	ENSBTAG00000009187	DNAJC28	DnaJ heat shock protein family (Hsp40) member C28 [Source:VGNC Symbol;Acc:VGNC:53536]	-4.80627	3.11635e-06	0.000671879	-0.249483
rs722118592	1	1971373	ENSBTAG00000035175	DONSON	downstream neighbor of SON [Source:VGNC Symbol;Acc:VGNC:56216]	5.44334	1.60103e-07	5.36034e-05	0.178386
rs722118592	1	1971373	ENSBTAG00000009188	GART	phosphoribosylglycinamide formyltransferase, phosphoribosylglycinamide synthetase, phosphoribosylaminoimidazole synthetase [Source:VGNC Symbol;Acc:VGNC:29255]	5.99676	9.95988e-09	4.70773e-06	0.144946
rs210034393	1	1974340	ENSBTAG00000035175	DONSON	downstream neighbor of SON [Source:VGNC Symbol;Acc:VGNC:56216]	6.21569	3.16706e-09	1.71381e-06	0.240892
rs210034393	1	1974340	ENSBTAG00000012899	IFNGR2	interferon gamma receptor 2 [Source:VGNC Symbol;Acc:VGNC:30059]	5.62262	6.63848e-08	2.49401e-05	0.175604
rs210034393	1	1974340	ENSBTAG00000019404	IL10RB	interleukin 10 receptor subunit beta [Source:VGNC Symbol;Acc:VGNC:56219]	4.33107	2.39985e-05	0.00354947	0.159656
rs210034393	1	1974340	ENSBTAG00000011528	SMIM11A	small integral membrane protein 11A [Source:NCBI gene;Acc:615202]	7.02159	3.78676e-11	3.27821e-08	0.334253
rs383602796	1	1974640	ENSBTAG00000035175	DONSON	downstream neighbor of SON [Source:VGNC Symbol;Acc:VGNC:56216]	6.21569	3.16706e-09	1.71381e-06	0.240892
rs383602796	1	1974640	ENSBTAG00000012899	IFNGR2	interferon gamma receptor 2 [Source:VGNC Symbol;Acc:VGNC:30059]	5.62262	6.63848e-08	2.49401e-05	0.175604
rs383602796	1	1974640	ENSBTAG00000019404	IL10RB	interleukin 10 receptor subunit beta [Source:VGNC Symbol;Acc:VGNC:56219]	4.33107	2.39985e-05	0.00354947	0.159656
rs383602796	1	1974640	ENSBTAG00000011528	SMIM11A	small integral membrane protein 11A [Source:NCBI gene;Acc:615202]	7.02159	3.78676e-11	3.27821e-08	0.334253
rs378031240	1	1974889	ENSBTAG00000035175	DONSON	downstream neighbor of SON [Source:VGNC Symbol;Acc:VGNC:56216]	4.87919	2.24786e-06	0.000510954	0.187643
rs378031240	1	1974889	ENSBTAG00000012899	IFNGR2	interferon gamma receptor 2 [Source:VGNC Symbol;Acc:VGNC:30059]	6.02827	8.45892e-09	4.06559e-06	0.178771
rs378031240	1	1974889	ENSBTAG00000019404	IL10RB	interleukin 10 receptor subunit beta [Source:VGNC Symbol;Acc:VGNC:56219]	4.63285	6.68171e-06	0.00125991	0.16283
rs378031240	1	1974889	ENSBTAG00000011528	SMIM11A	small integral membrane protein 11A [Source:NCBI gene;Acc:615202]	6.41139	1.11325e-09	6.82534e-07	0.298024
rs207832015	1	1975241	ENSBTAG00000035175	DONSON	downstream neighbor of SON [Source:VGNC Symbol;Acc:VGNC:56216]	6.07536	6.62049e-09	3.27476e-06	0.231585
rs207832015	1	1975241	ENSBTAG00000012899	IFNGR2	interferon gamma receptor 2 [Source:VGNC Symbol;Acc:VGNC:30059]	5.49453	1.2476e-07	4.31437e-05	0.168689
rs207832015	1	1975241	ENSBTAG00000019404	IL10RB	interleukin 10 receptor subunit beta [Source:VGNC Symbol;Acc:VGNC:56219]	4.3594	2.13413e-05	0.00323101	0.15737
rs207832015	1	1975241	ENSBTAG00000011528	SMIM11A	small integral membrane protein 11A [Source:NCBI gene;Acc:615202]	6.67854	2.58972e-10	1.83943e-07	0.314622
rs382900518	1	1975274	ENSBTAG00000035175	DONSON	downstream neighbor of SON [Source:VGNC Symbol;Acc:VGNC:56216]	6.21569	3.16706e-09	1.71381e-06	0.240892
rs382900518	1	1975274	ENSBTAG00000012899	IFNGR2	interferon gamma receptor 2 [Source:VGNC Symbol;Acc:VGNC:30059]	5.62262	6.63848e-08	2.49401e-05	0.175604
rs382900518	1	1975274	ENSBTAG00000019404	IL10RB	interleukin 10 receptor subunit beta [Source:VGNC Symbol;Acc:VGNC:56219]	4.33107	2.39985e-05	0.00354947	0.159656
rs382900518	1	1975274	ENSBTAG00000011528	SMIM11A	small integral membrane protein 11A [Source:NCBI gene;Acc:615202]	7.02159	3.78676e-11	3.27821e-08	0.334253
rs381566459	1	1975533	ENSBTAG00000009187	DNAJC28	DnaJ heat shock protein family (Hsp40) member C28 [Source:VGNC Symbol;Acc:VGNC:53536]	6.84149	1.04611e-10	8.20774e-08	0.345898
rs381566459	1	1975533	ENSBTAG00000019404	IL10RB	interleukin 10 receptor subunit beta [Source:VGNC Symbol;Acc:VGNC:56219]	4.7375	4.22718e-06	0.000864009	0.147313
rs207931005	1	1975833	ENSBTAG00000009187	DNAJC28	DnaJ heat shock protein family (Hsp40) member C28 [Source:VGNC Symbol;Acc:VGNC:53536]	6.84149	1.04611e-10	8.20774e-08	0.345898
rs207931005	1	1975833	ENSBTAG00000019404	IL10RB	interleukin 10 receptor subunit beta [Source:VGNC Symbol;Acc:VGNC:56219]	4.7375	4.22718e-06	0.000864009	0.147313
rs526799754	1	1976587	ENSBTAG00000009187	DNAJC28	DnaJ heat shock protein family (Hsp40) member C28 [Source:VGNC Symbol;Acc:VGNC:53536]	-4.259	3.22647e-05	0.00449433	-0.223384
rs526799754	1	1976587	ENSBTAG00000035175	DONSON	downstream neighbor of SON [Source:VGNC Symbol;Acc:VGNC:56216]	7.81489	3.65483e-13	4.78618e-10	0.239199
rs526799754	1	1976587	ENSBTAG00000009188	GART	phosphoribosylglycinamide formyltransferase, phosphoribosylglycinamide synthetase, phosphoribosylaminoimidazole synthetase [Source:VGNC Symbol;Acc:VGNC:29255]	6.7958	1.35056e-10	1.02875e-07	0.160442
rs524116459	1	1979029	ENSBTAG00000009187	DNAJC28	DnaJ heat shock protein family (Hsp40) member C28 [Source:VGNC Symbol;Acc:VGNC:53536]	-3.9406	0.000114125	0.0120673	-0.285846
rs384718925	1	1988844	ENSBTAG00000035175	DONSON	downstream neighbor of SON [Source:VGNC Symbol;Acc:VGNC:56216]	-5.91247	1.53751e-08	6.89929e-06	-0.228216
rs384718925	1	1988844	ENSBTAG00000012899	IFNGR2	interferon gamma receptor 2 [Source:VGNC Symbol;Acc:VGNC:30059]	-5.22344	4.591e-07	0.000133235	-0.162764
rs384718925	1	1988844	ENSBTAG00000019404	IL10RB	interleukin 10 receptor subunit beta [Source:VGNC Symbol;Acc:VGNC:56219]	-4.97732	1.44037e-06	0.000350863	-0.178706
rs384718925	1	1988844	ENSBTAG00000011528	SMIM11A	small integral membrane protein 11A [Source:NCBI gene;Acc:615202]	-6.59294	4.14799e-10	2.80762e-07	-0.313908
rs523105638	1	1995787	ENSBTAG00000009187	DNAJC28	DnaJ heat shock protein family (Hsp40) member C28 [Source:VGNC Symbol;Acc:VGNC:53536]	-4.19012	4.26672e-05	0.00560758	-0.217478
rs523105638	1	1995787	ENSBTAG00000035175	DONSON	downstream neighbor of SON [Source:VGNC Symbol;Acc:VGNC:56216]	7.90956	2.06623e-13	2.83234e-10	0.238528
rs523105638	1	1995787	ENSBTAG00000009188	GART	phosphoribosylglycinamide formyltransferase, phosphoribosylglycinamide synthetase, phosphoribosylaminoimidazole synthetase [Source:VGNC Symbol;Acc:VGNC:29255]	6.5716	4.66233e-10	3.12371e-07	0.154297
rs109845946	1	2008012	ENSBTAG00000035175	DONSON	downstream neighbor of SON [Source:VGNC Symbol;Acc:VGNC:56216]	6.23402	2.87402e-09	1.57447e-06	0.245114
rs109845946	1	2008012	ENSBTAG00000012899	IFNGR2	interferon gamma receptor 2 [Source:VGNC Symbol;Acc:VGNC:30059]	5.77861	3.03933e-08	1.25203e-05	0.18246
rs109845946	1	2008012	ENSBTAG00000019404	IL10RB	interleukin 10 receptor subunit beta [Source:VGNC Symbol;Acc:VGNC:56219]	4.29514	2.78275e-05	0.00399231	0.160833
rs109845946	1	2008012	ENSBTAG00000011528	SMIM11A	small integral membrane protein 11A [Source:NCBI gene;Acc:615202]	6.91513	6.91706e-11	5.65533e-08	0.335177
rs110802752	1	2010326	ENSBTAG00000035175	DONSON	downstream neighbor of SON [Source:VGNC Symbol;Acc:VGNC:56216]	6.24815	2.66644e-09	1.47835e-06	0.242724
rs110802752	1	2010326	ENSBTAG00000012899	IFNGR2	interferon gamma receptor 2 [Source:VGNC Symbol;Acc:VGNC:30059]	5.81591	2.51618e-08	1.06094e-05	0.18133
rs110802752	1	2010326	ENSBTAG00000019404	IL10RB	interleukin 10 receptor subunit beta [Source:VGNC Symbol;Acc:VGNC:56219]	4.1465	5.08399e-05	0.006443	0.153928
rs110802752	1	2010326	ENSBTAG00000009188	GART	phosphoribosylglycinamide formyltransferase, phosphoribosylglycinamide synthetase, phosphoribosylaminoimidazole synthetase [Source:VGNC Symbol;Acc:VGNC:29255]	3.8061	0.000190326	0.0177139	0.117066
rs110802752	1	2010326	ENSBTAG00000011528	SMIM11A	small integral membrane protein 11A [Source:NCBI gene;Acc:615202]	6.81592	1.207e-10	9.29915e-08	0.327473
rs524594116	1	2027821	ENSBTAG00000009187	DNAJC28	DnaJ heat shock protein family (Hsp40) member C28 [Source:VGNC Symbol;Acc:VGNC:53536]	-8.55164	3.97801e-15	7.33369e-12	-0.364752
rs524594116	1	2027821	ENSBTAG00000035175	DONSON	downstream neighbor of SON [Source:VGNC Symbol;Acc:VGNC:56216]	5.95983	1.20527e-08	5.57029e-06	0.175991
rs524594116	1	2027821	ENSBTAG00000009188	GART	phosphoribosylglycinamide formyltransferase, phosphoribosylglycinamide synthetase, phosphoribosylaminoimidazole synthetase [Source:VGNC Symbol;Acc:VGNC:29255]	4.24174	3.46166e-05	0.00475545	0.0975743
rs109675678	1	2029712	ENSBTAG00000035175	DONSON	downstream neighbor of SON [Source:VGNC Symbol;Acc:VGNC:56216]	6.74098	1.83246e-10	1.35153e-07	0.259188
rs109675678	1	2029712	ENSBTAG00000012899	IFNGR2	interferon gamma receptor 2 [Source:VGNC Symbol;Acc:VGNC:30059]	5.90749	1.57728e-08	7.06031e-06	0.184387
rs109675678	1	2029712	ENSBTAG00000019404	IL10RB	interleukin 10 receptor subunit beta [Source:VGNC Symbol;Acc:VGNC:56219]	4.39516	1.83885e-05	0.00287088	0.162897
rs109675678	1	2029712	ENSBTAG00000009188	GART	phosphoribosylglycinamide formyltransferase, phosphoribosylglycinamide synthetase, phosphoribosylaminoimidazole synthetase [Source:VGNC Symbol;Acc:VGNC:29255]	3.92838	0.000119618	0.0125074	0.12097
rs109675678	1	2029712	ENSBTAG00000011528	SMIM11A	small integral membrane protein 11A [Source:NCBI gene;Acc:615202]	6.84804	1.00844e-10	7.94651e-08	0.32986
rs383719170	1	2029871	ENSBTAG00000009187	DNAJC28	DnaJ heat shock protein family (Hsp40) member C28 [Source:VGNC Symbol;Acc:VGNC:53536]	7.59808	1.33233e-12	1.57396e-09	0.347977
rs383719170	1	2029871	ENSBTAG00000012899	IFNGR2	interferon gamma receptor 2 [Source:VGNC Symbol;Acc:VGNC:30059]	3.87413	0.000147191	0.0146034	0.0991807
rs385128225	1	2029892	ENSBTAG00000035175	DONSON	downstream neighbor of SON [Source:VGNC Symbol;Acc:VGNC:56216]	-6.53424	5.71794e-10	3.74754e-07	-0.253381
rs385128225	1	2029892	ENSBTAG00000012899	IFNGR2	interferon gamma receptor 2 [Source:VGNC Symbol;Acc:VGNC:30059]	-5.43107	1.69929e-07	5.63674e-05	-0.172042
rs385128225	1	2029892	ENSBTAG00000019404	IL10RB	interleukin 10 receptor subunit beta [Source:VGNC Symbol;Acc:VGNC:56219]	-5.04271	1.06701e-06	0.000272019	-0.184711
rs385128225	1	2029892	ENSBTAG00000009188	GART	phosphoribosylglycinamide formyltransferase, phosphoribosylglycinamide synthetase, phosphoribosylaminoimidazole synthetase [Source:VGNC Symbol;Acc:VGNC:29255]	-3.92716	0.000120181	0.012554	-0.121253
rs385128225	1	2029892	ENSBTAG00000011528	SMIM11A	small integral membrane protein 11A [Source:NCBI gene;Acc:615202]	-6.90822	7.19131e-11	5.85755e-08	-0.333052
rs210515673	1	2030202	ENSBTAG00000035175	DONSON	downstream neighbor of SON [Source:VGNC Symbol;Acc:VGNC:56216]	6.59003	4.21477e-10	2.84663e-07	0.238817
rs210515673	1	2030202	ENSBTAG00000012899	IFNGR2	interferon gamma receptor 2 [Source:VGNC Symbol;Acc:VGNC:30059]	4.94906	1.63836e-06	0.000391387	0.148443
rs210515673	1	2030202	ENSBTAG00000019404	IL10RB	interleukin 10 receptor subunit beta [Source:VGNC Symbol;Acc:VGNC:56219]	4.59529	7.86111e-06	0.00144095	0.159153
rs210515673	1	2030202	ENSBTAG00000011528	SMIM11A	small integral membrane protein 11A [Source:NCBI gene;Acc:615202]	6.5849	4.33491e-10	2.92203e-07	0.299916
rs382484756	1	2030288	ENSBTAG00000035175	DONSON	downstream neighbor of SON [Source:VGNC Symbol;Acc:VGNC:56216]	6.72723	1.97781e-10	1.446e-07	0.257161
rs382484756	1	2030288	ENSBTAG00000012899	IFNGR2	interferon gamma receptor 2 [Source:VGNC Symbol;Acc:VGNC:30059]	5.71211	4.24769e-08	1.68181e-05	0.178088
rs382484756	1	2030288	ENSBTAG00000019404	IL10RB	interleukin 10 receptor subunit beta [Source:VGNC Symbol;Acc:VGNC:56219]	4.41032	1.72588e-05	0.0027292	0.162396
rs382484756	1	2030288	ENSBTAG00000011528	SMIM11A	small integral membrane protein 11A [Source:NCBI gene;Acc:615202]	6.98953	4.54265e-11	3.85973e-08	0.333219
rs110690574	1	2030476	ENSBTAG00000009187	DNAJC28	DnaJ heat shock protein family (Hsp40) member C28 [Source:VGNC Symbol;Acc:VGNC:53536]	-4.44888	1.46774e-05	0.00239426	-0.230026
rs110690574	1	2030476	ENSBTAG00000035175	DONSON	downstream neighbor of SON [Source:VGNC Symbol;Acc:VGNC:56216]	5.74795	3.54759e-08	1.43621e-05	0.184738
rs110690574	1	2030476	ENSBTAG00000009188	GART	phosphoribosylglycinamide formyltransferase, phosphoribosylglycinamide synthetase, phosphoribosylaminoimidazole synthetase [Source:VGNC Symbol;Acc:VGNC:29255]	4.50075	1.17844e-05	0.00200385	0.111458
rs110690574	1	2030476	ENSBTAG00000011528	SMIM11A	small integral membrane protein 11A [Source:NCBI gene;Acc:615202]	4.5511	9.50605e-06	0.00168296	0.18911
rs382853256	1	2030863	ENSBTAG00000035175	DONSON	downstream neighbor of SON [Source:VGNC Symbol;Acc:VGNC:56216]	6.48874	7.32462e-10	4.68998e-07	0.232336
rs382853256	1	2030863	ENSBTAG00000012899	IFNGR2	interferon gamma receptor 2 [Source:VGNC Symbol;Acc:VGNC:30059]	5.04442	1.05863e-06	0.000270201	0.14874
rs382853256	1	2030863	ENSBTAG00000019404	IL10RB	interleukin 10 receptor subunit beta [Source:VGNC Symbol;Acc:VGNC:56219]	4.38768	1.89716e-05	0.00294508	0.150385
rs382853256	1	2030863	ENSBTAG00000011528	SMIM11A	small integral membrane protein 11A [Source:NCBI gene;Acc:615202]	6.36286	1.44539e-09	8.59278e-07	0.2873
rs384746899	1	2030912	ENSBTAG00000035175	DONSON	downstream neighbor of SON [Source:VGNC Symbol;Acc:VGNC:56216]	6.32481	1.77227e-09	1.03007e-06	0.230573
rs384746899	1	2030912	ENSBTAG00000012899	IFNGR2	interferon gamma receptor 2 [Source:VGNC Symbol;Acc:VGNC:30059]	4.99705	1.31611e-06	0.000325107	0.1495
rs384746899	1	2030912	ENSBTAG00000019404	IL10RB	interleukin 10 receptor subunit beta [Source:VGNC Symbol;Acc:VGNC:56219]	4.43147	1.57932e-05	0.00254006	0.153797
rs384746899	1	2030912	ENSBTAG00000011528	SMIM11A	small integral membrane protein 11A [Source:NCBI gene;Acc:615202]	6.41027	1.11997e-09	6.86113e-07	0.292969
rs380208843	1	2031047	ENSBTAG00000035175	DONSON	downstream neighbor of SON [Source:VGNC Symbol;Acc:VGNC:56216]	6.21569	3.16706e-09	1.71381e-06	0.240892
rs380208843	1	2031047	ENSBTAG00000012899	IFNGR2	interferon gamma receptor 2 [Source:VGNC Symbol;Acc:VGNC:30059]	5.62262	6.63848e-08	2.49401e-05	0.175604
rs380208843	1	2031047	ENSBTAG00000019404	IL10RB	interleukin 10 receptor subunit beta [Source:VGNC Symbol;Acc:VGNC:56219]	4.33107	2.39985e-05	0.00354947	0.159656
rs380208843	1	2031047	ENSBTAG00000011528	SMIM11A	small integral membrane protein 11A [Source:NCBI gene;Acc:615202]	7.02159	3.78676e-11	3.27821e-08	0.334253
rs382920399	1	2031149	ENSBTAG00000035175	DONSON	downstream neighbor of SON [Source:VGNC Symbol;Acc:VGNC:56216]	6.24369	2.73031e-09	1.50673e-06	0.224189
rs382920399	1	2031149	ENSBTAG00000012899	IFNGR2	interferon gamma receptor 2 [Source:VGNC Symbol;Acc:VGNC:30059]	4.61364	7.26189e-06	0.0013498	0.136827
rs382920399	1	2031149	ENSBTAG00000019404	IL10RB	interleukin 10 receptor subunit beta [Source:VGNC Symbol;Acc:VGNC:56219]	4.46717	1.35872e-05	0.00224872	0.152248
rs382920399	1	2031149	ENSBTAG00000011528	SMIM11A	small integral membrane protein 11A [Source:NCBI gene;Acc:615202]	6.85661	9.61137e-11	7.60777e-08	0.304093
rs378195882	1	2031194	ENSBTAG00000035175	DONSON	downstream neighbor of SON [Source:VGNC Symbol;Acc:VGNC:56216]	5.86224	1.98788e-08	8.64121e-06	0.201662
rs378195882	1	2031194	ENSBTAG00000012899	IFNGR2	interferon gamma receptor 2 [Source:VGNC Symbol;Acc:VGNC:30059]	4.29724	2.75887e-05	0.0039651	0.121675
rs378195882	1	2031194	ENSBTAG00000019404	IL10RB	interleukin 10 receptor subunit beta [Source:VGNC Symbol;Acc:VGNC:56219]	4.95157	1.61982e-06	0.000387484	0.158328
rs378195882	1	2031194	ENSBTAG00000011528	SMIM11A	small integral membrane protein 11A [Source:NCBI gene;Acc:615202]	6.30257	1.99585e-09	1.14706e-06	0.269256
rs136104267	1	2033795	ENSBTAG00000001258	TMEM50B	transmembrane protein 50B [Source:VGNC Symbol;Acc:VGNC:36093]	-4.75041	3.99299e-06	0.000823814	-0.153934
rs137404280	1	2038100	ENSBTAG00000001258	TMEM50B	transmembrane protein 50B [Source:VGNC Symbol;Acc:VGNC:36093]	-4.22739	3.6696e-05	0.00497961	-0.141357
rs208486276	1	2046814	ENSBTAG00000035175	DONSON	downstream neighbor of SON [Source:VGNC Symbol;Acc:VGNC:56216]	5.94295	1.31471e-08	6.01143e-06	0.19101
rs208486276	1	2046814	ENSBTAG00000012899	IFNGR2	interferon gamma receptor 2 [Source:VGNC Symbol;Acc:VGNC:30059]	4.73736	4.22967e-06	0.000864346	0.12441
rs208486276	1	2046814	ENSBTAG00000019404	IL10RB	interleukin 10 receptor subunit beta [Source:VGNC Symbol;Acc:VGNC:56219]	3.8052	0.000190976	0.0177581	0.116684
rs208486276	1	2046814	ENSBTAG00000009188	GART	phosphoribosylglycinamide formyltransferase, phosphoribosylglycinamide synthetase, phosphoribosylaminoimidazole synthetase [Source:VGNC Symbol;Acc:VGNC:29255]	3.79422	0.000198994	0.0183175	0.0957867
rs208486276	1	2046814	ENSBTAG00000011528	SMIM11A	small integral membrane protein 11A [Source:NCBI gene;Acc:615202]	5.57587	8.36671e-08	3.05473e-05	0.227347
rs521003143	1	2078632	ENSBTAG00000009187	DNAJC28	DnaJ heat shock protein family (Hsp40) member C28 [Source:VGNC Symbol;Acc:VGNC:53536]	-5.12342	7.3401e-07	0.000198557	-0.240134
rs521003143	1	2078632	ENSBTAG00000035175	DONSON	downstream neighbor of SON [Source:VGNC Symbol;Acc:VGNC:56216]	4.93822	1.72118e-06	0.00040786	0.14899
rs41255293	1	2082139	ENSBTAG00000035175	DONSON	downstream neighbor of SON [Source:VGNC Symbol;Acc:VGNC:56216]	6.88711	8.0984e-11	6.53205e-08	0.225208
rs41255293	1	2082139	ENSBTAG00000012899	IFNGR2	interferon gamma receptor 2 [Source:VGNC Symbol;Acc:VGNC:30059]	5.51735	1.11575e-07	3.91692e-05	0.148556
rs41255293	1	2082139	ENSBTAG00000009188	GART	phosphoribosylglycinamide formyltransferase, phosphoribosylglycinamide synthetase, phosphoribosylaminoimidazole synthetase [Source:VGNC Symbol;Acc:VGNC:29255]	4.03707	7.84328e-05	0.0090369	0.10595
rs41255293	1	2082139	ENSBTAG00000011528	SMIM11A	small integral membrane protein 11A [Source:NCBI gene;Acc:615202]	6.27994	2.25173e-09	1.27461e-06	0.262512
rs109575793	1	2082277	ENSBTAG00000035175	DONSON	downstream neighbor of SON [Source:VGNC Symbol;Acc:VGNC:56216]	5.1588	6.22194e-07	0.000172613	0.162419
rs109575793	1	2082277	ENSBTAG00000012899	IFNGR2	interferon gamma receptor 2 [Source:VGNC Symbol;Acc:VGNC:30059]	4.68236	5.3853e-06	0.00105503	0.118248
rs110912541	1	2082416	ENSBTAG00000035175	DONSON	downstream neighbor of SON [Source:VGNC Symbol;Acc:VGNC:56216]	5.9235	1.45294e-08	6.56443e-06	0.190743
rs110912541	1	2082416	ENSBTAG00000012899	IFNGR2	interferon gamma receptor 2 [Source:VGNC Symbol;Acc:VGNC:30059]	5.21404	4.79934e-07	0.000138506	0.13561
rs110912541	1	2082416	ENSBTAG00000011528	SMIM11A	small integral membrane protein 11A [Source:NCBI gene;Acc:615202]	4.47656	1.30581e-05	0.00217648	0.18752
rs385863672	1	2082498	ENSBTAG00000035175	DONSON	downstream neighbor of SON [Source:VGNC Symbol;Acc:VGNC:56216]	5.27247	3.6393e-07	0.000109106	0.17468
rs385863672	1	2082498	ENSBTAG00000012899	IFNGR2	interferon gamma receptor 2 [Source:VGNC Symbol;Acc:VGNC:30059]	5.14714	6.57082e-07	0.00018063	0.135704
rs385863672	1	2082498	ENSBTAG00000011528	SMIM11A	small integral membrane protein 11A [Source:NCBI gene;Acc:615202]	4.44939	1.4646e-05	0.00239017	0.188742
rs110933970	1	2082734	ENSBTAG00000035175	DONSON	downstream neighbor of SON [Source:VGNC Symbol;Acc:VGNC:56216]	5.83699	2.26065e-08	9.6617e-06	0.190876
rs110933970	1	2082734	ENSBTAG00000012899	IFNGR2	interferon gamma receptor 2 [Source:VGNC Symbol;Acc:VGNC:30059]	5.25199	4.01076e-07	0.0001184	0.138279
rs110933970	1	2082734	ENSBTAG00000011528	SMIM11A	small integral membrane protein 11A [Source:NCBI gene;Acc:615202]	4.41927	1.66233e-05	0.00264665	0.187799
rs110196429	1	2082773	ENSBTAG00000035175	DONSON	downstream neighbor of SON [Source:VGNC Symbol;Acc:VGNC:56216]	5.48356	1.3163e-07	4.5187e-05	0.180999
rs110196429	1	2082773	ENSBTAG00000012899	IFNGR2	interferon gamma receptor 2 [Source:VGNC Symbol;Acc:VGNC:30059]	4.77318	3.61015e-06	0.000758655	0.127122
rs110196429	1	2082773	ENSBTAG00000011528	SMIM11A	small integral membrane protein 11A [Source:NCBI gene;Acc:615202]	4.23726	3.52528e-05	0.00482365	0.180803
rs109094806	1	2082827	ENSBTAG00000035175	DONSON	downstream neighbor of SON [Source:VGNC Symbol;Acc:VGNC:56216]	5.27247	3.6393e-07	0.000109106	0.17468
rs109094806	1	2082827	ENSBTAG00000012899	IFNGR2	interferon gamma receptor 2 [Source:VGNC Symbol;Acc:VGNC:30059]	5.14714	6.57082e-07	0.00018063	0.135704
rs109094806	1	2082827	ENSBTAG00000011528	SMIM11A	small integral membrane protein 11A [Source:NCBI gene;Acc:615202]	4.44939	1.4646e-05	0.00239017	0.188742
rs722302656	1	2082865	ENSBTAG00000009187	DNAJC28	DnaJ heat shock protein family (Hsp40) member C28 [Source:VGNC Symbol;Acc:VGNC:53536]	-5.11892	7.49567e-07	0.000202196	-0.244244
rs722302656	1	2082865	ENSBTAG00000035175	DONSON	downstream neighbor of SON [Source:VGNC Symbol;Acc:VGNC:56216]	4.7255	4.45665e-06	0.000902708	0.145826
rs110023271	1	2082933	ENSBTAG00000035175	DONSON	downstream neighbor of SON [Source:VGNC Symbol;Acc:VGNC:56216]	5.83699	2.26065e-08	9.6617e-06	0.190876
rs110023271	1	2082933	ENSBTAG00000012899	IFNGR2	interferon gamma receptor 2 [Source:VGNC Symbol;Acc:VGNC:30059]	5.25199	4.01076e-07	0.0001184	0.138279
rs110023271	1	2082933	ENSBTAG00000011528	SMIM11A	small integral membrane protein 11A [Source:NCBI gene;Acc:615202]	4.41927	1.66233e-05	0.00264665	0.187799
rs109181963	1	2082999	ENSBTAG00000035175	DONSON	downstream neighbor of SON [Source:VGNC Symbol;Acc:VGNC:56216]	5.83699	2.26065e-08	9.6617e-06	0.190876
rs109181963	1	2082999	ENSBTAG00000012899	IFNGR2	interferon gamma receptor 2 [Source:VGNC Symbol;Acc:VGNC:30059]	5.25199	4.01076e-07	0.0001184	0.138279
rs109181963	1	2082999	ENSBTAG00000011528	SMIM11A	small integral membrane protein 11A [Source:NCBI gene;Acc:615202]	4.41927	1.66233e-05	0.00264665	0.187799
rs108979282	1	2083007	ENSBTAG00000035175	DONSON	downstream neighbor of SON [Source:VGNC Symbol;Acc:VGNC:56216]	5.83699	2.26065e-08	9.6617e-06	0.190876
rs108979282	1	2083007	ENSBTAG00000012899	IFNGR2	interferon gamma receptor 2 [Source:VGNC Symbol;Acc:VGNC:30059]	5.25199	4.01076e-07	0.0001184	0.138279
rs108979282	1	2083007	ENSBTAG00000011528	SMIM11A	small integral membrane protein 11A [Source:NCBI gene;Acc:615202]	4.41927	1.66233e-05	0.00264665	0.187799
rs110257750	1	2083037	ENSBTAG00000035175	DONSON	downstream neighbor of SON [Source:VGNC Symbol;Acc:VGNC:56216]	5.83699	2.26065e-08	9.6617e-06	0.190876
rs110257750	1	2083037	ENSBTAG00000012899	IFNGR2	interferon gamma receptor 2 [Source:VGNC Symbol;Acc:VGNC:30059]	5.25199	4.01076e-07	0.0001184	0.138279
rs110257750	1	2083037	ENSBTAG00000011528	SMIM11A	small integral membrane protein 11A [Source:NCBI gene;Acc:615202]	4.41927	1.66233e-05	0.00264665	0.187799
rs110677686	1	2083070	ENSBTAG00000035175	DONSON	downstream neighbor of SON [Source:VGNC Symbol;Acc:VGNC:56216]	5.64375	5.97666e-08	2.27242e-05	0.181402
rs110677686	1	2083070	ENSBTAG00000012899	IFNGR2	interferon gamma receptor 2 [Source:VGNC Symbol;Acc:VGNC:30059]	5.08932	8.60138e-07	0.000227222	0.131561
rs110677686	1	2083070	ENSBTAG00000011528	SMIM11A	small integral membrane protein 11A [Source:NCBI gene;Acc:615202]	4.4289	1.59646e-05	0.00256145	0.184035
rs110385146	1	2083469	ENSBTAG00000035175	DONSON	downstream neighbor of SON [Source:VGNC Symbol;Acc:VGNC:56216]	5.74348	3.62836e-08	1.46601e-05	0.180064
rs110385146	1	2083469	ENSBTAG00000012899	IFNGR2	interferon gamma receptor 2 [Source:VGNC Symbol;Acc:VGNC:30059]	4.95216	1.61546e-06	0.000386568	0.125585
rs110385146	1	2083469	ENSBTAG00000011528	SMIM11A	small integral membrane protein 11A [Source:NCBI gene;Acc:615202]	4.25455	3.28563e-05	0.00456061	0.173507
rs133002877	1	2098709	ENSBTAG00000035175	DONSON	downstream neighbor of SON [Source:VGNC Symbol;Acc:VGNC:56216]	6.22474	3.01893e-09	1.64543e-06	0.242684
rs133002877	1	2098709	ENSBTAG00000012899	IFNGR2	interferon gamma receptor 2 [Source:VGNC Symbol;Acc:VGNC:30059]	5.76323	3.28464e-08	1.3419e-05	0.180464
rs133002877	1	2098709	ENSBTAG00000019404	IL10RB	interleukin 10 receptor subunit beta [Source:VGNC Symbol;Acc:VGNC:56219]	4.28822	2.86296e-05	0.00408719	0.159201
rs133002877	1	2098709	ENSBTAG00000011528	SMIM11A	small integral membrane protein 11A [Source:NCBI gene;Acc:615202]	6.7834	1.44721e-10	1.09483e-07	0.327179
rs109579937	1	2099073	ENSBTAG00000035175	DONSON	downstream neighbor of SON [Source:VGNC Symbol;Acc:VGNC:56216]	6.22474	3.01893e-09	1.64543e-06	0.242684
rs109579937	1	2099073	ENSBTAG00000012899	IFNGR2	interferon gamma receptor 2 [Source:VGNC Symbol;Acc:VGNC:30059]	5.76323	3.28464e-08	1.3419e-05	0.180464
rs109579937	1	2099073	ENSBTAG00000019404	IL10RB	interleukin 10 receptor subunit beta [Source:VGNC Symbol;Acc:VGNC:56219]	4.28822	2.86296e-05	0.00408719	0.159201
rs109579937	1	2099073	ENSBTAG00000011528	SMIM11A	small integral membrane protein 11A [Source:NCBI gene;Acc:615202]	6.7834	1.44721e-10	1.09483e-07	0.327179
rs718087939	1	2099106	ENSBTAG00000009187	DNAJC28	DnaJ heat shock protein family (Hsp40) member C28 [Source:VGNC Symbol;Acc:VGNC:53536]	-4.47443	1.31762e-05	0.0021917	-0.329719
rs110689128	1	2099166	ENSBTAG00000035175	DONSON	downstream neighbor of SON [Source:VGNC Symbol;Acc:VGNC:56216]	6.22144	3.07203e-09	1.67074e-06	0.242064
rs110689128	1	2099166	ENSBTAG00000012899	IFNGR2	interferon gamma receptor 2 [Source:VGNC Symbol;Acc:VGNC:30059]	5.40207	1.95536e-07	6.37989e-05	0.170343
rs110689128	1	2099166	ENSBTAG00000019404	IL10RB	interleukin 10 receptor subunit beta [Source:VGNC Symbol;Acc:VGNC:56219]	4.12632	5.51075e-05	0.00685784	0.153368
rs110689128	1	2099166	ENSBTAG00000011528	SMIM11A	small integral membrane protein 11A [Source:NCBI gene;Acc:615202]	6.61256	3.72455e-10	2.54848e-07	0.319818
rs522456830	1	2103107	ENSBTAG00000009187	DNAJC28	DnaJ heat shock protein family (Hsp40) member C28 [Source:VGNC Symbol;Acc:VGNC:53536]	-5.22915	4.46884e-07	0.000130187	-0.252115
rs460577165	1	2103108	ENSBTAG00000009187	DNAJC28	DnaJ heat shock protein family (Hsp40) member C28 [Source:VGNC Symbol;Acc:VGNC:53536]	-5.22915	4.46884e-07	0.000130187	-0.252115
rs134539971	1	2112696	ENSBTAG00000009187	DNAJC28	DnaJ heat shock protein family (Hsp40) member C28 [Source:VGNC Symbol;Acc:VGNC:53536]	3.8039	0.000191906	0.0178245	0.195954
rs134539971	1	2112696	ENSBTAG00000012899	IFNGR2	interferon gamma receptor 2 [Source:VGNC Symbol;Acc:VGNC:30059]	6.03294	8.2565e-09	3.9804e-06	0.150189
rs517268471	1	2188205	ENSBTAG00000035175	DONSON	downstream neighbor of SON [Source:VGNC Symbol;Acc:VGNC:56216]	4.53806	1.00517e-05	0.00176165	0.126557
rs517268471	1	2188205	ENSBTAG00000019404	IL10RB	interleukin 10 receptor subunit beta [Source:VGNC Symbol;Acc:VGNC:56219]	5.80243	2.69413e-08	1.12688e-05	0.142711
rs109161930	1	2188929	ENSBTAG00000012899	IFNGR2	interferon gamma receptor 2 [Source:VGNC Symbol;Acc:VGNC:30059]	-3.80453	0.000191449	0.0177908	-0.0927635
rs476864707	1	2285598	ENSBTAG00000035175	DONSON	downstream neighbor of SON [Source:VGNC Symbol;Acc:VGNC:56216]	4.85466	2.50995e-06	0.00056028	0.146182
rs476864707	1	2285598	ENSBTAG00000019404	IL10RB	interleukin 10 receptor subunit beta [Source:VGNC Symbol;Acc:VGNC:56219]	5.74227	3.65043e-08	1.47401e-05	0.153804
rs522958127	1	2285633	ENSBTAG00000035175	DONSON	downstream neighbor of SON [Source:VGNC Symbol;Acc:VGNC:56216]	4.86797	2.36426e-06	0.00053293	0.152481
rs522958127	1	2285633	ENSBTAG00000019404	IL10RB	interleukin 10 receptor subunit beta [Source:VGNC Symbol;Acc:VGNC:56219]	5.05967	9.86685e-07	0.000254791	0.143408
rs455892943	1	2285799	ENSBTAG00000001258	TMEM50B	transmembrane protein 50B [Source:VGNC Symbol;Acc:VGNC:36093]	-6.21195	3.23031e-09	1.74362e-06	-0.262439
rs440782312	1	2286270	ENSBTAG00000035175	DONSON	downstream neighbor of SON [Source:VGNC Symbol;Acc:VGNC:56216]	4.91191	1.93921e-06	0.000451369	0.154074
rs440782312	1	2286270	ENSBTAG00000019404	IL10RB	interleukin 10 receptor subunit beta [Source:VGNC Symbol;Acc:VGNC:56219]	6.06205	7.09619e-09	3.48238e-06	0.167946
rs135360418	1	2305259	ENSBTAG00000035175	DONSON	downstream neighbor of SON [Source:VGNC Symbol;Acc:VGNC:56216]	-5.95178	1.25628e-08	5.77782e-06	-0.236834
rs135360418	1	2305259	ENSBTAG00000012899	IFNGR2	interferon gamma receptor 2 [Source:VGNC Symbol;Acc:VGNC:30059]	-4.86911	2.35214e-06	0.000530841	-0.15788
rs135360418	1	2305259	ENSBTAG00000019404	IL10RB	interleukin 10 receptor subunit beta [Source:VGNC Symbol;Acc:VGNC:56219]	-4.35247	2.19644e-05	0.00330696	-0.163503
rs526565863	1	2314032	ENSBTAG00000035175	DONSON	downstream neighbor of SON [Source:VGNC Symbol;Acc:VGNC:56216]	4.09764	6.17644e-05	0.00750704	0.124072
rs526565863	1	2314032	ENSBTAG00000019404	IL10RB	interleukin 10 receptor subunit beta [Source:VGNC Symbol;Acc:VGNC:56219]	6.01273	9.1692e-09	4.37254e-06	0.158229
rs207622094	1	2315753	ENSBTAG00000035175	DONSON	downstream neighbor of SON [Source:VGNC Symbol;Acc:VGNC:56216]	6.08594	6.26463e-09	3.11383e-06	0.222219
rs207622094	1	2315753	ENSBTAG00000012899	IFNGR2	interferon gamma receptor 2 [Source:VGNC Symbol;Acc:VGNC:30059]	4.52904	1.04467e-05	0.0018179	0.136257
rs207622094	1	2315753	ENSBTAG00000019404	IL10RB	interleukin 10 receptor subunit beta [Source:VGNC Symbol;Acc:VGNC:56219]	4.63599	6.59121e-06	0.00124622	0.159407
rs207622094	1	2315753	ENSBTAG00000009188	GART	phosphoribosylglycinamide formyltransferase, phosphoribosylglycinamide synthetase, phosphoribosylaminoimidazole synthetase [Source:VGNC Symbol;Acc:VGNC:29255]	3.82691	0.000175999	0.0167075	0.110108
rs447066337	1	2315911	ENSBTAG00000035175	DONSON	downstream neighbor of SON [Source:VGNC Symbol;Acc:VGNC:56216]	4.74788	4.03781e-06	0.000831329	0.143847
rs447066337	1	2315911	ENSBTAG00000019404	IL10RB	interleukin 10 receptor subunit beta [Source:VGNC Symbol;Acc:VGNC:56219]	5.37948	2.18063e-07	7.00879e-05	0.145952
rs383087450	1	2316091	ENSBTAG00000035175	DONSON	downstream neighbor of SON [Source:VGNC Symbol;Acc:VGNC:56216]	5.32723	2.80269e-07	8.72425e-05	0.184153
rs383087450	1	2316091	ENSBTAG00000012899	IFNGR2	interferon gamma receptor 2 [Source:VGNC Symbol;Acc:VGNC:30059]	4.01661	8.49749e-05	0.00961313	0.113386
rs383087450	1	2316091	ENSBTAG00000019404	IL10RB	interleukin 10 receptor subunit beta [Source:VGNC Symbol;Acc:VGNC:56219]	4.67495	5.56259e-06	0.00108393	0.149125
rs209371614	1	2316129	ENSBTAG00000035175	DONSON	downstream neighbor of SON [Source:VGNC Symbol;Acc:VGNC:56216]	5.784	2.95763e-08	1.2223e-05	0.207873
rs209371614	1	2316129	ENSBTAG00000012899	IFNGR2	interferon gamma receptor 2 [Source:VGNC Symbol;Acc:VGNC:30059]	3.97012	0.000101823	0.0110583	0.117971
rs209371614	1	2316129	ENSBTAG00000019404	IL10RB	interleukin 10 receptor subunit beta [Source:VGNC Symbol;Acc:VGNC:56219]	4.55626	9.29821e-06	0.00165261	0.153246
rs454645376	1	2316609	ENSBTAG00000019404	IL10RB	interleukin 10 receptor subunit beta [Source:VGNC Symbol;Acc:VGNC:56219]	6.0576	7.26264e-09	3.55631e-06	0.160285
rs209674569	1	2796714	ENSBTAG00000009187	DNAJC28	DnaJ heat shock protein family (Hsp40) member C28 [Source:VGNC Symbol;Acc:VGNC:53536]	-3.90026	0.000133232	0.0135646	-0.211365
rs714677829	1	2800783	ENSBTAG00000009187	DNAJC28	DnaJ heat shock protein family (Hsp40) member C28 [Source:VGNC Symbol;Acc:VGNC:53536]	-4.17537	4.52792e-05	0.00587811	-0.236021
rs718246974	1	2800978	ENSBTAG00000009187	DNAJC28	DnaJ heat shock protein family (Hsp40) member C28 [Source:VGNC Symbol;Acc:VGNC:53536]	-4.43282	1.57041e-05	0.00252822	-0.239763
rs722722640	1	2801066	ENSBTAG00000009187	DNAJC28	DnaJ heat shock protein family (Hsp40) member C28 [Source:VGNC Symbol;Acc:VGNC:53536]	-4.09235	6.30734e-05	0.00762881	-0.224103
rs469041020	1	2802767	ENSBTAG00000009187	DNAJC28	DnaJ heat shock protein family (Hsp40) member C28 [Source:VGNC Symbol;Acc:VGNC:53536]	-4.35109	2.20902e-05	0.0033213	-0.238503
rs519533898	1	2818759	ENSBTAG00000009187	DNAJC28	DnaJ heat shock protein family (Hsp40) member C28 [Source:VGNC Symbol;Acc:VGNC:53536]	-4.03176	8.00822e-05	0.00918431	-0.215547
rs515794319	1	2890460	ENSBTAG00000009188	GART	phosphoribosylglycinamide formyltransferase, phosphoribosylglycinamide synthetase, phosphoribosylaminoimidazole synthetase [Source:VGNC Symbol;Acc:VGNC:29255]	3.88003	0.000143921	0.0143652	0.101228
rs1114427409	1	2932519	ENSBTAG00000009188	GART	phosphoribosylglycinamide formyltransferase, phosphoribosylglycinamide synthetase, phosphoribosylaminoimidazole synthetase [Source:VGNC Symbol;Acc:VGNC:29255]	3.8307	0.000173505	0.0165248	0.120527
rs110957120	1	3074019	ENSBTAG00000003063	SYNJ1	synaptojanin 1 [Source:VGNC Symbol;Acc:VGNC:35527]	-3.90437	0.000131153	0.0134075	-0.135865
rs136735022	1	6300474	ENSBTAG00000007444	MAP3K7CL	MAP3K7 C-terminal like [Source:VGNC Symbol;Acc:VGNC:31201]	-3.81171	0.000186362	0.0174378	-0.328854
rs208900075	1	6814407	ENSBTAG00000014233	CCT8	chaperonin containing TCP1 subunit 8 [Source:NCBI gene;Acc:281047]	4.60474	7.54693e-06	0.00139305	0.197815
rs208900075	1	6814407	ENSBTAG00000000201	LTN1	listerin E3 ubiquitin protein ligase 1 [Source:VGNC Symbol;Acc:VGNC:31078]	4.01846	8.43626e-05	0.0095639	0.26427
rs208900075	1	6814407	ENSBTAG00000020122	USP16	ubiquitin specific peptidase 16 [Source:VGNC Symbol;Acc:VGNC:52842]	4.39453	1.84368e-05	0.00287696	0.215752
rs208750073	1	6814737	ENSBTAG00000001412	N6AMT1	N-6 adenine-specific DNA methyltransferase 1 [Source:VGNC Symbol;Acc:VGNC:49558]	-3.81234	0.000185922	0.0174067	-0.243123
rs210389951	1	6815487	ENSBTAG00000014233	CCT8	chaperonin containing TCP1 subunit 8 [Source:NCBI gene;Acc:281047]	3.98366	9.66151e-05	0.01062	0.177127
rs133303128	1	6923025	ENSBTAG00000020121	RWDD2B	RWD domain containing 2B [Source:VGNC Symbol;Acc:VGNC:34227]	3.86488	0.000152452	0.0150026	0.124829
rs133578679	1	7120042	ENSBTAG00000020121	RWDD2B	RWD domain containing 2B [Source:VGNC Symbol;Acc:VGNC:34227]	6.54229	5.47209e-10	3.60737e-07	0.192116
rs133578679	1	7120042	ENSBTAG00000020122	USP16	ubiquitin specific peptidase 16 [Source:VGNC Symbol;Acc:VGNC:52842]	5.09414	8.41113e-07	0.000222795	0.158775
rs135865741	1	7121930	ENSBTAG00000020121	RWDD2B	RWD domain containing 2B [Source:VGNC Symbol;Acc:VGNC:34227]	6.86449	9.19585e-11	7.31784e-08	0.196158
rs135865741	1	7121930	ENSBTAG00000020122	USP16	ubiquitin specific peptidase 16 [Source:VGNC Symbol;Acc:VGNC:52842]	5.32383	2.84854e-07	8.84312e-05	0.162068
rs452290181	1	7127395	ENSBTAG00000020121	RWDD2B	RWD domain containing 2B [Source:VGNC Symbol;Acc:VGNC:34227]	6.86449	9.19585e-11	7.31784e-08	0.196158
rs452290181	1	7127395	ENSBTAG00000020122	USP16	ubiquitin specific peptidase 16 [Source:VGNC Symbol;Acc:VGNC:52842]	5.32383	2.84854e-07	8.84312e-05	0.162068
rs723430853	1	7127396	ENSBTAG00000020121	RWDD2B	RWD domain containing 2B [Source:VGNC Symbol;Acc:VGNC:34227]	6.86449	9.19585e-11	7.31784e-08	0.196158
rs723430853	1	7127396	ENSBTAG00000020122	USP16	ubiquitin specific peptidase 16 [Source:VGNC Symbol;Acc:VGNC:52842]	5.32383	2.84854e-07	8.84312e-05	0.162068
rs480652832	1	7129742	ENSBTAG00000020121	RWDD2B	RWD domain containing 2B [Source:VGNC Symbol;Acc:VGNC:34227]	5.97846	1.09482e-08	5.11559e-06	0.172607
rs480652832	1	7129742	ENSBTAG00000020122	USP16	ubiquitin specific peptidase 16 [Source:VGNC Symbol;Acc:VGNC:52842]	4.36401	2.09369e-05	0.00318225	0.133846
rs443810774	1	7135214	ENSBTAG00000020121	RWDD2B	RWD domain containing 2B [Source:VGNC Symbol;Acc:VGNC:34227]	6.86449	9.19585e-11	7.31784e-08	0.196158
rs443810774	1	7135214	ENSBTAG00000020122	USP16	ubiquitin specific peptidase 16 [Source:VGNC Symbol;Acc:VGNC:52842]	5.32383	2.84854e-07	8.84312e-05	0.162068
rs447482044	1	7138016	ENSBTAG00000020121	RWDD2B	RWD domain containing 2B [Source:VGNC Symbol;Acc:VGNC:34227]	5.56378	8.8809e-08	3.21568e-05	0.214265
rs522367525	1	7144227	ENSBTAG00000020121	RWDD2B	RWD domain containing 2B [Source:VGNC Symbol;Acc:VGNC:34227]	5.13191	7.05517e-07	0.000191986	0.194619
rs448752680	1	7145512	ENSBTAG00000020121	RWDD2B	RWD domain containing 2B [Source:VGNC Symbol;Acc:VGNC:34227]	6.23181	2.90781e-09	1.59097e-06	0.179822
rs448752680	1	7145512	ENSBTAG00000020122	USP16	ubiquitin specific peptidase 16 [Source:VGNC Symbol;Acc:VGNC:52842]	4.32142	2.49741e-05	0.00366481	0.133488
rs467505707	1	7145571	ENSBTAG00000020121	RWDD2B	RWD domain containing 2B [Source:VGNC Symbol;Acc:VGNC:34227]	6.2391	2.79759e-09	1.53814e-06	0.18187
rs467505707	1	7145571	ENSBTAG00000020122	USP16	ubiquitin specific peptidase 16 [Source:VGNC Symbol;Acc:VGNC:52842]	4.41706	1.6778e-05	0.00266647	0.137588
rs457618741	1	7146873	ENSBTAG00000020121	RWDD2B	RWD domain containing 2B [Source:VGNC Symbol;Acc:VGNC:34227]	6.13802	4.76942e-09	2.44699e-06	0.227854
rs136370814	1	7163182	ENSBTAG00000020121	RWDD2B	RWD domain containing 2B [Source:VGNC Symbol;Acc:VGNC:34227]	5.82671	2.3819e-08	1.01196e-05	0.175101
rs136370814	1	7163182	ENSBTAG00000020122	USP16	ubiquitin specific peptidase 16 [Source:VGNC Symbol;Acc:VGNC:52842]	4.62712	6.85005e-06	0.00128638	0.146302
rs452169589	1	7167933	ENSBTAG00000020121	RWDD2B	RWD domain containing 2B [Source:VGNC Symbol;Acc:VGNC:34227]	6.20037	3.43424e-09	1.84106e-06	0.235759
rs456082483	1	7168731	ENSBTAG00000020121	RWDD2B	RWD domain containing 2B [Source:VGNC Symbol;Acc:VGNC:34227]	5.76606	3.23815e-08	1.32515e-05	0.201423
rs442182897	1	7169230	ENSBTAG00000020121	RWDD2B	RWD domain containing 2B [Source:VGNC Symbol;Acc:VGNC:34227]	5.18501	5.50209e-07	0.00015559	0.187961
rs520004450	1	7169809	ENSBTAG00000020121	RWDD2B	RWD domain containing 2B [Source:VGNC Symbol;Acc:VGNC:34227]	4.28969	2.8457e-05	0.00406626	0.154514
rs109333455	1	7169899	ENSBTAG00000020121	RWDD2B	RWD domain containing 2B [Source:VGNC Symbol;Acc:VGNC:34227]	-5.10592	7.9633e-07	0.000212702	-0.123858
rs468659987	1	7170955	ENSBTAG00000020121	RWDD2B	RWD domain containing 2B [Source:VGNC Symbol;Acc:VGNC:34227]	6.92703	6.46825e-11	5.32638e-08	0.238143
rs519829940	1	7171154	ENSBTAG00000020121	RWDD2B	RWD domain containing 2B [Source:VGNC Symbol;Acc:VGNC:34227]	6.90016	7.5253e-11	6.10827e-08	0.234276
rs520283981	1	7171409	ENSBTAG00000020121	RWDD2B	RWD domain containing 2B [Source:VGNC Symbol;Acc:VGNC:34227]	7.05603	3.11291e-11	2.74915e-08	0.240001
rs715442954	1	7171448	ENSBTAG00000020121	RWDD2B	RWD domain containing 2B [Source:VGNC Symbol;Acc:VGNC:34227]	5.59898	7.4635e-08	2.76428e-05	0.20976
rs719863651	1	7171589	ENSBTAG00000001412	N6AMT1	N-6 adenine-specific DNA methyltransferase 1 [Source:VGNC Symbol;Acc:VGNC:49558]	-4.16772	4.66938e-05	0.0060213	-0.119364
rs448340058	1	7171816	ENSBTAG00000020121	RWDD2B	RWD domain containing 2B [Source:VGNC Symbol;Acc:VGNC:34227]	6.38938	1.2534e-09	7.5741e-07	0.215235
rs459850593	1	7190208	ENSBTAG00000020121	RWDD2B	RWD domain containing 2B [Source:VGNC Symbol;Acc:VGNC:34227]	4.66767	5.74219e-06	0.00111275	0.171491
rs462981558	1	7237821	ENSBTAG00000001412	N6AMT1	N-6 adenine-specific DNA methyltransferase 1 [Source:VGNC Symbol;Acc:VGNC:49558]	-4.41908	1.66366e-05	0.0026482	-0.134941
rs384144026	1	7240528	ENSBTAG00000001412	N6AMT1	N-6 adenine-specific DNA methyltransferase 1 [Source:VGNC Symbol;Acc:VGNC:49558]	-4.22654	3.68219e-05	0.00499379	-0.125246
rs209038872	1	7240680	ENSBTAG00000001412	N6AMT1	N-6 adenine-specific DNA methyltransferase 1 [Source:VGNC Symbol;Acc:VGNC:49558]	-3.91543	0.000125716	0.0129783	-0.12585
rs207782016	1	7240740	ENSBTAG00000001412	N6AMT1	N-6 adenine-specific DNA methyltransferase 1 [Source:VGNC Symbol;Acc:VGNC:49558]	-4.35835	2.14342e-05	0.00324283	-0.130666
rs444105929	1	7241048	ENSBTAG00000001412	N6AMT1	N-6 adenine-specific DNA methyltransferase 1 [Source:VGNC Symbol;Acc:VGNC:49558]	-5.07886	9.0289e-07	0.000236653	-0.151904
rs463018586	1	7241112	ENSBTAG00000001412	N6AMT1	N-6 adenine-specific DNA methyltransferase 1 [Source:VGNC Symbol;Acc:VGNC:49558]	-4.57236	8.67716e-06	0.00156241	-0.145397
rs209206474	1	7241372	ENSBTAG00000001412	N6AMT1	N-6 adenine-specific DNA methyltransferase 1 [Source:VGNC Symbol;Acc:VGNC:49558]	-3.88376	0.000141889	0.0142106	-0.11583
rs479316881	1	7241690	ENSBTAG00000001412	N6AMT1	N-6 adenine-specific DNA methyltransferase 1 [Source:VGNC Symbol;Acc:VGNC:49558]	-4.08321	6.53978e-05	0.0078466	-0.130334
rs211357546	1	7241876	ENSBTAG00000001412	N6AMT1	N-6 adenine-specific DNA methyltransferase 1 [Source:VGNC Symbol;Acc:VGNC:49558]	-3.9707	0.000101597	0.0110392	-0.125756
rs458140158	1	7241952	ENSBTAG00000001412	N6AMT1	N-6 adenine-specific DNA methyltransferase 1 [Source:VGNC Symbol;Acc:VGNC:49558]	-4.42122	1.64877e-05	0.00262975	-0.12865
rs208832006	1	7242155	ENSBTAG00000001412	N6AMT1	N-6 adenine-specific DNA methyltransferase 1 [Source:VGNC Symbol;Acc:VGNC:49558]	-4.16201	4.77766e-05	0.00613044	-0.130704
rs482679231	1	7276682	ENSBTAG00000020121	RWDD2B	RWD domain containing 2B [Source:VGNC Symbol;Acc:VGNC:34227]	4.44192	1.51145e-05	0.0024513	0.190612
rs134928218	1	10206218	ENSBTAG00000050914	CYYR1	cysteine and tyrosine rich 1 [Source:NCBI gene;Acc:768230]	-3.79496	0.000198444	0.0182803	-0.15205
rs134016303	1	10267499	ENSBTAG00000050914	CYYR1	cysteine and tyrosine rich 1 [Source:NCBI gene;Acc:768230]	-3.90256	0.000132066	0.0134775	-0.138001
rs133412565	1	10273354	ENSBTAG00000050914	CYYR1	cysteine and tyrosine rich 1 [Source:NCBI gene;Acc:768230]	3.93261	0.00011769	0.0123533	0.139647
rs110414325	1	10279639	ENSBTAG00000050914	CYYR1	cysteine and tyrosine rich 1 [Source:NCBI gene;Acc:768230]	-4.05932	7.18652e-05	0.00843433	-0.162425
rs135986644	1	10280606	ENSBTAG00000050914	CYYR1	cysteine and tyrosine rich 1 [Source:NCBI gene;Acc:768230]	-4.01044	8.70469e-05	0.00979376	-0.160268
rs135685867	1	10310072	ENSBTAG00000050914	CYYR1	cysteine and tyrosine rich 1 [Source:NCBI gene;Acc:768230]	-3.95381	0.000108454	0.0116048	-0.16239
rs132975962	1	10313925	ENSBTAG00000050914	CYYR1	cysteine and tyrosine rich 1 [Source:NCBI gene;Acc:768230]	3.95381	0.000108454	0.0116048	0.16239
rs110166968	1	10315745	ENSBTAG00000050914	CYYR1	cysteine and tyrosine rich 1 [Source:NCBI gene;Acc:768230]	3.95381	0.000108454	0.0116048	0.16239
rs450635209	1	10653784	ENSBTAG00000019043	GABPA	GA binding protein transcription factor subunit alpha [Source:VGNC Symbol;Acc:VGNC:29189]	-4.6847	5.33051e-06	0.00104596	-0.166038
rs454512821	1	10654082	ENSBTAG00000019043	GABPA	GA binding protein transcription factor subunit alpha [Source:VGNC Symbol;Acc:VGNC:29189]	-5.20561	4.99376e-07	0.000143174	-0.178469
rs452019613	1	10654408	ENSBTAG00000019043	GABPA	GA binding protein transcription factor subunit alpha [Source:VGNC Symbol;Acc:VGNC:29189]	-5.12605	7.25065e-07	0.000196561	-0.179268
rs471268363	1	10654466	ENSBTAG00000019043	GABPA	GA binding protein transcription factor subunit alpha [Source:VGNC Symbol;Acc:VGNC:29189]	-4.37428	2.00615e-05	0.00307908	-0.163778
rs456696906	1	10654668	ENSBTAG00000019043	GABPA	GA binding protein transcription factor subunit alpha [Source:VGNC Symbol;Acc:VGNC:29189]	-4.02019	8.37928e-05	0.00951169	-0.139073
rs475230562	1	10654739	ENSBTAG00000019043	GABPA	GA binding protein transcription factor subunit alpha [Source:VGNC Symbol;Acc:VGNC:29189]	-4.27282	3.04931e-05	0.0042964	-0.168338
rs442130672	1	10654750	ENSBTAG00000019043	GABPA	GA binding protein transcription factor subunit alpha [Source:VGNC Symbol;Acc:VGNC:29189]	-4.39728	1.82264e-05	0.00285002	-0.172925
rs479107501	1	10655041	ENSBTAG00000019043	GABPA	GA binding protein transcription factor subunit alpha [Source:VGNC Symbol;Acc:VGNC:29189]	-5.52227	1.08916e-07	3.83718e-05	-0.200402
rs439593559	1	10655053	ENSBTAG00000019043	GABPA	GA binding protein transcription factor subunit alpha [Source:VGNC Symbol;Acc:VGNC:29189]	-4.92554	1.82305e-06	0.000428572	-0.181497
rs458084470	1	10655169	ENSBTAG00000019043	GABPA	GA binding protein transcription factor subunit alpha [Source:VGNC Symbol;Acc:VGNC:29189]	-5.59443	7.63373e-08	2.81942e-05	-0.197958
rs450728569	1	10655494	ENSBTAG00000019043	GABPA	GA binding protein transcription factor subunit alpha [Source:VGNC Symbol;Acc:VGNC:29189]	-4.138	5.2597e-05	0.00661753	-0.148855
rs714337702	1	10656027	ENSBTAG00000019043	GABPA	GA binding protein transcription factor subunit alpha [Source:VGNC Symbol;Acc:VGNC:29189]	3.99384	9.28658e-05	0.0102949	0.178924
rs723580331	1	10656776	ENSBTAG00000019043	GABPA	GA binding protein transcription factor subunit alpha [Source:VGNC Symbol;Acc:VGNC:29189]	4.82892	2.81662e-06	0.000617591	0.209695
rs445720127	1	10661628	ENSBTAG00000019043	GABPA	GA binding protein transcription factor subunit alpha [Source:VGNC Symbol;Acc:VGNC:29189]	-5.4375	1.64711e-07	5.48957e-05	-0.205339
rs718466609	1	10661733	ENSBTAG00000019043	GABPA	GA binding protein transcription factor subunit alpha [Source:VGNC Symbol;Acc:VGNC:29189]	5.15994	6.18872e-07	0.000171823	0.2279
rs451885455	1	10665347	ENSBTAG00000019043	GABPA	GA binding protein transcription factor subunit alpha [Source:VGNC Symbol;Acc:VGNC:29189]	-5.2831	3.45972e-07	0.000104427	-0.194925
rs721400834	1	10691791	ENSBTAG00000019043	GABPA	GA binding protein transcription factor subunit alpha [Source:VGNC Symbol;Acc:VGNC:29189]	5.03179	1.12203e-06	0.000284041	0.215524
rs467458728	1	10702941	ENSBTAG00000019043	GABPA	GA binding protein transcription factor subunit alpha [Source:VGNC Symbol;Acc:VGNC:29189]	-6.73938	1.84879e-10	1.36234e-07	-0.189139
rs519410506	1	10703095	ENSBTAG00000019043	GABPA	GA binding protein transcription factor subunit alpha [Source:VGNC Symbol;Acc:VGNC:29189]	-6.61455	3.68412e-10	2.52372e-07	-0.19337
rs434503362	1	10703372	ENSBTAG00000019043	GABPA	GA binding protein transcription factor subunit alpha [Source:VGNC Symbol;Acc:VGNC:29189]	-4.71321	4.7042e-06	0.000944619	-0.139432
rs526567386	1	10703373	ENSBTAG00000019043	GABPA	GA binding protein transcription factor subunit alpha [Source:VGNC Symbol;Acc:VGNC:29189]	-4.71321	4.7042e-06	0.000944619	-0.139432
rs714312119	1	10703631	ENSBTAG00000019043	GABPA	GA binding protein transcription factor subunit alpha [Source:VGNC Symbol;Acc:VGNC:29189]	4.05352	7.35262e-05	0.00858935	0.161218
rs520628207	1	10703727	ENSBTAG00000019043	GABPA	GA binding protein transcription factor subunit alpha [Source:VGNC Symbol;Acc:VGNC:29189]	-5.83724	2.25782e-08	9.65338e-06	-0.172388
rs471414117	1	10703752	ENSBTAG00000019043	GABPA	GA binding protein transcription factor subunit alpha [Source:VGNC Symbol;Acc:VGNC:29189]	-5.56192	8.96252e-08	3.24038e-05	-0.163905
rs475922219	1	10703943	ENSBTAG00000019043	GABPA	GA binding protein transcription factor subunit alpha [Source:VGNC Symbol;Acc:VGNC:29189]	-5.46789	1.42077e-07	4.83192e-05	-0.165082
rs442943925	1	10703998	ENSBTAG00000019043	GABPA	GA binding protein transcription factor subunit alpha [Source:VGNC Symbol;Acc:VGNC:29189]	-5.69235	4.6897e-08	1.83788e-05	-0.166342
rs520426233	1	10704043	ENSBTAG00000019043	GABPA	GA binding protein transcription factor subunit alpha [Source:VGNC Symbol;Acc:VGNC:29189]	-6.20393	3.37027e-09	1.81108e-06	-0.180841
rs525360454	1	10704047	ENSBTAG00000019043	GABPA	GA binding protein transcription factor subunit alpha [Source:VGNC Symbol;Acc:VGNC:29189]	-6.16405	4.15928e-09	2.17356e-06	-0.180816
rs517451996	1	10704058	ENSBTAG00000019043	GABPA	GA binding protein transcription factor subunit alpha [Source:VGNC Symbol;Acc:VGNC:29189]	-6.18741	3.67755e-09	1.9518e-06	-0.176769
rs522414142	1	10704060	ENSBTAG00000019043	GABPA	GA binding protein transcription factor subunit alpha [Source:VGNC Symbol;Acc:VGNC:29189]	-6.19302	3.57022e-09	1.90334e-06	-0.176053
rs524512496	1	10704137	ENSBTAG00000019043	GABPA	GA binding protein transcription factor subunit alpha [Source:VGNC Symbol;Acc:VGNC:29189]	-5.39025	2.07024e-07	6.70149e-05	-0.152651
rs461530208	1	10704167	ENSBTAG00000019043	GABPA	GA binding protein transcription factor subunit alpha [Source:VGNC Symbol;Acc:VGNC:29189]	-5.42724	1.73111e-07	5.73064e-05	-0.158488
rs479932303	1	10704187	ENSBTAG00000019043	GABPA	GA binding protein transcription factor subunit alpha [Source:VGNC Symbol;Acc:VGNC:29189]	-5.4777	1.35445e-07	4.63479e-05	-0.161482
rs467575537	1	10705214	ENSBTAG00000019043	GABPA	GA binding protein transcription factor subunit alpha [Source:VGNC Symbol;Acc:VGNC:29189]	-6.07233	6.72602e-09	3.32168e-06	-0.192001
rs434465179	1	10705314	ENSBTAG00000019043	GABPA	GA binding protein transcription factor subunit alpha [Source:VGNC Symbol;Acc:VGNC:29189]	-6.07914	6.49119e-09	3.21646e-06	-0.194768
rs452973446	1	10705329	ENSBTAG00000019043	GABPA	GA binding protein transcription factor subunit alpha [Source:VGNC Symbol;Acc:VGNC:29189]	-6.07914	6.49119e-09	3.21646e-06	-0.194768
rs464898530	1	10705473	ENSBTAG00000019043	GABPA	GA binding protein transcription factor subunit alpha [Source:VGNC Symbol;Acc:VGNC:29189]	-6.03845	8.02331e-09	3.88683e-06	-0.195087
rs524641862	1	10705514	ENSBTAG00000019043	GABPA	GA binding protein transcription factor subunit alpha [Source:VGNC Symbol;Acc:VGNC:29189]	-5.93284	1.38484e-08	6.29333e-06	-0.19019
rs456787571	1	10705547	ENSBTAG00000019043	GABPA	GA binding protein transcription factor subunit alpha [Source:VGNC Symbol;Acc:VGNC:29189]	-6.07165	6.74973e-09	3.33163e-06	-0.193912
rs475883574	1	10705586	ENSBTAG00000019043	GABPA	GA binding protein transcription factor subunit alpha [Source:VGNC Symbol;Acc:VGNC:29189]	-5.89661	1.66771e-08	7.4072e-06	-0.188399
rs137584644	1	35834909	ENSBTAG00000007970	C1H3orf38	chromosome 1 C3orf38 homolog [Source:VGNC Symbol;Acc:VGNC:53515]	4.45636	1.42218e-05	0.00233645	0.112262
rs137793134	1	35864312	ENSBTAG00000007970	C1H3orf38	chromosome 1 C3orf38 homolog [Source:VGNC Symbol;Acc:VGNC:53515]	3.86343	0.000153297	0.0150674	0.0996989
rs211355190	1	36162328	ENSBTAG00000007970	C1H3orf38	chromosome 1 C3orf38 homolog [Source:VGNC Symbol;Acc:VGNC:53515]	-4.34473	2.26801e-05	0.00339142	-0.10275
rs476243587	1	36162556	ENSBTAG00000007970	C1H3orf38	chromosome 1 C3orf38 homolog [Source:VGNC Symbol;Acc:VGNC:53515]	-3.88837	0.000139417	0.0140315	-0.0892347
rs715142686	1	36166044	ENSBTAG00000007970	C1H3orf38	chromosome 1 C3orf38 homolog [Source:VGNC Symbol;Acc:VGNC:53515]	-4.6546	6.07901e-06	0.00116695	-0.0974002
rs435108328	1	36166162	ENSBTAG00000007970	C1H3orf38	chromosome 1 C3orf38 homolog [Source:VGNC Symbol;Acc:VGNC:53515]	-4.0467	7.55229e-05	0.00877328	-0.0915624
rs721461569	1	36166220	ENSBTAG00000007970	C1H3orf38	chromosome 1 C3orf38 homolog [Source:VGNC Symbol;Acc:VGNC:53515]	-3.97676	9.92369e-05	0.0108442	-0.084234
rs133867948	1	36167314	ENSBTAG00000007970	C1H3orf38	chromosome 1 C3orf38 homolog [Source:VGNC Symbol;Acc:VGNC:53515]	4.02875	8.10332e-05	0.00926748	0.100403
rs133003984	1	36192605	ENSBTAG00000007970	C1H3orf38	chromosome 1 C3orf38 homolog [Source:VGNC Symbol;Acc:VGNC:53515]	3.94636	0.000111616	0.0118592	0.0999153
rs43227939	1	36199146	ENSBTAG00000007970	C1H3orf38	chromosome 1 C3orf38 homolog [Source:VGNC Symbol;Acc:VGNC:53515]	4.24477	3.41926e-05	0.00471175	0.105864
rs43227232	1	36206572	ENSBTAG00000007970	C1H3orf38	chromosome 1 C3orf38 homolog [Source:VGNC Symbol;Acc:VGNC:53515]	-4.24477	3.41926e-05	0.00471175	-0.105864
rs137842315	1	36248983	ENSBTAG00000007970	C1H3orf38	chromosome 1 C3orf38 homolog [Source:VGNC Symbol;Acc:VGNC:53515]	4.28302	2.92456e-05	0.00415614	0.107716
rs135835972	1	41281467	ENSBTAG00000015546	RIOX2	ribosomal oxygenase 2 [Source:VGNC Symbol;Acc:VGNC:33980]	-4.48344	1.26827e-05	0.00212659	-0.137159
rs41623719	1	41286978	ENSBTAG00000015546	RIOX2	ribosomal oxygenase 2 [Source:VGNC Symbol;Acc:VGNC:33980]	-4.43782	1.53775e-05	0.00248514	-0.124277
rs135224795	1	41290222	ENSBTAG00000015546	RIOX2	ribosomal oxygenase 2 [Source:VGNC Symbol;Acc:VGNC:33980]	-4.43782	1.53775e-05	0.00248514	-0.124277
rs42295748	1	41440927	ENSBTAG00000010091	ARL6	ADP ribosylation factor like GTPase 6 [Source:VGNC Symbol;Acc:VGNC:26149]	3.91061	0.000128057	0.0131581	0.170746
rs134894939	1	41449949	ENSBTAG00000015546	RIOX2	ribosomal oxygenase 2 [Source:VGNC Symbol;Acc:VGNC:33980]	4.06864	6.92735e-05	0.00820215	0.111115
rs134487821	1	41465954	ENSBTAG00000015546	RIOX2	ribosomal oxygenase 2 [Source:VGNC Symbol;Acc:VGNC:33980]	3.84966	0.00016151	0.0156643	0.108042
rs42291531	1	41905455	ENSBTAG00000015546	RIOX2	ribosomal oxygenase 2 [Source:VGNC Symbol;Acc:VGNC:33980]	-4.37412	2.00747e-05	0.00308066	-0.192778
rs135244514	1	42010987	ENSBTAG00000015546	RIOX2	ribosomal oxygenase 2 [Source:VGNC Symbol;Acc:VGNC:33980]	-3.91879	0.000124102	0.012851	-0.109572
rs109359879	1	42091576	ENSBTAG00000015546	RIOX2	ribosomal oxygenase 2 [Source:VGNC Symbol;Acc:VGNC:33980]	4.01184	8.65719e-05	0.00975253	0.113165
rs43230788	1	42103046	ENSBTAG00000015546	RIOX2	ribosomal oxygenase 2 [Source:VGNC Symbol;Acc:VGNC:33980]	-4.06683	6.97706e-05	0.00824912	-0.1135
rs43231390	1	42129047	ENSBTAG00000015546	RIOX2	ribosomal oxygenase 2 [Source:VGNC Symbol;Acc:VGNC:33980]	3.96169	0.000105203	0.011334	0.103494
rs109824852	1	42148929	ENSBTAG00000015546	RIOX2	ribosomal oxygenase 2 [Source:VGNC Symbol;Acc:VGNC:33980]	4.8499	2.56407e-06	0.000570721	0.158316
rs134253672	1	42162477	ENSBTAG00000015546	RIOX2	ribosomal oxygenase 2 [Source:VGNC Symbol;Acc:VGNC:33980]	4.67599	5.5373e-06	0.00107965	0.157878
rs524442302	1	42193182	ENSBTAG00000015546	RIOX2	ribosomal oxygenase 2 [Source:VGNC Symbol;Acc:VGNC:33980]	9.35905	2.32091e-17	6.02049e-14	0.220954
rs435607470	1	42195153	ENSBTAG00000015546	RIOX2	ribosomal oxygenase 2 [Source:VGNC Symbol;Acc:VGNC:33980]	-3.79716	0.000196817	0.0181648	-0.160626
rs520912490	1	42196176	ENSBTAG00000015546	RIOX2	ribosomal oxygenase 2 [Source:VGNC Symbol;Acc:VGNC:33980]	9.0173	2.09223e-16	4.72541e-13	0.21918
rs443874690	1	42196380	ENSBTAG00000015546	RIOX2	ribosomal oxygenase 2 [Source:VGNC Symbol;Acc:VGNC:33980]	8.62069	2.58062e-15	4.91856e-12	0.210816
rs133302191	1	42196442	ENSBTAG00000015546	RIOX2	ribosomal oxygenase 2 [Source:VGNC Symbol;Acc:VGNC:33980]	6.08621	6.25575e-09	3.11108e-06	0.161152
rs135459288	1	42201789	ENSBTAG00000015546	RIOX2	ribosomal oxygenase 2 [Source:VGNC Symbol;Acc:VGNC:33980]	-6.08621	6.25575e-09	3.11108e-06	-0.161152
rs524387332	1	42202076	ENSBTAG00000015546	RIOX2	ribosomal oxygenase 2 [Source:VGNC Symbol;Acc:VGNC:33980]	10.7009	3.23805e-21	1.46367e-17	0.240076
rs136491078	1	42210235	ENSBTAG00000015546	RIOX2	ribosomal oxygenase 2 [Source:VGNC Symbol;Acc:VGNC:33980]	5.00969	1.24197e-06	0.000309568	0.137809
rs133848157	1	42215766	ENSBTAG00000015546	RIOX2	ribosomal oxygenase 2 [Source:VGNC Symbol;Acc:VGNC:33980]	-5.16594	6.01737e-07	0.000167736	-0.145615
rs379976991	1	42217072	ENSBTAG00000015546	RIOX2	ribosomal oxygenase 2 [Source:VGNC Symbol;Acc:VGNC:33980]	-5.41776	1.81244e-07	5.96543e-05	-0.175249
rs516825318	1	42218225	ENSBTAG00000015546	RIOX2	ribosomal oxygenase 2 [Source:VGNC Symbol;Acc:VGNC:33980]	13.9305	7.44376e-31	1.10251e-26	0.280114
rs520272160	1	42218267	ENSBTAG00000015546	RIOX2	ribosomal oxygenase 2 [Source:VGNC Symbol;Acc:VGNC:33980]	10.2215	8.02184e-20	2.97032e-16	0.243917
rs133598455	1	42234092	ENSBTAG00000015546	RIOX2	ribosomal oxygenase 2 [Source:VGNC Symbol;Acc:VGNC:33980]	-6.22821	2.9638e-09	1.61822e-06	-0.162538
rs43232588	1	42252668	ENSBTAG00000015546	RIOX2	ribosomal oxygenase 2 [Source:VGNC Symbol;Acc:VGNC:33980]	-5.22276	4.60576e-07	0.000133574	-0.144699
rs134222386	1	42428269	ENSBTAG00000015546	RIOX2	ribosomal oxygenase 2 [Source:VGNC Symbol;Acc:VGNC:33980]	-4.327	2.44056e-05	0.00359568	-0.126102
rs135565060	1	42479888	ENSBTAG00000015546	RIOX2	ribosomal oxygenase 2 [Source:VGNC Symbol;Acc:VGNC:33980]	-4.34817	2.23589e-05	0.00335312	-0.126611
rs42820305	1	42506338	ENSBTAG00000015546	RIOX2	ribosomal oxygenase 2 [Source:VGNC Symbol;Acc:VGNC:33980]	4.34817	2.23589e-05	0.00335312	0.126611
rs526694507	1	42823283	ENSBTAG00000015546	RIOX2	ribosomal oxygenase 2 [Source:VGNC Symbol;Acc:VGNC:33980]	6.98603	4.63347e-11	3.92995e-08	0.172883
rs525338808	1	42824080	ENSBTAG00000015546	RIOX2	ribosomal oxygenase 2 [Source:VGNC Symbol;Acc:VGNC:33980]	7.01118	4.01745e-11	3.4573e-08	0.172559
rs460971454	1	42887333	ENSBTAG00000015546	RIOX2	ribosomal oxygenase 2 [Source:VGNC Symbol;Acc:VGNC:33980]	4.70291	4.92181e-06	0.000980479	0.138274
rs440622102	1	42887672	ENSBTAG00000015546	RIOX2	ribosomal oxygenase 2 [Source:VGNC Symbol;Acc:VGNC:33980]	4.76515	3.74078e-06	0.000781031	0.125417
rs521146182	1	42887961	ENSBTAG00000015546	RIOX2	ribosomal oxygenase 2 [Source:VGNC Symbol;Acc:VGNC:33980]	4.63246	6.69326e-06	0.00126186	0.13627
rs133303305	1	42888083	ENSBTAG00000015546	RIOX2	ribosomal oxygenase 2 [Source:VGNC Symbol;Acc:VGNC:33980]	4.69924	5.00153e-06	0.00099336	0.130313
rs434066991	1	42888612	ENSBTAG00000015546	RIOX2	ribosomal oxygenase 2 [Source:VGNC Symbol;Acc:VGNC:33980]	4.15961	4.82387e-05	0.0061765	0.122224
rs722805564	1	42888668	ENSBTAG00000015546	RIOX2	ribosomal oxygenase 2 [Source:VGNC Symbol;Acc:VGNC:33980]	4.46629	1.36376e-05	0.00225512	0.129453
rs526807982	1	42888744	ENSBTAG00000015546	RIOX2	ribosomal oxygenase 2 [Source:VGNC Symbol;Acc:VGNC:33980]	4.3016	2.70985e-05	0.00391022	0.126876
rs478812814	1	42888830	ENSBTAG00000015546	RIOX2	ribosomal oxygenase 2 [Source:VGNC Symbol;Acc:VGNC:33980]	-4.12497	5.54051e-05	0.00688897	-0.124322
rs435278306	1	42898422	ENSBTAG00000015546	RIOX2	ribosomal oxygenase 2 [Source:VGNC Symbol;Acc:VGNC:33980]	6.01076	9.26303e-09	4.41117e-06	0.166757
rs135782433	1	43050826	ENSBTAG00000015546	RIOX2	ribosomal oxygenase 2 [Source:VGNC Symbol;Acc:VGNC:33980]	-3.85877	0.000156033	0.0152668	-0.11286
rs456546302	1	43110814	ENSBTAG00000015546	RIOX2	ribosomal oxygenase 2 [Source:VGNC Symbol;Acc:VGNC:33980]	5.30269	3.1514e-07	9.64488e-05	0.148043
rs516285959	1	43113501	ENSBTAG00000013663	CMSS1	cms1 ribosomal small subunit homolog [Source:NCBI gene;Acc:616567]	4.45996	1.40072e-05	0.00230665	0.189501
rs521432157	1	43113615	ENSBTAG00000013663	CMSS1	cms1 ribosomal small subunit homolog [Source:NCBI gene;Acc:616567]	4.54826	9.6222e-06	0.00169992	0.215732
rs135468241	1	43153491	ENSBTAG00000015546	RIOX2	ribosomal oxygenase 2 [Source:VGNC Symbol;Acc:VGNC:33980]	-4.22559	3.69651e-05	0.00500843	-0.106349
rs207980513	1	44555378	ENSBTAG00000004833	NIT2	nitrilase family member 2 [Source:VGNC Symbol;Acc:VGNC:32090]	-6.50968	6.53663e-10	4.23147e-07	-0.205685
rs458767967	1	44586803	ENSBTAG00000004833	NIT2	nitrilase family member 2 [Source:VGNC Symbol;Acc:VGNC:32090]	5.54762	9.61659e-08	3.44777e-05	0.113636
rs211499394	1	44596703	ENSBTAG00000004833	NIT2	nitrilase family member 2 [Source:VGNC Symbol;Acc:VGNC:32090]	-7.12235	2.13119e-11	1.95456e-08	-0.224533
rs207812546	1	44610825	ENSBTAG00000004833	NIT2	nitrilase family member 2 [Source:VGNC Symbol;Acc:VGNC:32090]	-5.63049	6.38403e-08	2.41005e-05	-0.192783
rs384366296	1	44611113	ENSBTAG00000004833	NIT2	nitrilase family member 2 [Source:VGNC Symbol;Acc:VGNC:32090]	-4.36412	2.09271e-05	0.00318158	-0.11294
rs379966645	1	44611147	ENSBTAG00000004833	NIT2	nitrilase family member 2 [Source:VGNC Symbol;Acc:VGNC:32090]	-4.97273	1.47087e-06	0.000356992	-0.132422
rs210463439	1	44611295	ENSBTAG00000004833	NIT2	nitrilase family member 2 [Source:VGNC Symbol;Acc:VGNC:32090]	-4.36412	2.09271e-05	0.00318158	-0.11294
rs207598417	1	44611314	ENSBTAG00000004833	NIT2	nitrilase family member 2 [Source:VGNC Symbol;Acc:VGNC:32090]	-4.36412	2.09271e-05	0.00318158	-0.11294
rs209426049	1	44611551	ENSBTAG00000004833	NIT2	nitrilase family member 2 [Source:VGNC Symbol;Acc:VGNC:32090]	-4.36412	2.09271e-05	0.00318158	-0.11294
rs211402084	1	44611595	ENSBTAG00000004833	NIT2	nitrilase family member 2 [Source:VGNC Symbol;Acc:VGNC:32090]	-5.63049	6.38403e-08	2.41005e-05	-0.192783
rs207731315	1	44611716	ENSBTAG00000004833	NIT2	nitrilase family member 2 [Source:VGNC Symbol;Acc:VGNC:32090]	-4.36412	2.09271e-05	0.00318158	-0.11294
rs385047346	1	44611992	ENSBTAG00000004833	NIT2	nitrilase family member 2 [Source:VGNC Symbol;Acc:VGNC:32090]	-4.4698	1.3437e-05	0.00222727	-0.110747
rs385269155	1	44624333	ENSBTAG00000004833	NIT2	nitrilase family member 2 [Source:VGNC Symbol;Acc:VGNC:32090]	5.54761	9.6169e-08	3.44777e-05	0.15597
rs379755101	1	44624335	ENSBTAG00000004833	NIT2	nitrilase family member 2 [Source:VGNC Symbol;Acc:VGNC:32090]	5.54761	9.6169e-08	3.44777e-05	0.15597
rs43233670	1	44630323	ENSBTAG00000004833	NIT2	nitrilase family member 2 [Source:VGNC Symbol;Acc:VGNC:32090]	-6.82762	1.13058e-10	8.78048e-08	-0.215406
rs137501479	1	44630894	ENSBTAG00000004833	NIT2	nitrilase family member 2 [Source:VGNC Symbol;Acc:VGNC:32090]	-6.48864	7.32866e-10	4.69165e-07	-0.209889
rs482737521	1	44649256	ENSBTAG00000004833	NIT2	nitrilase family member 2 [Source:VGNC Symbol;Acc:VGNC:32090]	4.35304	2.19125e-05	0.0033012	0.0917578
rs209483995	1	44676014	ENSBTAG00000004833	NIT2	nitrilase family member 2 [Source:VGNC Symbol;Acc:VGNC:32090]	-7.51647	2.15781e-12	2.43592e-09	-0.244535
rs110865676	1	45303158	ENSBTAG00000018731	FAM172BP	putative protein FAM172B [Source:NCBI gene;Acc:524181]	-4.39059	1.87427e-05	0.00291544	-0.266758
rs136975400	1	45303783	ENSBTAG00000013460	ZBTB11	zinc finger and BTB domain containing 11 [Source:VGNC Symbol;Acc:VGNC:37059]	4.18841	4.29631e-05	0.00564078	0.135987
rs719024425	1	45372727	ENSBTAG00000004833	NIT2	nitrilase family member 2 [Source:VGNC Symbol;Acc:VGNC:32090]	-5.36937	2.28943e-07	7.3085e-05	-0.170575
rs134838078	1	45803395	ENSBTAG00000018731	FAM172BP	putative protein FAM172B [Source:NCBI gene;Acc:524181]	4.2847	2.90448e-05	0.00413381	0.230669
rs382427889	1	45819304	ENSBTAG00000018731	FAM172BP	putative protein FAM172B [Source:NCBI gene;Acc:524181]	5.50672	1.17536e-07	4.09579e-05	0.312493
rs385009053	1	45819397	ENSBTAG00000018731	FAM172BP	putative protein FAM172B [Source:NCBI gene;Acc:524181]	6.32537	1.76693e-09	1.02761e-06	0.297156
rs440359287	1	45819424	ENSBTAG00000018731	FAM172BP	putative protein FAM172B [Source:NCBI gene;Acc:524181]	7.00673	4.12031e-11	3.53603e-08	0.326232
rs382328451	1	45848726	ENSBTAG00000018731	FAM172BP	putative protein FAM172B [Source:NCBI gene;Acc:524181]	5.90928	1.5629e-08	7.00145e-06	0.282878
rs456900738	1	45863794	ENSBTAG00000018731	FAM172BP	putative protein FAM172B [Source:NCBI gene;Acc:524181]	6.62022	3.57109e-10	2.45427e-07	0.311654
rs137039942	1	45937347	ENSBTAG00000018731	FAM172BP	putative protein FAM172B [Source:NCBI gene;Acc:524181]	-3.80905	0.000188234	0.0175652	-0.198784
rs134829768	1	45963193	ENSBTAG00000018731	FAM172BP	putative protein FAM172B [Source:NCBI gene;Acc:524181]	3.80905	0.000188234	0.0175652	0.198784
rs137205616	1	45982201	ENSBTAG00000018731	FAM172BP	putative protein FAM172B [Source:NCBI gene;Acc:524181]	-4.3525	2.19613e-05	0.00330672	-0.232971
rs462961979	1	45988320	ENSBTAG00000018731	FAM172BP	putative protein FAM172B [Source:NCBI gene;Acc:524181]	8.6038	2.86921e-15	5.44161e-12	0.418417
rs136143960	1	45989961	ENSBTAG00000018731	FAM172BP	putative protein FAM172B [Source:NCBI gene;Acc:524181]	-4.16138	4.78971e-05	0.00614152	-0.225008
rs133861532	1	45994378	ENSBTAG00000018731	FAM172BP	putative protein FAM172B [Source:NCBI gene;Acc:524181]	4.32222	2.48914e-05	0.00365505	0.232897
rs469259935	1	46005069	ENSBTAG00000018731	FAM172BP	putative protein FAM172B [Source:NCBI gene;Acc:524181]	8.23556	2.82913e-14	4.55487e-11	0.390661
rs458286684	1	46015590	ENSBTAG00000018731	FAM172BP	putative protein FAM172B [Source:NCBI gene;Acc:524181]	9.51578	8.38576e-18	2.31895e-14	0.449771
rs380755665	1	46015854	ENSBTAG00000018731	FAM172BP	putative protein FAM172B [Source:NCBI gene;Acc:524181]	8.7148	1.42753e-15	2.83153e-12	0.425088
rs443744099	1	46016631	ENSBTAG00000018731	FAM172BP	putative protein FAM172B [Source:NCBI gene;Acc:524181]	9.17763	7.48518e-17	1.80944e-13	0.444922
rs478944894	1	46026467	ENSBTAG00000018731	FAM172BP	putative protein FAM172B [Source:NCBI gene;Acc:524181]	7.55518	1.71725e-12	1.97964e-09	0.380136
rs451946300	1	46032953	ENSBTAG00000018731	FAM172BP	putative protein FAM172B [Source:NCBI gene;Acc:524181]	8.93624	3.50874e-16	7.60306e-13	0.436921
rs525626039	1	46039053	ENSBTAG00000018731	FAM172BP	putative protein FAM172B [Source:NCBI gene;Acc:524181]	10.1202	1.57351e-19	5.55255e-16	0.46557
rs522780875	1	46039332	ENSBTAG00000018731	FAM172BP	putative protein FAM172B [Source:NCBI gene;Acc:524181]	10.0787	2.07181e-19	7.15249e-16	0.465524
rs522780875	1	46039332	ENSBTAG00000024027	TRMT10C	tRNA methyltransferase 10C, mitochondrial RNase P subunit [Source:VGNC Symbol;Acc:VGNC:36367]	3.91022	0.000128248	0.0131736	0.119755
rs524920551	1	46039348	ENSBTAG00000018731	FAM172BP	putative protein FAM172B [Source:NCBI gene;Acc:524181]	8.88147	4.97123e-16	1.05288e-12	0.434568
rs135782713	1	46086256	ENSBTAG00000018731	FAM172BP	putative protein FAM172B [Source:NCBI gene;Acc:524181]	3.80905	0.000188234	0.0175652	0.198784
rs208308137	1	46091483	ENSBTAG00000018731	FAM172BP	putative protein FAM172B [Source:NCBI gene;Acc:524181]	-5.96366	1.18171e-08	5.47557e-06	-0.308587
rs134843662	1	46097176	ENSBTAG00000018731	FAM172BP	putative protein FAM172B [Source:NCBI gene;Acc:524181]	3.95425	0.00010827	0.01159	0.208393
rs472802321	1	46098773	ENSBTAG00000018731	FAM172BP	putative protein FAM172B [Source:NCBI gene;Acc:524181]	8.99945	2.3448e-16	5.24866e-13	0.416548
rs441280237	1	46099578	ENSBTAG00000018731	FAM172BP	putative protein FAM172B [Source:NCBI gene;Acc:524181]	8.87361	5.22559e-16	1.10246e-12	0.414992
rs209600392	1	46099878	ENSBTAG00000018731	FAM172BP	putative protein FAM172B [Source:NCBI gene;Acc:524181]	-5.45035	1.5474e-07	5.20105e-05	-0.293694
rs458141761	1	46099962	ENSBTAG00000018731	FAM172BP	putative protein FAM172B [Source:NCBI gene;Acc:524181]	9.78409	1.44902e-18	4.41034e-15	0.457676
rs379780466	1	46100182	ENSBTAG00000018731	FAM172BP	putative protein FAM172B [Source:NCBI gene;Acc:524181]	8.65862	2.03347e-15	3.95771e-12	0.40636
rs443608399	1	46100325	ENSBTAG00000018731	FAM172BP	putative protein FAM172B [Source:NCBI gene;Acc:524181]	8.25492	2.5111e-14	4.07195e-11	0.403417
rs380077626	1	46100893	ENSBTAG00000018731	FAM172BP	putative protein FAM172B [Source:NCBI gene;Acc:524181]	8.46147	6.98426e-15	1.23764e-11	0.402791
rs380077626	1	46100893	ENSBTAG00000024027	TRMT10C	tRNA methyltransferase 10C, mitochondrial RNase P subunit [Source:VGNC Symbol;Acc:VGNC:36367]	3.88055	0.000143635	0.0143424	0.116082
rs207488103	1	46101027	ENSBTAG00000018731	FAM172BP	putative protein FAM172B [Source:NCBI gene;Acc:524181]	10.0199	3.05927e-19	1.02579e-15	0.44889
rs441923258	1	46101259	ENSBTAG00000018731	FAM172BP	putative protein FAM172B [Source:NCBI gene;Acc:524181]	8.53959	4.28943e-15	7.83485e-12	0.419386
rs434277034	1	46194265	ENSBTAG00000018731	FAM172BP	putative protein FAM172B [Source:NCBI gene;Acc:524181]	7.52973	1.99561e-12	2.26573e-09	0.384277
rs136084633	1	46685197	ENSBTAG00000018731	FAM172BP	putative protein FAM172B [Source:NCBI gene;Acc:524181]	-3.85815	0.000156396	0.0152922	-0.237664
rs109392418	1	46847907	ENSBTAG00000018731	FAM172BP	putative protein FAM172B [Source:NCBI gene;Acc:524181]	-4.44057	1.52003e-05	0.00246186	-0.213453
rs133646360	1	46848764	ENSBTAG00000018731	FAM172BP	putative protein FAM172B [Source:NCBI gene;Acc:524181]	-4.44057	1.52003e-05	0.00246186	-0.213453
rs42800595	1	46857082	ENSBTAG00000015069	PCNP	PEST proteolytic signal containing nuclear protein [Source:VGNC Symbol;Acc:VGNC:32636]	3.83691	0.000169485	0.0162338	0.192455
rs137028655	1	50535950	ENSBTAG00000000088	ALCAM	activated leukocyte cell adhesion molecule [Source:VGNC Symbol;Acc:VGNC:25805]	3.8182	0.000181868	0.0171193	0.357894
rs519105305	1	52928368	ENSBTAG00000005787	IFT57	intraflagellar transport 57 [Source:VGNC Symbol;Acc:VGNC:30071]	-3.95467	0.000108094	0.011576	-0.134711
novel_variant (1:54849657)	1	54849657	ENSBTAG00000055085	ENSBTAG00000055085	_	6.31197	1.89818e-09	1.09652e-06	0.505101
novel_variant (1:57409710)	1	57409710	ENSBTAG00000013909	BOC	BOC cell adhesion associated, oncogene regulated [Source:VGNC Symbol;Acc:VGNC:26536]	4.85349	2.52316e-06	0.000562708	0.312405
rs211440469	1	58019131	ENSBTAG00000013909	BOC	BOC cell adhesion associated, oncogene regulated [Source:VGNC Symbol;Acc:VGNC:26536]	4.13508	5.32134e-05	0.00667858	0.210208
rs524465411	1	58141936	ENSBTAG00000004977	QTRT2	queuine tRNA-ribosyltransferase accessory subunit 2 [Source:VGNC Symbol;Acc:VGNC:33608]	4.59996	7.7041e-06	0.00141762	0.147924
rs721550849	1	58401546	ENSBTAG00000004974	ZDHHC23	zinc finger DHHC-type containing 23 [Source:VGNC Symbol;Acc:VGNC:37139]	-4.10318	6.04209e-05	0.00737656	-0.252744
rs382873332	1	58493669	ENSBTAG00000002703	ATP6V1A	ATPase H+ transporting V1 subunit A [Source:VGNC Symbol;Acc:VGNC:26316]	4.29144	2.82531e-05	0.00404272	0.22862
rs716135438	1	58631708	ENSBTAG00000004977	QTRT2	queuine tRNA-ribosyltransferase accessory subunit 2 [Source:VGNC Symbol;Acc:VGNC:33608]	4.43964	1.52599e-05	0.00246932	0.155213
rs720063959	1	58631729	ENSBTAG00000004977	QTRT2	queuine tRNA-ribosyltransferase accessory subunit 2 [Source:VGNC Symbol;Acc:VGNC:33608]	3.86455	0.000152648	0.015018	0.144534
rs721681782	1	58955664	ENSBTAG00000004977	QTRT2	queuine tRNA-ribosyltransferase accessory subunit 2 [Source:VGNC Symbol;Acc:VGNC:33608]	4.07473	6.76261e-05	0.00805134	0.170471
rs720897551	1	58958656	ENSBTAG00000004977	QTRT2	queuine tRNA-ribosyltransferase accessory subunit 2 [Source:VGNC Symbol;Acc:VGNC:33608]	3.98017	9.79337e-05	0.0107332	0.169484
rs210693795	1	58988362	ENSBTAG00000004974	ZDHHC23	zinc finger DHHC-type containing 23 [Source:VGNC Symbol;Acc:VGNC:37139]	-4.38685	1.9037e-05	0.0029537	-0.315886
rs715095638	1	64083213	ENSBTAG00000009391	ADPRH	ADP-ribosylarginine hydrolase [Source:VGNC Symbol;Acc:VGNC:25690]	4.76039	3.82051e-06	0.000795213	0.119936
rs207742058	1	64165429	ENSBTAG00000012581	TIMMDC1	translocase of inner mitochondrial membrane domain containing 1 [Source:VGNC Symbol;Acc:VGNC:49579]	-5.53129	1.04199e-07	3.69067e-05	-0.126166
novel_variant (1:64198805)	1	64198805	ENSBTAG00000012581	TIMMDC1	translocase of inner mitochondrial membrane domain containing 1 [Source:VGNC Symbol;Acc:VGNC:49579]	-5.18527	5.49532e-07	0.000155414	-0.153639
novel_variant (1:64198806)	1	64198806	ENSBTAG00000012581	TIMMDC1	translocase of inner mitochondrial membrane domain containing 1 [Source:VGNC Symbol;Acc:VGNC:49579]	-4.39596	1.83271e-05	0.00286314	-0.149906
novel_variant (1:64199206)	1	64199206	ENSBTAG00000012581	TIMMDC1	translocase of inner mitochondrial membrane domain containing 1 [Source:VGNC Symbol;Acc:VGNC:49579]	-5.00023	1.29703e-06	0.000321073	-0.154486
novel_variant (1:64199783)	1	64199783	ENSBTAG00000012581	TIMMDC1	translocase of inner mitochondrial membrane domain containing 1 [Source:VGNC Symbol;Acc:VGNC:49579]	-5.00023	1.29703e-06	0.000321073	-0.154486
rs43242683	1	64200120	ENSBTAG00000012581	TIMMDC1	translocase of inner mitochondrial membrane domain containing 1 [Source:VGNC Symbol;Acc:VGNC:49579]	4.96257	1.54063e-06	0.000371462	0.122586
rs208140630	1	64200197	ENSBTAG00000012581	TIMMDC1	translocase of inner mitochondrial membrane domain containing 1 [Source:VGNC Symbol;Acc:VGNC:49579]	-5.20085	5.10695e-07	0.000145983	-0.115097
rs135871544	1	64200486	ENSBTAG00000012581	TIMMDC1	translocase of inner mitochondrial membrane domain containing 1 [Source:VGNC Symbol;Acc:VGNC:49579]	-4.86653	2.37966e-06	0.000535866	-0.121016
rs133153506	1	64200539	ENSBTAG00000012581	TIMMDC1	translocase of inner mitochondrial membrane domain containing 1 [Source:VGNC Symbol;Acc:VGNC:49579]	-4.74594	4.07254e-06	0.000837318	-0.116333
rs724148074	1	64200937	ENSBTAG00000012581	TIMMDC1	translocase of inner mitochondrial membrane domain containing 1 [Source:VGNC Symbol;Acc:VGNC:49579]	-5.19116	5.34529e-07	0.00015182	-0.159835
rs720086034	1	64201479	ENSBTAG00000012581	TIMMDC1	translocase of inner mitochondrial membrane domain containing 1 [Source:VGNC Symbol;Acc:VGNC:49579]	-5.09099	8.53487e-07	0.000225671	-0.150036
rs464395006	1	64201480	ENSBTAG00000012581	TIMMDC1	translocase of inner mitochondrial membrane domain containing 1 [Source:VGNC Symbol;Acc:VGNC:49579]	-4.63191	6.70899e-06	0.00126414	-0.11099
rs721664684	1	64201542	ENSBTAG00000012581	TIMMDC1	translocase of inner mitochondrial membrane domain containing 1 [Source:VGNC Symbol;Acc:VGNC:49579]	-4.09053	6.3531e-05	0.00767166	-0.0968568
rs447721801	1	64201656	ENSBTAG00000001293	MAATS1	MYCBP associated and testis expressed 1 [Source:VGNC Symbol;Acc:VGNC:31126]	4.40116	1.7933e-05	0.00281347	0.250878
rs716792365	1	64201844	ENSBTAG00000012581	TIMMDC1	translocase of inner mitochondrial membrane domain containing 1 [Source:VGNC Symbol;Acc:VGNC:49579]	-5.07541	9.17418e-07	0.000239799	-0.15622
novel_variant (1:64202976)	1	64202976	ENSBTAG00000012581	TIMMDC1	translocase of inner mitochondrial membrane domain containing 1 [Source:VGNC Symbol;Acc:VGNC:49579]	-4.66257	5.87137e-06	0.00113338	-0.140231
rs456303567	1	64203232	ENSBTAG00000012581	TIMMDC1	translocase of inner mitochondrial membrane domain containing 1 [Source:VGNC Symbol;Acc:VGNC:49579]	-5.5977	7.51119e-08	2.77872e-05	-0.117437
rs208603010	1	64204216	ENSBTAG00000012581	TIMMDC1	translocase of inner mitochondrial membrane domain containing 1 [Source:VGNC Symbol;Acc:VGNC:49579]	-5.86061	2.0044e-08	8.70551e-06	-0.13453
rs718341362	1	64204349	ENSBTAG00000012581	TIMMDC1	translocase of inner mitochondrial membrane domain containing 1 [Source:VGNC Symbol;Acc:VGNC:49579]	-5.15708	6.2724e-07	0.000173814	-0.157407
rs456927585	1	64204433	ENSBTAG00000012581	TIMMDC1	translocase of inner mitochondrial membrane domain containing 1 [Source:VGNC Symbol;Acc:VGNC:49579]	-3.79943	0.000195149	0.0180459	-0.0830233
rs43242677	1	64204507	ENSBTAG00000012581	TIMMDC1	translocase of inner mitochondrial membrane domain containing 1 [Source:VGNC Symbol;Acc:VGNC:49579]	4.61193	7.31581e-06	0.00135784	0.109816
rs209513360	1	64222230	ENSBTAG00000012581	TIMMDC1	translocase of inner mitochondrial membrane domain containing 1 [Source:VGNC Symbol;Acc:VGNC:49579]	-4.97276	1.47065e-06	0.00035695	-0.105874
rs43243263	1	64268930	ENSBTAG00000012581	TIMMDC1	translocase of inner mitochondrial membrane domain containing 1 [Source:VGNC Symbol;Acc:VGNC:49579]	-4.61462	7.23115e-06	0.00134564	-0.10019
rs43243264	1	64270604	ENSBTAG00000012581	TIMMDC1	translocase of inner mitochondrial membrane domain containing 1 [Source:VGNC Symbol;Acc:VGNC:49579]	3.9177	0.000124626	0.0128909	0.091849
novel_variant (1:64283739)	1	64283739	ENSBTAG00000012581	TIMMDC1	translocase of inner mitochondrial membrane domain containing 1 [Source:VGNC Symbol;Acc:VGNC:49579]	-5.76286	3.29077e-08	1.34416e-05	-0.133146
rs477492281	1	64294822	ENSBTAG00000012581	TIMMDC1	translocase of inner mitochondrial membrane domain containing 1 [Source:VGNC Symbol;Acc:VGNC:49579]	-4.15646	4.88513e-05	0.0062416	-0.112522
novel_variant (1:64295583)	1	64295583	ENSBTAG00000012581	TIMMDC1	translocase of inner mitochondrial membrane domain containing 1 [Source:VGNC Symbol;Acc:VGNC:49579]	-3.88164	0.000143041	0.014295	-0.140843
rs210056103	1	64296122	ENSBTAG00000005604	POPDC2	popeye domain containing 2 [Source:VGNC Symbol;Acc:VGNC:33167]	4.51938	1.08863e-05	0.00187993	0.185162
rs210056103	1	64296122	ENSBTAG00000012581	TIMMDC1	translocase of inner mitochondrial membrane domain containing 1 [Source:VGNC Symbol;Acc:VGNC:49579]	-6.13341	4.88607e-09	2.49976e-06	-0.130581
rs444396486	1	64341608	ENSBTAG00000002182	COX17	cytochrome c oxidase copper chaperone COX17 [Source:VGNC Symbol;Acc:VGNC:27631]	-3.83578	0.00017021	0.0162848	-0.140744
rs719614593	1	64341878	ENSBTAG00000009391	ADPRH	ADP-ribosylarginine hydrolase [Source:VGNC Symbol;Acc:VGNC:25690]	-4.82595	2.85429e-06	0.000624405	-0.138987
rs719614593	1	64341878	ENSBTAG00000012581	TIMMDC1	translocase of inner mitochondrial membrane domain containing 1 [Source:VGNC Symbol;Acc:VGNC:49579]	-5.53857	1.00538e-07	3.58257e-05	-0.147378
novel_variant (1:64342312)	1	64342312	ENSBTAG00000012581	TIMMDC1	translocase of inner mitochondrial membrane domain containing 1 [Source:VGNC Symbol;Acc:VGNC:49579]	-4.06003	7.16641e-05	0.00841678	-0.143528
rs717171464	1	64342682	ENSBTAG00000012581	TIMMDC1	translocase of inner mitochondrial membrane domain containing 1 [Source:VGNC Symbol;Acc:VGNC:49579]	-4.04131	7.71382e-05	0.00892173	-0.145202
rs717472380	1	64343297	ENSBTAG00000012581	TIMMDC1	translocase of inner mitochondrial membrane domain containing 1 [Source:VGNC Symbol;Acc:VGNC:49579]	-4.21064	3.92731e-05	0.00525491	-0.136142
rs720066540	1	64403855	ENSBTAG00000012581	TIMMDC1	translocase of inner mitochondrial membrane domain containing 1 [Source:VGNC Symbol;Acc:VGNC:49579]	-4.26141	3.19488e-05	0.00445988	-0.142351
rs526593253	1	64414782	ENSBTAG00000005604	POPDC2	popeye domain containing 2 [Source:VGNC Symbol;Acc:VGNC:33167]	4.4869	1.24985e-05	0.00210156	0.19436
rs208316090	1	64414977	ENSBTAG00000005604	POPDC2	popeye domain containing 2 [Source:VGNC Symbol;Acc:VGNC:33167]	4.13985	5.221e-05	0.00657852	0.174405
rs522119391	1	64643414	ENSBTAG00000001293	MAATS1	MYCBP associated and testis expressed 1 [Source:VGNC Symbol;Acc:VGNC:31126]	4.92042	1.86587e-06	0.000436901	0.301123
rs439323392	1	64643460	ENSBTAG00000002182	COX17	cytochrome c oxidase copper chaperone COX17 [Source:VGNC Symbol;Acc:VGNC:27631]	-3.98384	9.65455e-05	0.0106138	-0.125976
rs439323392	1	64643460	ENSBTAG00000001293	MAATS1	MYCBP associated and testis expressed 1 [Source:VGNC Symbol;Acc:VGNC:31126]	5.27491	3.5973e-07	0.000107991	0.245188
rs519517938	1	64643461	ENSBTAG00000001293	MAATS1	MYCBP associated and testis expressed 1 [Source:VGNC Symbol;Acc:VGNC:31126]	5.03398	1.11079e-06	0.000281588	0.305215
rs437349164	1	64643546	ENSBTAG00000001293	MAATS1	MYCBP associated and testis expressed 1 [Source:VGNC Symbol;Acc:VGNC:31126]	5.13934	6.81464e-07	0.000186357	0.248803
rs462607195	1	64643828	ENSBTAG00000001293	MAATS1	MYCBP associated and testis expressed 1 [Source:VGNC Symbol;Acc:VGNC:31126]	4.72464	4.47344e-06	0.000905356	0.288307
rs482432143	1	64644342	ENSBTAG00000001293	MAATS1	MYCBP associated and testis expressed 1 [Source:VGNC Symbol;Acc:VGNC:31126]	4.63553	6.6045e-06	0.00124829	0.283049
rs384811080	1	64644704	ENSBTAG00000001293	MAATS1	MYCBP associated and testis expressed 1 [Source:VGNC Symbol;Acc:VGNC:31126]	5.18655	5.46258e-07	0.000154653	0.246728
rs716383573	1	64644854	ENSBTAG00000001293	MAATS1	MYCBP associated and testis expressed 1 [Source:VGNC Symbol;Acc:VGNC:31126]	4.89904	2.05536e-06	0.000473797	0.237336
rs523923472	1	64644877	ENSBTAG00000001293	MAATS1	MYCBP associated and testis expressed 1 [Source:VGNC Symbol;Acc:VGNC:31126]	4.38176	1.94461e-05	0.00300397	0.268099
rs466803273	1	64646407	ENSBTAG00000012581	TIMMDC1	translocase of inner mitochondrial membrane domain containing 1 [Source:VGNC Symbol;Acc:VGNC:49579]	-4.23199	3.60161e-05	0.00490364	-0.138562
rs714304150	1	64788301	ENSBTAG00000012581	TIMMDC1	translocase of inner mitochondrial membrane domain containing 1 [Source:VGNC Symbol;Acc:VGNC:49579]	-3.94514	0.000112144	0.0119059	-0.129216
rs459898343	1	65072905	ENSBTAG00000009391	ADPRH	ADP-ribosylarginine hydrolase [Source:VGNC Symbol;Acc:VGNC:25690]	3.86123	0.000154584	0.0151568	0.104853
rs137565462	1	65073599	ENSBTAG00000016848	GTF2E1	general transcription factor IIE subunit 1 [Source:VGNC Symbol;Acc:VGNC:58356]	5.62018	6.71921e-08	2.52129e-05	0.290785
rs446168467	1	65073828	ENSBTAG00000009391	ADPRH	ADP-ribosylarginine hydrolase [Source:VGNC Symbol;Acc:VGNC:25690]	4.14295	5.15657e-05	0.00651412	0.107672
rs464611645	1	65073959	ENSBTAG00000009391	ADPRH	ADP-ribosylarginine hydrolase [Source:VGNC Symbol;Acc:VGNC:25690]	3.83351	0.000171671	0.0163937	0.100648
rs467808548	1	65074875	ENSBTAG00000016848	GTF2E1	general transcription factor IIE subunit 1 [Source:VGNC Symbol;Acc:VGNC:58356]	-4.51752	1.0973e-05	0.00189116	-0.175176
rs715786660	1	65075004	ENSBTAG00000012581	TIMMDC1	translocase of inner mitochondrial membrane domain containing 1 [Source:VGNC Symbol;Acc:VGNC:49579]	-5.20152	5.09101e-07	0.000145611	-0.128227
rs436228193	1	65075008	ENSBTAG00000009391	ADPRH	ADP-ribosylarginine hydrolase [Source:VGNC Symbol;Acc:VGNC:25690]	4.25874	3.22996e-05	0.00449806	0.112799
rs436228193	1	65075008	ENSBTAG00000033170	LRRC58	leucine rich repeat containing 58 [Source:VGNC Symbol;Acc:VGNC:53587]	3.88429	0.000141605	0.014189	0.207561
rs443380525	1	65075267	ENSBTAG00000009391	ADPRH	ADP-ribosylarginine hydrolase [Source:VGNC Symbol;Acc:VGNC:25690]	4.26914	3.09561e-05	0.00434888	0.112031
rs452207217	1	65075373	ENSBTAG00000009391	ADPRH	ADP-ribosylarginine hydrolase [Source:VGNC Symbol;Acc:VGNC:25690]	4.08256	6.55657e-05	0.00786267	0.112738
rs470643666	1	65075390	ENSBTAG00000009391	ADPRH	ADP-ribosylarginine hydrolase [Source:VGNC Symbol;Acc:VGNC:25690]	4.15287	4.956e-05	0.00631326	0.111876
rs459143018	1	65075919	ENSBTAG00000009391	ADPRH	ADP-ribosylarginine hydrolase [Source:VGNC Symbol;Acc:VGNC:25690]	4.44199	1.51096e-05	0.00245085	0.114398
rs482508259	1	65076251	ENSBTAG00000016848	GTF2E1	general transcription factor IIE subunit 1 [Source:VGNC Symbol;Acc:VGNC:58356]	-5.16201	6.12911e-07	0.000170437	-0.223857
rs464690802	1	65076436	ENSBTAG00000016848	GTF2E1	general transcription factor IIE subunit 1 [Source:VGNC Symbol;Acc:VGNC:58356]	-4.36401	2.09364e-05	0.00318225	-0.163862
rs468615273	1	65076672	ENSBTAG00000016848	GTF2E1	general transcription factor IIE subunit 1 [Source:VGNC Symbol;Acc:VGNC:58356]	-5.04699	1.04618e-06	0.000267681	-0.219901
rs135006715	1	65076790	ENSBTAG00000016848	GTF2E1	general transcription factor IIE subunit 1 [Source:VGNC Symbol;Acc:VGNC:58356]	4.65943	5.95246e-06	0.00114673	0.267498
rs720364791	1	65077937	ENSBTAG00000005604	POPDC2	popeye domain containing 2 [Source:VGNC Symbol;Acc:VGNC:33167]	4.46542	1.36878e-05	0.00226169	0.178048
rs523834326	1	65077954	ENSBTAG00000005604	POPDC2	popeye domain containing 2 [Source:VGNC Symbol;Acc:VGNC:33167]	4.23278	3.59011e-05	0.00489084	0.173849
rs474818583	1	65078148	ENSBTAG00000009391	ADPRH	ADP-ribosylarginine hydrolase [Source:VGNC Symbol;Acc:VGNC:25690]	3.87278	0.000147945	0.014662	0.0971882
rs208918281	1	65078445	ENSBTAG00000016848	GTF2E1	general transcription factor IIE subunit 1 [Source:VGNC Symbol;Acc:VGNC:58356]	-4.62155	7.01726e-06	0.00131215	-0.210056
rs453771050	1	65078574	ENSBTAG00000005604	POPDC2	popeye domain containing 2 [Source:VGNC Symbol;Acc:VGNC:33167]	4.17728	4.49324e-05	0.00584193	0.166455
rs211307973	1	65078713	ENSBTAG00000005604	POPDC2	popeye domain containing 2 [Source:VGNC Symbol;Acc:VGNC:33167]	4.12912	5.44962e-05	0.00679809	0.16764
rs470523725	1	65078813	ENSBTAG00000005604	POPDC2	popeye domain containing 2 [Source:VGNC Symbol;Acc:VGNC:33167]	3.82006	0.000180603	0.0170332	0.160283
rs524558086	1	65078841	ENSBTAG00000005604	POPDC2	popeye domain containing 2 [Source:VGNC Symbol;Acc:VGNC:33167]	4.21434	3.86888e-05	0.00519478	0.180336
rs439125873	1	65078970	ENSBTAG00000005604	POPDC2	popeye domain containing 2 [Source:VGNC Symbol;Acc:VGNC:33167]	4.09509	6.23924e-05	0.00756605	0.168804
rs518327149	1	65079118	ENSBTAG00000005604	POPDC2	popeye domain containing 2 [Source:VGNC Symbol;Acc:VGNC:33167]	4.04937	7.47359e-05	0.00869996	0.171276
rs470716654	1	65079172	ENSBTAG00000009391	ADPRH	ADP-ribosylarginine hydrolase [Source:VGNC Symbol;Acc:VGNC:25690]	4.22294	3.73637e-05	0.00505121	0.11347
rs434542899	1	65084183	ENSBTAG00000016848	GTF2E1	general transcription factor IIE subunit 1 [Source:VGNC Symbol;Acc:VGNC:58356]	-5.09727	8.28986e-07	0.000219878	-0.207185
rs483110794	1	65139157	ENSBTAG00000012581	TIMMDC1	translocase of inner mitochondrial membrane domain containing 1 [Source:VGNC Symbol;Acc:VGNC:49579]	-4.32816	2.42886e-05	0.00358201	-0.114191
rs448271748	1	65139200	ENSBTAG00000012581	TIMMDC1	translocase of inner mitochondrial membrane domain containing 1 [Source:VGNC Symbol;Acc:VGNC:49579]	-4.18395	4.37424e-05	0.00572068	-0.110676
rs468334215	1	65139341	ENSBTAG00000001009	HCLS1	hematopoietic cell-specific Lyn substrate 1 [Source:VGNC Symbol;Acc:VGNC:29775]	-4.15416	4.9303e-05	0.00628862	-0.201149
rs468334215	1	65139341	ENSBTAG00000012581	TIMMDC1	translocase of inner mitochondrial membrane domain containing 1 [Source:VGNC Symbol;Acc:VGNC:49579]	-3.8645	0.000152676	0.0150189	-0.0997707
rs442208769	1	65139366	ENSBTAG00000001009	HCLS1	hematopoietic cell-specific Lyn substrate 1 [Source:VGNC Symbol;Acc:VGNC:29775]	-4.15416	4.9303e-05	0.00628862	-0.201149
rs442208769	1	65139366	ENSBTAG00000012581	TIMMDC1	translocase of inner mitochondrial membrane domain containing 1 [Source:VGNC Symbol;Acc:VGNC:49579]	-3.8645	0.000152676	0.0150189	-0.0997707
rs463879666	1	65139544	ENSBTAG00000001009	HCLS1	hematopoietic cell-specific Lyn substrate 1 [Source:VGNC Symbol;Acc:VGNC:29775]	-4.57208	8.68764e-06	0.00156379	-0.20515
rs463879666	1	65139544	ENSBTAG00000012581	TIMMDC1	translocase of inner mitochondrial membrane domain containing 1 [Source:VGNC Symbol;Acc:VGNC:49579]	-4.79579	3.26521e-06	0.00069814	-0.113527
rs432849030	1	65139972	ENSBTAG00000012581	TIMMDC1	translocase of inner mitochondrial membrane domain containing 1 [Source:VGNC Symbol;Acc:VGNC:49579]	-4.18395	4.37424e-05	0.00572068	-0.110676
rs211591267	1	65140640	ENSBTAG00000001009	HCLS1	hematopoietic cell-specific Lyn substrate 1 [Source:VGNC Symbol;Acc:VGNC:29775]	-4.15416	4.9303e-05	0.00628862	-0.201149
rs211591267	1	65140640	ENSBTAG00000012581	TIMMDC1	translocase of inner mitochondrial membrane domain containing 1 [Source:VGNC Symbol;Acc:VGNC:49579]	-3.8645	0.000152676	0.0150189	-0.0997707
rs469755580	1	65140695	ENSBTAG00000001009	HCLS1	hematopoietic cell-specific Lyn substrate 1 [Source:VGNC Symbol;Acc:VGNC:29775]	-4.15416	4.9303e-05	0.00628862	-0.201149
rs469755580	1	65140695	ENSBTAG00000012581	TIMMDC1	translocase of inner mitochondrial membrane domain containing 1 [Source:VGNC Symbol;Acc:VGNC:49579]	-3.8645	0.000152676	0.0150189	-0.0997707
rs446205566	1	65141042	ENSBTAG00000012581	TIMMDC1	translocase of inner mitochondrial membrane domain containing 1 [Source:VGNC Symbol;Acc:VGNC:49579]	-4.18395	4.37424e-05	0.00572068	-0.110676
rs208713992	1	65141080	ENSBTAG00000012581	TIMMDC1	translocase of inner mitochondrial membrane domain containing 1 [Source:VGNC Symbol;Acc:VGNC:49579]	-4.18395	4.37424e-05	0.00572068	-0.110676
rs137796791	1	65145345	ENSBTAG00000001009	HCLS1	hematopoietic cell-specific Lyn substrate 1 [Source:VGNC Symbol;Acc:VGNC:29775]	-4.17081	4.61178e-05	0.00596269	-0.197181
rs209332646	1	65145909	ENSBTAG00000001009	HCLS1	hematopoietic cell-specific Lyn substrate 1 [Source:VGNC Symbol;Acc:VGNC:29775]	-4.68516	5.3197e-06	0.0010442	-0.214482
rs209332646	1	65145909	ENSBTAG00000012581	TIMMDC1	translocase of inner mitochondrial membrane domain containing 1 [Source:VGNC Symbol;Acc:VGNC:49579]	-5.02129	1.17756e-06	0.000296021	-0.120947
rs135931873	1	65168398	ENSBTAG00000001009	HCLS1	hematopoietic cell-specific Lyn substrate 1 [Source:VGNC Symbol;Acc:VGNC:29775]	4.1788	4.46593e-05	0.00581562	0.195102
rs379334663	1	65324462	ENSBTAG00000016848	GTF2E1	general transcription factor IIE subunit 1 [Source:VGNC Symbol;Acc:VGNC:58356]	-5.63393	6.27582e-08	2.37387e-05	-0.213606
rs724019442	1	65472544	ENSBTAG00000001293	MAATS1	MYCBP associated and testis expressed 1 [Source:VGNC Symbol;Acc:VGNC:31126]	4.25184	3.32219e-05	0.00460329	0.188532
rs717548418	1	65473780	ENSBTAG00000001293	MAATS1	MYCBP associated and testis expressed 1 [Source:VGNC Symbol;Acc:VGNC:31126]	4.26081	3.20272e-05	0.00446727	0.195963
rs208723724	1	65473886	ENSBTAG00000016848	GTF2E1	general transcription factor IIE subunit 1 [Source:VGNC Symbol;Acc:VGNC:58356]	-4.97211	1.47505e-06	0.000357872	-0.171105
rs714700350	1	66103655	ENSBTAG00000001009	HCLS1	hematopoietic cell-specific Lyn substrate 1 [Source:VGNC Symbol;Acc:VGNC:29775]	-5.05918	9.88935e-07	0.000255133	-0.24783
rs722510265	1	66104307	ENSBTAG00000001009	HCLS1	hematopoietic cell-specific Lyn substrate 1 [Source:VGNC Symbol;Acc:VGNC:29775]	-5.05918	9.88935e-07	0.000255133	-0.24783
rs722267564	1	66104316	ENSBTAG00000011140	FAM162A	family with sequence similarity 162 member A [Source:VGNC Symbol;Acc:VGNC:28744]	-4.04635	7.56284e-05	0.00878366	-0.187754
rs468312690	1	66104640	ENSBTAG00000001009	HCLS1	hematopoietic cell-specific Lyn substrate 1 [Source:VGNC Symbol;Acc:VGNC:29775]	-5.05918	9.88935e-07	0.000255133	-0.24783
rs716311411	1	66104712	ENSBTAG00000001009	HCLS1	hematopoietic cell-specific Lyn substrate 1 [Source:VGNC Symbol;Acc:VGNC:29775]	-5.05918	9.88935e-07	0.000255133	-0.24783
rs480311727	1	66104811	ENSBTAG00000001009	HCLS1	hematopoietic cell-specific Lyn substrate 1 [Source:VGNC Symbol;Acc:VGNC:29775]	-5.05918	9.88935e-07	0.000255133	-0.24783
rs468932374	1	66104880	ENSBTAG00000001009	HCLS1	hematopoietic cell-specific Lyn substrate 1 [Source:VGNC Symbol;Acc:VGNC:29775]	-5.05918	9.88935e-07	0.000255133	-0.24783
rs720119992	1	66104937	ENSBTAG00000001009	HCLS1	hematopoietic cell-specific Lyn substrate 1 [Source:VGNC Symbol;Acc:VGNC:29775]	-5.05918	9.88935e-07	0.000255133	-0.24783
rs433487001	1	66105003	ENSBTAG00000001009	HCLS1	hematopoietic cell-specific Lyn substrate 1 [Source:VGNC Symbol;Acc:VGNC:29775]	-5.05918	9.88935e-07	0.000255133	-0.24783
rs719554863	1	66105063	ENSBTAG00000001009	HCLS1	hematopoietic cell-specific Lyn substrate 1 [Source:VGNC Symbol;Acc:VGNC:29775]	-5.05918	9.88935e-07	0.000255133	-0.24783
rs109551302	1	66108413	ENSBTAG00000013069	IQCB1	IQ motif containing B1 [Source:VGNC Symbol;Acc:VGNC:30250]	3.92173	0.000122711	0.0127419	0.20909
rs109294076	1	66108468	ENSBTAG00000013069	IQCB1	IQ motif containing B1 [Source:VGNC Symbol;Acc:VGNC:30250]	3.92173	0.000122711	0.0127419	0.20909
rs458076442	1	66108781	ENSBTAG00000001009	HCLS1	hematopoietic cell-specific Lyn substrate 1 [Source:VGNC Symbol;Acc:VGNC:29775]	-5.05918	9.88935e-07	0.000255133	-0.24783
novel_variant (1:66109700)	1	66109700	ENSBTAG00000001009	HCLS1	hematopoietic cell-specific Lyn substrate 1 [Source:VGNC Symbol;Acc:VGNC:29775]	-5.27933	3.52243e-07	0.00010607	-0.257026
novel_variant (1:66109988)	1	66109988	ENSBTAG00000013069	IQCB1	IQ motif containing B1 [Source:VGNC Symbol;Acc:VGNC:30250]	3.83954	0.00016781	0.0161126	0.210225
rs461895638	1	66111455	ENSBTAG00000001009	HCLS1	hematopoietic cell-specific Lyn substrate 1 [Source:VGNC Symbol;Acc:VGNC:29775]	-5.05918	9.88935e-07	0.000255133	-0.24783
rs210658702	1	66113343	ENSBTAG00000001009	HCLS1	hematopoietic cell-specific Lyn substrate 1 [Source:VGNC Symbol;Acc:VGNC:29775]	4.37217	2.02379e-05	0.00310084	0.171722
rs208838055	1	66150784	ENSBTAG00000001009	HCLS1	hematopoietic cell-specific Lyn substrate 1 [Source:VGNC Symbol;Acc:VGNC:29775]	4.00708	8.81969e-05	0.00989044	0.173778
rs468249205	1	66151063	ENSBTAG00000001009	HCLS1	hematopoietic cell-specific Lyn substrate 1 [Source:VGNC Symbol;Acc:VGNC:29775]	-5.06376	9.68233e-07	0.000250773	-0.249294
rs208435903	1	66151139	ENSBTAG00000001009	HCLS1	hematopoietic cell-specific Lyn substrate 1 [Source:VGNC Symbol;Acc:VGNC:29775]	3.92428	0.000121516	0.0126497	0.171178
rs461988095	1	66151242	ENSBTAG00000001009	HCLS1	hematopoietic cell-specific Lyn substrate 1 [Source:VGNC Symbol;Acc:VGNC:29775]	4.3421	2.2928e-05	0.00342166	0.185872
rs525480309	1	66151243	ENSBTAG00000001009	HCLS1	hematopoietic cell-specific Lyn substrate 1 [Source:VGNC Symbol;Acc:VGNC:29775]	4.3421	2.2928e-05	0.00342166	0.185872
rs469748247	1	66151775	ENSBTAG00000001009	HCLS1	hematopoietic cell-specific Lyn substrate 1 [Source:VGNC Symbol;Acc:VGNC:29775]	-4.56693	8.88186e-06	0.00159213	-0.226577
rs439453204	1	66155166	ENSBTAG00000001009	HCLS1	hematopoietic cell-specific Lyn substrate 1 [Source:VGNC Symbol;Acc:VGNC:29775]	-5.36425	2.34653e-07	7.46091e-05	-0.262125
rs443960436	1	66858772	ENSBTAG00000005066	HSPBAP1	HSPB1 associated protein 1 [Source:VGNC Symbol;Acc:VGNC:29987]	5.82745	2.37294e-08	1.00894e-05	0.16318
rs443960436	1	66858772	ENSBTAG00000014797	SEC22A	SEC22 homolog A, vesicle trafficking protein [Source:VGNC Symbol;Acc:VGNC:34408]	4.48203	1.27587e-05	0.00213689	0.149351
rs443960436	1	66858772	ENSBTAG00000005071	SLC49A4	solute carrier family 49 member 4 [Source:VGNC Symbol;Acc:VGNC:57883]	-4.55514	9.34301e-06	0.00165886	-0.104412
rs385606655	1	66861402	ENSBTAG00000005066	HSPBAP1	HSPB1 associated protein 1 [Source:VGNC Symbol;Acc:VGNC:29987]	5.82745	2.37294e-08	1.00894e-05	0.16318
rs385606655	1	66861402	ENSBTAG00000014797	SEC22A	SEC22 homolog A, vesicle trafficking protein [Source:VGNC Symbol;Acc:VGNC:34408]	4.48203	1.27587e-05	0.00213689	0.149351
rs385606655	1	66861402	ENSBTAG00000005071	SLC49A4	solute carrier family 49 member 4 [Source:VGNC Symbol;Acc:VGNC:57883]	-4.55514	9.34301e-06	0.00165886	-0.104412
rs437705572	1	66861449	ENSBTAG00000005066	HSPBAP1	HSPB1 associated protein 1 [Source:VGNC Symbol;Acc:VGNC:29987]	4.81736	2.96587e-06	0.000644969	0.144582
rs722322205	1	66865716	ENSBTAG00000005066	HSPBAP1	HSPB1 associated protein 1 [Source:VGNC Symbol;Acc:VGNC:29987]	-3.9006	0.000133056	0.0135507	-0.187142
rs714002809	1	66865759	ENSBTAG00000005071	SLC49A4	solute carrier family 49 member 4 [Source:VGNC Symbol;Acc:VGNC:57883]	3.79645	0.000197343	0.0182004	0.167192
rs380623329	1	66872078	ENSBTAG00000005066	HSPBAP1	HSPB1 associated protein 1 [Source:VGNC Symbol;Acc:VGNC:29987]	4.7216	4.53385e-06	0.00091545	0.129141
rs380623329	1	66872078	ENSBTAG00000016656	PARP14	poly(ADP-ribose) polymerase family member 14 [Source:NCBI gene;Acc:540789]	-3.81627	0.000183196	0.0172166	-0.197152
rs456048848	1	66874194	ENSBTAG00000018765	SEMA5B	semaphorin 5B [Source:VGNC Symbol;Acc:VGNC:34440]	4.10977	5.88595e-05	0.00722563	0.299122
rs453567246	1	66874481	ENSBTAG00000005066	HSPBAP1	HSPB1 associated protein 1 [Source:VGNC Symbol;Acc:VGNC:29987]	4.70858	4.80087e-06	0.0009609	0.142685
rs382891666	1	66874758	ENSBTAG00000016656	PARP14	poly(ADP-ribose) polymerase family member 14 [Source:NCBI gene;Acc:540789]	-4.02053	8.36836e-05	0.00950392	-0.243561
rs380124755	1	66875728	ENSBTAG00000016656	PARP14	poly(ADP-ribose) polymerase family member 14 [Source:NCBI gene;Acc:540789]	-3.99532	9.23325e-05	0.01025	-0.238845
rs720736803	1	66883421	ENSBTAG00000005066	HSPBAP1	HSPB1 associated protein 1 [Source:VGNC Symbol;Acc:VGNC:29987]	4.51114	1.1275e-05	0.00193396	0.159867
rs380797790	1	66883424	ENSBTAG00000016656	PARP14	poly(ADP-ribose) polymerase family member 14 [Source:NCBI gene;Acc:540789]	-3.80603	0.000190379	0.0177169	-0.230991
rs714123962	1	66992950	ENSBTAG00000005066	HSPBAP1	HSPB1 associated protein 1 [Source:VGNC Symbol;Acc:VGNC:29987]	-3.80062	0.000194283	0.0179871	-0.205064
rs720504193	1	66993669	ENSBTAG00000005066	HSPBAP1	HSPB1 associated protein 1 [Source:VGNC Symbol;Acc:VGNC:29987]	-4.47438	1.31789e-05	0.00219197	-0.241114
rs720532618	1	66996817	ENSBTAG00000005071	SLC49A4	solute carrier family 49 member 4 [Source:VGNC Symbol;Acc:VGNC:57883]	3.92862	0.000119506	0.0124992	0.160487
rs723593343	1	66996932	ENSBTAG00000005066	HSPBAP1	HSPB1 associated protein 1 [Source:VGNC Symbol;Acc:VGNC:29987]	-3.97723	9.90549e-05	0.0108299	-0.19674
novel_variant (1:66996997)	1	66996997	ENSBTAG00000005066	HSPBAP1	HSPB1 associated protein 1 [Source:VGNC Symbol;Acc:VGNC:29987]	-4.03818	7.80923e-05	0.00900832	-0.215032
novel_variant (1:66996997)	1	66996997	ENSBTAG00000005071	SLC49A4	solute carrier family 49 member 4 [Source:VGNC Symbol;Acc:VGNC:57883]	3.84693	0.000163187	0.0157808	0.163261
rs377971848	1	67058145	ENSBTAG00000005066	HSPBAP1	HSPB1 associated protein 1 [Source:VGNC Symbol;Acc:VGNC:29987]	4.81991	2.93239e-06	0.000638666	0.131424
rs524301670	1	67064656	ENSBTAG00000005071	SLC49A4	solute carrier family 49 member 4 [Source:VGNC Symbol;Acc:VGNC:57883]	3.85676	0.000157225	0.0153533	0.124259
rs136953585	1	67102705	ENSBTAG00000013069	IQCB1	IQ motif containing B1 [Source:VGNC Symbol;Acc:VGNC:30250]	-3.88188	0.000142912	0.0142847	-0.206067
rs1114762700	1	67121687	ENSBTAG00000018765	SEMA5B	semaphorin 5B [Source:VGNC Symbol;Acc:VGNC:34440]	3.9985	9.11945e-05	0.0101499	0.30819
rs1114762700	1	67121687	ENSBTAG00000005071	SLC49A4	solute carrier family 49 member 4 [Source:VGNC Symbol;Acc:VGNC:57883]	5.57546	8.38363e-08	3.05971e-05	0.160743
rs383301883	1	67153039	ENSBTAG00000005066	HSPBAP1	HSPB1 associated protein 1 [Source:VGNC Symbol;Acc:VGNC:29987]	5.46617	1.43276e-07	4.86808e-05	0.164503
rs1114380482	1	67153048	ENSBTAG00000018765	SEMA5B	semaphorin 5B [Source:VGNC Symbol;Acc:VGNC:34440]	4.31901	2.52233e-05	0.00369407	0.328882
rs1114380482	1	67153048	ENSBTAG00000005071	SLC49A4	solute carrier family 49 member 4 [Source:VGNC Symbol;Acc:VGNC:57883]	5.42538	1.74678e-07	5.77405e-05	0.156112
rs719909665	1	67172141	ENSBTAG00000005066	HSPBAP1	HSPB1 associated protein 1 [Source:VGNC Symbol;Acc:VGNC:29987]	-3.96409	0.000104229	0.0112528	-0.200196
rs719909665	1	67172141	ENSBTAG00000005071	SLC49A4	solute carrier family 49 member 4 [Source:VGNC Symbol;Acc:VGNC:57883]	4.02514	8.21875e-05	0.00937181	0.161226
rs468112744	1	67185488	ENSBTAG00000018765	SEMA5B	semaphorin 5B [Source:VGNC Symbol;Acc:VGNC:34440]	8.33103	1.56957e-14	2.6348e-11	0.413646
rs468112744	1	67185488	ENSBTAG00000005071	SLC49A4	solute carrier family 49 member 4 [Source:VGNC Symbol;Acc:VGNC:57883]	6.45536	8.778e-10	5.51887e-07	0.13143
rs454296079	1	67202339	ENSBTAG00000018765	SEMA5B	semaphorin 5B [Source:VGNC Symbol;Acc:VGNC:34440]	7.93868	1.73264e-13	2.40534e-10	0.404899
rs454296079	1	67202339	ENSBTAG00000005071	SLC49A4	solute carrier family 49 member 4 [Source:VGNC Symbol;Acc:VGNC:57883]	5.90978	1.55885e-08	6.98737e-06	0.123885
rs444309237	1	67209517	ENSBTAG00000005066	HSPBAP1	HSPB1 associated protein 1 [Source:VGNC Symbol;Acc:VGNC:29987]	3.91759	0.000124678	0.0128955	0.104031
rs444309237	1	67209517	ENSBTAG00000018765	SEMA5B	semaphorin 5B [Source:VGNC Symbol;Acc:VGNC:34440]	8.50618	5.28508e-15	9.52821e-12	0.409494
novel_variant (1:67209542)	1	67209542	ENSBTAG00000005071	SLC49A4	solute carrier family 49 member 4 [Source:VGNC Symbol;Acc:VGNC:57883]	3.97894	9.84021e-05	0.0107719	0.159358
rs132731110	1	67219560	ENSBTAG00000018765	SEMA5B	semaphorin 5B [Source:VGNC Symbol;Acc:VGNC:34440]	-3.81802	0.00018199	0.0171284	-0.215995
rs721167023	1	67219864	ENSBTAG00000005071	SLC49A4	solute carrier family 49 member 4 [Source:VGNC Symbol;Acc:VGNC:57883]	4.05853	7.20885e-05	0.00845583	0.178336
rs720325365	1	67219937	ENSBTAG00000005071	SLC49A4	solute carrier family 49 member 4 [Source:VGNC Symbol;Acc:VGNC:57883]	4.11301	5.81058e-05	0.00715449	0.149781
rs716446186	1	67220707	ENSBTAG00000005071	SLC49A4	solute carrier family 49 member 4 [Source:VGNC Symbol;Acc:VGNC:57883]	3.82089	0.000180039	0.0169922	0.143236
rs459801081	1	67222034	ENSBTAG00000018765	SEMA5B	semaphorin 5B [Source:VGNC Symbol;Acc:VGNC:34440]	8.47028	6.61129e-15	1.17633e-11	0.403028
rs459801081	1	67222034	ENSBTAG00000005071	SLC49A4	solute carrier family 49 member 4 [Source:VGNC Symbol;Acc:VGNC:57883]	4.26691	3.12396e-05	0.00437948	0.0882127
rs523970159	1	67222997	ENSBTAG00000018765	SEMA5B	semaphorin 5B [Source:VGNC Symbol;Acc:VGNC:34440]	8.26104	2.41807e-14	3.93085e-11	0.397189
rs523970159	1	67222997	ENSBTAG00000005071	SLC49A4	solute carrier family 49 member 4 [Source:VGNC Symbol;Acc:VGNC:57883]	4.72962	4.3764e-06	0.000889294	0.0971734
rs515936957	1	67223001	ENSBTAG00000018765	SEMA5B	semaphorin 5B [Source:VGNC Symbol;Acc:VGNC:34440]	8.26104	2.41807e-14	3.93085e-11	0.397189
rs515936957	1	67223001	ENSBTAG00000005071	SLC49A4	solute carrier family 49 member 4 [Source:VGNC Symbol;Acc:VGNC:57883]	4.72962	4.3764e-06	0.000889294	0.0971734
rs444032374	1	67636866	ENSBTAG00000005071	SLC49A4	solute carrier family 49 member 4 [Source:VGNC Symbol;Acc:VGNC:57883]	5.34361	2.59101e-07	8.13525e-05	0.10709
rs474676621	1	67864230	ENSBTAG00000018765	SEMA5B	semaphorin 5B [Source:VGNC Symbol;Acc:VGNC:34440]	4.69532	5.08829e-06	0.00100742	0.263604
rs455065919	1	67864458	ENSBTAG00000005071	SLC49A4	solute carrier family 49 member 4 [Source:VGNC Symbol;Acc:VGNC:57883]	5.47387	1.38002e-07	4.7102e-05	0.110269
novel_variant (1:67864652)	1	67864652	ENSBTAG00000018765	SEMA5B	semaphorin 5B [Source:VGNC Symbol;Acc:VGNC:34440]	-4.19915	4.1141e-05	0.00544854	-0.341714
rs441756763	1	67865193	ENSBTAG00000018777	ADCY5	adenylate cyclase 5 [Source:VGNC Symbol;Acc:VGNC:25646]	3.91178	0.000127487	0.0131141	0.145881
rs136583978	1	67881104	ENSBTAG00000018765	SEMA5B	semaphorin 5B [Source:VGNC Symbol;Acc:VGNC:34440]	-3.91667	0.000125118	0.0129296	-0.237926
novel_variant (1:68012951)	1	68012951	ENSBTAG00000018777	ADCY5	adenylate cyclase 5 [Source:VGNC Symbol;Acc:VGNC:25646]	4.10298	6.04687e-05	0.0073805	0.159864
rs448073525	1	68023429	ENSBTAG00000005066	HSPBAP1	HSPB1 associated protein 1 [Source:VGNC Symbol;Acc:VGNC:29987]	3.93329	0.00011738	0.0123275	0.108226
rs448073525	1	68023429	ENSBTAG00000018765	SEMA5B	semaphorin 5B [Source:VGNC Symbol;Acc:VGNC:34440]	4.73275	4.31662e-06	0.000878896	0.262458
rs381134686	1	68023564	ENSBTAG00000018765	SEMA5B	semaphorin 5B [Source:VGNC Symbol;Acc:VGNC:34440]	-5.09244	8.47757e-07	0.000224365	-0.432053
rs208230407	1	68050088	ENSBTAG00000018765	SEMA5B	semaphorin 5B [Source:VGNC Symbol;Acc:VGNC:34440]	4.15458	4.92211e-05	0.00628075	0.227203
rs110969064	1	68241307	ENSBTAG00000014797	SEC22A	SEC22 homolog A, vesicle trafficking protein [Source:VGNC Symbol;Acc:VGNC:34408]	4.43179	1.57724e-05	0.00253738	0.212117
rs133259879	1	68453250	ENSBTAG00000013755	ITGB5	integrin subunit beta 5 [Source:VGNC Symbol;Acc:VGNC:30330]	-4.01513	8.5469e-05	0.00965582	-0.219906
rs469182735	1	69066257	ENSBTAG00000053238	KALRN	kalirin RhoGEF kinase [Source:NCBI gene;Acc:540675]	-6.21028	3.25904e-09	1.75753e-06	-0.169609
rs481682584	1	69148124	ENSBTAG00000013727	UMPS	uridine monophosphate synthetase [Source:VGNC Symbol;Acc:VGNC:36661]	4.54004	9.96691e-06	0.00174909	0.114094
rs439661692	1	69177548	ENSBTAG00000053238	KALRN	kalirin RhoGEF kinase [Source:NCBI gene;Acc:540675]	-5.61056	7.04765e-08	2.62943e-05	-0.170662
rs439661692	1	69177548	ENSBTAG00000013727	UMPS	uridine monophosphate synthetase [Source:VGNC Symbol;Acc:VGNC:36661]	3.98866	9.47559e-05	0.0104581	0.103226
rs109585700	1	69197020	ENSBTAG00000053238	KALRN	kalirin RhoGEF kinase [Source:NCBI gene;Acc:540675]	4.484	1.26529e-05	0.00212265	0.178943
rs132814137	1	69197031	ENSBTAG00000053238	KALRN	kalirin RhoGEF kinase [Source:NCBI gene;Acc:540675]	4.484	1.26529e-05	0.00212265	0.178943
rs134401783	1	69197033	ENSBTAG00000053238	KALRN	kalirin RhoGEF kinase [Source:NCBI gene;Acc:540675]	4.484	1.26529e-05	0.00212265	0.178943
rs109346511	1	69197073	ENSBTAG00000053238	KALRN	kalirin RhoGEF kinase [Source:NCBI gene;Acc:540675]	4.69212	5.16026e-06	0.00101885	0.186304
rs110653145	1	69197135	ENSBTAG00000053238	KALRN	kalirin RhoGEF kinase [Source:NCBI gene;Acc:540675]	4.70167	4.94859e-06	0.000984702	0.186234
rs133061123	1	69197216	ENSBTAG00000053238	KALRN	kalirin RhoGEF kinase [Source:NCBI gene;Acc:540675]	4.70167	4.94859e-06	0.000984702	0.186234
rs137273539	1	69198160	ENSBTAG00000053238	KALRN	kalirin RhoGEF kinase [Source:NCBI gene;Acc:540675]	4.70167	4.94859e-06	0.000984702	0.186234
rs438508335	1	69199567	ENSBTAG00000053238	KALRN	kalirin RhoGEF kinase [Source:NCBI gene;Acc:540675]	-5.42588	1.74256e-07	5.76213e-05	-0.17893
rs109348505	1	69205865	ENSBTAG00000053238	KALRN	kalirin RhoGEF kinase [Source:NCBI gene;Acc:540675]	4.70167	4.94859e-06	0.000984702	0.186234
rs110455912	1	69205895	ENSBTAG00000053238	KALRN	kalirin RhoGEF kinase [Source:NCBI gene;Acc:540675]	4.70167	4.94859e-06	0.000984702	0.186234
rs467335723	1	69205937	ENSBTAG00000053238	KALRN	kalirin RhoGEF kinase [Source:NCBI gene;Acc:540675]	-5.18079	5.61217e-07	0.000158196	-0.164419
rs516633403	1	69245836	ENSBTAG00000053238	KALRN	kalirin RhoGEF kinase [Source:NCBI gene;Acc:540675]	-6.95233	5.60702e-11	4.67794e-08	-0.194311
rs722018014	1	69271569	ENSBTAG00000053238	KALRN	kalirin RhoGEF kinase [Source:NCBI gene;Acc:540675]	-5.17193	5.85075e-07	0.00016379	-0.163744
rs517918090	1	69418198	ENSBTAG00000053238	KALRN	kalirin RhoGEF kinase [Source:NCBI gene;Acc:540675]	-5.37968	2.17849e-07	7.00262e-05	-0.170915
rs517336945	1	69418550	ENSBTAG00000053238	KALRN	kalirin RhoGEF kinase [Source:NCBI gene;Acc:540675]	-5.2514	4.02205e-07	0.000118674	-0.170061
rs437309101	1	69420025	ENSBTAG00000053238	KALRN	kalirin RhoGEF kinase [Source:NCBI gene;Acc:540675]	-5.00999	1.2403e-06	0.000309223	-0.179373
rs717317022	1	69420109	ENSBTAG00000053238	KALRN	kalirin RhoGEF kinase [Source:NCBI gene;Acc:540675]	-5.3595	2.40076e-07	7.60999e-05	-0.172507
rs434824440	1	69420333	ENSBTAG00000006471	OSBPL11	oxysterol binding protein like 11 [Source:VGNC Symbol;Acc:VGNC:32459]	4.48917	1.23782e-05	0.00208563	0.220893
rs134884074	1	69420541	ENSBTAG00000053238	KALRN	kalirin RhoGEF kinase [Source:NCBI gene;Acc:540675]	-3.88595	0.000140714	0.0141307	-0.168363
rs134884074	1	69420541	ENSBTAG00000006471	OSBPL11	oxysterol binding protein like 11 [Source:VGNC Symbol;Acc:VGNC:32459]	4.40372	1.7742e-05	0.00279009	0.22366
rs133290915	1	69421361	ENSBTAG00000053238	KALRN	kalirin RhoGEF kinase [Source:NCBI gene;Acc:540675]	-4.5606	9.12654e-06	0.00162755	-0.19655
rs133290915	1	69421361	ENSBTAG00000006471	OSBPL11	oxysterol binding protein like 11 [Source:VGNC Symbol;Acc:VGNC:32459]	4.22169	3.75544e-05	0.00507039	0.217041
rs520966442	1	69421470	ENSBTAG00000053238	KALRN	kalirin RhoGEF kinase [Source:NCBI gene;Acc:540675]	-4.36707	2.06721e-05	0.00315198	-0.186959
rs520966442	1	69421470	ENSBTAG00000006471	OSBPL11	oxysterol binding protein like 11 [Source:VGNC Symbol;Acc:VGNC:32459]	4.24234	3.45321e-05	0.00474632	0.215674
rs136157886	1	69421804	ENSBTAG00000053238	KALRN	kalirin RhoGEF kinase [Source:NCBI gene;Acc:540675]	-4.04878	7.49081e-05	0.00871714	-0.179371
rs136157886	1	69421804	ENSBTAG00000006471	OSBPL11	oxysterol binding protein like 11 [Source:VGNC Symbol;Acc:VGNC:32459]	4.31542	2.55996e-05	0.0037387	0.225234
rs526204714	1	69421956	ENSBTAG00000053238	KALRN	kalirin RhoGEF kinase [Source:NCBI gene;Acc:540675]	-5.27978	3.51493e-07	0.000105878	-0.16998
rs136912687	1	69422349	ENSBTAG00000053238	KALRN	kalirin RhoGEF kinase [Source:NCBI gene;Acc:540675]	-4.47757	1.3002e-05	0.00216902	-0.197794
rs136912687	1	69422349	ENSBTAG00000006471	OSBPL11	oxysterol binding protein like 11 [Source:VGNC Symbol;Acc:VGNC:32459]	4.26292	3.17524e-05	0.00443651	0.224049
rs720649541	1	69464299	ENSBTAG00000053238	KALRN	kalirin RhoGEF kinase [Source:NCBI gene;Acc:540675]	-4.60316	7.59841e-06	0.00140077	-0.143354
rs714866368	1	69464481	ENSBTAG00000053238	KALRN	kalirin RhoGEF kinase [Source:NCBI gene;Acc:540675]	-4.38869	1.8892e-05	0.00293517	-0.141473
rs522967276	1	69464751	ENSBTAG00000053238	KALRN	kalirin RhoGEF kinase [Source:NCBI gene;Acc:540675]	-4.50318	1.16637e-05	0.00198763	-0.140582
rs714329222	1	69464830	ENSBTAG00000053238	KALRN	kalirin RhoGEF kinase [Source:NCBI gene;Acc:540675]	-3.92161	0.000122768	0.0127458	-0.122564
rs526566108	1	69465036	ENSBTAG00000053238	KALRN	kalirin RhoGEF kinase [Source:NCBI gene;Acc:540675]	-4.39863	1.8124e-05	0.00283697	-0.137454
rs525476571	1	69466296	ENSBTAG00000053238	KALRN	kalirin RhoGEF kinase [Source:NCBI gene;Acc:540675]	-4.34026	2.31037e-05	0.0034427	-0.184321
rs525476571	1	69466296	ENSBTAG00000006471	OSBPL11	oxysterol binding protein like 11 [Source:VGNC Symbol;Acc:VGNC:32459]	4.65193	6.15005e-06	0.00117854	0.232441
rs517564719	1	69466395	ENSBTAG00000053238	KALRN	kalirin RhoGEF kinase [Source:NCBI gene;Acc:540675]	-4.29177	2.82152e-05	0.00403806	-0.134505
rs521302367	1	69466458	ENSBTAG00000053238	KALRN	kalirin RhoGEF kinase [Source:NCBI gene;Acc:540675]	-4.21721	3.82421e-05	0.00514601	-0.132982
rs517412590	1	69466553	ENSBTAG00000053238	KALRN	kalirin RhoGEF kinase [Source:NCBI gene;Acc:540675]	-4.42948	1.5926e-05	0.00255713	-0.137313
rs516683575	1	69470485	ENSBTAG00000006471	OSBPL11	oxysterol binding protein like 11 [Source:VGNC Symbol;Acc:VGNC:32459]	4.69794	5.03019e-06	0.00099793	0.223477
rs519172790	1	69766084	ENSBTAG00000006471	OSBPL11	oxysterol binding protein like 11 [Source:VGNC Symbol;Acc:VGNC:32459]	4.65464	6.07801e-06	0.0011669	0.185529
rs520449827	1	69893981	ENSBTAG00000006471	OSBPL11	oxysterol binding protein like 11 [Source:VGNC Symbol;Acc:VGNC:32459]	4.05063	7.43643e-05	0.00866675	0.14486
rs210382976	1	69894148	ENSBTAG00000053238	KALRN	kalirin RhoGEF kinase [Source:NCBI gene;Acc:540675]	-4.42594	1.61644e-05	0.00258727	-0.173901
rs453509560	1	69894465	ENSBTAG00000006471	OSBPL11	oxysterol binding protein like 11 [Source:VGNC Symbol;Acc:VGNC:32459]	4.54282	9.84891e-06	0.00173187	0.165903
rs453509560	1	69894465	ENSBTAG00000032719	TFRC	transferrin receptor [Source:VGNC Symbol;Acc:VGNC:35797]	3.85397	0.000158896	0.0154748	0.261273
rs517670478	1	69894767	ENSBTAG00000006471	OSBPL11	oxysterol binding protein like 11 [Source:VGNC Symbol;Acc:VGNC:32459]	4.77244	3.6219e-06	0.000760586	0.174128
rs517670478	1	69894767	ENSBTAG00000032719	TFRC	transferrin receptor [Source:VGNC Symbol;Acc:VGNC:35797]	3.8744	0.000147035	0.0145917	0.263643
rs443255277	1	69962184	ENSBTAG00000053238	KALRN	kalirin RhoGEF kinase [Source:NCBI gene;Acc:540675]	-3.95632	0.000107408	0.0115168	-0.165672
rs520247946	1	69963168	ENSBTAG00000053238	KALRN	kalirin RhoGEF kinase [Source:NCBI gene;Acc:540675]	-4.01045	8.70454e-05	0.00979376	-0.164714
rs482122091	1	70659093	ENSBTAG00000013192	CEP19	centrosomal protein 19 [Source:VGNC Symbol;Acc:VGNC:27198]	-3.92564	0.000120884	0.0126032	-0.150036
rs211151476	1	70669976	ENSBTAG00000013192	CEP19	centrosomal protein 19 [Source:VGNC Symbol;Acc:VGNC:27198]	4.33804	2.33165e-05	0.00346845	0.163427
rs208879440	1	70669991	ENSBTAG00000013192	CEP19	centrosomal protein 19 [Source:VGNC Symbol;Acc:VGNC:27198]	4.33804	2.33165e-05	0.00346845	0.163427
rs381957114	1	70935090	ENSBTAG00000013317	RNF168	ring finger protein 168 [Source:NCBI gene;Acc:613812]	4.27078	3.07485e-05	0.00432558	0.188043
rs435630223	1	71017023	ENSBTAG00000013317	RNF168	ring finger protein 168 [Source:NCBI gene;Acc:613812]	5.90853	1.56887e-08	7.02552e-06	0.243259
rs463057101	1	71018792	ENSBTAG00000013317	RNF168	ring finger protein 168 [Source:NCBI gene;Acc:613812]	4.11905	5.67264e-05	0.00701852	0.17199
novel_variant (1:71111757)	1	71111757	ENSBTAG00000052232	ENSBTAG00000052232	_	-6.25268	2.60311e-09	1.44816e-06	-0.534896
novel_variant (1:71111757)	1	71111757	ENSBTAG00000023600	APOD	apolipoprotein D [Source:VGNC Symbol;Acc:VGNC:26031]	-5.15748	6.2606e-07	0.000173516	-0.365582
novel_variant (1:71111778)	1	71111778	ENSBTAG00000052232	ENSBTAG00000052232	_	-5.91458	1.52099e-08	6.83124e-06	-0.517728
novel_variant (1:71111778)	1	71111778	ENSBTAG00000023600	APOD	apolipoprotein D [Source:VGNC Symbol;Acc:VGNC:26031]	-4.53702	1.00965e-05	0.00176779	-0.33073
rs110320876	1	71141048	ENSBTAG00000014208	RPL35A	ribosomal protein L35a [Source:VGNC Symbol;Acc:VGNC:53601]	-4.07396	6.7832e-05	0.00807106	-0.213215
rs382789780	1	71342293	ENSBTAG00000013192	CEP19	centrosomal protein 19 [Source:VGNC Symbol;Acc:VGNC:27198]	4.02544	8.20911e-05	0.00936376	0.209756
rs448301998	1	71342864	ENSBTAG00000052232	ENSBTAG00000052232	_	3.82669	0.000176146	0.0167178	0.222329
rs448301998	1	71342864	ENSBTAG00000013192	CEP19	centrosomal protein 19 [Source:VGNC Symbol;Acc:VGNC:27198]	-9.49872	9.37101e-18	2.57939e-14	-0.298519
rs433776847	1	71343796	ENSBTAG00000052232	ENSBTAG00000052232	_	-6.16581	4.12098e-09	2.1563e-06	-0.38735
rs433776847	1	71343796	ENSBTAG00000023600	APOD	apolipoprotein D [Source:VGNC Symbol;Acc:VGNC:26031]	-4.89323	2.10997e-06	0.000484485	-0.255686
rs433776847	1	71343796	ENSBTAG00000013192	CEP19	centrosomal protein 19 [Source:VGNC Symbol;Acc:VGNC:27198]	4.26349	3.16794e-05	0.0044283	0.177433
rs377964827	1	71343950	ENSBTAG00000013192	CEP19	centrosomal protein 19 [Source:VGNC Symbol;Acc:VGNC:27198]	3.80593	0.00019045	0.0177219	0.198486
rs383981144	1	71345400	ENSBTAG00000013192	CEP19	centrosomal protein 19 [Source:VGNC Symbol;Acc:VGNC:27198]	4.96178	1.54621e-06	0.000372645	0.184811
rs483115961	1	71349254	ENSBTAG00000013192	CEP19	centrosomal protein 19 [Source:VGNC Symbol;Acc:VGNC:27198]	-8.16451	4.37721e-14	6.79599e-11	-0.253247
rs715375528	1	71372091	ENSBTAG00000008873	NCBP2	nuclear cap binding protein subunit 2 [Source:VGNC Symbol;Acc:VGNC:31908]	-3.91108	0.000127827	0.013139	-0.105823
rs467842909	1	71400677	ENSBTAG00000008873	NCBP2	nuclear cap binding protein subunit 2 [Source:VGNC Symbol;Acc:VGNC:31908]	4.24405	3.42921e-05	0.00472137	0.0753579
rs525239882	1	71401205	ENSBTAG00000008873	NCBP2	nuclear cap binding protein subunit 2 [Source:VGNC Symbol;Acc:VGNC:31908]	-4.59742	7.78929e-06	0.00142971	-0.112538
novel_variant (1:71402697)	1	71402697	ENSBTAG00000052232	ENSBTAG00000052232	_	-6.77805	1.49103e-10	1.12434e-07	-0.421392
novel_variant (1:71402697)	1	71402697	ENSBTAG00000023600	APOD	apolipoprotein D [Source:VGNC Symbol;Acc:VGNC:26031]	-5.27949	3.51977e-07	0.000106004	-0.275194
novel_variant (1:71402697)	1	71402697	ENSBTAG00000013192	CEP19	centrosomal protein 19 [Source:VGNC Symbol;Acc:VGNC:27198]	3.85549	0.000157984	0.0154083	0.162824
rs466736060	1	71403188	ENSBTAG00000052232	ENSBTAG00000052232	_	-5.78896	2.88435e-08	1.19656e-05	-0.366896
rs466736060	1	71403188	ENSBTAG00000023600	APOD	apolipoprotein D [Source:VGNC Symbol;Acc:VGNC:26031]	-4.88091	2.23049e-06	0.000507672	-0.254819
rs466736060	1	71403188	ENSBTAG00000013192	CEP19	centrosomal protein 19 [Source:VGNC Symbol;Acc:VGNC:27198]	3.9331	0.000117466	0.0123345	0.164567
rs449461233	1	71404048	ENSBTAG00000013192	CEP19	centrosomal protein 19 [Source:VGNC Symbol;Acc:VGNC:27198]	3.97527	9.98112e-05	0.0108923	0.220865
rs432251119	1	71404919	ENSBTAG00000052232	ENSBTAG00000052232	_	4.158	4.85514e-05	0.00620828	0.240555
rs432251119	1	71404919	ENSBTAG00000013192	CEP19	centrosomal protein 19 [Source:VGNC Symbol;Acc:VGNC:27198]	-8.76276	1.05464e-15	2.13402e-12	-0.282857
rs523324118	1	71411140	ENSBTAG00000052232	ENSBTAG00000052232	_	4.43159	1.57856e-05	0.00253902	0.25263
rs523324118	1	71411140	ENSBTAG00000013192	CEP19	centrosomal protein 19 [Source:VGNC Symbol;Acc:VGNC:27198]	-8.18791	3.79176e-14	5.9464e-11	-0.266822
rs523790952	1	71411227	ENSBTAG00000008873	NCBP2	nuclear cap binding protein subunit 2 [Source:VGNC Symbol;Acc:VGNC:31908]	3.84179	0.000166387	0.0160141	0.0703461
rs441058771	1	71415625	ENSBTAG00000052232	ENSBTAG00000052232	_	-6.44593	9.23757e-10	5.77888e-07	-0.397821
rs441058771	1	71415625	ENSBTAG00000023600	APOD	apolipoprotein D [Source:VGNC Symbol;Acc:VGNC:26031]	-5.00429	1.27312e-06	0.000316256	-0.258208
rs522674772	1	71415943	ENSBTAG00000008873	NCBP2	nuclear cap binding protein subunit 2 [Source:VGNC Symbol;Acc:VGNC:31908]	-4.22273	3.73963e-05	0.00505437	-0.103839
rs446069378	1	71416012	ENSBTAG00000008873	NCBP2	nuclear cap binding protein subunit 2 [Source:VGNC Symbol;Acc:VGNC:31908]	-4.08548	6.48141e-05	0.00778929	-0.109105
rs458062778	1	71416019	ENSBTAG00000008873	NCBP2	nuclear cap binding protein subunit 2 [Source:VGNC Symbol;Acc:VGNC:31908]	-4.20527	4.01366e-05	0.00534674	-0.112855
rs1116551931	1	71416096	ENSBTAG00000048390	NCBP2AS2	NCBP2 antisense 2 (head to head) [Source:NCBI gene;Acc:783161]	3.8333	0.000171808	0.0164015	0.241433
rs1116551931	1	71416096	ENSBTAG00000008873	NCBP2	nuclear cap binding protein subunit 2 [Source:VGNC Symbol;Acc:VGNC:31908]	-4.35527	2.17107e-05	0.00327599	-0.102233
rs716079656	1	71416294	ENSBTAG00000008873	NCBP2	nuclear cap binding protein subunit 2 [Source:VGNC Symbol;Acc:VGNC:31908]	3.79649	0.000197314	0.0181993	0.0672481
rs719390463	1	71416345	ENSBTAG00000052232	ENSBTAG00000052232	_	5.24515	4.14295e-07	0.000121758	0.257565
rs719390463	1	71416345	ENSBTAG00000013192	CEP19	centrosomal protein 19 [Source:VGNC Symbol;Acc:VGNC:27198]	-5.25021	4.04473e-07	0.000119231	-0.16317
rs383626563	1	71416751	ENSBTAG00000008873	NCBP2	nuclear cap binding protein subunit 2 [Source:VGNC Symbol;Acc:VGNC:31908]	-3.91264	0.000127064	0.0130838	-0.0876049
rs457349833	1	71428330	ENSBTAG00000013192	CEP19	centrosomal protein 19 [Source:VGNC Symbol;Acc:VGNC:27198]	4.72663	4.43453e-06	0.000899175	0.153914
rs460457844	1	72061666	ENSBTAG00000052232	ENSBTAG00000052232	_	-9.32081	2.97261e-17	7.60529e-14	-0.602367
rs470829630	1	72061724	ENSBTAG00000052232	ENSBTAG00000052232	_	-5.10579	7.96794e-07	0.000212788	-0.286359
rs458012904	1	72075174	ENSBTAG00000052232	ENSBTAG00000052232	_	-7.69276	7.59036e-13	9.40584e-10	-0.58744
rs458012904	1	72075174	ENSBTAG00000023600	APOD	apolipoprotein D [Source:VGNC Symbol;Acc:VGNC:26031]	-6.43544	9.77694e-10	6.07615e-07	-0.41085
rs517649416	1	72076281	ENSBTAG00000052232	ENSBTAG00000052232	_	-7.32143	6.75689e-12	6.851e-09	-0.557264
rs517649416	1	72076281	ENSBTAG00000023600	APOD	apolipoprotein D [Source:VGNC Symbol;Acc:VGNC:26031]	-5.89982	1.64047e-08	7.30126e-06	-0.376621
rs470085219	1	72111171	ENSBTAG00000052232	ENSBTAG00000052232	_	-7.236	1.10845e-11	1.07884e-08	-0.581764
rs470085219	1	72111171	ENSBTAG00000023600	APOD	apolipoprotein D [Source:VGNC Symbol;Acc:VGNC:26031]	-6.00672	9.45911e-09	4.49308e-06	-0.402855
rs477367019	1	72116821	ENSBTAG00000052232	ENSBTAG00000052232	_	-6.40638	1.14371e-09	6.98432e-07	-0.504932
rs477367019	1	72116821	ENSBTAG00000023600	APOD	apolipoprotein D [Source:VGNC Symbol;Acc:VGNC:26031]	-5.47548	1.3692e-07	4.67742e-05	-0.356336
rs464005803	1	72117681	ENSBTAG00000052232	ENSBTAG00000052232	_	-5.77427	3.1067e-08	1.27744e-05	-0.461033
rs464005803	1	72117681	ENSBTAG00000023600	APOD	apolipoprotein D [Source:VGNC Symbol;Acc:VGNC:26031]	-5.58363	8.05221e-08	2.95361e-05	-0.360937
rs723367732	1	72318240	ENSBTAG00000052232	ENSBTAG00000052232	_	4.0446	7.61478e-05	0.00883142	0.251691
rs209276193	1	72320406	ENSBTAG00000052232	ENSBTAG00000052232	_	-4.76925	3.67358e-06	0.000769427	-0.370759
rs209276193	1	72320406	ENSBTAG00000023600	APOD	apolipoprotein D [Source:VGNC Symbol;Acc:VGNC:26031]	-4.14976	5.01807e-05	0.00637778	-0.263356
rs475285031	1	72321551	ENSBTAG00000052232	ENSBTAG00000052232	_	3.81719	0.000182562	0.0171686	0.236484
rs475285031	1	72321551	ENSBTAG00000023600	APOD	apolipoprotein D [Source:VGNC Symbol;Acc:VGNC:26031]	3.87746	0.000145338	0.0144687	0.193321
rs137202395	1	72497752	ENSBTAG00000052232	ENSBTAG00000052232	_	5.75409	3.43953e-08	1.39671e-05	0.313407
rs519330438	1	72497969	ENSBTAG00000014564	XXYLT1	xyloside xylosyltransferase 1 [Source:VGNC Symbol;Acc:VGNC:53613]	5.75591	3.40819e-08	1.38562e-05	0.190781
rs136330413	1	72498407	ENSBTAG00000008461	LSG1	large 60S subunit nuclear export GTPase 1 [Source:VGNC Symbol;Acc:VGNC:31049]	-4.13911	5.23643e-05	0.00659334	-0.0694523
rs524373546	1	72498592	ENSBTAG00000014564	XXYLT1	xyloside xylosyltransferase 1 [Source:VGNC Symbol;Acc:VGNC:53613]	-4.32358	2.47529e-05	0.0036379	-0.107809
rs135141396	1	72498823	ENSBTAG00000014564	XXYLT1	xyloside xylosyltransferase 1 [Source:VGNC Symbol;Acc:VGNC:53613]	-4.10485	6.00229e-05	0.00733867	-0.110204
rs109560289	1	72503406	ENSBTAG00000008461	LSG1	large 60S subunit nuclear export GTPase 1 [Source:VGNC Symbol;Acc:VGNC:31049]	3.80407	0.000191781	0.0178157	0.0658272
rs133807235	1	72504186	ENSBTAG00000008461	LSG1	large 60S subunit nuclear export GTPase 1 [Source:VGNC Symbol;Acc:VGNC:31049]	-4.12431	5.55501e-05	0.00690266	-0.0693041
rs518576356	1	72886756	ENSBTAG00000038600	LRRC15	leucine rich repeat containing 15 [Source:VGNC Symbol;Acc:VGNC:31001]	3.85494	0.000158311	0.0154321	0.233279
rs447019207	1	74167501	ENSBTAG00000005430	MB21D2	Mab-21 domain containing 2 [Source:VGNC Symbol;Acc:VGNC:31272]	3.96	0.000105891	0.0113912	0.140095
rs447019207	1	74167501	ENSBTAG00000035844	PLAAT1	phospholipase A and acyltransferase 1 [Source:VGNC Symbol;Acc:VGNC:53580]	4.71898	4.58628e-06	0.000924321	0.167892
rs479296845	1	74167782	ENSBTAG00000005430	MB21D2	Mab-21 domain containing 2 [Source:VGNC Symbol;Acc:VGNC:31272]	4.59874	7.74487e-06	0.00142363	0.160961
rs479296845	1	74167782	ENSBTAG00000035844	PLAAT1	phospholipase A and acyltransferase 1 [Source:VGNC Symbol;Acc:VGNC:53580]	4.49721	1.1963e-05	0.00202858	0.161167
rs716672211	1	74168023	ENSBTAG00000005430	MB21D2	Mab-21 domain containing 2 [Source:VGNC Symbol;Acc:VGNC:31272]	4.27038	3.07989e-05	0.00433137	0.148128
rs716672211	1	74168023	ENSBTAG00000035844	PLAAT1	phospholipase A and acyltransferase 1 [Source:VGNC Symbol;Acc:VGNC:53580]	4.5617	9.08366e-06	0.00162145	0.160668
rs517278163	1	79602181	ENSBTAG00000010357	ST6GAL1	ST6 beta-galactoside alpha-2,6-sialyltransferase 1 [Source:VGNC Symbol;Acc:VGNC:35337]	3.82417	0.000177827	0.0168327	0.162981
rs476141400	1	80050374	ENSBTAG00000014727	RFC4	replication factor C subunit 4 [Source:VGNC Symbol;Acc:VGNC:33888]	-4.43763	1.53897e-05	0.0024867	-0.292666
rs42346006	1	81699547	ENSBTAG00000019625	EHHADH	enoyl-CoA hydratase and 3-hydroxyacyl CoA dehydrogenase [Source:VGNC Symbol;Acc:VGNC:53541]	-4.32657	2.44492e-05	0.00359991	-0.316587
rs42346006	1	81699547	ENSBTAG00000017115	TMEM41A	transmembrane protein 41A [Source:VGNC Symbol;Acc:VGNC:36085]	4.90722	1.98076e-06	0.000459226	0.187861
rs525406361	1	81701610	ENSBTAG00000019625	EHHADH	enoyl-CoA hydratase and 3-hydroxyacyl CoA dehydrogenase [Source:VGNC Symbol;Acc:VGNC:53541]	4.06552	7.01315e-05	0.00828145	0.254913
rs525406361	1	81701610	ENSBTAG00000017115	TMEM41A	transmembrane protein 41A [Source:VGNC Symbol;Acc:VGNC:36085]	-4.89993	2.04708e-06	0.000472138	-0.159919
rs458210173	1	81702341	ENSBTAG00000019625	EHHADH	enoyl-CoA hydratase and 3-hydroxyacyl CoA dehydrogenase [Source:VGNC Symbol;Acc:VGNC:53541]	5.53401	1.02818e-07	3.65048e-05	0.329701
rs458210173	1	81702341	ENSBTAG00000017115	TMEM41A	transmembrane protein 41A [Source:VGNC Symbol;Acc:VGNC:36085]	-4.31356	2.57971e-05	0.00376048	-0.140036
rs458245784	1	81704639	ENSBTAG00000019625	EHHADH	enoyl-CoA hydratase and 3-hydroxyacyl CoA dehydrogenase [Source:VGNC Symbol;Acc:VGNC:53541]	3.85504	0.000158252	0.0154287	0.193474
rs1117011425	1	81705022	ENSBTAG00000019625	EHHADH	enoyl-CoA hydratase and 3-hydroxyacyl CoA dehydrogenase [Source:VGNC Symbol;Acc:VGNC:53541]	-6.47506	7.88936e-10	5.01666e-07	-0.429931
rs717479154	1	81705660	ENSBTAG00000019625	EHHADH	enoyl-CoA hydratase and 3-hydroxyacyl CoA dehydrogenase [Source:VGNC Symbol;Acc:VGNC:53541]	-3.89924	0.000133751	0.0136056	-0.232228
rs517833605	1	81877950	ENSBTAG00000019625	EHHADH	enoyl-CoA hydratase and 3-hydroxyacyl CoA dehydrogenase [Source:VGNC Symbol;Acc:VGNC:53541]	-4.23453	3.56472e-05	0.00486366	-0.293375
rs460298513	1	81885760	ENSBTAG00000019625	EHHADH	enoyl-CoA hydratase and 3-hydroxyacyl CoA dehydrogenase [Source:VGNC Symbol;Acc:VGNC:53541]	5.91172	1.54347e-08	6.92497e-06	0.336229
rs716976606	1	81930426	ENSBTAG00000019625	EHHADH	enoyl-CoA hydratase and 3-hydroxyacyl CoA dehydrogenase [Source:VGNC Symbol;Acc:VGNC:53541]	6.1394	4.73493e-09	2.43063e-06	0.355429
rs442477632	1	81931968	ENSBTAG00000017115	TMEM41A	transmembrane protein 41A [Source:VGNC Symbol;Acc:VGNC:36085]	-4.02937	8.08362e-05	0.00925164	-0.164519
rs524827240	1	82106227	ENSBTAG00000005209	VPS8	VPS8 subunit of CORVET complex [Source:VGNC Symbol;Acc:VGNC:36832]	4.44286	1.50547e-05	0.0024444	0.0824909
rs516897580	1	82115962	ENSBTAG00000005209	VPS8	VPS8 subunit of CORVET complex [Source:VGNC Symbol;Acc:VGNC:36832]	4.64509	6.33582e-06	0.00120695	0.0881056
rs472417230	1	82116026	ENSBTAG00000005209	VPS8	VPS8 subunit of CORVET complex [Source:VGNC Symbol;Acc:VGNC:36832]	5.60838	7.12425e-08	2.65361e-05	0.107053
rs715401755	1	82116143	ENSBTAG00000000476	THPO	thrombopoietin [Source:VGNC Symbol;Acc:VGNC:35844]	-4.08902	6.39103e-05	0.00770621	-0.165898
rs715401755	1	82116143	ENSBTAG00000005209	VPS8	VPS8 subunit of CORVET complex [Source:VGNC Symbol;Acc:VGNC:36832]	5.78093	3.00383e-08	1.2392e-05	0.108384
rs440460880	1	82116192	ENSBTAG00000000476	THPO	thrombopoietin [Source:VGNC Symbol;Acc:VGNC:35844]	-4.12879	5.45659e-05	0.00680444	-0.16461
rs440460880	1	82116192	ENSBTAG00000005209	VPS8	VPS8 subunit of CORVET complex [Source:VGNC Symbol;Acc:VGNC:36832]	5.19666	5.20873e-07	0.000148432	0.0972233
rs1117983886	1	82116324	ENSBTAG00000019625	EHHADH	enoyl-CoA hydratase and 3-hydroxyacyl CoA dehydrogenase [Source:VGNC Symbol;Acc:VGNC:53541]	-6.73171	1.92925e-10	1.41429e-07	-0.473024
novel_variant (1:82192977)	1	82192977	ENSBTAG00000019625	EHHADH	enoyl-CoA hydratase and 3-hydroxyacyl CoA dehydrogenase [Source:VGNC Symbol;Acc:VGNC:53541]	-5.3826	2.1481e-07	6.91819e-05	-0.403386
rs722579545	1	82211025	ENSBTAG00000019625	EHHADH	enoyl-CoA hydratase and 3-hydroxyacyl CoA dehydrogenase [Source:VGNC Symbol;Acc:VGNC:53541]	-4.19189	4.23645e-05	0.00557609	-0.216284
rs439277217	1	82320790	ENSBTAG00000000476	THPO	thrombopoietin [Source:VGNC Symbol;Acc:VGNC:35844]	4.4166	1.68107e-05	0.00267011	0.204643
rs381208729	1	82363563	ENSBTAG00000000476	THPO	thrombopoietin [Source:VGNC Symbol;Acc:VGNC:35844]	4.36719	2.06617e-05	0.00315091	0.210823
rs526836898	1	82807045	ENSBTAG00000000476	THPO	thrombopoietin [Source:VGNC Symbol;Acc:VGNC:35844]	-4.37573	1.99407e-05	0.00306572	-0.175851
rs718882085	1	82807333	ENSBTAG00000040199	POLR2H	RNA polymerase II subunit H [Source:VGNC Symbol;Acc:VGNC:33142]	4.20106	4.08254e-05	0.00541388	0.134435
rs718374592	1	82810634	ENSBTAG00000006920	ABCF3	ATP binding cassette subfamily F member 3 [Source:VGNC Symbol;Acc:VGNC:25482]	4.61802	7.12557e-06	0.00132913	0.1225
rs718374592	1	82810634	ENSBTAG00000000476	THPO	thrombopoietin [Source:VGNC Symbol;Acc:VGNC:35844]	5.07284	9.28406e-07	0.000242002	0.282647
rs134691219	1	82811966	ENSBTAG00000000476	THPO	thrombopoietin [Source:VGNC Symbol;Acc:VGNC:35844]	4.74956	4.00797e-06	0.000826539	0.295668
rs210079509	1	82825106	ENSBTAG00000000476	THPO	thrombopoietin [Source:VGNC Symbol;Acc:VGNC:35844]	4.38459	1.92174e-05	0.00297667	0.231004
rs714285528	1	82825121	ENSBTAG00000040199	POLR2H	RNA polymerase II subunit H [Source:VGNC Symbol;Acc:VGNC:33142]	4.1035	6.03459e-05	0.00736946	0.142516
rs134630466	1	82825262	ENSBTAG00000000476	THPO	thrombopoietin [Source:VGNC Symbol;Acc:VGNC:35844]	5.34573	2.56479e-07	8.06417e-05	0.239758
rs517915342	1	82828382	ENSBTAG00000040199	POLR2H	RNA polymerase II subunit H [Source:VGNC Symbol;Acc:VGNC:33142]	-5.00728	1.25581e-06	0.000312539	-0.149756
rs459015763	1	82845750	ENSBTAG00000049281	ENSBTAG00000049281	_	4.46985	1.34338e-05	0.00222715	0.477893
rs459015763	1	82845750	ENSBTAG00000006920	ABCF3	ATP binding cassette subfamily F member 3 [Source:VGNC Symbol;Acc:VGNC:25482]	4.4844	1.26315e-05	0.00212031	0.0928769
rs459015763	1	82845750	ENSBTAG00000011414	EIF2B5	eukaryotic translation initiation factor 2B subunit epsilon [Source:VGNC Symbol;Acc:VGNC:28388]	-3.9494	0.000110317	0.0117547	-0.0739595
rs459015763	1	82845750	ENSBTAG00000000476	THPO	thrombopoietin [Source:VGNC Symbol;Acc:VGNC:35844]	3.83517	0.000170601	0.0163151	0.170781
rs723186795	1	82846012	ENSBTAG00000049281	ENSBTAG00000049281	_	6.10069	5.79991e-09	2.90852e-06	0.969026
rs723186795	1	82846012	ENSBTAG00000011414	EIF2B5	eukaryotic translation initiation factor 2B subunit epsilon [Source:VGNC Symbol;Acc:VGNC:28388]	-4.17833	4.47442e-05	0.00582256	-0.120382
rs798438519	1	82853998	ENSBTAG00000019625	EHHADH	enoyl-CoA hydratase and 3-hydroxyacyl CoA dehydrogenase [Source:VGNC Symbol;Acc:VGNC:53541]	-4.92394	1.8364e-06	0.000431224	-0.343736
rs470708671	1	82854230	ENSBTAG00000006920	ABCF3	ATP binding cassette subfamily F member 3 [Source:VGNC Symbol;Acc:VGNC:25482]	4.63297	6.67818e-06	0.00125928	0.118783
rs470708671	1	82854230	ENSBTAG00000000476	THPO	thrombopoietin [Source:VGNC Symbol;Acc:VGNC:35844]	6.23045	2.92896e-09	1.60188e-06	0.325898
novel_variant (1:82854611)	1	82854611	ENSBTAG00000049281	ENSBTAG00000049281	_	4.56197	9.07321e-06	0.00162004	0.490158
novel_variant (1:82854611)	1	82854611	ENSBTAG00000000476	THPO	thrombopoietin [Source:VGNC Symbol;Acc:VGNC:35844]	3.79645	0.000197344	0.0182004	0.170354
rs721380441	1	82855032	ENSBTAG00000049281	ENSBTAG00000049281	_	6.1727	3.97398e-09	2.08976e-06	0.972573
rs721380441	1	82855032	ENSBTAG00000011414	EIF2B5	eukaryotic translation initiation factor 2B subunit epsilon [Source:VGNC Symbol;Acc:VGNC:28388]	-4.71108	4.74833e-06	0.000951846	-0.133386
rs466239936	1	82855429	ENSBTAG00000049281	ENSBTAG00000049281	_	-5.21015	4.88808e-07	0.00014065	-0.524874
rs720355207	1	82856114	ENSBTAG00000040199	POLR2H	RNA polymerase II subunit H [Source:VGNC Symbol;Acc:VGNC:33142]	4.04611	7.56989e-05	0.0087906	0.137392
rs717692103	1	82861527	ENSBTAG00000049281	ENSBTAG00000049281	_	9.53296	7.49746e-18	2.08478e-14	1.95498
rs715452618	1	82866193	ENSBTAG00000049281	ENSBTAG00000049281	_	6.1727	3.97398e-09	2.08976e-06	0.972573
rs715452618	1	82866193	ENSBTAG00000011414	EIF2B5	eukaryotic translation initiation factor 2B subunit epsilon [Source:VGNC Symbol;Acc:VGNC:28388]	-4.71108	4.74833e-06	0.000951846	-0.133386
rs518750569	1	82866227	ENSBTAG00000049281	ENSBTAG00000049281	_	-5.29311	3.29868e-07	0.000100289	-0.529244
rs518750569	1	82866227	ENSBTAG00000000476	THPO	thrombopoietin [Source:VGNC Symbol;Acc:VGNC:35844]	-3.9907	9.40052e-05	0.0103949	-0.168842
rs446064431	1	82921048	ENSBTAG00000006920	ABCF3	ATP binding cassette subfamily F member 3 [Source:VGNC Symbol;Acc:VGNC:25482]	-4.5753	8.56802e-06	0.00154627	-0.0914227
rs446064431	1	82921048	ENSBTAG00000000476	THPO	thrombopoietin [Source:VGNC Symbol;Acc:VGNC:35844]	-4.47736	1.3014e-05	0.00217079	-0.190268
rs519477147	1	82921115	ENSBTAG00000000476	THPO	thrombopoietin [Source:VGNC Symbol;Acc:VGNC:35844]	-6.04637	7.69974e-09	3.74647e-06	-0.262421
rs517122733	1	82922188	ENSBTAG00000006920	ABCF3	ATP binding cassette subfamily F member 3 [Source:VGNC Symbol;Acc:VGNC:25482]	-4.22001	3.78101e-05	0.00509887	-0.0849235
rs517122733	1	82922188	ENSBTAG00000000476	THPO	thrombopoietin [Source:VGNC Symbol;Acc:VGNC:35844]	-5.71894	4.10461e-08	1.63451e-05	-0.235934
rs715027351	1	82927974	ENSBTAG00000049281	ENSBTAG00000049281	_	5.1196	7.47219e-07	0.000201671	0.759914
rs715027351	1	82927974	ENSBTAG00000011414	EIF2B5	eukaryotic translation initiation factor 2B subunit epsilon [Source:VGNC Symbol;Acc:VGNC:28388]	-3.81644	0.000183076	0.017208	-0.100938
rs715208364	1	82930054	ENSBTAG00000000476	THPO	thrombopoietin [Source:VGNC Symbol;Acc:VGNC:35844]	-5.3364	2.68222e-07	8.38977e-05	-0.235437
rs719161931	1	82956624	ENSBTAG00000040199	POLR2H	RNA polymerase II subunit H [Source:VGNC Symbol;Acc:VGNC:33142]	4.09388	6.26936e-05	0.00759426	0.133068
rs525684607	1	82957879	ENSBTAG00000006920	ABCF3	ATP binding cassette subfamily F member 3 [Source:VGNC Symbol;Acc:VGNC:25482]	-6.33692	1.66107e-09	9.72104e-07	-0.142584
rs715918570	1	82958171	ENSBTAG00000049281	ENSBTAG00000049281	_	3.95788	0.000106761	0.0114626	0.727054
rs716637996	1	82958239	ENSBTAG00000040199	POLR2H	RNA polymerase II subunit H [Source:VGNC Symbol;Acc:VGNC:33142]	4.09062	6.35085e-05	0.0076695	0.133058
rs522465555	1	82958494	ENSBTAG00000006920	ABCF3	ATP binding cassette subfamily F member 3 [Source:VGNC Symbol;Acc:VGNC:25482]	-4.12938	5.44392e-05	0.00679304	-0.0789336
rs715075075	1	82959634	ENSBTAG00000040199	POLR2H	RNA polymerase II subunit H [Source:VGNC Symbol;Acc:VGNC:33142]	4.34197	2.29408e-05	0.00342279	0.147152
rs720389994	1	82960124	ENSBTAG00000040199	POLR2H	RNA polymerase II subunit H [Source:VGNC Symbol;Acc:VGNC:33142]	4.14768	5.05993e-05	0.00641974	0.137828
rs715019913	1	82960607	ENSBTAG00000006920	ABCF3	ATP binding cassette subfamily F member 3 [Source:VGNC Symbol;Acc:VGNC:25482]	-6.5093	6.54999e-10	4.23928e-07	-0.15107
rs524245676	1	82960721	ENSBTAG00000006920	ABCF3	ATP binding cassette subfamily F member 3 [Source:VGNC Symbol;Acc:VGNC:25482]	-6.65346	2.97401e-10	2.08092e-07	-0.15346
rs207891127	1	82962358	ENSBTAG00000020106	AP2M1	adaptor related protein complex 2 subunit mu 1 [Source:VGNC Symbol;Acc:VGNC:25985]	-4.05184	7.40126e-05	0.00863546	-0.0714681
rs207891127	1	82962358	ENSBTAG00000006920	ABCF3	ATP binding cassette subfamily F member 3 [Source:VGNC Symbol;Acc:VGNC:25482]	4.81682	2.97313e-06	0.000646203	0.120742
rs207891127	1	82962358	ENSBTAG00000000476	THPO	thrombopoietin [Source:VGNC Symbol;Acc:VGNC:35844]	6.47205	8.01902e-10	5.08574e-07	0.330135
rs716989889	1	82967843	ENSBTAG00000020106	AP2M1	adaptor related protein complex 2 subunit mu 1 [Source:VGNC Symbol;Acc:VGNC:25985]	-4.05184	7.40126e-05	0.00863546	-0.0714681
rs716989889	1	82967843	ENSBTAG00000006920	ABCF3	ATP binding cassette subfamily F member 3 [Source:VGNC Symbol;Acc:VGNC:25482]	4.81682	2.97313e-06	0.000646203	0.120742
rs716989889	1	82967843	ENSBTAG00000000476	THPO	thrombopoietin [Source:VGNC Symbol;Acc:VGNC:35844]	6.47205	8.01902e-10	5.08574e-07	0.330135
rs209326510	1	82970309	ENSBTAG00000020106	AP2M1	adaptor related protein complex 2 subunit mu 1 [Source:VGNC Symbol;Acc:VGNC:25985]	-4.05184	7.40126e-05	0.00863546	-0.0714681
rs209326510	1	82970309	ENSBTAG00000006920	ABCF3	ATP binding cassette subfamily F member 3 [Source:VGNC Symbol;Acc:VGNC:25482]	4.81682	2.97313e-06	0.000646203	0.120742
rs209326510	1	82970309	ENSBTAG00000000476	THPO	thrombopoietin [Source:VGNC Symbol;Acc:VGNC:35844]	6.47205	8.01902e-10	5.08574e-07	0.330135
rs716942675	1	82970616	ENSBTAG00000040199	POLR2H	RNA polymerase II subunit H [Source:VGNC Symbol;Acc:VGNC:33142]	3.91269	0.000127042	0.0130822	0.129369
novel_variant (1:82970660)	1	82970660	ENSBTAG00000040199	POLR2H	RNA polymerase II subunit H [Source:VGNC Symbol;Acc:VGNC:33142]	3.90785	0.000129416	0.0132718	0.140523
rs717641593	1	82972079	ENSBTAG00000000476	THPO	thrombopoietin [Source:VGNC Symbol;Acc:VGNC:35844]	5.55823	9.12722e-08	3.29137e-05	0.289932
rs483345880	1	82972655	ENSBTAG00000006920	ABCF3	ATP binding cassette subfamily F member 3 [Source:VGNC Symbol;Acc:VGNC:25482]	-6.65346	2.97401e-10	2.08092e-07	-0.15346
rs717108827	1	82973215	ENSBTAG00000040199	POLR2H	RNA polymerase II subunit H [Source:VGNC Symbol;Acc:VGNC:33142]	3.91269	0.000127042	0.0130822	0.129369
rs714598376	1	82973422	ENSBTAG00000040199	POLR2H	RNA polymerase II subunit H [Source:VGNC Symbol;Acc:VGNC:33142]	3.91269	0.000127042	0.0130822	0.129369
rs209073575	1	82975155	ENSBTAG00000020106	AP2M1	adaptor related protein complex 2 subunit mu 1 [Source:VGNC Symbol;Acc:VGNC:25985]	-4.05184	7.40126e-05	0.00863546	-0.0714681
rs209073575	1	82975155	ENSBTAG00000006920	ABCF3	ATP binding cassette subfamily F member 3 [Source:VGNC Symbol;Acc:VGNC:25482]	4.81682	2.97313e-06	0.000646203	0.120742
rs209073575	1	82975155	ENSBTAG00000000476	THPO	thrombopoietin [Source:VGNC Symbol;Acc:VGNC:35844]	6.47205	8.01902e-10	5.08574e-07	0.330135
novel_variant (1:82981304)	1	82981304	ENSBTAG00000006920	ABCF3	ATP binding cassette subfamily F member 3 [Source:VGNC Symbol;Acc:VGNC:25482]	-4.35591	2.1653e-05	0.00326934	-0.0947701
novel_variant (1:82981304)	1	82981304	ENSBTAG00000000476	THPO	thrombopoietin [Source:VGNC Symbol;Acc:VGNC:35844]	-4.92909	1.79396e-06	0.000422547	-0.224748
rs716184378	1	82981350	ENSBTAG00000040199	POLR2H	RNA polymerase II subunit H [Source:VGNC Symbol;Acc:VGNC:33142]	3.98888	9.46755e-05	0.0104527	0.128062
rs721714582	1	82982139	ENSBTAG00000006920	ABCF3	ATP binding cassette subfamily F member 3 [Source:VGNC Symbol;Acc:VGNC:25482]	-5.1065	7.9418e-07	0.000212206	-0.136525
rs721714582	1	82982139	ENSBTAG00000006548	MCCC1	methylcrotonoyl-CoA carboxylase 1 [Source:VGNC Symbol;Acc:VGNC:31298]	4.0346	7.91985e-05	0.00910665	0.206148
rs714709242	1	82982495	ENSBTAG00000049281	ENSBTAG00000049281	_	5.86353	1.9748e-08	8.58836e-06	0.903776
rs714709242	1	82982495	ENSBTAG00000011414	EIF2B5	eukaryotic translation initiation factor 2B subunit epsilon [Source:VGNC Symbol;Acc:VGNC:28388]	-4.48646	1.25215e-05	0.00210487	-0.123852
rs17870308	1	83006200	ENSBTAG00000012881	EIF4G1	eukaryotic translation initiation factor 4 gamma 1 [Source:VGNC Symbol;Acc:VGNC:28415]	3.79768	0.000196431	0.0181371	0.0825891
rs526065488	1	83006210	ENSBTAG00000049281	ENSBTAG00000049281	_	4.75104	3.98177e-06	0.000822357	0.801903
rs526065488	1	83006210	ENSBTAG00000011414	EIF2B5	eukaryotic translation initiation factor 2B subunit epsilon [Source:VGNC Symbol;Acc:VGNC:28388]	-4.8931	2.11121e-06	0.000484687	-0.142682
rs516746245	1	83006784	ENSBTAG00000049281	ENSBTAG00000049281	_	4.75104	3.98177e-06	0.000822357	0.801903
rs516746245	1	83006784	ENSBTAG00000011414	EIF2B5	eukaryotic translation initiation factor 2B subunit epsilon [Source:VGNC Symbol;Acc:VGNC:28388]	-4.8931	2.11121e-06	0.000484687	-0.142682
rs211411561	1	83009504	ENSBTAG00000000476	THPO	thrombopoietin [Source:VGNC Symbol;Acc:VGNC:35844]	4.52945	1.04285e-05	0.00181512	0.252552
rs517571771	1	83146958	ENSBTAG00000006920	ABCF3	ATP binding cassette subfamily F member 3 [Source:VGNC Symbol;Acc:VGNC:25482]	-4.12272	5.59025e-05	0.00693748	-0.104291
rs517571771	1	83146958	ENSBTAG00000006548	MCCC1	methylcrotonoyl-CoA carboxylase 1 [Source:VGNC Symbol;Acc:VGNC:31298]	4.90627	1.98927e-06	0.000460939	0.227892
rs526261376	1	83147018	ENSBTAG00000006548	MCCC1	methylcrotonoyl-CoA carboxylase 1 [Source:VGNC Symbol;Acc:VGNC:31298]	4.00941	8.73988e-05	0.00982135	0.152667
rs519362467	1	83150075	ENSBTAG00000006920	ABCF3	ATP binding cassette subfamily F member 3 [Source:VGNC Symbol;Acc:VGNC:25482]	4.25598	3.26652e-05	0.00453987	0.0968522
rs522971036	1	83150206	ENSBTAG00000006920	ABCF3	ATP binding cassette subfamily F member 3 [Source:VGNC Symbol;Acc:VGNC:25482]	4.06931	6.90895e-05	0.0081857	0.0950641
rs516576946	1	83150411	ENSBTAG00000006920	ABCF3	ATP binding cassette subfamily F member 3 [Source:VGNC Symbol;Acc:VGNC:25482]	4.65331	6.11324e-06	0.00117265	0.104669
rs432289593	1	83150423	ENSBTAG00000006920	ABCF3	ATP binding cassette subfamily F member 3 [Source:VGNC Symbol;Acc:VGNC:25482]	4.06917	6.91288e-05	0.0081888	0.0944647
rs517042793	1	83150673	ENSBTAG00000006920	ABCF3	ATP binding cassette subfamily F member 3 [Source:VGNC Symbol;Acc:VGNC:25482]	4.31311	2.58451e-05	0.00376572	0.0928418
rs517803252	1	83151428	ENSBTAG00000006920	ABCF3	ATP binding cassette subfamily F member 3 [Source:VGNC Symbol;Acc:VGNC:25482]	-4.10145	6.08374e-05	0.00741742	-0.103974
rs517803252	1	83151428	ENSBTAG00000006548	MCCC1	methylcrotonoyl-CoA carboxylase 1 [Source:VGNC Symbol;Acc:VGNC:31298]	3.87043	0.000149271	0.014764	0.184035
rs524617886	1	83155598	ENSBTAG00000006920	ABCF3	ATP binding cassette subfamily F member 3 [Source:VGNC Symbol;Acc:VGNC:25482]	4.06057	7.15131e-05	0.00840281	0.0928209
rs517199329	1	83166068	ENSBTAG00000006920	ABCF3	ATP binding cassette subfamily F member 3 [Source:VGNC Symbol;Acc:VGNC:25482]	-3.85781	0.000156601	0.0153054	-0.0895727
rs517199329	1	83166068	ENSBTAG00000006548	MCCC1	methylcrotonoyl-CoA carboxylase 1 [Source:VGNC Symbol;Acc:VGNC:31298]	5.57074	8.58125e-08	3.12241e-05	0.232532
rs521791102	1	83175684	ENSBTAG00000006548	MCCC1	methylcrotonoyl-CoA carboxylase 1 [Source:VGNC Symbol;Acc:VGNC:31298]	5.80595	2.64658e-08	1.10976e-05	0.242912
rs518630492	1	83176260	ENSBTAG00000006920	ABCF3	ATP binding cassette subfamily F member 3 [Source:VGNC Symbol;Acc:VGNC:25482]	-3.84352	0.000165308	0.0159335	-0.0951955
rs518630492	1	83176260	ENSBTAG00000006548	MCCC1	methylcrotonoyl-CoA carboxylase 1 [Source:VGNC Symbol;Acc:VGNC:31298]	5.89483	1.68291e-08	7.46862e-06	0.26023
rs518112563	1	83178562	ENSBTAG00000006548	MCCC1	methylcrotonoyl-CoA carboxylase 1 [Source:VGNC Symbol;Acc:VGNC:31298]	5.87294	1.88226e-08	8.23305e-06	0.24549
rs471488084	1	83202314	ENSBTAG00000006920	ABCF3	ATP binding cassette subfamily F member 3 [Source:VGNC Symbol;Acc:VGNC:25482]	-4.06527	7.01993e-05	0.00828706	-0.0948852
rs471488084	1	83202314	ENSBTAG00000006548	MCCC1	methylcrotonoyl-CoA carboxylase 1 [Source:VGNC Symbol;Acc:VGNC:31298]	5.86972	1.91346e-08	8.35329e-06	0.245393
rs463990829	1	83348899	ENSBTAG00000006548	MCCC1	methylcrotonoyl-CoA carboxylase 1 [Source:VGNC Symbol;Acc:VGNC:31298]	4.37647	1.98791e-05	0.00305762	0.163351
rs460495777	1	83445213	ENSBTAG00000006920	ABCF3	ATP binding cassette subfamily F member 3 [Source:VGNC Symbol;Acc:VGNC:25482]	-3.83431	0.000171154	0.0163534	-0.14447
rs714876097	1	83448039	ENSBTAG00000049281	ENSBTAG00000049281	_	6.23692	2.8301e-09	1.55366e-06	0.625024
rs720712829	1	83448409	ENSBTAG00000049281	ENSBTAG00000049281	_	6.23692	2.8301e-09	1.55366e-06	0.625024
rs523698450	1	83448858	ENSBTAG00000049281	ENSBTAG00000049281	_	6.19929	3.45387e-09	1.84962e-06	0.618564
rs520848751	1	83449521	ENSBTAG00000049281	ENSBTAG00000049281	_	6.23712	2.82721e-09	1.55247e-06	0.625073
rs135783556	1	83854290	ENSBTAG00000049281	ENSBTAG00000049281	_	3.79726	0.000196744	0.0181595	0.416128
rs42558285	1	83890411	ENSBTAG00000006548	MCCC1	methylcrotonoyl-CoA carboxylase 1 [Source:VGNC Symbol;Acc:VGNC:31298]	-4.00003	9.06536e-05	0.0101024	-0.170681
rs42558288	1	83891384	ENSBTAG00000006548	MCCC1	methylcrotonoyl-CoA carboxylase 1 [Source:VGNC Symbol;Acc:VGNC:31298]	-4.81803	2.95704e-06	0.000643285	-0.196357
rs42558326	1	83897362	ENSBTAG00000006548	MCCC1	methylcrotonoyl-CoA carboxylase 1 [Source:VGNC Symbol;Acc:VGNC:31298]	-4.81803	2.95704e-06	0.000643285	-0.196357
rs136567853	1	83948478	ENSBTAG00000006548	MCCC1	methylcrotonoyl-CoA carboxylase 1 [Source:VGNC Symbol;Acc:VGNC:31298]	-4.68706	5.27582e-06	0.00103652	-0.192054
rs720386400	1	84000148	ENSBTAG00000006548	MCCC1	methylcrotonoyl-CoA carboxylase 1 [Source:VGNC Symbol;Acc:VGNC:31298]	6.78672	1.42071e-10	1.07703e-07	0.294999
rs452584521	1	84000187	ENSBTAG00000006548	MCCC1	methylcrotonoyl-CoA carboxylase 1 [Source:VGNC Symbol;Acc:VGNC:31298]	7.45663	3.06786e-12	3.33584e-09	0.304466
rs137073255	1	84026919	ENSBTAG00000006548	MCCC1	methylcrotonoyl-CoA carboxylase 1 [Source:VGNC Symbol;Acc:VGNC:31298]	-4.45682	1.41942e-05	0.00233274	-0.192034
rs134014064	1	84251887	ENSBTAG00000006548	MCCC1	methylcrotonoyl-CoA carboxylase 1 [Source:VGNC Symbol;Acc:VGNC:31298]	-4.42943	1.59291e-05	0.00255744	-0.175897
rs136804068	1	84261742	ENSBTAG00000006548	MCCC1	methylcrotonoyl-CoA carboxylase 1 [Source:VGNC Symbol;Acc:VGNC:31298]	-4.27385	3.03657e-05	0.00428197	-0.170049
rs43244621	1	84264452	ENSBTAG00000006548	MCCC1	methylcrotonoyl-CoA carboxylase 1 [Source:VGNC Symbol;Acc:VGNC:31298]	-4.42943	1.59291e-05	0.00255744	-0.175897
rs136909777	1	86325192	ENSBTAG00000001969	CCDC39	coiled-coil domain containing 39 [Source:VGNC Symbol;Acc:VGNC:50106]	-4.30269	2.69771e-05	0.00389535	-0.296608
rs133629131	1	86556231	ENSBTAG00000001969	CCDC39	coiled-coil domain containing 39 [Source:VGNC Symbol;Acc:VGNC:50106]	-3.86134	0.000154516	0.015151	-0.258072
rs136221737	1	86733334	ENSBTAG00000001969	CCDC39	coiled-coil domain containing 39 [Source:VGNC Symbol;Acc:VGNC:50106]	3.88317	0.000142208	0.0142315	0.284362
rs42945573	1	87716750	ENSBTAG00000012463	ZMAT3	zinc finger matrin-type 3 [Source:VGNC Symbol;Acc:VGNC:37192]	-3.96215	0.000105014	0.0113181	-0.351214
rs136396405	1	87719153	ENSBTAG00000037393	ZNF639	zinc finger protein 639 [Source:VGNC Symbol;Acc:VGNC:52853]	-5.00736	1.25532e-06	0.000312453	-0.194477
rs133661766	1	87719785	ENSBTAG00000037393	ZNF639	zinc finger protein 639 [Source:VGNC Symbol;Acc:VGNC:52853]	-4.59374	7.91391e-06	0.0014491	-0.1849
rs445751446	1	87743850	ENSBTAG00000037393	ZNF639	zinc finger protein 639 [Source:VGNC Symbol;Acc:VGNC:52853]	3.89226	0.000137366	0.0138725	0.16562
rs43250137	1	87744061	ENSBTAG00000037393	ZNF639	zinc finger protein 639 [Source:VGNC Symbol;Acc:VGNC:52853]	4.78529	3.42117e-06	0.000725878	0.190876
rs479469226	1	87745447	ENSBTAG00000037393	ZNF639	zinc finger protein 639 [Source:VGNC Symbol;Acc:VGNC:52853]	4.94305	1.68382e-06	0.000400271	0.195588
rs209402021	1	87746762	ENSBTAG00000037393	ZNF639	zinc finger protein 639 [Source:VGNC Symbol;Acc:VGNC:52853]	4.95283	1.61053e-06	0.000385599	0.190626
rs436346872	1	87746818	ENSBTAG00000037393	ZNF639	zinc finger protein 639 [Source:VGNC Symbol;Acc:VGNC:52853]	5.25089	4.03182e-07	0.000118909	0.206888
rs439544661	1	87747013	ENSBTAG00000037393	ZNF639	zinc finger protein 639 [Source:VGNC Symbol;Acc:VGNC:52853]	5.13625	6.91394e-07	0.00018867	0.202799
rs133755780	1	87747386	ENSBTAG00000037393	ZNF639	zinc finger protein 639 [Source:VGNC Symbol;Acc:VGNC:52853]	-5.00493	1.26939e-06	0.000315463	-0.199477
rs457699770	1	87747514	ENSBTAG00000037393	ZNF639	zinc finger protein 639 [Source:VGNC Symbol;Acc:VGNC:52853]	4.17341	4.56374e-05	0.00591533	0.159997
rs719323325	1	87754890	ENSBTAG00000037393	ZNF639	zinc finger protein 639 [Source:VGNC Symbol;Acc:VGNC:52853]	5.00209	1.28603e-06	0.000318903	0.196629
rs474888002	1	87776240	ENSBTAG00000037393	ZNF639	zinc finger protein 639 [Source:VGNC Symbol;Acc:VGNC:52853]	4.80861	3.08404e-06	0.000665898	0.225416
rs136353384	1	87776325	ENSBTAG00000037393	ZNF639	zinc finger protein 639 [Source:VGNC Symbol;Acc:VGNC:52853]	5.39414	2.03177e-07	6.59427e-05	0.192549
rs134658824	1	87776337	ENSBTAG00000037393	ZNF639	zinc finger protein 639 [Source:VGNC Symbol;Acc:VGNC:52853]	5.38614	2.11174e-07	6.81353e-05	0.202486
rs132818378	1	87776345	ENSBTAG00000037393	ZNF639	zinc finger protein 639 [Source:VGNC Symbol;Acc:VGNC:52853]	5.75285	3.46115e-08	1.4047e-05	0.206602
rs207889233	1	87778228	ENSBTAG00000037393	ZNF639	zinc finger protein 639 [Source:VGNC Symbol;Acc:VGNC:52853]	-4.03018	8.05824e-05	0.009231	-0.174604
rs110816938	1	87778276	ENSBTAG00000037393	ZNF639	zinc finger protein 639 [Source:VGNC Symbol;Acc:VGNC:52853]	3.96764	0.000102806	0.0111389	0.148215
rs136752914	1	87780950	ENSBTAG00000037393	ZNF639	zinc finger protein 639 [Source:VGNC Symbol;Acc:VGNC:52853]	4.92033	1.86662e-06	0.000437045	0.196749
rs109108301	1	87781016	ENSBTAG00000037393	ZNF639	zinc finger protein 639 [Source:VGNC Symbol;Acc:VGNC:52853]	5.5243	1.07838e-07	3.80266e-05	0.212882
rs110235481	1	87781397	ENSBTAG00000037393	ZNF639	zinc finger protein 639 [Source:VGNC Symbol;Acc:VGNC:52853]	4.91519	1.91062e-06	0.000445718	0.197189
rs132917761	1	87781568	ENSBTAG00000037393	ZNF639	zinc finger protein 639 [Source:VGNC Symbol;Acc:VGNC:52853]	4.82578	2.85654e-06	0.000624792	0.195229
rs134639340	1	88094824	ENSBTAG00000002460	ACTL6A	actin like 6A [Source:VGNC Symbol;Acc:VGNC:25575]	-4.01573	8.5266e-05	0.00963888	-0.16451
rs135326183	1	88146172	ENSBTAG00000035144	PLCXD1	phosphatidylinositol-specific phospholipase C, X domain containing 1 [Source:NCBI gene;Acc:100125761]	3.79724	0.000196761	0.0181606	0.242
novel_variant (1:88354159)	1	88354159	ENSBTAG00000054315	GTPBP6	GTP binding protein 6 (putative) [Source:NCBI gene;Acc:100298830]	10.8817	9.5612e-22	4.67099e-18	0.420365
novel_variant (1:88354195)	1	88354195	ENSBTAG00000054315	GTPBP6	GTP binding protein 6 (putative) [Source:NCBI gene;Acc:100298830]	11.0408	3.25745e-22	1.66355e-18	0.436427
novel_variant (1:88354381)	1	88354381	ENSBTAG00000054315	GTPBP6	GTP binding protein 6 (putative) [Source:NCBI gene;Acc:100298830]	11.6116	6.6726e-24	4.20692e-20	0.45833
novel_variant (1:88355611)	1	88355611	ENSBTAG00000054315	GTPBP6	GTP binding protein 6 (putative) [Source:NCBI gene;Acc:100298830]	-5.01606	1.2062e-06	0.000302024	-0.175879
novel_variant (1:88355611)	1	88355611	ENSBTAG00000035144	PLCXD1	phosphatidylinositol-specific phospholipase C, X domain containing 1 [Source:NCBI gene;Acc:100125761]	-5.42584	1.74294e-07	5.76279e-05	-0.306678
novel_variant (1:88359100)	1	88359100	ENSBTAG00000054315	GTPBP6	GTP binding protein 6 (putative) [Source:NCBI gene;Acc:100298830]	11.6116	6.6726e-24	4.20692e-20	0.45833
novel_variant (1:88360397)	1	88360397	ENSBTAG00000035144	PLCXD1	phosphatidylinositol-specific phospholipase C, X domain containing 1 [Source:NCBI gene;Acc:100125761]	-8.00796	1.13822e-13	1.63757e-10	-0.703955
novel_variant (1:88360427)	1	88360427	ENSBTAG00000035144	PLCXD1	phosphatidylinositol-specific phospholipase C, X domain containing 1 [Source:NCBI gene;Acc:100125761]	-8.00796	1.13822e-13	1.63757e-10	-0.703955
novel_variant (1:88367335)	1	88367335	ENSBTAG00000054315	GTPBP6	GTP binding protein 6 (putative) [Source:NCBI gene;Acc:100298830]	11.9314	7.44814e-25	5.27649e-21	0.467451
novel_variant (1:88367394)	1	88367394	ENSBTAG00000054315	GTPBP6	GTP binding protein 6 (putative) [Source:NCBI gene;Acc:100298830]	11.9314	7.44814e-25	5.27649e-21	0.467451
novel_variant (1:88368651)	1	88368651	ENSBTAG00000054315	GTPBP6	GTP binding protein 6 (putative) [Source:NCBI gene;Acc:100298830]	11.6116	6.6726e-24	4.20692e-20	0.45833
novel_variant (1:88371018)	1	88371018	ENSBTAG00000054315	GTPBP6	GTP binding protein 6 (putative) [Source:NCBI gene;Acc:100298830]	9.90566	6.50781e-19	2.08063e-15	0.399997
novel_variant (1:88372067)	1	88372067	ENSBTAG00000054315	GTPBP6	GTP binding protein 6 (putative) [Source:NCBI gene;Acc:100298830]	9.33451	2.72038e-17	7.00662e-14	0.441024
novel_variant (1:88374353)	1	88374353	ENSBTAG00000054315	GTPBP6	GTP binding protein 6 (putative) [Source:NCBI gene;Acc:100298830]	11.6116	6.6726e-24	4.20692e-20	0.45833
novel_variant (1:88374443)	1	88374443	ENSBTAG00000054315	GTPBP6	GTP binding protein 6 (putative) [Source:NCBI gene;Acc:100298830]	-7.44461	3.29178e-12	3.55566e-09	-0.254611
novel_variant (1:88374443)	1	88374443	ENSBTAG00000035144	PLCXD1	phosphatidylinositol-specific phospholipase C, X domain containing 1 [Source:NCBI gene;Acc:100125761]	-10.0677	2.22948e-19	7.64832e-16	-0.514454
novel_variant (1:88374443)	1	88374443	ENSBTAG00000052803	PPP2R5B	protein phosphatase 2 regulatory subunit B''beta [Source:NCBI gene;Acc:100298789]	-4.59973	7.71184e-06	0.00141868	-0.157249
novel_variant (1:88376365)	1	88376365	ENSBTAG00000054315	GTPBP6	GTP binding protein 6 (putative) [Source:NCBI gene;Acc:100298830]	-7.30716	7.34096e-12	7.38475e-09	-0.250691
novel_variant (1:88376365)	1	88376365	ENSBTAG00000035144	PLCXD1	phosphatidylinositol-specific phospholipase C, X domain containing 1 [Source:NCBI gene;Acc:100125761]	-9.70736	2.39778e-18	7.1016e-15	-0.501706
novel_variant (1:88376365)	1	88376365	ENSBTAG00000052803	PPP2R5B	protein phosphatase 2 regulatory subunit B''beta [Source:NCBI gene;Acc:100298789]	-5.02734	1.14529e-06	0.000289031	-0.170042
novel_variant (1:88392465)	1	88392465	ENSBTAG00000054315	GTPBP6	GTP binding protein 6 (putative) [Source:NCBI gene;Acc:100298830]	12.258	7.87594e-26	6.35105e-22	0.441359
novel_variant (1:88392465)	1	88392465	ENSBTAG00000035144	PLCXD1	phosphatidylinositol-specific phospholipase C, X domain containing 1 [Source:NCBI gene;Acc:100125761]	3.97516	9.98523e-05	0.0108964	0.299603
rs133866963	1	88433988	ENSBTAG00000035144	PLCXD1	phosphatidylinositol-specific phospholipase C, X domain containing 1 [Source:NCBI gene;Acc:100125761]	-4.14565	5.10136e-05	0.00645787	-0.26078
rs209574742	1	95214149	ENSBTAG00000018994	TNFSF10	TNF superfamily member 10 [Source:VGNC Symbol;Acc:VGNC:36172]	3.83232	0.000172446	0.0164488	0.230756
rs383920723	1	99429809	ENSBTAG00000018727	GOLIM4	golgi integral membrane protein 4 [Source:VGNC Symbol;Acc:VGNC:29490]	4.81455	3.0034e-06	0.000651589	0.163761
rs385259429	1	99444608	ENSBTAG00000018727	GOLIM4	golgi integral membrane protein 4 [Source:VGNC Symbol;Acc:VGNC:29490]	4.63454	6.63308e-06	0.0012524	0.158442
rs474355341	1	99444952	ENSBTAG00000018727	GOLIM4	golgi integral membrane protein 4 [Source:VGNC Symbol;Acc:VGNC:29490]	-4.02001	8.38514e-05	0.00951718	-0.115043
rs379745825	1	99444966	ENSBTAG00000018727	GOLIM4	golgi integral membrane protein 4 [Source:VGNC Symbol;Acc:VGNC:29490]	4.4679	1.35453e-05	0.00224263	0.151678
rs42293657	1	101176005	ENSBTAG00000011139	BCHE	butyrylcholinesterase [Source:VGNC Symbol;Acc:VGNC:26443]	-3.97687	9.91943e-05	0.0108404	-0.252944
rs132750740	1	106175922	ENSBTAG00000016228	NMD3	NMD3 ribosome export adaptor [Source:VGNC Symbol;Acc:VGNC:32125]	-4.40974	1.73003e-05	0.00273392	-0.164043
rs382420859	1	106186507	ENSBTAG00000046104	B3GALNT1	beta-1,3-N-acetylgalactosaminyltransferase 1 [Source:VGNC Symbol;Acc:VGNC:53513]	-4.2915	2.8246e-05	0.00404187	-0.284899
rs41639112	1	106186536	ENSBTAG00000016228	NMD3	NMD3 ribosome export adaptor [Source:VGNC Symbol;Acc:VGNC:32125]	4.27121	3.06946e-05	0.00431883	0.23261
novel_variant (1:106377685)	1	106377685	ENSBTAG00000046104	B3GALNT1	beta-1,3-N-acetylgalactosaminyltransferase 1 [Source:VGNC Symbol;Acc:VGNC:53513]	-4.48179	1.27721e-05	0.00213837	-0.367895
rs43260680	1	106398050	ENSBTAG00000052570	LOC511229	uncharacterized protein [Source:NCBI gene;Acc:511229]	4.09422	6.26091e-05	0.00758624	0.161052
rs460336742	1	106400838	ENSBTAG00000052570	LOC511229	uncharacterized protein [Source:NCBI gene;Acc:511229]	4.19938	4.11026e-05	0.00544478	0.175397
rs517695581	1	106727457	ENSBTAG00000031572	IFT80	intraflagellar transport 80 [Source:VGNC Symbol;Acc:VGNC:59338]	-4.22222	3.74735e-05	0.00506281	-0.258262
rs517695581	1	106727457	ENSBTAG00000014960	SCHIP1	schwannomin interacting protein 1 [Source:NCBI gene;Acc:535716]	-3.9596	0.000106056	0.0114058	-0.168781
rs717901458	1	106728357	ENSBTAG00000046104	B3GALNT1	beta-1,3-N-acetylgalactosaminyltransferase 1 [Source:VGNC Symbol;Acc:VGNC:53513]	4.55138	9.49451e-06	0.00168123	0.179498
rs385080148	1	107425524	ENSBTAG00000052570	LOC511229	uncharacterized protein [Source:NCBI gene;Acc:511229]	3.95774	0.000106822	0.0114656	0.274832
rs133229354	1	108222407	ENSBTAG00000031561	RSRC1	arginine and serine rich coiled-coil 1 [Source:VGNC Symbol;Acc:VGNC:53602]	3.96026	0.000105784	0.0113828	0.126831
rs134810137	1	108227244	ENSBTAG00000031561	RSRC1	arginine and serine rich coiled-coil 1 [Source:VGNC Symbol;Acc:VGNC:53602]	3.81718	0.00018257	0.0171686	0.116707
rs137608662	1	108228107	ENSBTAG00000031561	RSRC1	arginine and serine rich coiled-coil 1 [Source:VGNC Symbol;Acc:VGNC:53602]	-3.83449	0.000171038	0.0163446	-0.119909
rs133454334	1	108229146	ENSBTAG00000031561	RSRC1	arginine and serine rich coiled-coil 1 [Source:VGNC Symbol;Acc:VGNC:53602]	3.8466	0.000163388	0.0157955	0.120175
rs137271226	1	108231484	ENSBTAG00000031561	RSRC1	arginine and serine rich coiled-coil 1 [Source:VGNC Symbol;Acc:VGNC:53602]	3.8466	0.000163388	0.0157955	0.120175
rs135771257	1	108232222	ENSBTAG00000031561	RSRC1	arginine and serine rich coiled-coil 1 [Source:VGNC Symbol;Acc:VGNC:53602]	3.8466	0.000163388	0.0157955	0.120175
rs133948070	1	108234539	ENSBTAG00000031561	RSRC1	arginine and serine rich coiled-coil 1 [Source:VGNC Symbol;Acc:VGNC:53602]	3.8466	0.000163388	0.0157955	0.120175
rs42357136	1	108238926	ENSBTAG00000031561	RSRC1	arginine and serine rich coiled-coil 1 [Source:VGNC Symbol;Acc:VGNC:53602]	3.96026	0.000105784	0.0113828	0.126831
rs42356322	1	108242895	ENSBTAG00000031561	RSRC1	arginine and serine rich coiled-coil 1 [Source:VGNC Symbol;Acc:VGNC:53602]	3.96026	0.000105784	0.0113828	0.126831
rs211473432	1	108710587	ENSBTAG00000009263	MFSD1	major facilitator superfamily domain containing 1 [Source:VGNC Symbol;Acc:VGNC:31431]	5.08793	8.65684e-07	0.00022835	0.11713
rs379952166	1	108712969	ENSBTAG00000009263	MFSD1	major facilitator superfamily domain containing 1 [Source:VGNC Symbol;Acc:VGNC:31431]	-4.33879	2.3245e-05	0.00346051	-0.101031
rs209661193	1	108908224	ENSBTAG00000027795	GFM1	G elongation factor mitochondrial 1 [Source:VGNC Symbol;Acc:VGNC:29327]	4.47474	1.31591e-05	0.00218958	0.228963
rs521535422	1	108938718	ENSBTAG00000027795	GFM1	G elongation factor mitochondrial 1 [Source:VGNC Symbol;Acc:VGNC:29327]	3.91607	0.000125405	0.0129536	0.15468
rs717957437	1	108938759	ENSBTAG00000031561	RSRC1	arginine and serine rich coiled-coil 1 [Source:VGNC Symbol;Acc:VGNC:53602]	3.86071	0.000154887	0.0151802	0.156439
rs135214762	1	110230968	ENSBTAG00000018465	KCNAB1	potassium voltage-gated channel subfamily A member regulatory beta subunit 1 [Source:VGNC Symbol;Acc:VGNC:30427]	-3.92229	0.000122448	0.0127222	-0.356486
rs384299427	1	110448853	ENSBTAG00000003851	CCNL1	cyclin L1 [Source:VGNC Symbol;Acc:VGNC:26975]	4.17849	4.47152e-05	0.00582063	0.182214
rs477113730	1	110456511	ENSBTAG00000003851	CCNL1	cyclin L1 [Source:VGNC Symbol;Acc:VGNC:26975]	4.12676	5.50108e-05	0.00684734	0.175858
rs433194774	1	110459523	ENSBTAG00000003851	CCNL1	cyclin L1 [Source:VGNC Symbol;Acc:VGNC:26975]	3.83768	0.000168991	0.0162017	0.167538
rs476213365	1	111095863	ENSBTAG00000018471	SSR3	signal sequence receptor subunit 3 [Source:VGNC Symbol;Acc:VGNC:35321]	-4.01398	8.58519e-05	0.00968985	-0.0954171
rs436078326	1	111110675	ENSBTAG00000013013	GMPS	guanine monophosphate synthase [Source:VGNC Symbol;Acc:VGNC:29443]	3.82137	0.000179711	0.0169689	0.125355
rs437587674	1	111726616	ENSBTAG00000013013	GMPS	guanine monophosphate synthase [Source:VGNC Symbol;Acc:VGNC:29443]	5.11342	7.69003e-07	0.000206619	0.143442
rs433630718	1	111726779	ENSBTAG00000013013	GMPS	guanine monophosphate synthase [Source:VGNC Symbol;Acc:VGNC:29443]	4.84445	2.6275e-06	0.000582379	0.131772
rs453948451	1	111726938	ENSBTAG00000014318	SLC33A1	solute carrier family 33 member 1 [Source:VGNC Symbol;Acc:VGNC:34816]	-5.08031	8.96836e-07	0.00023537	-0.11763
rs441244038	1	111727764	ENSBTAG00000013013	GMPS	guanine monophosphate synthase [Source:VGNC Symbol;Acc:VGNC:29443]	6.01497	9.06316e-09	4.32893e-06	0.162012
rs461411795	1	111727777	ENSBTAG00000013013	GMPS	guanine monophosphate synthase [Source:VGNC Symbol;Acc:VGNC:29443]	7.11257	2.25392e-11	2.05586e-08	0.21359
rs450344040	1	111727861	ENSBTAG00000013013	GMPS	guanine monophosphate synthase [Source:VGNC Symbol;Acc:VGNC:29443]	5.18985	5.37834e-07	0.000152632	0.141528
rs43265518	1	111728058	ENSBTAG00000013013	GMPS	guanine monophosphate synthase [Source:VGNC Symbol;Acc:VGNC:29443]	5.49302	1.25686e-07	4.34273e-05	0.147215
rs464935819	1	111728081	ENSBTAG00000013013	GMPS	guanine monophosphate synthase [Source:VGNC Symbol;Acc:VGNC:29443]	5.83629	2.26873e-08	9.69177e-06	0.159403
rs467610982	1	111728313	ENSBTAG00000013013	GMPS	guanine monophosphate synthase [Source:VGNC Symbol;Acc:VGNC:29443]	4.99652	1.3193e-06	0.000325748	0.180575
rs467610982	1	111728313	ENSBTAG00000014318	SLC33A1	solute carrier family 33 member 1 [Source:VGNC Symbol;Acc:VGNC:34816]	-4.82847	2.82233e-06	0.000618613	-0.118386
rs436188868	1	111728328	ENSBTAG00000005203	C1H3orf33	chromosome 1 C3orf33 homolog [Source:VGNC Symbol;Acc:VGNC:52665]	-4.08859	6.40211e-05	0.00771614	-0.160419
rs436188868	1	111728328	ENSBTAG00000013013	GMPS	guanine monophosphate synthase [Source:VGNC Symbol;Acc:VGNC:29443]	5.25211	4.00852e-07	0.000118372	0.149432
rs449139059	1	111728508	ENSBTAG00000005203	C1H3orf33	chromosome 1 C3orf33 homolog [Source:VGNC Symbol;Acc:VGNC:52665]	-3.98968	9.43817e-05	0.010426	-0.155761
rs449139059	1	111728508	ENSBTAG00000013013	GMPS	guanine monophosphate synthase [Source:VGNC Symbol;Acc:VGNC:29443]	4.42114	1.64936e-05	0.0026304	0.127296
rs432244233	1	111728509	ENSBTAG00000005203	C1H3orf33	chromosome 1 C3orf33 homolog [Source:VGNC Symbol;Acc:VGNC:52665]	-3.98968	9.43817e-05	0.010426	-0.155761
rs432244233	1	111728509	ENSBTAG00000013013	GMPS	guanine monophosphate synthase [Source:VGNC Symbol;Acc:VGNC:29443]	4.42114	1.64936e-05	0.0026304	0.127296
rs472387556	1	111728684	ENSBTAG00000013013	GMPS	guanine monophosphate synthase [Source:VGNC Symbol;Acc:VGNC:29443]	4.55793	9.23161e-06	0.00164265	0.128121
rs443823960	1	111728793	ENSBTAG00000013013	GMPS	guanine monophosphate synthase [Source:VGNC Symbol;Acc:VGNC:29443]	5.95794	1.21705e-08	5.61997e-06	0.165033
rs463891654	1	111728928	ENSBTAG00000013013	GMPS	guanine monophosphate synthase [Source:VGNC Symbol;Acc:VGNC:29443]	5.03644	1.09829e-06	0.00027883	0.140302
rs464977290	1	111729022	ENSBTAG00000013013	GMPS	guanine monophosphate synthase [Source:VGNC Symbol;Acc:VGNC:29443]	6.41028	1.11994e-09	6.86113e-07	0.173513
rs477764685	1	111729028	ENSBTAG00000013013	GMPS	guanine monophosphate synthase [Source:VGNC Symbol;Acc:VGNC:29443]	6.41028	1.11994e-09	6.86113e-07	0.173513
rs446287172	1	111729106	ENSBTAG00000013013	GMPS	guanine monophosphate synthase [Source:VGNC Symbol;Acc:VGNC:29443]	4.54794	9.63579e-06	0.00170196	0.128311
rs458567513	1	111729122	ENSBTAG00000013013	GMPS	guanine monophosphate synthase [Source:VGNC Symbol;Acc:VGNC:29443]	4.8276	2.83328e-06	0.000620723	0.162928
rs458567513	1	111729122	ENSBTAG00000014318	SLC33A1	solute carrier family 33 member 1 [Source:VGNC Symbol;Acc:VGNC:34816]	-5.17452	5.7799e-07	0.000162161	-0.117072
rs478594488	1	111729271	ENSBTAG00000013013	GMPS	guanine monophosphate synthase [Source:VGNC Symbol;Acc:VGNC:29443]	4.62733	6.84378e-06	0.00128538	0.122388
rs436046893	1	111729381	ENSBTAG00000005203	C1H3orf33	chromosome 1 C3orf33 homolog [Source:VGNC Symbol;Acc:VGNC:52665]	-4.01748	8.46855e-05	0.00959335	-0.1538
rs436046893	1	111729381	ENSBTAG00000013013	GMPS	guanine monophosphate synthase [Source:VGNC Symbol;Acc:VGNC:29443]	4.69881	5.01113e-06	0.000994873	0.13194
rs432289750	1	111729632	ENSBTAG00000005203	C1H3orf33	chromosome 1 C3orf33 homolog [Source:VGNC Symbol;Acc:VGNC:52665]	-3.9496	0.000110233	0.0117478	-0.146483
rs432289750	1	111729632	ENSBTAG00000013013	GMPS	guanine monophosphate synthase [Source:VGNC Symbol;Acc:VGNC:29443]	4.4948	1.20865e-05	0.00204517	0.122656
rs452279524	1	111729638	ENSBTAG00000013013	GMPS	guanine monophosphate synthase [Source:VGNC Symbol;Acc:VGNC:29443]	4.55655	9.2867e-06	0.00165088	0.124212
rs454734186	1	111729868	ENSBTAG00000013013	GMPS	guanine monophosphate synthase [Source:VGNC Symbol;Acc:VGNC:29443]	3.97694	9.91662e-05	0.0108377	0.10794
rs475151714	1	111729911	ENSBTAG00000013013	GMPS	guanine monophosphate synthase [Source:VGNC Symbol;Acc:VGNC:29443]	4.5859	8.18599e-06	0.00148963	0.125612
rs480064641	1	111730149	ENSBTAG00000013013	GMPS	guanine monophosphate synthase [Source:VGNC Symbol;Acc:VGNC:29443]	4.39763	1.81995e-05	0.0028466	0.121775
rs447290784	1	111730226	ENSBTAG00000013013	GMPS	guanine monophosphate synthase [Source:VGNC Symbol;Acc:VGNC:29443]	6.09723	5.90588e-09	2.95508e-06	0.159954
rs460913805	1	111730264	ENSBTAG00000013013	GMPS	guanine monophosphate synthase [Source:VGNC Symbol;Acc:VGNC:29443]	4.41362	1.70217e-05	0.00269851	0.12458
rs481187226	1	111730270	ENSBTAG00000013013	GMPS	guanine monophosphate synthase [Source:VGNC Symbol;Acc:VGNC:29443]	5.46316	1.45391e-07	4.92917e-05	0.146822
rs383106895	1	111730334	ENSBTAG00000013013	GMPS	guanine monophosphate synthase [Source:VGNC Symbol;Acc:VGNC:29443]	4.21354	3.88154e-05	0.00520781	0.137959
rs383106895	1	111730334	ENSBTAG00000014318	SLC33A1	solute carrier family 33 member 1 [Source:VGNC Symbol;Acc:VGNC:34816]	-4.25251	3.31314e-05	0.00459313	-0.0940216
rs477238653	1	111730378	ENSBTAG00000005203	C1H3orf33	chromosome 1 C3orf33 homolog [Source:VGNC Symbol;Acc:VGNC:52665]	-3.95307	0.000108765	0.0116307	-0.143673
rs384707933	1	111731059	ENSBTAG00000013013	GMPS	guanine monophosphate synthase [Source:VGNC Symbol;Acc:VGNC:29443]	4.71922	4.5815e-06	0.000923529	0.15463
rs384707933	1	111731059	ENSBTAG00000014318	SLC33A1	solute carrier family 33 member 1 [Source:VGNC Symbol;Acc:VGNC:34816]	-4.25066	3.33812e-05	0.00461982	-0.095071
rs453490954	1	111731143	ENSBTAG00000013013	GMPS	guanine monophosphate synthase [Source:VGNC Symbol;Acc:VGNC:29443]	5.4825	1.32307e-07	4.53909e-05	0.181681
rs453490954	1	111731143	ENSBTAG00000014318	SLC33A1	solute carrier family 33 member 1 [Source:VGNC Symbol;Acc:VGNC:34816]	-4.80122	3.18715e-06	0.000684726	-0.109278
rs476863799	1	111731947	ENSBTAG00000013013	GMPS	guanine monophosphate synthase [Source:VGNC Symbol;Acc:VGNC:29443]	5.10965	7.82619e-07	0.0002097	0.183338
rs476863799	1	111731947	ENSBTAG00000014318	SLC33A1	solute carrier family 33 member 1 [Source:VGNC Symbol;Acc:VGNC:34816]	-4.98414	1.39617e-06	0.000341505	-0.121214
rs445821096	1	111732031	ENSBTAG00000013013	GMPS	guanine monophosphate synthase [Source:VGNC Symbol;Acc:VGNC:29443]	4.67066	5.66771e-06	0.00110041	0.163139
rs445821096	1	111732031	ENSBTAG00000014318	SLC33A1	solute carrier family 33 member 1 [Source:VGNC Symbol;Acc:VGNC:34816]	-5.17632	5.73123e-07	0.000160962	-0.120776
rs465773577	1	111732166	ENSBTAG00000013013	GMPS	guanine monophosphate synthase [Source:VGNC Symbol;Acc:VGNC:29443]	4.85492	2.50704e-06	0.000559667	0.170489
rs465773577	1	111732166	ENSBTAG00000014318	SLC33A1	solute carrier family 33 member 1 [Source:VGNC Symbol;Acc:VGNC:34816]	-5.99539	1.00307e-08	4.73737e-06	-0.138333
rs468640732	1	111732397	ENSBTAG00000013013	GMPS	guanine monophosphate synthase [Source:VGNC Symbol;Acc:VGNC:29443]	7.15332	1.78437e-11	1.66596e-08	0.235877
rs468640732	1	111732397	ENSBTAG00000014318	SLC33A1	solute carrier family 33 member 1 [Source:VGNC Symbol;Acc:VGNC:34816]	-4.51206	1.12312e-05	0.00192747	-0.107661
rs437177189	1	111732425	ENSBTAG00000013013	GMPS	guanine monophosphate synthase [Source:VGNC Symbol;Acc:VGNC:29443]	7.51992	2.11438e-12	2.39028e-09	0.248764
rs437177189	1	111732425	ENSBTAG00000014318	SLC33A1	solute carrier family 33 member 1 [Source:VGNC Symbol;Acc:VGNC:34816]	-3.96674	0.000103167	0.0111698	-0.0970799
rs457287509	1	111732517	ENSBTAG00000013013	GMPS	guanine monophosphate synthase [Source:VGNC Symbol;Acc:VGNC:29443]	5.22483	4.56101e-07	0.00013247	0.178829
rs457287509	1	111732517	ENSBTAG00000014318	SLC33A1	solute carrier family 33 member 1 [Source:VGNC Symbol;Acc:VGNC:34816]	-5.89713	1.66324e-08	7.3919e-06	-0.134118
rs41644129	1	111751747	ENSBTAG00000013013	GMPS	guanine monophosphate synthase [Source:VGNC Symbol;Acc:VGNC:29443]	-4.75615	3.89287e-06	0.00080729	-0.188246
rs41644129	1	111751747	ENSBTAG00000014318	SLC33A1	solute carrier family 33 member 1 [Source:VGNC Symbol;Acc:VGNC:34816]	4.59207	7.97088e-06	0.00145779	0.123275
rs441351195	1	111754398	ENSBTAG00000013013	GMPS	guanine monophosphate synthase [Source:VGNC Symbol;Acc:VGNC:29443]	3.85752	0.000156772	0.0153177	0.118072
novel_variant (1:111803341)	1	111803341	ENSBTAG00000014318	SLC33A1	solute carrier family 33 member 1 [Source:VGNC Symbol;Acc:VGNC:34816]	-5.77884	3.03574e-08	1.25078e-05	-0.108753
rs471282163	1	111829585	ENSBTAG00000013013	GMPS	guanine monophosphate synthase [Source:VGNC Symbol;Acc:VGNC:29443]	4.47503	1.31428e-05	0.00218726	0.143409
rs471282163	1	111829585	ENSBTAG00000014318	SLC33A1	solute carrier family 33 member 1 [Source:VGNC Symbol;Acc:VGNC:34816]	-6.70688	2.21402e-10	1.59829e-07	-0.137323
rs439913472	1	111829604	ENSBTAG00000013013	GMPS	guanine monophosphate synthase [Source:VGNC Symbol;Acc:VGNC:29443]	4.75057	3.99009e-06	0.000823685	0.153406
rs439913472	1	111829604	ENSBTAG00000014318	SLC33A1	solute carrier family 33 member 1 [Source:VGNC Symbol;Acc:VGNC:34816]	-6.56299	4.88718e-10	3.25932e-07	-0.136781
rs481221156	1	111829957	ENSBTAG00000013013	GMPS	guanine monophosphate synthase [Source:VGNC Symbol;Acc:VGNC:29443]	4.26518	3.14616e-05	0.00440455	0.134801
rs481221156	1	111829957	ENSBTAG00000014318	SLC33A1	solute carrier family 33 member 1 [Source:VGNC Symbol;Acc:VGNC:34816]	-6.50102	6.85187e-10	4.41298e-07	-0.131463
rs452496856	1	111840775	ENSBTAG00000013013	GMPS	guanine monophosphate synthase [Source:VGNC Symbol;Acc:VGNC:29443]	4.79707	3.2466e-06	0.000694911	0.155721
rs452496856	1	111840775	ENSBTAG00000014318	SLC33A1	solute carrier family 33 member 1 [Source:VGNC Symbol;Acc:VGNC:34816]	-6.26183	2.47948e-09	1.38777e-06	-0.132429
rs471681323	1	111849087	ENSBTAG00000014318	SLC33A1	solute carrier family 33 member 1 [Source:VGNC Symbol;Acc:VGNC:34816]	-7.09758	2.45566e-11	2.22279e-08	-0.130134
rs483306333	1	111849574	ENSBTAG00000014318	SLC33A1	solute carrier family 33 member 1 [Source:VGNC Symbol;Acc:VGNC:34816]	-6.05393	7.40256e-09	3.61723e-06	-0.114052
rs798518493	1	112365950	ENSBTAG00000054182	ENSBTAG00000054182	_	-4.62433	6.93331e-06	0.0012991	-0.638191
rs798518493	1	112365950	ENSBTAG00000006142	DHX36	DEAH-box helicase 36 [Source:VGNC Symbol;Acc:VGNC:28054]	-4.04296	7.66422e-05	0.00887631	-0.187305
rs463752958	1	115461860	ENSBTAG00000004564	MBNL1	muscleblind like splicing regulator 1 [Source:VGNC Symbol;Acc:VGNC:31283]	-4.04884	7.48905e-05	0.00871562	-0.147817
novel_variant (1:115462927)	1	115462927	ENSBTAG00000004564	MBNL1	muscleblind like splicing regulator 1 [Source:VGNC Symbol;Acc:VGNC:31283]	-4.03569	7.88592e-05	0.00907594	-0.262347
rs470533080	1	117380124	ENSBTAG00000031435	SELENOT	selenoprotein T [Source:VGNC Symbol;Acc:VGNC:53604]	-3.9119	0.000127427	0.0131097	-0.0845167
rs452881084	1	117380186	ENSBTAG00000031435	SELENOT	selenoprotein T [Source:VGNC Symbol;Acc:VGNC:53604]	-3.88544	0.000140987	0.0141499	-0.0789825
rs722650446	1	117497168	ENSBTAG00000007814	WWTR1	WW domain containing transcription regulator 1 [Source:VGNC Symbol;Acc:VGNC:36980]	-3.91927	0.000123874	0.0128337	-0.19173
rs455266949	1	117556846	ENSBTAG00000031435	SELENOT	selenoprotein T [Source:VGNC Symbol;Acc:VGNC:53604]	-4.44821	1.47193e-05	0.00239997	-0.113284
rs461486687	1	117575077	ENSBTAG00000031435	SELENOT	selenoprotein T [Source:VGNC Symbol;Acc:VGNC:53604]	-4.32918	2.41872e-05	0.00357026	-0.114679
rs446300363	1	117578483	ENSBTAG00000031435	SELENOT	selenoprotein T [Source:VGNC Symbol;Acc:VGNC:53604]	-4.83321	2.76314e-06	0.000607578	-0.122107
rs521443579	1	117598427	ENSBTAG00000031435	SELENOT	selenoprotein T [Source:VGNC Symbol;Acc:VGNC:53604]	-4.44821	1.47193e-05	0.00239997	-0.113284
rs525119353	1	117598472	ENSBTAG00000031435	SELENOT	selenoprotein T [Source:VGNC Symbol;Acc:VGNC:53604]	-4.41264	1.70915e-05	0.00270787	-0.113362
novel_variant (1:117600840)	1	117600840	ENSBTAG00000031435	SELENOT	selenoprotein T [Source:VGNC Symbol;Acc:VGNC:53604]	-4.80262	3.16735e-06	0.000681386	-0.121506
rs462406591	1	117601366	ENSBTAG00000031435	SELENOT	selenoprotein T [Source:VGNC Symbol;Acc:VGNC:53604]	-4.89323	2.11003e-06	0.000484485	-0.123859
rs476105896	1	117601444	ENSBTAG00000018402	TSC22D2	TSC22 domain family member 2 [Source:VGNC Symbol;Acc:VGNC:36409]	4.42423	1.62812e-05	0.0026024	0.11363
rs443183184	1	117601489	ENSBTAG00000031435	SELENOT	selenoprotein T [Source:VGNC Symbol;Acc:VGNC:53604]	-4.83321	2.76314e-06	0.000607578	-0.122107
rs714588935	1	117673110	ENSBTAG00000018402	TSC22D2	TSC22 domain family member 2 [Source:VGNC Symbol;Acc:VGNC:36409]	5.1118	7.74819e-07	0.000207917	0.194651
rs43262683	1	117985746	ENSBTAG00000009106	EIF2A	eukaryotic translation initiation factor 2A [Source:VGNC Symbol;Acc:VGNC:28379]	4.44414	1.49736e-05	0.00243341	0.211438
rs43262683	1	117985746	ENSBTAG00000011147	RNF13	ring finger protein 13 [Source:VGNC Symbol;Acc:VGNC:34020]	4.75343	3.93991e-06	0.00081531	0.237639
rs43261506	1	117990592	ENSBTAG00000009106	EIF2A	eukaryotic translation initiation factor 2A [Source:VGNC Symbol;Acc:VGNC:28379]	4.44414	1.49736e-05	0.00243341	0.211438
rs43261506	1	117990592	ENSBTAG00000011147	RNF13	ring finger protein 13 [Source:VGNC Symbol;Acc:VGNC:34020]	4.75343	3.93991e-06	0.00081531	0.237639
rs715758410	1	118216851	ENSBTAG00000005068	COMMD2	COMM domain containing 2 [Source:VGNC Symbol;Acc:VGNC:27583]	4.64511	6.33522e-06	0.00120687	0.224481
rs110646527	1	118544527	ENSBTAG00000011147	RNF13	ring finger protein 13 [Source:VGNC Symbol;Acc:VGNC:34020]	4.67173	5.64137e-06	0.00109631	0.237133
rs1116562220	1	118643815	ENSBTAG00000005068	COMMD2	COMM domain containing 2 [Source:VGNC Symbol;Acc:VGNC:27583]	4.0625	7.09712e-05	0.00835312	0.14986
rs719623479	1	118644084	ENSBTAG00000002395	HPS3	HPS3 biogenesis of lysosomal organelles complex 2 subunit 1 [Source:VGNC Symbol;Acc:VGNC:29944]	-4.09852	6.15492e-05	0.00748562	-0.175731
rs136027175	1	118683473	ENSBTAG00000011147	RNF13	ring finger protein 13 [Source:VGNC Symbol;Acc:VGNC:34020]	-4.57245	8.67382e-06	0.00156195	-0.241486
rs110744948	1	118685073	ENSBTAG00000011147	RNF13	ring finger protein 13 [Source:VGNC Symbol;Acc:VGNC:34020]	3.87439	0.000147046	0.0145924	0.180798
rs109444434	1	118718231	ENSBTAG00000011147	RNF13	ring finger protein 13 [Source:VGNC Symbol;Acc:VGNC:34020]	4.55765	9.24284e-06	0.00164433	0.240751
rs137166911	1	118731938	ENSBTAG00000011147	RNF13	ring finger protein 13 [Source:VGNC Symbol;Acc:VGNC:34020]	3.95807	0.000106683	0.0114566	0.195974
rs135421171	1	118736038	ENSBTAG00000011147	RNF13	ring finger protein 13 [Source:VGNC Symbol;Acc:VGNC:34020]	3.95807	0.000106683	0.0114566	0.195974
rs136668135	1	118745503	ENSBTAG00000011147	RNF13	ring finger protein 13 [Source:VGNC Symbol;Acc:VGNC:34020]	3.95807	0.000106683	0.0114566	0.195974
rs109119723	1	118751073	ENSBTAG00000011147	RNF13	ring finger protein 13 [Source:VGNC Symbol;Acc:VGNC:34020]	4.65636	6.03255e-06	0.00115959	0.251324
rs133453553	1	118760468	ENSBTAG00000011147	RNF13	ring finger protein 13 [Source:VGNC Symbol;Acc:VGNC:34020]	3.95807	0.000106683	0.0114566	0.195974
rs134279278	1	118767136	ENSBTAG00000011147	RNF13	ring finger protein 13 [Source:VGNC Symbol;Acc:VGNC:34020]	3.95807	0.000106683	0.0114566	0.195974
rs43052111	1	118797839	ENSBTAG00000011147	RNF13	ring finger protein 13 [Source:VGNC Symbol;Acc:VGNC:34020]	4.2778	2.98779e-05	0.00422595	0.213377
rs447971603	1	118817803	ENSBTAG00000002395	HPS3	HPS3 biogenesis of lysosomal organelles complex 2 subunit 1 [Source:VGNC Symbol;Acc:VGNC:29944]	4.25386	3.2949e-05	0.00457182	0.155099
rs721020057	1	119031942	ENSBTAG00000002395	HPS3	HPS3 biogenesis of lysosomal organelles complex 2 subunit 1 [Source:VGNC Symbol;Acc:VGNC:29944]	3.86319	0.000153439	0.0150775	0.121853
rs715603001	1	119036560	ENSBTAG00000002395	HPS3	HPS3 biogenesis of lysosomal organelles complex 2 subunit 1 [Source:VGNC Symbol;Acc:VGNC:29944]	4.90342	2.01511e-06	0.000465918	0.161523
rs133597162	1	119036585	ENSBTAG00000002395	HPS3	HPS3 biogenesis of lysosomal organelles complex 2 subunit 1 [Source:VGNC Symbol;Acc:VGNC:29944]	5.51766	1.11404e-07	3.91175e-05	0.154993
rs723251665	1	119036586	ENSBTAG00000002395	HPS3	HPS3 biogenesis of lysosomal organelles complex 2 subunit 1 [Source:VGNC Symbol;Acc:VGNC:29944]	-5.08792	8.65747e-07	0.000228358	-0.169933
rs720794837	1	119036923	ENSBTAG00000002395	HPS3	HPS3 biogenesis of lysosomal organelles complex 2 subunit 1 [Source:VGNC Symbol;Acc:VGNC:29944]	5.32332	2.85552e-07	8.85871e-05	0.177811
rs134130891	1	119045765	ENSBTAG00000002395	HPS3	HPS3 biogenesis of lysosomal organelles complex 2 subunit 1 [Source:VGNC Symbol;Acc:VGNC:29944]	5.37601	2.21741e-07	7.10952e-05	0.146695
rs464025438	1	119163894	ENSBTAG00000005068	COMMD2	COMM domain containing 2 [Source:VGNC Symbol;Acc:VGNC:27583]	-3.93152	0.00011818	0.0123924	-0.12282
rs41605476	1	119466102	ENSBTAG00000002395	HPS3	HPS3 biogenesis of lysosomal organelles complex 2 subunit 1 [Source:VGNC Symbol;Acc:VGNC:29944]	-4.33873	2.32503e-05	0.00346114	-0.138253
rs41605475	1	119466140	ENSBTAG00000002395	HPS3	HPS3 biogenesis of lysosomal organelles complex 2 subunit 1 [Source:VGNC Symbol;Acc:VGNC:29944]	-4.31655	2.54804e-05	0.0037257	-0.136998
novel_variant (1:119466829)	1	119466829	ENSBTAG00000002395	HPS3	HPS3 biogenesis of lysosomal organelles complex 2 subunit 1 [Source:VGNC Symbol;Acc:VGNC:29944]	-4.44419	1.49704e-05	0.002433	-0.168514
rs723790398	1	124888596	ENSBTAG00000007933	DIPK2A	divergent protein kinase domain 2A [Source:VGNC Symbol;Acc:VGNC:52667]	-7.59568	1.35141e-12	1.59419e-09	-0.165731
rs208244689	1	124896094	ENSBTAG00000007933	DIPK2A	divergent protein kinase domain 2A [Source:VGNC Symbol;Acc:VGNC:52667]	-5.61869	6.76921e-08	2.53889e-05	-0.14806
rs210227244	1	124896103	ENSBTAG00000007933	DIPK2A	divergent protein kinase domain 2A [Source:VGNC Symbol;Acc:VGNC:52667]	-5.315	2.97147e-07	9.16535e-05	-0.139822
rs208226273	1	124896537	ENSBTAG00000007933	DIPK2A	divergent protein kinase domain 2A [Source:VGNC Symbol;Acc:VGNC:52667]	-5.50986	1.15742e-07	4.04211e-05	-0.145709
rs716737474	1	124896558	ENSBTAG00000007933	DIPK2A	divergent protein kinase domain 2A [Source:VGNC Symbol;Acc:VGNC:52667]	-4.5488	9.60022e-06	0.00169687	-0.128581
rs209683550	1	124896569	ENSBTAG00000007933	DIPK2A	divergent protein kinase domain 2A [Source:VGNC Symbol;Acc:VGNC:52667]	-4.63944	6.49322e-06	0.0012318	-0.120404
rs209796913	1	124897340	ENSBTAG00000007933	DIPK2A	divergent protein kinase domain 2A [Source:VGNC Symbol;Acc:VGNC:52667]	-4.59599	7.83723e-06	0.00143737	-0.112526
rs211458910	1	124897705	ENSBTAG00000007933	DIPK2A	divergent protein kinase domain 2A [Source:VGNC Symbol;Acc:VGNC:52667]	-4.7206	4.55375e-06	0.000918739	-0.118083
rs520465649	1	124897768	ENSBTAG00000007933	DIPK2A	divergent protein kinase domain 2A [Source:VGNC Symbol;Acc:VGNC:52667]	-6.03418	8.20338e-09	3.9629e-06	-0.140747
rs43268470	1	125680990	ENSBTAG00000016026	PCOLCE2	procollagen C-endopeptidase enhancer 2 [Source:VGNC Symbol;Acc:VGNC:32643]	-4.12413	5.55899e-05	0.00690682	-0.242552
rs137273568	1	126383652	ENSBTAG00000018138	GK5	glycerol kinase 5 [Source:VGNC Symbol;Acc:VGNC:54783]	-3.87067	0.000149139	0.0147531	-0.262029
rs133365330	1	126447737	ENSBTAG00000018138	GK5	glycerol kinase 5 [Source:VGNC Symbol;Acc:VGNC:54783]	3.84685	0.000163238	0.0157845	0.264981
rs717508060	1	126643353	ENSBTAG00000023429	PLS1	plastin 1 [Source:VGNC Symbol;Acc:VGNC:33051]	-4.32388	2.4722e-05	0.0036339	-0.441107
rs464511956	1	126676653	ENSBTAG00000023429	PLS1	plastin 1 [Source:VGNC Symbol;Acc:VGNC:33051]	4.1612	4.79316e-05	0.00614398	0.437189
rs717655688	1	126702693	ENSBTAG00000023429	PLS1	plastin 1 [Source:VGNC Symbol;Acc:VGNC:33051]	-3.80319	0.000192421	0.0178595	-0.392205
rs517239167	1	126703715	ENSBTAG00000023429	PLS1	plastin 1 [Source:VGNC Symbol;Acc:VGNC:33051]	-4.9229	1.84507e-06	0.000432915	-0.516385
rs714024246	1	126704206	ENSBTAG00000023429	PLS1	plastin 1 [Source:VGNC Symbol;Acc:VGNC:33051]	-4.45966	1.40252e-05	0.00230887	-0.485775
rs457737906	1	127532020	ENSBTAG00000009115	SPSB4	splA/ryanodine receptor domain and SOCS box containing 4 [Source:VGNC Symbol;Acc:VGNC:35249]	-3.81756	0.000182307	0.0171511	-0.164719
rs524290522	1	129414468	ENSBTAG00000051936	ENSBTAG00000051936	_	4.0115	8.66867e-05	0.00976332	0.239467
rs717674423	1	130462302	ENSBTAG00000008111	ESYT3	extended synaptotagmin 3 [Source:VGNC Symbol;Acc:VGNC:28615]	3.79662	0.000197215	0.0181924	0.403361
rs714394589	1	130471105	ENSBTAG00000008111	ESYT3	extended synaptotagmin 3 [Source:VGNC Symbol;Acc:VGNC:28615]	4.16497	4.72126e-05	0.00607358	0.387949
rs718410740	1	130499084	ENSBTAG00000008111	ESYT3	extended synaptotagmin 3 [Source:VGNC Symbol;Acc:VGNC:28615]	3.87104	0.00014893	0.0147396	0.325225
rs466512184	1	130824625	ENSBTAG00000019949	DBR1	debranching RNA lariats 1 [Source:VGNC Symbol;Acc:VGNC:27895]	3.88992	0.000138598	0.0139689	0.0767685
rs719860520	1	132866749	ENSBTAG00000015221	PCCB	propionyl-CoA carboxylase subunit beta [Source:VGNC Symbol;Acc:VGNC:32614]	-6.93674	6.12327e-11	5.0685e-08	-0.280141
rs715945880	1	132924146	ENSBTAG00000015221	PCCB	propionyl-CoA carboxylase subunit beta [Source:VGNC Symbol;Acc:VGNC:32614]	5.76499	3.25556e-08	1.33136e-05	0.310488
rs715788793	1	132929523	ENSBTAG00000015221	PCCB	propionyl-CoA carboxylase subunit beta [Source:VGNC Symbol;Acc:VGNC:32614]	-7.02174	3.7836e-11	3.27721e-08	-0.29157
rs447477464	1	132929579	ENSBTAG00000015221	PCCB	propionyl-CoA carboxylase subunit beta [Source:VGNC Symbol;Acc:VGNC:32614]	8.00344	1.16993e-13	1.68097e-10	0.384314
rs378824274	1	132981271	ENSBTAG00000015221	PCCB	propionyl-CoA carboxylase subunit beta [Source:VGNC Symbol;Acc:VGNC:32614]	7.92801	1.84814e-13	2.55173e-10	0.29084
rs479265196	1	132983983	ENSBTAG00000015221	PCCB	propionyl-CoA carboxylase subunit beta [Source:VGNC Symbol;Acc:VGNC:32614]	7.24236	1.06848e-11	1.04226e-08	0.276029
rs208186871	1	133022056	ENSBTAG00000015221	PCCB	propionyl-CoA carboxylase subunit beta [Source:VGNC Symbol;Acc:VGNC:32614]	5.74467	3.6067e-08	1.45798e-05	0.27731
rs210729398	1	133117307	ENSBTAG00000000750	MSL2	MSL complex subunit 2 [Source:VGNC Symbol;Acc:VGNC:31699]	4.45451	1.43332e-05	0.00235164	0.138471
rs386039221	1	133117792	ENSBTAG00000015221	PCCB	propionyl-CoA carboxylase subunit beta [Source:VGNC Symbol;Acc:VGNC:32614]	4.20847	3.96204e-05	0.00529201	0.163229
rs379662353	1	133117824	ENSBTAG00000015221	PCCB	propionyl-CoA carboxylase subunit beta [Source:VGNC Symbol;Acc:VGNC:32614]	4.17002	4.62647e-05	0.00597743	0.16105
rs382799825	1	133117846	ENSBTAG00000000750	MSL2	MSL complex subunit 2 [Source:VGNC Symbol;Acc:VGNC:31699]	-4.39888	1.81046e-05	0.00283502	-0.198302
rs208530137	1	133117904	ENSBTAG00000000750	MSL2	MSL complex subunit 2 [Source:VGNC Symbol;Acc:VGNC:31699]	4.08205	6.56977e-05	0.00787433	0.128259
rs135974293	1	133118454	ENSBTAG00000000750	MSL2	MSL complex subunit 2 [Source:VGNC Symbol;Acc:VGNC:31699]	4.01701	8.48408e-05	0.00960328	0.116523
rs133665278	1	133118701	ENSBTAG00000000750	MSL2	MSL complex subunit 2 [Source:VGNC Symbol;Acc:VGNC:31699]	4.0583	7.21548e-05	0.00846162	0.119219
rs716046751	1	133288642	ENSBTAG00000015221	PCCB	propionyl-CoA carboxylase subunit beta [Source:VGNC Symbol;Acc:VGNC:32614]	-4.95859	1.56883e-06	0.000377038	-0.301492
rs516220352	1	133301835	ENSBTAG00000015221	PCCB	propionyl-CoA carboxylase subunit beta [Source:VGNC Symbol;Acc:VGNC:32614]	-5.65071	5.77316e-08	2.20287e-05	-0.337939
novel_variant (1:133349868)	1	133349868	ENSBTAG00000015221	PCCB	propionyl-CoA carboxylase subunit beta [Source:VGNC Symbol;Acc:VGNC:32614]	-5.10785	7.89209e-07	0.000211119	-0.324839
rs723310919	1	135824162	ENSBTAG00000035556	CDV3	CDV3 homolog [Source:NCBI gene;Acc:504871]	-3.83497	0.000170731	0.0163232	-0.108816
novel_variant (1:135868334)	1	135868334	ENSBTAG00000035556	CDV3	CDV3 homolog [Source:NCBI gene;Acc:504871]	-4.80025	3.20096e-06	0.000687057	-0.0898849
rs800004469	1	135868491	ENSBTAG00000035556	CDV3	CDV3 homolog [Source:NCBI gene;Acc:504871]	-5.29121	3.32864e-07	0.000101062	-0.108643
rs518097377	1	135868815	ENSBTAG00000035556	CDV3	CDV3 homolog [Source:NCBI gene;Acc:504871]	3.9904	9.41153e-05	0.010404	0.101968
rs525914703	1	138384546	ENSBTAG00000030942	MRPL3	mitochondrial ribosomal protein L3 [Source:VGNC Symbol;Acc:VGNC:31630]	6.68122	2.55153e-10	1.81625e-07	0.133305
rs211054719	1	138441351	ENSBTAG00000030942	MRPL3	mitochondrial ribosomal protein L3 [Source:VGNC Symbol;Acc:VGNC:31630]	6.76387	1.61351e-10	1.20832e-07	0.13615
rs444049317	1	138441509	ENSBTAG00000030942	MRPL3	mitochondrial ribosomal protein L3 [Source:VGNC Symbol;Acc:VGNC:31630]	7.03652	3.47853e-11	3.03916e-08	0.136242
rs380298153	1	138441571	ENSBTAG00000030942	MRPL3	mitochondrial ribosomal protein L3 [Source:VGNC Symbol;Acc:VGNC:31630]	6.72434	2.00983e-10	1.46809e-07	0.129776
rs717265795	1	138870731	ENSBTAG00000007462	ASTE1	asteroid homolog 1 [Source:VGNC Symbol;Acc:VGNC:26225]	6.7457	1.78508e-10	1.32031e-07	0.194034
rs479265061	1	138871077	ENSBTAG00000007462	ASTE1	asteroid homolog 1 [Source:VGNC Symbol;Acc:VGNC:26225]	-5.2757	3.58381e-07	0.00010766	-0.137686
rs436961565	1	138871984	ENSBTAG00000007462	ASTE1	asteroid homolog 1 [Source:VGNC Symbol;Acc:VGNC:26225]	7.76565	4.91051e-13	6.28412e-10	0.236759
rs450698617	1	138872244	ENSBTAG00000007462	ASTE1	asteroid homolog 1 [Source:VGNC Symbol;Acc:VGNC:26225]	7.85786	2.82231e-13	3.76523e-10	0.238565
rs520742000	1	138888568	ENSBTAG00000007462	ASTE1	asteroid homolog 1 [Source:VGNC Symbol;Acc:VGNC:26225]	-5.17189	5.85164e-07	0.000163808	-0.161072
rs520742000	1	138888568	ENSBTAG00000030942	MRPL3	mitochondrial ribosomal protein L3 [Source:VGNC Symbol;Acc:VGNC:31630]	3.92636	0.000120551	0.012579	0.0791849
rs515927136	1	138899229	ENSBTAG00000007462	ASTE1	asteroid homolog 1 [Source:VGNC Symbol;Acc:VGNC:26225]	8.31633	1.71893e-14	2.86565e-11	0.36185
rs525791967	1	138901558	ENSBTAG00000007462	ASTE1	asteroid homolog 1 [Source:VGNC Symbol;Acc:VGNC:26225]	7.84268	3.09254e-13	4.10062e-10	0.239032
rs523035951	1	138916435	ENSBTAG00000007462	ASTE1	asteroid homolog 1 [Source:VGNC Symbol;Acc:VGNC:26225]	7.57965	1.48595e-12	1.7422e-09	0.220929
rs523035951	1	138916435	ENSBTAG00000011626	ATP2C1	ATPase secretory pathway Ca2+ transporting 1 [Source:VGNC Symbol;Acc:VGNC:26296]	3.94533	0.000112063	0.0118984	0.129435
rs209954535	1	138938057	ENSBTAG00000011626	ATP2C1	ATPase secretory pathway Ca2+ transporting 1 [Source:VGNC Symbol;Acc:VGNC:26296]	5.05774	9.95527e-07	0.00025655	0.151333
rs210309675	1	138948106	ENSBTAG00000023106	ENSBTAG00000023106	mariner-like transposase [Source:NCBI gene;Acc:534913]	-4.48743	1.24701e-05	0.0020975	-0.204873
rs379790273	1	138949468	ENSBTAG00000007462	ASTE1	asteroid homolog 1 [Source:VGNC Symbol;Acc:VGNC:26225]	3.83574	0.000170234	0.0162869	0.123802
rs379790273	1	138949468	ENSBTAG00000030942	MRPL3	mitochondrial ribosomal protein L3 [Source:VGNC Symbol;Acc:VGNC:31630]	-3.8509	0.000160752	0.0156092	-0.0783321
rs714029752	1	138949471	ENSBTAG00000023106	ENSBTAG00000023106	mariner-like transposase [Source:NCBI gene;Acc:534913]	-3.94856	0.000110673	0.0117805	-0.211703
rs714029752	1	138949471	ENSBTAG00000030942	MRPL3	mitochondrial ribosomal protein L3 [Source:VGNC Symbol;Acc:VGNC:31630]	4.02938	8.0833e-05	0.00925164	0.0976736
rs440942591	1	139240538	ENSBTAG00000023106	ENSBTAG00000023106	mariner-like transposase [Source:NCBI gene;Acc:534913]	6.37898	1.32552e-09	7.96062e-07	0.291603
novel_variant (1:139241049)	1	139241049	ENSBTAG00000023106	ENSBTAG00000023106	mariner-like transposase [Source:NCBI gene;Acc:534913]	-7.74993	5.39513e-13	6.87449e-10	-0.484192
rs443491322	1	139241768	ENSBTAG00000023106	ENSBTAG00000023106	mariner-like transposase [Source:NCBI gene;Acc:534913]	-6.42483	1.03535e-09	6.39492e-07	-0.34769
rs132664790	1	139242253	ENSBTAG00000023106	ENSBTAG00000023106	mariner-like transposase [Source:NCBI gene;Acc:534913]	4.22905	3.64493e-05	0.00495251	0.171441
rs458779708	1	139242820	ENSBTAG00000011626	ATP2C1	ATPase secretory pathway Ca2+ transporting 1 [Source:VGNC Symbol;Acc:VGNC:26296]	4.09206	6.31459e-05	0.00763531	0.116283
rs458779708	1	139242820	ENSBTAG00000013602	BRWD1	bromodomain and WD repeat domain containing 1 [Source:VGNC Symbol;Acc:VGNC:26575]	3.80358	0.000192135	0.0178408	0.0994349
rs458779708	1	139242820	ENSBTAG00000023106	ENSBTAG00000023106	mariner-like transposase [Source:NCBI gene;Acc:534913]	8.34049	1.48035e-14	2.49916e-11	0.287051
rs447728515	1	139242892	ENSBTAG00000023106	ENSBTAG00000023106	mariner-like transposase [Source:NCBI gene;Acc:534913]	-8.28214	2.12313e-14	3.49243e-11	-0.528656
novel_variant (1:139243351)	1	139243351	ENSBTAG00000023106	ENSBTAG00000023106	mariner-like transposase [Source:NCBI gene;Acc:534913]	-8.10747	6.20645e-14	9.36449e-11	-0.520564
novel_variant (1:139250026)	1	139250026	ENSBTAG00000023106	ENSBTAG00000023106	mariner-like transposase [Source:NCBI gene;Acc:534913]	-8.33825	1.50095e-14	2.52806e-11	-0.49791
rs446397544	1	139250110	ENSBTAG00000023106	ENSBTAG00000023106	mariner-like transposase [Source:NCBI gene;Acc:534913]	9.19664	6.62324e-17	1.61182e-13	0.31949
rs719686332	1	139251502	ENSBTAG00000018768	HMGN1	high mobility group nucleosome binding domain 1 [Source:NCBI gene;Acc:614915]	-4.55953	9.16865e-06	0.00163336	-0.149623
rs719686332	1	139251502	ENSBTAG00000023106	ENSBTAG00000023106	mariner-like transposase [Source:NCBI gene;Acc:534913]	-5.56102	9.00264e-08	3.25309e-05	-0.342294
rs448081818	1	139251785	ENSBTAG00000011626	ATP2C1	ATPase secretory pathway Ca2+ transporting 1 [Source:VGNC Symbol;Acc:VGNC:26296]	4.52115	1.08041e-05	0.00186895	0.136161
rs448081818	1	139251785	ENSBTAG00000023106	ENSBTAG00000023106	mariner-like transposase [Source:NCBI gene;Acc:534913]	11.192	1.16701e-22	6.27893e-19	0.373712
novel_variant (1:139252102)	1	139252102	ENSBTAG00000023106	ENSBTAG00000023106	mariner-like transposase [Source:NCBI gene;Acc:534913]	-8.07937	7.36843e-14	1.09682e-10	-0.536266
rs473348879	1	139253376	ENSBTAG00000023106	ENSBTAG00000023106	mariner-like transposase [Source:NCBI gene;Acc:534913]	6.03601	8.12589e-09	3.93186e-06	0.246847
rs441154440	1	139253530	ENSBTAG00000011626	ATP2C1	ATPase secretory pathway Ca2+ transporting 1 [Source:VGNC Symbol;Acc:VGNC:26296]	4.03176	8.00834e-05	0.00918431	0.123457
rs441154440	1	139253530	ENSBTAG00000023106	ENSBTAG00000023106	mariner-like transposase [Source:NCBI gene;Acc:534913]	11.7139	3.31228e-24	2.17e-20	0.386459
rs134706469	1	139266195	ENSBTAG00000023106	ENSBTAG00000023106	mariner-like transposase [Source:NCBI gene;Acc:534913]	-4.22905	3.64493e-05	0.00495251	-0.171441
rs379562815	1	139280416	ENSBTAG00000018768	HMGN1	high mobility group nucleosome binding domain 1 [Source:NCBI gene;Acc:614915]	-4.78603	3.41001e-06	0.000723933	-0.103685
rs379562815	1	139280416	ENSBTAG00000023106	ENSBTAG00000023106	mariner-like transposase [Source:NCBI gene;Acc:534913]	-11.0935	2.27746e-22	1.18062e-18	-0.380587
novel_variant (1:139287690)	1	139287690	ENSBTAG00000023106	ENSBTAG00000023106	mariner-like transposase [Source:NCBI gene;Acc:534913]	-8.51439	5.02078e-15	9.08684e-12	-0.539764
rs134540656	1	139301679	ENSBTAG00000023106	ENSBTAG00000023106	mariner-like transposase [Source:NCBI gene;Acc:534913]	-3.9924	9.33877e-05	0.0103408	-0.195603
rs521067132	1	139304399	ENSBTAG00000011626	ATP2C1	ATPase secretory pathway Ca2+ transporting 1 [Source:VGNC Symbol;Acc:VGNC:26296]	4.02251	8.30369e-05	0.00944525	0.1178
rs521067132	1	139304399	ENSBTAG00000023106	ENSBTAG00000023106	mariner-like transposase [Source:NCBI gene;Acc:534913]	10.3628	3.12697e-20	1.21938e-16	0.342915
rs454999299	1	139304507	ENSBTAG00000011626	ATP2C1	ATPase secretory pathway Ca2+ transporting 1 [Source:VGNC Symbol;Acc:VGNC:26296]	3.99599	9.20924e-05	0.0102308	0.118786
rs454999299	1	139304507	ENSBTAG00000023106	ENSBTAG00000023106	mariner-like transposase [Source:NCBI gene;Acc:534913]	10.342	3.59301e-20	1.39114e-16	0.347453
rs136049635	1	139321569	ENSBTAG00000023106	ENSBTAG00000023106	mariner-like transposase [Source:NCBI gene;Acc:534913]	-4.26366	3.16569e-05	0.004426	-0.172746
rs1116947990	1	139341204	ENSBTAG00000023106	ENSBTAG00000023106	mariner-like transposase [Source:NCBI gene;Acc:534913]	-4.45203	1.44843e-05	0.0023701	-0.238973
rs465580630	1	139341887	ENSBTAG00000011626	ATP2C1	ATPase secretory pathway Ca2+ transporting 1 [Source:VGNC Symbol;Acc:VGNC:26296]	3.99382	9.28727e-05	0.0102953	0.124364
rs465580630	1	139341887	ENSBTAG00000023106	ENSBTAG00000023106	mariner-like transposase [Source:NCBI gene;Acc:534913]	11.9628	6.00446e-25	4.30984e-21	0.397488
rs717222289	1	139342013	ENSBTAG00000023106	ENSBTAG00000023106	mariner-like transposase [Source:NCBI gene;Acc:534913]	-8.44573	7.70329e-15	1.35586e-11	-0.525619
rs434315046	1	139342954	ENSBTAG00000023106	ENSBTAG00000023106	mariner-like transposase [Source:NCBI gene;Acc:534913]	-6.88054	8.40298e-11	6.75105e-08	-0.371472
rs137675699	1	139397429	ENSBTAG00000023106	ENSBTAG00000023106	mariner-like transposase [Source:NCBI gene;Acc:534913]	-4.01595	8.51929e-05	0.00963262	-0.166492
rs722866900	1	139406092	ENSBTAG00000023106	ENSBTAG00000023106	mariner-like transposase [Source:NCBI gene;Acc:534913]	-4.1322	5.38294e-05	0.00673652	-0.258362
rs1114756636	1	139406571	ENSBTAG00000023106	ENSBTAG00000023106	mariner-like transposase [Source:NCBI gene;Acc:534913]	-5.24485	4.14875e-07	0.000121906	-0.331323
novel_variant (1:139412324)	1	139412324	ENSBTAG00000023106	ENSBTAG00000023106	mariner-like transposase [Source:NCBI gene;Acc:534913]	-8.46371	6.88759e-15	1.22258e-11	-0.536613
rs443921071	1	139422682	ENSBTAG00000023106	ENSBTAG00000023106	mariner-like transposase [Source:NCBI gene;Acc:534913]	11.6197	6.31237e-24	4.00687e-20	0.400359
rs457498460	1	139422695	ENSBTAG00000023106	ENSBTAG00000023106	mariner-like transposase [Source:NCBI gene;Acc:534913]	12.061	3.05722e-25	2.31775e-21	0.447787
novel_variant (1:139432093)	1	139432093	ENSBTAG00000018768	HMGN1	high mobility group nucleosome binding domain 1 [Source:NCBI gene;Acc:614915]	-4.48499	1.26001e-05	0.00211593	-0.153472
novel_variant (1:139432093)	1	139432093	ENSBTAG00000023106	ENSBTAG00000023106	mariner-like transposase [Source:NCBI gene;Acc:534913]	-6.21541	3.17173e-09	1.71549e-06	-0.39153
novel_variant (1:139432152)	1	139432152	ENSBTAG00000023106	ENSBTAG00000023106	mariner-like transposase [Source:NCBI gene;Acc:534913]	-4.70536	4.86912e-06	0.000972622	-0.315573
novel_variant (1:139432171)	1	139432171	ENSBTAG00000023106	ENSBTAG00000023106	mariner-like transposase [Source:NCBI gene;Acc:534913]	-4.94257	1.68747e-06	0.000400964	-0.322877
rs134104653	1	139446610	ENSBTAG00000023106	ENSBTAG00000023106	mariner-like transposase [Source:NCBI gene;Acc:534913]	-4.13095	5.40992e-05	0.00676264	-0.180907
rs109199522	1	139457387	ENSBTAG00000023106	ENSBTAG00000023106	mariner-like transposase [Source:NCBI gene;Acc:534913]	-7.75844	5.12719e-13	6.55242e-10	-0.480003
rs41257030	1	139457475	ENSBTAG00000023106	ENSBTAG00000023106	mariner-like transposase [Source:NCBI gene;Acc:534913]	-7.64565	1.00469e-12	1.21615e-09	-0.470713
rs432286051	1	139457764	ENSBTAG00000023106	ENSBTAG00000023106	mariner-like transposase [Source:NCBI gene;Acc:534913]	6.25278	2.60168e-09	1.44748e-06	0.263532
rs209648857	1	139457774	ENSBTAG00000023106	ENSBTAG00000023106	mariner-like transposase [Source:NCBI gene;Acc:534913]	-6.81312	1.22603e-10	9.42569e-08	-0.370427
rs43279679	1	140412997	ENSBTAG00000023106	ENSBTAG00000023106	mariner-like transposase [Source:NCBI gene;Acc:534913]	3.87024	0.000149384	0.0147709	0.252007
rs209535571	1	141682987	ENSBTAG00000008471	MX2	MX dynamin like GTPase 2 [Source:VGNC Symbol;Acc:VGNC:50221]	4.01586	8.52241e-05	0.00963515	0.461805
rs210498846	1	141683068	ENSBTAG00000008471	MX2	MX dynamin like GTPase 2 [Source:VGNC Symbol;Acc:VGNC:50221]	4.00511	8.88771e-05	0.00994844	0.455222
rs109905056	1	141693935	ENSBTAG00000008471	MX2	MX dynamin like GTPase 2 [Source:VGNC Symbol;Acc:VGNC:50221]	4.45387	1.43723e-05	0.00235626	0.479792
rs520852688	1	141702421	ENSBTAG00000008471	MX2	MX dynamin like GTPase 2 [Source:VGNC Symbol;Acc:VGNC:50221]	5.14832	6.53476e-07	0.000179764	0.534491
rs133763483	1	143128445	ENSBTAG00000017407	HSF2BP	heat shock transcription factor 2 binding protein [Source:VGNC Symbol;Acc:VGNC:29983]	-4.0996	6.12855e-05	0.00746231	-0.205929
rs526453851	1	143128489	ENSBTAG00000017407	HSF2BP	heat shock transcription factor 2 binding protein [Source:VGNC Symbol;Acc:VGNC:29983]	4.2034	4.04406e-05	0.00537638	0.208063
rs714674851	1	143128542	ENSBTAG00000000160	CBS	cystathionine beta-synthase [Source:NCBI gene;Acc:514525]	4.46421	1.37584e-05	0.00227172	0.235455
rs714674851	1	143128542	ENSBTAG00000000524	CSTB	cystatin B (stefin B) [Source:NCBI gene;Acc:512805]	-4.98032	1.42074e-06	0.000346652	-0.248611
rs714899707	1	143128590	ENSBTAG00000000160	CBS	cystathionine beta-synthase [Source:NCBI gene;Acc:514525]	4.42502	1.6227e-05	0.00259514	0.229798
rs714899707	1	143128590	ENSBTAG00000000524	CSTB	cystatin B (stefin B) [Source:NCBI gene;Acc:512805]	-4.96492	1.52421e-06	0.000367995	-0.243914
rs136337138	1	143158808	ENSBTAG00000000524	CSTB	cystatin B (stefin B) [Source:NCBI gene;Acc:512805]	-4.49998	1.18232e-05	0.00200926	-0.232874
rs136337138	1	143158808	ENSBTAG00000017407	HSF2BP	heat shock transcription factor 2 binding protein [Source:VGNC Symbol;Acc:VGNC:29983]	-3.8186	0.000181593	0.0171001	-0.234393
rs440635033	1	143200845	ENSBTAG00000000160	CBS	cystathionine beta-synthase [Source:NCBI gene;Acc:514525]	4.31744	2.53871e-05	0.00371465	0.197781
rs440635033	1	143200845	ENSBTAG00000000524	CSTB	cystatin B (stefin B) [Source:NCBI gene;Acc:512805]	-3.86955	0.000149777	0.0148015	-0.171219
rs440635033	1	143200845	ENSBTAG00000017407	HSF2BP	heat shock transcription factor 2 binding protein [Source:VGNC Symbol;Acc:VGNC:29983]	-4.67777	5.49457e-06	0.00107263	-0.238193
rs523239908	1	143201690	ENSBTAG00000000160	CBS	cystathionine beta-synthase [Source:NCBI gene;Acc:514525]	-4.39157	1.86662e-05	0.00290583	-0.198799
rs523239908	1	143201690	ENSBTAG00000017407	HSF2BP	heat shock transcription factor 2 binding protein [Source:VGNC Symbol;Acc:VGNC:29983]	3.83875	0.000168314	0.0161487	0.196805
rs467561068	1	143201974	ENSBTAG00000000160	CBS	cystathionine beta-synthase [Source:NCBI gene;Acc:514525]	-4.09265	6.3e-05	0.00762233	-0.166795
rs467561068	1	143201974	ENSBTAG00000017407	HSF2BP	heat shock transcription factor 2 binding protein [Source:VGNC Symbol;Acc:VGNC:29983]	4.94279	1.68577e-06	0.000400663	0.221569
rs520850236	1	143202159	ENSBTAG00000000160	CBS	cystathionine beta-synthase [Source:NCBI gene;Acc:514525]	-3.89242	0.00013728	0.0138675	-0.164022
rs520850236	1	143202159	ENSBTAG00000017407	HSF2BP	heat shock transcription factor 2 binding protein [Source:VGNC Symbol;Acc:VGNC:29983]	5.22518	4.55337e-07	0.000132323	0.239645
rs518449984	1	143202685	ENSBTAG00000000160	CBS	cystathionine beta-synthase [Source:NCBI gene;Acc:514525]	-3.90545	0.000130614	0.0133645	-0.174857
rs522171460	1	143202803	ENSBTAG00000000160	CBS	cystathionine beta-synthase [Source:NCBI gene;Acc:514525]	-4.74148	4.15353e-06	0.000851344	-0.206811
rs525744258	1	143202959	ENSBTAG00000000524	CSTB	cystatin B (stefin B) [Source:NCBI gene;Acc:512805]	-4.22878	3.64889e-05	0.00495727	-0.203522
rs525744258	1	143202959	ENSBTAG00000017407	HSF2BP	heat shock transcription factor 2 binding protein [Source:VGNC Symbol;Acc:VGNC:29983]	-4.10283	6.05056e-05	0.00738414	-0.231619
rs716073757	1	143203276	ENSBTAG00000000160	CBS	cystathionine beta-synthase [Source:NCBI gene;Acc:514525]	-4.48914	1.23803e-05	0.00208591	-0.188965
rs110777363	1	143203657	ENSBTAG00000017407	HSF2BP	heat shock transcription factor 2 binding protein [Source:VGNC Symbol;Acc:VGNC:29983]	-3.95379	0.000108464	0.0116057	-0.205195
rs110777363	1	143203657	ENSBTAG00000021490	WDR4	WD repeat domain 4 [Source:VGNC Symbol;Acc:VGNC:36897]	3.91231	0.000127226	0.0130968	0.144041
rs470362450	1	143204187	ENSBTAG00000017407	HSF2BP	heat shock transcription factor 2 binding protein [Source:VGNC Symbol;Acc:VGNC:29983]	-3.93514	0.000116548	0.012258	-0.213455
rs721878567	1	143204278	ENSBTAG00000000160	CBS	cystathionine beta-synthase [Source:NCBI gene;Acc:514525]	-4.15438	4.92601e-05	0.00628491	-0.180059
rs524837643	1	143204334	ENSBTAG00000000524	CSTB	cystatin B (stefin B) [Source:NCBI gene;Acc:512805]	-3.79755	0.000196531	0.0181437	-0.162685
rs452149040	1	143263502	ENSBTAG00000000160	CBS	cystathionine beta-synthase [Source:NCBI gene;Acc:514525]	-7.78894	4.27082e-13	5.5327e-10	-0.323416
rs525973449	1	143264761	ENSBTAG00000000160	CBS	cystathionine beta-synthase [Source:NCBI gene;Acc:514525]	-7.55832	1.68572e-12	1.94603e-09	-0.300331
rs434053238	1	143265095	ENSBTAG00000000160	CBS	cystathionine beta-synthase [Source:NCBI gene;Acc:514525]	7.73431	5.92304e-13	7.48601e-10	0.294019
rs434053238	1	143265095	ENSBTAG00000021490	WDR4	WD repeat domain 4 [Source:VGNC Symbol;Acc:VGNC:36897]	5.37608	2.21666e-07	7.10852e-05	0.173357
rs523268852	1	143265569	ENSBTAG00000000160	CBS	cystathionine beta-synthase [Source:NCBI gene;Acc:514525]	-4.9036	2.01346e-06	0.000465585	-0.217407
rs436735800	1	143266535	ENSBTAG00000000160	CBS	cystathionine beta-synthase [Source:NCBI gene;Acc:514525]	6.49727	6.99298e-10	4.49172e-07	0.262845
rs132960115	1	143645682	ENSBTAG00000017407	HSF2BP	heat shock transcription factor 2 binding protein [Source:VGNC Symbol;Acc:VGNC:29983]	3.79903	0.000195446	0.0180688	0.196515
rs211677725	1	143727094	ENSBTAG00000000524	CSTB	cystatin B (stefin B) [Source:NCBI gene;Acc:512805]	4.13565	5.3094e-05	0.00666607	0.158002
rs211677725	1	143727094	ENSBTAG00000017407	HSF2BP	heat shock transcription factor 2 binding protein [Source:VGNC Symbol;Acc:VGNC:29983]	11.7322	2.92061e-24	1.92888e-20	0.416953
rs43285609	1	143741128	ENSBTAG00000020456	AGPAT3	1-acylglycerol-3-phosphate O-acyltransferase 3 [Source:VGNC Symbol;Acc:VGNC:25736]	3.92356	0.000121854	0.0126746	0.0830686
rs518952719	1	143742874	ENSBTAG00000018186	PDXK	pyridoxal kinase [Source:VGNC Symbol;Acc:VGNC:50243]	4.10181	6.07514e-05	0.00740895	0.156378
rs446495038	1	143746074	ENSBTAG00000000524	CSTB	cystatin B (stefin B) [Source:NCBI gene;Acc:512805]	-6.98864	4.56564e-11	3.87645e-08	-0.243488
rs446495038	1	143746074	ENSBTAG00000017407	HSF2BP	heat shock transcription factor 2 binding protein [Source:VGNC Symbol;Acc:VGNC:29983]	-10.5129	1.14499e-20	4.79101e-17	-0.382051
rs518248339	1	143749422	ENSBTAG00000018186	PDXK	pyridoxal kinase [Source:VGNC Symbol;Acc:VGNC:50243]	4.27264	3.05164e-05	0.00429894	0.149209
rs519300038	1	143751581	ENSBTAG00000000524	CSTB	cystatin B (stefin B) [Source:NCBI gene;Acc:512805]	-6.73646	1.87902e-10	1.38165e-07	-0.244532
rs519300038	1	143751581	ENSBTAG00000017407	HSF2BP	heat shock transcription factor 2 binding protein [Source:VGNC Symbol;Acc:VGNC:29983]	-10.8965	8.65109e-22	4.24542e-18	-0.40409
rs458489570	1	143754898	ENSBTAG00000000524	CSTB	cystatin B (stefin B) [Source:NCBI gene;Acc:512805]	4.77054	3.65256e-06	0.000765745	0.197632
rs458489570	1	143754898	ENSBTAG00000017407	HSF2BP	heat shock transcription factor 2 binding protein [Source:VGNC Symbol;Acc:VGNC:29983]	11.7834	2.05645e-24	1.38476e-20	0.45941
rs477966739	1	143808022	ENSBTAG00000018186	PDXK	pyridoxal kinase [Source:VGNC Symbol;Acc:VGNC:50243]	3.8256	0.000176875	0.0167666	0.151552
rs137119535	1	143808329	ENSBTAG00000018186	PDXK	pyridoxal kinase [Source:VGNC Symbol;Acc:VGNC:50243]	-4.15075	4.99821e-05	0.00635798	-0.181234
rs718332833	1	143808332	ENSBTAG00000000524	CSTB	cystatin B (stefin B) [Source:NCBI gene;Acc:512805]	5.71667	4.15169e-08	1.64859e-05	0.242234
rs718332833	1	143808332	ENSBTAG00000017407	HSF2BP	heat shock transcription factor 2 binding protein [Source:VGNC Symbol;Acc:VGNC:29983]	10.6744	3.8713e-21	1.73075e-17	0.452976
rs43283407	1	143809122	ENSBTAG00000018186	PDXK	pyridoxal kinase [Source:VGNC Symbol;Acc:VGNC:50243]	-4.05103	7.42486e-05	0.0086565	-0.181096
rs519860039	1	143810473	ENSBTAG00000018186	PDXK	pyridoxal kinase [Source:VGNC Symbol;Acc:VGNC:50243]	4.31025	2.61512e-05	0.00380125	0.163973
rs110701482	1	143810563	ENSBTAG00000018186	PDXK	pyridoxal kinase [Source:VGNC Symbol;Acc:VGNC:50243]	-3.90344	0.00013162	0.0134413	-0.176115
rs519164695	1	143810642	ENSBTAG00000018186	PDXK	pyridoxal kinase [Source:VGNC Symbol;Acc:VGNC:50243]	3.85544	0.000158014	0.0154106	0.149517
rs434289194	1	143810751	ENSBTAG00000018186	PDXK	pyridoxal kinase [Source:VGNC Symbol;Acc:VGNC:50243]	4.67959	5.45107e-06	0.00106566	0.175525
rs210418186	1	143811370	ENSBTAG00000018186	PDXK	pyridoxal kinase [Source:VGNC Symbol;Acc:VGNC:50243]	3.79348	0.000199552	0.0183588	0.149605
rs716063913	1	143811374	ENSBTAG00000017407	HSF2BP	heat shock transcription factor 2 binding protein [Source:VGNC Symbol;Acc:VGNC:29983]	-3.93696	0.000115735	0.0121959	-0.235308
rs523362722	1	143812402	ENSBTAG00000018186	PDXK	pyridoxal kinase [Source:VGNC Symbol;Acc:VGNC:50243]	3.9236	0.000121834	0.0126729	0.153954
rs208094232	1	143847103	ENSBTAG00000000524	CSTB	cystatin B (stefin B) [Source:NCBI gene;Acc:512805]	7.04247	3.36279e-11	2.9491e-08	0.301279
rs208094232	1	143847103	ENSBTAG00000017407	HSF2BP	heat shock transcription factor 2 binding protein [Source:VGNC Symbol;Acc:VGNC:29983]	13.1013	2.32349e-28	2.53786e-24	0.53377
rs378955401	1	143847163	ENSBTAG00000017407	HSF2BP	heat shock transcription factor 2 binding protein [Source:VGNC Symbol;Acc:VGNC:29983]	5.69694	4.5832e-08	1.80133e-05	0.256934
rs211374260	1	143847171	ENSBTAG00000017407	HSF2BP	heat shock transcription factor 2 binding protein [Source:VGNC Symbol;Acc:VGNC:29983]	5.69694	4.5832e-08	1.80133e-05	0.256934
rs448686282	1	143850244	ENSBTAG00000018607	TSPEAR	thrombospondin type laminin G domain and EAR repeats [Source:VGNC Symbol;Acc:VGNC:36444]	4.02918	8.08964e-05	0.00925723	0.549889
rs41255249	1	143850336	ENSBTAG00000017407	HSF2BP	heat shock transcription factor 2 binding protein [Source:VGNC Symbol;Acc:VGNC:29983]	5.45626	1.50359e-07	5.07392e-05	0.247907
rs721073576	1	143860655	ENSBTAG00000017407	HSF2BP	heat shock transcription factor 2 binding protein [Source:VGNC Symbol;Acc:VGNC:29983]	5.39064	2.06633e-07	6.69095e-05	0.245915
rs723273055	1	143867895	ENSBTAG00000003981	RRP1	ribosomal RNA processing 1 [Source:VGNC Symbol;Acc:VGNC:34168]	4.30813	2.63797e-05	0.00382645	0.10312
rs723273055	1	143867895	ENSBTAG00000018607	TSPEAR	thrombospondin type laminin G domain and EAR repeats [Source:VGNC Symbol;Acc:VGNC:36444]	-3.79994	0.000194776	0.0180204	-0.438631
rs522154617	1	143868116	ENSBTAG00000018607	TSPEAR	thrombospondin type laminin G domain and EAR repeats [Source:VGNC Symbol;Acc:VGNC:36444]	4.05971	7.17562e-05	0.00842487	0.557425
rs527124192	1	143868325	ENSBTAG00000017407	HSF2BP	heat shock transcription factor 2 binding protein [Source:VGNC Symbol;Acc:VGNC:29983]	-5.56427	8.85959e-08	3.20974e-05	-0.27559
rs471988015	1	143874285	ENSBTAG00000018607	TSPEAR	thrombospondin type laminin G domain and EAR repeats [Source:VGNC Symbol;Acc:VGNC:36444]	4.94791	1.64696e-06	0.000393082	0.824506
rs208720957	1	143874380	ENSBTAG00000017407	HSF2BP	heat shock transcription factor 2 binding protein [Source:VGNC Symbol;Acc:VGNC:29983]	4.56196	9.07355e-06	0.00162004	0.208626
rs520065230	1	143874575	ENSBTAG00000018607	TSPEAR	thrombospondin type laminin G domain and EAR repeats [Source:VGNC Symbol;Acc:VGNC:36444]	4.07886	6.6532e-05	0.00795273	0.572026
rs523629797	1	143874635	ENSBTAG00000000524	CSTB	cystatin B (stefin B) [Source:NCBI gene;Acc:512805]	-4.97278	1.47054e-06	0.000356936	-0.195587
rs523629797	1	143874635	ENSBTAG00000017407	HSF2BP	heat shock transcription factor 2 binding protein [Source:VGNC Symbol;Acc:VGNC:29983]	-4.47548	1.31179e-05	0.00218434	-0.208247
rs722639158	1	144014810	ENSBTAG00000000524	CSTB	cystatin B (stefin B) [Source:NCBI gene;Acc:512805]	-5.17477	5.77317e-07	0.000162	-0.266581
rs722639158	1	144014810	ENSBTAG00000017407	HSF2BP	heat shock transcription factor 2 binding protein [Source:VGNC Symbol;Acc:VGNC:29983]	-3.94423	0.000112536	0.0119362	-0.244139
rs722639158	1	144014810	ENSBTAG00000018607	TSPEAR	thrombospondin type laminin G domain and EAR repeats [Source:VGNC Symbol;Acc:VGNC:36444]	-3.89911	0.000133819	0.0136094	-0.541034
rs467395848	1	144015516	ENSBTAG00000000524	CSTB	cystatin B (stefin B) [Source:NCBI gene;Acc:512805]	5.30825	3.06886e-07	9.42983e-05	0.235802
rs723255305	1	144017226	ENSBTAG00000000524	CSTB	cystatin B (stefin B) [Source:NCBI gene;Acc:512805]	-5.17477	5.77317e-07	0.000162	-0.266581
rs723255305	1	144017226	ENSBTAG00000017407	HSF2BP	heat shock transcription factor 2 binding protein [Source:VGNC Symbol;Acc:VGNC:29983]	-3.94423	0.000112536	0.0119362	-0.244139
rs723255305	1	144017226	ENSBTAG00000018607	TSPEAR	thrombospondin type laminin G domain and EAR repeats [Source:VGNC Symbol;Acc:VGNC:36444]	-3.89911	0.000133819	0.0136094	-0.541034
rs477146240	1	144027763	ENSBTAG00000017010	FAM207A	family with sequence similarity 207 member A [Source:VGNC Symbol;Acc:VGNC:28782]	4.58399	8.25351e-06	0.00149962	0.183481
rs520992808	1	144028299	ENSBTAG00000021491	NDUFV3	NADH:ubiquinone oxidoreductase subunit V3 [Source:VGNC Symbol;Acc:VGNC:31976]	-3.90508	0.000130797	0.0133784	-0.211591
rs717459136	1	144028430	ENSBTAG00000000524	CSTB	cystatin B (stefin B) [Source:NCBI gene;Acc:512805]	-4.36289	2.10344e-05	0.00319335	-0.221926
rs717459136	1	144028430	ENSBTAG00000018607	TSPEAR	thrombospondin type laminin G domain and EAR repeats [Source:VGNC Symbol;Acc:VGNC:36444]	-3.8862	0.000140579	0.0141214	-0.522983
rs43760759	1	144028530	ENSBTAG00000000524	CSTB	cystatin B (stefin B) [Source:NCBI gene;Acc:512805]	5.83388	2.29673e-08	9.79728e-06	0.273148
rs43760759	1	144028530	ENSBTAG00000017407	HSF2BP	heat shock transcription factor 2 binding protein [Source:VGNC Symbol;Acc:VGNC:29983]	4.28709	2.87619e-05	0.00410285	0.243517
rs718211960	1	144029075	ENSBTAG00000000524	CSTB	cystatin B (stefin B) [Source:NCBI gene;Acc:512805]	-4.73601	4.25498e-06	0.000868756	-0.249929
rs432451075	1	144029631	ENSBTAG00000017010	FAM207A	family with sequence similarity 207 member A [Source:VGNC Symbol;Acc:VGNC:28782]	3.99021	9.41852e-05	0.0104097	0.163634
rs721583164	1	144029789	ENSBTAG00000000160	CBS	cystathionine beta-synthase [Source:NCBI gene;Acc:514525]	4.03538	7.89563e-05	0.00908488	0.227207
rs721583164	1	144029789	ENSBTAG00000000524	CSTB	cystatin B (stefin B) [Source:NCBI gene;Acc:512805]	-5.06612	9.57702e-07	0.00024842	-0.26708
rs721583164	1	144029789	ENSBTAG00000017407	HSF2BP	heat shock transcription factor 2 binding protein [Source:VGNC Symbol;Acc:VGNC:29983]	-4.03024	8.05631e-05	0.00922895	-0.25421
rs723267811	1	144110679	ENSBTAG00000017407	HSF2BP	heat shock transcription factor 2 binding protein [Source:VGNC Symbol;Acc:VGNC:29983]	5.17202	5.84802e-07	0.000163744	0.226723
rs522651816	1	144122175	ENSBTAG00000019589	CFAP410	cilia and flagella associated protein 410 [Source:VGNC Symbol;Acc:VGNC:53514]	4.65184	6.15239e-06	0.00117885	0.214559
rs522651816	1	144122175	ENSBTAG00000010658	PFKL	phosphofructokinase, liver type [Source:VGNC Symbol;Acc:VGNC:32773]	5.4138	1.84759e-07	6.07101e-05	0.25423
rs208992010	1	144127128	ENSBTAG00000014880	ICOSLG	inducible T cell costimulator ligand [Source:NCBI gene;Acc:507857]	-5.01753	1.19808e-06	0.000300308	-0.154627
rs210325985	1	144127176	ENSBTAG00000014880	ICOSLG	inducible T cell costimulator ligand [Source:NCBI gene;Acc:507857]	-4.28974	2.84515e-05	0.00406584	-0.135887
rs524334340	1	144129855	ENSBTAG00000014880	ICOSLG	inducible T cell costimulator ligand [Source:NCBI gene;Acc:507857]	5.43218	1.69017e-07	5.60904e-05	0.325579
rs524334340	1	144129855	ENSBTAG00000018607	TSPEAR	thrombospondin type laminin G domain and EAR repeats [Source:VGNC Symbol;Acc:VGNC:36444]	3.84351	0.000165313	0.0159337	0.741801
rs516292604	1	144130010	ENSBTAG00000014880	ICOSLG	inducible T cell costimulator ligand [Source:NCBI gene;Acc:507857]	5.64196	6.03009e-08	2.29074e-05	0.255619
rs516292604	1	144130010	ENSBTAG00000018607	TSPEAR	thrombospondin type laminin G domain and EAR repeats [Source:VGNC Symbol;Acc:VGNC:36444]	4.72228	4.52025e-06	0.000913183	0.680203
rs519855527	1	144130221	ENSBTAG00000014880	ICOSLG	inducible T cell costimulator ligand [Source:NCBI gene;Acc:507857]	5.14871	6.52266e-07	0.0001795	0.289598
rs520460460	1	144130668	ENSBTAG00000014880	ICOSLG	inducible T cell costimulator ligand [Source:NCBI gene;Acc:507857]	5.80353	2.67925e-08	1.12173e-05	0.352047
rs456298661	1	144131189	ENSBTAG00000014880	ICOSLG	inducible T cell costimulator ligand [Source:NCBI gene;Acc:507857]	-5.21143	4.85866e-07	0.00013994	-0.178726
rs520335359	1	144131529	ENSBTAG00000014880	ICOSLG	inducible T cell costimulator ligand [Source:NCBI gene;Acc:507857]	5.11761	7.54156e-07	0.000203216	0.313417
rs520335359	1	144131529	ENSBTAG00000018607	TSPEAR	thrombospondin type laminin G domain and EAR repeats [Source:VGNC Symbol;Acc:VGNC:36444]	3.80524	0.000190946	0.0177566	0.745276
rs525278336	1	144132351	ENSBTAG00000014880	ICOSLG	inducible T cell costimulator ligand [Source:NCBI gene;Acc:507857]	5.99252	1.01806e-08	4.8026e-06	0.354721
rs525278336	1	144132351	ENSBTAG00000018607	TSPEAR	thrombospondin type laminin G domain and EAR repeats [Source:VGNC Symbol;Acc:VGNC:36444]	4.78071	3.49154e-06	0.000737645	0.90674
rs210481234	1	144132440	ENSBTAG00000014880	ICOSLG	inducible T cell costimulator ligand [Source:NCBI gene;Acc:507857]	-5.24178	4.20965e-07	0.000123501	-0.16844
rs716445569	1	144137516	ENSBTAG00000014880	ICOSLG	inducible T cell costimulator ligand [Source:NCBI gene;Acc:507857]	4.1745	4.54385e-05	0.00589516	0.227659
rs716445569	1	144137516	ENSBTAG00000018607	TSPEAR	thrombospondin type laminin G domain and EAR repeats [Source:VGNC Symbol;Acc:VGNC:36444]	5.18447	5.51599e-07	0.000155916	0.859996
rs720006355	1	144139011	ENSBTAG00000014880	ICOSLG	inducible T cell costimulator ligand [Source:NCBI gene;Acc:507857]	5.09576	8.3482e-07	0.000221246	0.320149
rs720937334	1	144144956	ENSBTAG00000014880	ICOSLG	inducible T cell costimulator ligand [Source:NCBI gene;Acc:507857]	5.55977	9.05799e-08	3.27019e-05	0.343981
rs524247149	1	144144989	ENSBTAG00000014880	ICOSLG	inducible T cell costimulator ligand [Source:NCBI gene;Acc:507857]	4.90857	1.96871e-06	0.000456854	0.275039
rs516340511	1	144144990	ENSBTAG00000014880	ICOSLG	inducible T cell costimulator ligand [Source:NCBI gene;Acc:507857]	4.90857	1.96871e-06	0.000456854	0.275039
rs522248112	1	144146138	ENSBTAG00000014880	ICOSLG	inducible T cell costimulator ligand [Source:NCBI gene;Acc:507857]	4.50742	1.14552e-05	0.00195922	0.325059
rs523516491	1	144146396	ENSBTAG00000014880	ICOSLG	inducible T cell costimulator ligand [Source:NCBI gene;Acc:507857]	4.96776	1.5046e-06	0.000363812	0.305616
rs715458994	1	144146425	ENSBTAG00000014880	ICOSLG	inducible T cell costimulator ligand [Source:NCBI gene;Acc:507857]	5.116	7.59835e-07	0.000204486	0.297793
rs715458994	1	144146425	ENSBTAG00000018607	TSPEAR	thrombospondin type laminin G domain and EAR repeats [Source:VGNC Symbol;Acc:VGNC:36444]	4.04762	7.52518e-05	0.0087491	0.749954
rs527143982	1	144146469	ENSBTAG00000014880	ICOSLG	inducible T cell costimulator ligand [Source:NCBI gene;Acc:507857]	5.16655	5.99998e-07	0.000167308	0.300375
rs719811615	1	144146689	ENSBTAG00000014880	ICOSLG	inducible T cell costimulator ligand [Source:NCBI gene;Acc:507857]	4.84791	2.58706e-06	0.000574838	0.313659
rs721632155	1	144146938	ENSBTAG00000014880	ICOSLG	inducible T cell costimulator ligand [Source:NCBI gene;Acc:507857]	5.91021	1.55541e-08	6.97387e-06	0.325993
rs721632155	1	144146938	ENSBTAG00000018607	TSPEAR	thrombospondin type laminin G domain and EAR repeats [Source:VGNC Symbol;Acc:VGNC:36444]	4.44448	1.4952e-05	0.00243056	0.789557
novel_variant (1:144147021)	1	144147021	ENSBTAG00000014880	ICOSLG	inducible T cell costimulator ligand [Source:NCBI gene;Acc:507857]	5.91936	1.48414e-08	6.68969e-06	0.318136
rs516072991	1	144147042	ENSBTAG00000014880	ICOSLG	inducible T cell costimulator ligand [Source:NCBI gene;Acc:507857]	6.0591	7.2061e-09	3.53153e-06	0.400479
rs516072991	1	144147042	ENSBTAG00000018607	TSPEAR	thrombospondin type laminin G domain and EAR repeats [Source:VGNC Symbol;Acc:VGNC:36444]	4.06769	6.95322e-05	0.00822764	0.876066
rs714185189	1	144147237	ENSBTAG00000014880	ICOSLG	inducible T cell costimulator ligand [Source:NCBI gene;Acc:507857]	5.46886	1.41409e-07	4.81316e-05	0.303129
rs1115576052	1	144147718	ENSBTAG00000014880	ICOSLG	inducible T cell costimulator ligand [Source:NCBI gene;Acc:507857]	5.27212	3.64527e-07	0.000109255	0.394184
rs1115576052	1	144147718	ENSBTAG00000018607	TSPEAR	thrombospondin type laminin G domain and EAR repeats [Source:VGNC Symbol;Acc:VGNC:36444]	4.28514	2.89927e-05	0.00412828	1.01878
rs723022167	1	144147727	ENSBTAG00000014880	ICOSLG	inducible T cell costimulator ligand [Source:NCBI gene;Acc:507857]	5.28128	3.48987e-07	0.000105201	0.373903
rs723022167	1	144147727	ENSBTAG00000018607	TSPEAR	thrombospondin type laminin G domain and EAR repeats [Source:VGNC Symbol;Acc:VGNC:36444]	3.82945	0.000174326	0.0165829	0.870045
rs519185002	1	144147755	ENSBTAG00000014880	ICOSLG	inducible T cell costimulator ligand [Source:NCBI gene;Acc:507857]	4.20725	3.98151e-05	0.00531334	0.207358
rs519185002	1	144147755	ENSBTAG00000018607	TSPEAR	thrombospondin type laminin G domain and EAR repeats [Source:VGNC Symbol;Acc:VGNC:36444]	4.48475	1.26125e-05	0.00211767	0.683504
rs716406092	1	144149435	ENSBTAG00000014880	ICOSLG	inducible T cell costimulator ligand [Source:NCBI gene;Acc:507857]	-4.4902	1.23245e-05	0.00207737	-0.145879
rs719654645	1	144149441	ENSBTAG00000014880	ICOSLG	inducible T cell costimulator ligand [Source:NCBI gene;Acc:507857]	-4.4902	1.23245e-05	0.00207737	-0.145879
rs724067071	1	144149442	ENSBTAG00000014880	ICOSLG	inducible T cell costimulator ligand [Source:NCBI gene;Acc:507857]	-4.4902	1.23245e-05	0.00207737	-0.145879
rs525672376	1	144156850	ENSBTAG00000017407	HSF2BP	heat shock transcription factor 2 binding protein [Source:VGNC Symbol;Acc:VGNC:29983]	4.66484	5.81358e-06	0.00112419	0.364242
rs43277959	1	144157659	ENSBTAG00000017407	HSF2BP	heat shock transcription factor 2 binding protein [Source:VGNC Symbol;Acc:VGNC:29983]	3.85533	0.000158081	0.0154159	0.203358
rs43277959	1	144157659	ENSBTAG00000018607	TSPEAR	thrombospondin type laminin G domain and EAR repeats [Source:VGNC Symbol;Acc:VGNC:36444]	3.91365	0.000126574	0.0130451	0.461861
rs521934711	1	144157698	ENSBTAG00000014880	ICOSLG	inducible T cell costimulator ligand [Source:NCBI gene;Acc:507857]	-4.35203	2.20038e-05	0.00331058	-0.143902
rs208492672	1	144157750	ENSBTAG00000014880	ICOSLG	inducible T cell costimulator ligand [Source:NCBI gene;Acc:507857]	-4.52391	1.0678e-05	0.0018512	-0.149099
rs526488996	1	144225384	ENSBTAG00000000160	CBS	cystathionine beta-synthase [Source:NCBI gene;Acc:514525]	-4.10405	6.02123e-05	0.00735672	-0.205771
rs518878577	1	144319099	ENSBTAG00000019589	CFAP410	cilia and flagella associated protein 410 [Source:VGNC Symbol;Acc:VGNC:53514]	-4.50267	1.16888e-05	0.00199102	-0.137216
rs524842718	1	144319998	ENSBTAG00000019589	CFAP410	cilia and flagella associated protein 410 [Source:VGNC Symbol;Acc:VGNC:53514]	5.21628	4.7489e-07	0.000137177	0.176602
rs518845584	1	144320631	ENSBTAG00000019589	CFAP410	cilia and flagella associated protein 410 [Source:VGNC Symbol;Acc:VGNC:53514]	4.58308	8.28574e-06	0.00150455	0.165195
rs471595032	1	144320936	ENSBTAG00000019589	CFAP410	cilia and flagella associated protein 410 [Source:VGNC Symbol;Acc:VGNC:53514]	4.89062	2.13494e-06	0.000489379	0.167633
rs522440086	1	144322758	ENSBTAG00000019589	CFAP410	cilia and flagella associated protein 410 [Source:VGNC Symbol;Acc:VGNC:53514]	6.04421	7.78647e-09	3.78444e-06	0.221333
rs378259475	1	144330892	ENSBTAG00000019589	CFAP410	cilia and flagella associated protein 410 [Source:VGNC Symbol;Acc:VGNC:53514]	-6.30986	1.91971e-09	1.10749e-06	-0.162028
rs135947173	1	144335543	ENSBTAG00000019589	CFAP410	cilia and flagella associated protein 410 [Source:VGNC Symbol;Acc:VGNC:53514]	4.45581	1.42549e-05	0.00234133	0.148459
rs110522206	1	144351194	ENSBTAG00000017010	FAM207A	family with sequence similarity 207 member A [Source:VGNC Symbol;Acc:VGNC:28782]	3.8765	0.00014587	0.0145069	0.209755
rs723953262	1	144658630	ENSBTAG00000048090	UBE2G2	ubiquitin conjugating enzyme E2 G2 [Source:VGNC Symbol;Acc:VGNC:36582]	-4.43396	1.56287e-05	0.00251758	-0.175336
rs715765287	1	144659062	ENSBTAG00000048090	UBE2G2	ubiquitin conjugating enzyme E2 G2 [Source:VGNC Symbol;Acc:VGNC:36582]	-4.43396	1.56287e-05	0.00251758	-0.175336
rs457650406	1	144659355	ENSBTAG00000048090	UBE2G2	ubiquitin conjugating enzyme E2 G2 [Source:VGNC Symbol;Acc:VGNC:36582]	-4.70248	4.93117e-06	0.000981804	-0.109481
rs135283923	1	144659375	ENSBTAG00000048090	UBE2G2	ubiquitin conjugating enzyme E2 G2 [Source:VGNC Symbol;Acc:VGNC:36582]	-4.43396	1.56287e-05	0.00251758	-0.175336
rs459472456	1	144659424	ENSBTAG00000048090	UBE2G2	ubiquitin conjugating enzyme E2 G2 [Source:VGNC Symbol;Acc:VGNC:36582]	-4.70248	4.93117e-06	0.000981804	-0.109481
rs715294979	1	144662984	ENSBTAG00000048090	UBE2G2	ubiquitin conjugating enzyme E2 G2 [Source:VGNC Symbol;Acc:VGNC:36582]	-4.43396	1.56287e-05	0.00251758	-0.175336
rs440650853	1	144684261	ENSBTAG00000048090	UBE2G2	ubiquitin conjugating enzyme E2 G2 [Source:VGNC Symbol;Acc:VGNC:36582]	3.92449	0.00012142	0.0126418	0.125916
rs482709270	1	144684306	ENSBTAG00000048090	UBE2G2	ubiquitin conjugating enzyme E2 G2 [Source:VGNC Symbol;Acc:VGNC:36582]	3.92449	0.00012142	0.0126418	0.125916
rs517056152	1	144687284	ENSBTAG00000048090	UBE2G2	ubiquitin conjugating enzyme E2 G2 [Source:VGNC Symbol;Acc:VGNC:36582]	3.92449	0.00012142	0.0126418	0.125916
novel_variant (1:144687484)	1	144687484	ENSBTAG00000007818	POFUT2	protein O-fucosyltransferase 2 [Source:VGNC Symbol;Acc:VGNC:33106]	-5.01841	1.19325e-06	0.000299331	-0.292656
rs476222605	1	144687778	ENSBTAG00000048090	UBE2G2	ubiquitin conjugating enzyme E2 G2 [Source:VGNC Symbol;Acc:VGNC:36582]	3.92449	0.00012142	0.0126418	0.125916
rs432117147	1	144688080	ENSBTAG00000048090	UBE2G2	ubiquitin conjugating enzyme E2 G2 [Source:VGNC Symbol;Acc:VGNC:36582]	3.92449	0.00012142	0.0126418	0.125916
rs452308073	1	144688105	ENSBTAG00000048090	UBE2G2	ubiquitin conjugating enzyme E2 G2 [Source:VGNC Symbol;Acc:VGNC:36582]	3.92449	0.00012142	0.0126418	0.125916
rs476027125	1	144688272	ENSBTAG00000048090	UBE2G2	ubiquitin conjugating enzyme E2 G2 [Source:VGNC Symbol;Acc:VGNC:36582]	3.92449	0.00012142	0.0126418	0.125916
rs718001632	1	144713293	ENSBTAG00000017010	FAM207A	family with sequence similarity 207 member A [Source:VGNC Symbol;Acc:VGNC:28782]	-4.06352	7.0687e-05	0.00832898	-0.188674
rs718001632	1	144713293	ENSBTAG00000017407	HSF2BP	heat shock transcription factor 2 binding protein [Source:VGNC Symbol;Acc:VGNC:29983]	-4.09602	6.21621e-05	0.00754415	-0.240235
rs517087268	1	144714008	ENSBTAG00000017010	FAM207A	family with sequence similarity 207 member A [Source:VGNC Symbol;Acc:VGNC:28782]	4.69329	5.1337e-06	0.00101461	0.199629
rs523980951	1	144714178	ENSBTAG00000017010	FAM207A	family with sequence similarity 207 member A [Source:VGNC Symbol;Acc:VGNC:28782]	5.00339	1.27839e-06	0.000317314	0.213828
rs521216884	1	144714410	ENSBTAG00000017010	FAM207A	family with sequence similarity 207 member A [Source:VGNC Symbol;Acc:VGNC:28782]	5.00339	1.27839e-06	0.000317314	0.213828
rs523892974	1	144714445	ENSBTAG00000017010	FAM207A	family with sequence similarity 207 member A [Source:VGNC Symbol;Acc:VGNC:28782]	5.00339	1.27839e-06	0.000317314	0.213828
rs524657893	1	144714778	ENSBTAG00000017407	HSF2BP	heat shock transcription factor 2 binding protein [Source:VGNC Symbol;Acc:VGNC:29983]	-3.96063	0.000105632	0.0113716	-0.255354
rs520933233	1	144717553	ENSBTAG00000017010	FAM207A	family with sequence similarity 207 member A [Source:VGNC Symbol;Acc:VGNC:28782]	4.87713	2.26878e-06	0.000514998	0.209041
rs210801383	1	144813068	ENSBTAG00000017010	FAM207A	family with sequence similarity 207 member A [Source:VGNC Symbol;Acc:VGNC:28782]	8.39318	1.06785e-14	1.84326e-11	0.291653
rs526876943	1	144828210	ENSBTAG00000017010	FAM207A	family with sequence similarity 207 member A [Source:VGNC Symbol;Acc:VGNC:28782]	8.44695	7.64516e-15	1.3478e-11	0.289673
rs439459037	1	144828264	ENSBTAG00000017010	FAM207A	family with sequence similarity 207 member A [Source:VGNC Symbol;Acc:VGNC:28782]	7.17703	1.55712e-11	1.47615e-08	0.256712
rs467077644	1	144832299	ENSBTAG00000017010	FAM207A	family with sequence similarity 207 member A [Source:VGNC Symbol;Acc:VGNC:28782]	-6.91658	6.86059e-11	5.61618e-08	-0.26737
novel_variant (1:144832307)	1	144832307	ENSBTAG00000017010	FAM207A	family with sequence similarity 207 member A [Source:VGNC Symbol;Acc:VGNC:28782]	-4.5107	1.12963e-05	0.00193678	-0.218427
rs468698168	1	144833445	ENSBTAG00000017010	FAM207A	family with sequence similarity 207 member A [Source:VGNC Symbol;Acc:VGNC:28782]	-6.53428	5.71654e-10	3.747e-07	-0.254768
rs434283158	1	144833517	ENSBTAG00000017010	FAM207A	family with sequence similarity 207 member A [Source:VGNC Symbol;Acc:VGNC:28782]	-7.65249	9.64652e-13	1.17247e-09	-0.28555
rs525134462	1	144833542	ENSBTAG00000017010	FAM207A	family with sequence similarity 207 member A [Source:VGNC Symbol;Acc:VGNC:28782]	7.95701	1.55055e-13	2.17008e-10	0.272314
rs520912694	1	144833567	ENSBTAG00000017010	FAM207A	family with sequence similarity 207 member A [Source:VGNC Symbol;Acc:VGNC:28782]	-9.04477	1.75517e-16	4.0113e-13	-0.322788
rs137098718	1	144865618	ENSBTAG00000017010	FAM207A	family with sequence similarity 207 member A [Source:VGNC Symbol;Acc:VGNC:28782]	-4.31753	2.5378e-05	0.00371348	-0.179635
rs110951845	1	144960156	ENSBTAG00000017486	ADARB1	adenosine deaminase RNA specific B1 [Source:VGNC Symbol;Acc:VGNC:25636]	4.00069	9.04207e-05	0.0100819	0.189621
rs137788104	1	144970563	ENSBTAG00000017486	ADARB1	adenosine deaminase RNA specific B1 [Source:VGNC Symbol;Acc:VGNC:25636]	4.00069	9.04207e-05	0.0100819	0.189621
rs42338421	1	144975413	ENSBTAG00000017486	ADARB1	adenosine deaminase RNA specific B1 [Source:VGNC Symbol;Acc:VGNC:25636]	4.00069	9.04207e-05	0.0100819	0.189621
rs521022411	1	144983815	ENSBTAG00000014880	ICOSLG	inducible T cell costimulator ligand [Source:NCBI gene;Acc:507857]	4.00192	8.99884e-05	0.0100463	0.145871
rs42339151	1	144989643	ENSBTAG00000017486	ADARB1	adenosine deaminase RNA specific B1 [Source:VGNC Symbol;Acc:VGNC:25636]	-4.00069	9.04207e-05	0.0100819	-0.189621
rs42339152	1	144990375	ENSBTAG00000017486	ADARB1	adenosine deaminase RNA specific B1 [Source:VGNC Symbol;Acc:VGNC:25636]	4.00069	9.04207e-05	0.0100819	0.189621
rs524247573	1	145053129	ENSBTAG00000007818	POFUT2	protein O-fucosyltransferase 2 [Source:VGNC Symbol;Acc:VGNC:33106]	-4.52971	1.04169e-05	0.00181345	-0.173534
rs1117308324	1	145053173	ENSBTAG00000007818	POFUT2	protein O-fucosyltransferase 2 [Source:VGNC Symbol;Acc:VGNC:33106]	-4.03991	7.75631e-05	0.00895802	-0.183926
novel_variant (1:145053907)	1	145053907	ENSBTAG00000007818	POFUT2	protein O-fucosyltransferase 2 [Source:VGNC Symbol;Acc:VGNC:33106]	-3.82649	0.000176278	0.0167243	-0.180007
rs718283388	1	145089506	ENSBTAG00000007818	POFUT2	protein O-fucosyltransferase 2 [Source:VGNC Symbol;Acc:VGNC:33106]	-6.93368	6.22988e-11	5.14957e-08	-0.174446
rs722755762	1	145089507	ENSBTAG00000007818	POFUT2	protein O-fucosyltransferase 2 [Source:VGNC Symbol;Acc:VGNC:33106]	4.06036	7.15718e-05	0.00840775	0.127541
rs518274596	1	145089587	ENSBTAG00000007818	POFUT2	protein O-fucosyltransferase 2 [Source:VGNC Symbol;Acc:VGNC:33106]	-7.73064	6.05468e-13	7.63466e-10	-0.2028
rs715630943	1	145089602	ENSBTAG00000007818	POFUT2	protein O-fucosyltransferase 2 [Source:VGNC Symbol;Acc:VGNC:33106]	-7.63903	1.04498e-12	1.25978e-09	-0.202427
rs717203582	1	145090168	ENSBTAG00000007818	POFUT2	protein O-fucosyltransferase 2 [Source:VGNC Symbol;Acc:VGNC:33106]	3.99001	9.4259e-05	0.0104164	0.189608
rs719941444	1	145091222	ENSBTAG00000007818	POFUT2	protein O-fucosyltransferase 2 [Source:VGNC Symbol;Acc:VGNC:33106]	3.83907	0.000168108	0.0161314	0.177114
rs522180503	1	145092925	ENSBTAG00000017010	FAM207A	family with sequence similarity 207 member A [Source:VGNC Symbol;Acc:VGNC:28782]	-4.47111	1.33628e-05	0.00221748	-0.172796
rs522180503	1	145092925	ENSBTAG00000007818	POFUT2	protein O-fucosyltransferase 2 [Source:VGNC Symbol;Acc:VGNC:33106]	-4.77312	3.61102e-06	0.00075879	-0.12816
rs209765890	1	145098876	ENSBTAG00000017321	SUMO3	small ubiquitin like modifier 3 [Source:VGNC Symbol;Acc:VGNC:56237]	-3.82561	0.000176864	0.016766	-0.121945
rs132760340	1	145101652	ENSBTAG00000017486	ADARB1	adenosine deaminase RNA specific B1 [Source:VGNC Symbol;Acc:VGNC:25636]	4.22477	3.70874e-05	0.00502124	0.190863
rs718720751	1	145102995	ENSBTAG00000007818	POFUT2	protein O-fucosyltransferase 2 [Source:VGNC Symbol;Acc:VGNC:33106]	-5.80091	2.71496e-08	1.13457e-05	-0.2943
rs720700207	1	145273937	ENSBTAG00000018607	TSPEAR	thrombospondin type laminin G domain and EAR repeats [Source:VGNC Symbol;Acc:VGNC:36444]	5.33129	2.74866e-07	8.56969e-05	0.985845
rs137039110	1	145273939	ENSBTAG00000018607	TSPEAR	thrombospondin type laminin G domain and EAR repeats [Source:VGNC Symbol;Acc:VGNC:36444]	4.32907	2.41983e-05	0.00357166	0.706136
rs110096238	1	145279694	ENSBTAG00000003148	MCM3AP	minichromosome maintenance complex component 3 associated protein [Source:VGNC Symbol;Acc:VGNC:31310]	-4.922	1.85255e-06	0.000434312	-0.0693137
novel_variant (1:145291324)	1	145291324	ENSBTAG00000018607	TSPEAR	thrombospondin type laminin G domain and EAR repeats [Source:VGNC Symbol;Acc:VGNC:36444]	5.11036	7.80029e-07	0.000209092	0.869071
rs722099600	1	145291331	ENSBTAG00000018607	TSPEAR	thrombospondin type laminin G domain and EAR repeats [Source:VGNC Symbol;Acc:VGNC:36444]	5.17691	5.71542e-07	0.000160594	0.87962
rs519152798	1	145291351	ENSBTAG00000003148	MCM3AP	minichromosome maintenance complex component 3 associated protein [Source:VGNC Symbol;Acc:VGNC:31310]	3.82804	0.000175256	0.0166521	0.0535681
novel_variant (1:145291859)	1	145291859	ENSBTAG00000003148	MCM3AP	minichromosome maintenance complex component 3 associated protein [Source:VGNC Symbol;Acc:VGNC:31310]	-4.31705	2.54288e-05	0.00371958	-0.0615102
rs720761152	1	145294217	ENSBTAG00000018607	TSPEAR	thrombospondin type laminin G domain and EAR repeats [Source:VGNC Symbol;Acc:VGNC:36444]	5.00733	1.25549e-06	0.000312483	0.96402
rs110679881	1	145294260	ENSBTAG00000003148	MCM3AP	minichromosome maintenance complex component 3 associated protein [Source:VGNC Symbol;Acc:VGNC:31310]	-4.75828	3.85642e-06	0.00080113	-0.0646879
rs718268097	1	145294288	ENSBTAG00000018607	TSPEAR	thrombospondin type laminin G domain and EAR repeats [Source:VGNC Symbol;Acc:VGNC:36444]	4.65742	6.00481e-06	0.00115535	0.839134
rs714208542	1	145294597	ENSBTAG00000018607	TSPEAR	thrombospondin type laminin G domain and EAR repeats [Source:VGNC Symbol;Acc:VGNC:36444]	5.54799	9.59903e-08	3.44269e-05	1.00983
rs718609473	1	145294609	ENSBTAG00000018607	TSPEAR	thrombospondin type laminin G domain and EAR repeats [Source:VGNC Symbol;Acc:VGNC:36444]	5.50488	1.18599e-07	4.12953e-05	1.04661
rs526042444	1	145294714	ENSBTAG00000018607	TSPEAR	thrombospondin type laminin G domain and EAR repeats [Source:VGNC Symbol;Acc:VGNC:36444]	5.17574	5.74692e-07	0.000161333	0.991554
rs517689961	1	145295242	ENSBTAG00000018607	TSPEAR	thrombospondin type laminin G domain and EAR repeats [Source:VGNC Symbol;Acc:VGNC:36444]	5.42674	1.73535e-07	5.74303e-05	1.02245
rs522663691	1	145295245	ENSBTAG00000018607	TSPEAR	thrombospondin type laminin G domain and EAR repeats [Source:VGNC Symbol;Acc:VGNC:36444]	5.42674	1.73535e-07	5.74303e-05	1.02245
rs524778349	1	145296491	ENSBTAG00000018607	TSPEAR	thrombospondin type laminin G domain and EAR repeats [Source:VGNC Symbol;Acc:VGNC:36444]	5.70001	4.51316e-08	1.77743e-05	0.993446
rs135891038	1	145687534	ENSBTAG00000003148	MCM3AP	minichromosome maintenance complex component 3 associated protein [Source:VGNC Symbol;Acc:VGNC:31310]	4.31467	2.56792e-05	0.00374739	0.127864
rs132917636	1	145837379	ENSBTAG00000003148	MCM3AP	minichromosome maintenance complex component 3 associated protein [Source:VGNC Symbol;Acc:VGNC:31310]	4.09615	6.21313e-05	0.00754097	0.0610031
rs717493911	1	145931362	ENSBTAG00000007818	POFUT2	protein O-fucosyltransferase 2 [Source:VGNC Symbol;Acc:VGNC:33106]	4.14246	5.16677e-05	0.00652474	0.142494
rs137583412	1	145940110	ENSBTAG00000003148	MCM3AP	minichromosome maintenance complex component 3 associated protein [Source:VGNC Symbol;Acc:VGNC:31310]	4.03223	7.99366e-05	0.00917199	0.0678134
rs717343580	1	145949845	ENSBTAG00000007818	POFUT2	protein O-fucosyltransferase 2 [Source:VGNC Symbol;Acc:VGNC:33106]	4.28513	2.89939e-05	0.00412836	0.140687
rs135073594	1	145949875	ENSBTAG00000003148	MCM3AP	minichromosome maintenance complex component 3 associated protein [Source:VGNC Symbol;Acc:VGNC:31310]	4.38051	1.95471e-05	0.00301657	0.0624718
rs722742870	1	145953035	ENSBTAG00000007818	POFUT2	protein O-fucosyltransferase 2 [Source:VGNC Symbol;Acc:VGNC:33106]	3.96082	0.000105557	0.0113652	0.139115
rs134113410	1	145957904	ENSBTAG00000003148	MCM3AP	minichromosome maintenance complex component 3 associated protein [Source:VGNC Symbol;Acc:VGNC:31310]	3.92208	0.000122545	0.0127289	0.0555225
rs135484775	1	145970676	ENSBTAG00000003148	MCM3AP	minichromosome maintenance complex component 3 associated protein [Source:VGNC Symbol;Acc:VGNC:31310]	4.13412	5.34195e-05	0.00669664	0.0579766
rs136682691	1	145971627	ENSBTAG00000003148	MCM3AP	minichromosome maintenance complex component 3 associated protein [Source:VGNC Symbol;Acc:VGNC:31310]	3.8407	0.000167078	0.01606	0.0562645
rs134714800	1	145971963	ENSBTAG00000003148	MCM3AP	minichromosome maintenance complex component 3 associated protein [Source:VGNC Symbol;Acc:VGNC:31310]	3.94239	0.000113339	0.0120019	0.0549764
rs723952067	1	145972984	ENSBTAG00000007818	POFUT2	protein O-fucosyltransferase 2 [Source:VGNC Symbol;Acc:VGNC:33106]	3.80824	0.000188808	0.0176052	0.156149
rs136843341	1	145973471	ENSBTAG00000003161	YBEY	ybeY metalloendoribonuclease [Source:VGNC Symbol;Acc:VGNC:54568]	-5.42812	1.72378e-07	5.7084e-05	-0.297016
rs134736973	1	145973836	ENSBTAG00000003161	YBEY	ybeY metalloendoribonuclease [Source:VGNC Symbol;Acc:VGNC:54568]	-6.38725	1.26783e-09	7.64861e-07	-0.37248
rs526166482	1	145977437	ENSBTAG00000003148	MCM3AP	minichromosome maintenance complex component 3 associated protein [Source:VGNC Symbol;Acc:VGNC:31310]	3.88727	0.000140007	0.0140787	0.0610402
rs133336671	1	146012301	ENSBTAG00000003148	MCM3AP	minichromosome maintenance complex component 3 associated protein [Source:VGNC Symbol;Acc:VGNC:31310]	4.17895	4.46326e-05	0.00581277	0.0666568
rs133828355	1	146018207	ENSBTAG00000007039	FBXO25	F-box protein 25 [Source:VGNC Symbol;Acc:VGNC:28900]	-3.97602	9.95195e-05	0.0108687	-0.106054
rs133828355	1	146018207	ENSBTAG00000003148	MCM3AP	minichromosome maintenance complex component 3 associated protein [Source:VGNC Symbol;Acc:VGNC:31310]	5.21159	4.85504e-07	0.000139866	0.0846417
rs134733893	1	146047925	ENSBTAG00000003148	MCM3AP	minichromosome maintenance complex component 3 associated protein [Source:VGNC Symbol;Acc:VGNC:31310]	4.75257	3.95494e-06	0.000817617	0.0744149
rs137089809	1	146050489	ENSBTAG00000003148	MCM3AP	minichromosome maintenance complex component 3 associated protein [Source:VGNC Symbol;Acc:VGNC:31310]	4.261	3.20025e-05	0.00446452	0.0683578
rs438213609	1	146057202	ENSBTAG00000005503	PRMT2	protein arginine methyltransferase 2 [Source:VGNC Symbol;Acc:VGNC:33348]	-4.4293	1.59383e-05	0.00255844	-0.127648
rs133616710	1	146057596	ENSBTAG00000003148	MCM3AP	minichromosome maintenance complex component 3 associated protein [Source:VGNC Symbol;Acc:VGNC:31310]	4.59095	8.0098e-06	0.00146356	0.0729852
rs715321635	1	146058991	ENSBTAG00000005503	PRMT2	protein arginine methyltransferase 2 [Source:VGNC Symbol;Acc:VGNC:33348]	-4.30587	2.66265e-05	0.00385506	-0.129244
rs715321635	1	146058991	ENSBTAG00000007818	POFUT2	protein O-fucosyltransferase 2 [Source:VGNC Symbol;Acc:VGNC:33106]	-3.83125	0.000173144	0.0164994	-0.138814
rs135877263	1	146059014	ENSBTAG00000003148	MCM3AP	minichromosome maintenance complex component 3 associated protein [Source:VGNC Symbol;Acc:VGNC:31310]	4.37211	2.02432e-05	0.00310157	0.0698747
rs716768907	1	146064103	ENSBTAG00000005503	PRMT2	protein arginine methyltransferase 2 [Source:VGNC Symbol;Acc:VGNC:33348]	-3.98788	9.50428e-05	0.010483	-0.117619
rs716997506	1	146077917	ENSBTAG00000005503	PRMT2	protein arginine methyltransferase 2 [Source:VGNC Symbol;Acc:VGNC:33348]	-4.2039	4.03586e-05	0.00536942	-0.122111
rs385180259	1	146077922	ENSBTAG00000007818	POFUT2	protein O-fucosyltransferase 2 [Source:VGNC Symbol;Acc:VGNC:33106]	-4.33291	2.38169e-05	0.00352805	-0.121727
rs449643631	1	146085795	ENSBTAG00000005503	PRMT2	protein arginine methyltransferase 2 [Source:VGNC Symbol;Acc:VGNC:33348]	-4.06774	6.952e-05	0.00822679	-0.118624
rs442927277	1	146091725	ENSBTAG00000005503	PRMT2	protein arginine methyltransferase 2 [Source:VGNC Symbol;Acc:VGNC:33348]	-4.24021	3.48327e-05	0.00477738	-0.126448
rs134289140	1	146093407	ENSBTAG00000003148	MCM3AP	minichromosome maintenance complex component 3 associated protein [Source:VGNC Symbol;Acc:VGNC:31310]	4.59095	8.0098e-06	0.00146356	0.0729852
rs719191552	1	146099763	ENSBTAG00000005503	PRMT2	protein arginine methyltransferase 2 [Source:VGNC Symbol;Acc:VGNC:33348]	-4.53981	9.97659e-06	0.00175051	-0.120058
rs718110696	1	146104336	ENSBTAG00000005503	PRMT2	protein arginine methyltransferase 2 [Source:VGNC Symbol;Acc:VGNC:33348]	-4.00778	8.79551e-05	0.00986823	-0.111319
rs715465162	1	146104700	ENSBTAG00000005503	PRMT2	protein arginine methyltransferase 2 [Source:VGNC Symbol;Acc:VGNC:33348]	-3.92149	0.000122824	0.01275	-0.101995
rs434747115	1	146105103	ENSBTAG00000005503	PRMT2	protein arginine methyltransferase 2 [Source:VGNC Symbol;Acc:VGNC:33348]	-4.19066	4.25754e-05	0.00559867	-0.117722
rs208437572	1	146219774	ENSBTAG00000003148	MCM3AP	minichromosome maintenance complex component 3 associated protein [Source:VGNC Symbol;Acc:VGNC:31310]	4.52108	1.08075e-05	0.00186938	0.0632761
rs208437572	1	146219774	ENSBTAG00000005503	PRMT2	protein arginine methyltransferase 2 [Source:VGNC Symbol;Acc:VGNC:33348]	4.0731	6.80644e-05	0.00809325	0.0926765
rs524821952	1	146241364	ENSBTAG00000005503	PRMT2	protein arginine methyltransferase 2 [Source:VGNC Symbol;Acc:VGNC:33348]	4.16263	4.76575e-05	0.00611828	0.0878136
rs524821952	1	146241364	ENSBTAG00000004777	S100B	S100 calcium binding protein B [Source:VGNC Symbol;Acc:VGNC:34248]	4.16541	4.71276e-05	0.0060648	0.144113
rs520585078	1	146241747	ENSBTAG00000003148	MCM3AP	minichromosome maintenance complex component 3 associated protein [Source:VGNC Symbol;Acc:VGNC:31310]	4.18476	4.35994e-05	0.00570654	0.0530129
rs519716914	1	146242659	ENSBTAG00000003148	MCM3AP	minichromosome maintenance complex component 3 associated protein [Source:VGNC Symbol;Acc:VGNC:31310]	4.00276	8.96954e-05	0.0100218	0.0541817
rs526036626	1	146272958	ENSBTAG00000003148	MCM3AP	minichromosome maintenance complex component 3 associated protein [Source:VGNC Symbol;Acc:VGNC:31310]	4.91189	1.93941e-06	0.000451369	0.0660139
rs519700284	1	146273561	ENSBTAG00000003148	MCM3AP	minichromosome maintenance complex component 3 associated protein [Source:VGNC Symbol;Acc:VGNC:31310]	4.91189	1.93941e-06	0.000451369	0.0660139
rs523326721	1	146273572	ENSBTAG00000003148	MCM3AP	minichromosome maintenance complex component 3 associated protein [Source:VGNC Symbol;Acc:VGNC:31310]	4.91189	1.93941e-06	0.000451369	0.0660139
rs109133674	1	146343722	ENSBTAG00000003161	YBEY	ybeY metalloendoribonuclease [Source:VGNC Symbol;Acc:VGNC:54568]	4.19656	4.15741e-05	0.00549398	0.27215
rs448852291	1	146344566	ENSBTAG00000004777	S100B	S100 calcium binding protein B [Source:VGNC Symbol;Acc:VGNC:34248]	4.14515	5.11157e-05	0.00646742	0.269822
rs523568503	1	146528187	ENSBTAG00000007039	FBXO25	F-box protein 25 [Source:VGNC Symbol;Acc:VGNC:28900]	4.60518	7.53238e-06	0.00139107	0.121435
rs719198010	1	146528213	ENSBTAG00000003148	MCM3AP	minichromosome maintenance complex component 3 associated protein [Source:VGNC Symbol;Acc:VGNC:31310]	4.02435	8.24409e-05	0.00939333	0.0595109
novel_variant (1:148316311)	1	148316311	ENSBTAG00000023384	CBR1	carbonyl reductase 1 [Source:NCBI gene;Acc:515946]	-3.8212	0.000179829	0.0169769	-0.26005
novel_variant (1:148316311)	1	148316311	ENSBTAG00000018688	CBR3	carbonyl reductase 3 [Source:VGNC Symbol;Acc:VGNC:53516]	-4.42789	1.60329e-05	0.00256963	-0.382583
rs453793937	1	148318125	ENSBTAG00000023384	CBR1	carbonyl reductase 1 [Source:NCBI gene;Acc:515946]	4.07875	6.65626e-05	0.00795567	0.207802
rs439837725	1	148318256	ENSBTAG00000023384	CBR1	carbonyl reductase 1 [Source:NCBI gene;Acc:515946]	4.06348	7.06965e-05	0.0083298	0.200844
rs518653660	1	148318299	ENSBTAG00000023384	CBR1	carbonyl reductase 1 [Source:NCBI gene;Acc:515946]	-4.51448	1.11157e-05	0.00191106	-0.192064
rs211166674	1	148318454	ENSBTAG00000023384	CBR1	carbonyl reductase 1 [Source:NCBI gene;Acc:515946]	-4.97188	1.47662e-06	0.000358227	-0.206441
rs515732754	1	148318520	ENSBTAG00000023384	CBR1	carbonyl reductase 1 [Source:NCBI gene;Acc:515946]	-5.73178	3.84836e-08	1.54458e-05	-0.245447
rs207597631	1	148319770	ENSBTAG00000023384	CBR1	carbonyl reductase 1 [Source:NCBI gene;Acc:515946]	-5.43496	1.66752e-07	5.54684e-05	-0.224671
rs524806057	1	148323853	ENSBTAG00000023384	CBR1	carbonyl reductase 1 [Source:NCBI gene;Acc:515946]	-8.58713	3.18521e-15	5.98704e-12	-0.332347
rs524806057	1	148323853	ENSBTAG00000018688	CBR3	carbonyl reductase 3 [Source:VGNC Symbol;Acc:VGNC:53516]	-3.96997	0.000101885	0.0110626	-0.223541
rs525004945	1	148325721	ENSBTAG00000018688	CBR3	carbonyl reductase 3 [Source:VGNC Symbol;Acc:VGNC:53516]	3.82743	0.000175657	0.0166824	0.237094
rs524100457	1	148326569	ENSBTAG00000023384	CBR1	carbonyl reductase 1 [Source:NCBI gene;Acc:515946]	-8.74353	1.19085e-15	2.38965e-12	-0.343136
rs524100457	1	148326569	ENSBTAG00000018688	CBR3	carbonyl reductase 3 [Source:VGNC Symbol;Acc:VGNC:53516]	-4.57506	8.57684e-06	0.00154747	-0.259319
rs719421310	1	148335470	ENSBTAG00000023384	CBR1	carbonyl reductase 1 [Source:NCBI gene;Acc:515946]	4.18255	4.39892e-05	0.00574491	0.369046
rs719421310	1	148335470	ENSBTAG00000018688	CBR3	carbonyl reductase 3 [Source:VGNC Symbol;Acc:VGNC:53516]	4.11529	5.75823e-05	0.00710329	0.467245
rs137436530	1	148337787	ENSBTAG00000023384	CBR1	carbonyl reductase 1 [Source:NCBI gene;Acc:515946]	6.65333	2.97622e-10	2.08225e-07	0.345467
rs109793035	1	148545093	ENSBTAG00000008167	TTC3	tetratricopeptide repeat domain 3 [Source:VGNC Symbol;Acc:VGNC:36469]	3.81582	0.000183506	0.0172351	0.113726
rs714337212	1	148603282	ENSBTAG00000023384	CBR1	carbonyl reductase 1 [Source:NCBI gene;Acc:515946]	-4.47454	1.317e-05	0.002191	-0.222679
rs714337212	1	148603282	ENSBTAG00000018688	CBR3	carbonyl reductase 3 [Source:VGNC Symbol;Acc:VGNC:53516]	-4.28096	2.94945e-05	0.00418255	-0.274885
rs516086736	1	148604422	ENSBTAG00000023384	CBR1	carbonyl reductase 1 [Source:NCBI gene;Acc:515946]	-4.58886	8.08225e-06	0.00147453	-0.209482
rs715555590	1	148635245	ENSBTAG00000023384	CBR1	carbonyl reductase 1 [Source:NCBI gene;Acc:515946]	-4.47337	1.32357e-05	0.00219914	-0.227234
rs715555590	1	148635245	ENSBTAG00000018688	CBR3	carbonyl reductase 3 [Source:VGNC Symbol;Acc:VGNC:53516]	-4.79615	3.25998e-06	0.000697319	-0.31087
rs379105138	1	149029546	ENSBTAG00000055107	PIGP	phosphatidylinositol glycan anchor biosynthesis class P [Source:NCBI gene;Acc:767951]	-4.01323	8.6103e-05	0.00971283	-0.242045
rs211508220	1	149033251	ENSBTAG00000018682	SETD4	SET domain containing 4 [Source:VGNC Symbol;Acc:VGNC:34495]	-4.03522	7.90054e-05	0.00908956	-0.110814
rs520343577	1	149159976	ENSBTAG00000055107	PIGP	phosphatidylinositol glycan anchor biosynthesis class P [Source:NCBI gene;Acc:767951]	7.88945	2.33303e-13	3.16616e-10	0.243635
rs211561673	1	149159985	ENSBTAG00000055107	PIGP	phosphatidylinositol glycan anchor biosynthesis class P [Source:NCBI gene;Acc:767951]	7.40378	4.18076e-12	4.41799e-09	0.232689
rs524201179	1	149192288	ENSBTAG00000055107	PIGP	phosphatidylinositol glycan anchor biosynthesis class P [Source:NCBI gene;Acc:767951]	6.04238	7.86103e-09	3.81763e-06	0.211383
rs520910440	1	149192335	ENSBTAG00000055107	PIGP	phosphatidylinositol glycan anchor biosynthesis class P [Source:NCBI gene;Acc:767951]	-4.12935	5.44459e-05	0.00679324	-0.181878
rs137437054	1	149198495	ENSBTAG00000014306	DOP1B	DOP1 leucine zipper like protein B [Source:VGNC Symbol;Acc:VGNC:28173]	-4.30848	2.63417e-05	0.00382187	-0.168668
rs137437054	1	149198495	ENSBTAG00000055107	PIGP	phosphatidylinositol glycan anchor biosynthesis class P [Source:NCBI gene;Acc:767951]	-5.91389	1.52635e-08	6.85202e-06	-0.226047
rs208735516	1	149198526	ENSBTAG00000055107	PIGP	phosphatidylinositol glycan anchor biosynthesis class P [Source:NCBI gene;Acc:767951]	-6.11812	5.29416e-09	2.68187e-06	-0.276853
rs109439755	1	149198788	ENSBTAG00000055107	PIGP	phosphatidylinositol glycan anchor biosynthesis class P [Source:NCBI gene;Acc:767951]	-6.31694	1.8484e-09	1.07089e-06	-0.298465
rs135391634	1	149198802	ENSBTAG00000055107	PIGP	phosphatidylinositol glycan anchor biosynthesis class P [Source:NCBI gene;Acc:767951]	-6.80926	1.25278e-10	9.61551e-08	-0.316531
rs133214645	1	149198838	ENSBTAG00000055107	PIGP	phosphatidylinositol glycan anchor biosynthesis class P [Source:NCBI gene;Acc:767951]	-6.25715	2.54197e-09	1.41874e-06	-0.292659
rs137137135	1	149198897	ENSBTAG00000055107	PIGP	phosphatidylinositol glycan anchor biosynthesis class P [Source:NCBI gene;Acc:767951]	-6.53649	5.64811e-10	3.70885e-07	-0.296141
rs135869467	1	149198966	ENSBTAG00000055107	PIGP	phosphatidylinositol glycan anchor biosynthesis class P [Source:NCBI gene;Acc:767951]	-5.48544	1.30428e-07	4.48472e-05	-0.261676
rs516987630	1	149199005	ENSBTAG00000023384	CBR1	carbonyl reductase 1 [Source:NCBI gene;Acc:515946]	-3.93934	0.000114679	0.0121112	-0.333253
rs210210552	1	149199151	ENSBTAG00000014306	DOP1B	DOP1 leucine zipper like protein B [Source:VGNC Symbol;Acc:VGNC:28173]	4.05163	7.40752e-05	0.00864199	0.145262
rs210210552	1	149199151	ENSBTAG00000055107	PIGP	phosphatidylinositol glycan anchor biosynthesis class P [Source:NCBI gene;Acc:767951]	7.03028	3.60432e-11	3.13983e-08	0.237327
rs524108030	1	149199164	ENSBTAG00000055107	PIGP	phosphatidylinositol glycan anchor biosynthesis class P [Source:NCBI gene;Acc:767951]	6.50073	6.86265e-10	4.41931e-07	0.262619
rs714494589	1	149231601	ENSBTAG00000004791	VPS26C	VPS26 endosomal protein sorting factor C [Source:VGNC Symbol;Acc:VGNC:28218]	4.10311	6.04373e-05	0.007378	0.0974641
rs719226315	1	149235997	ENSBTAG00000055107	PIGP	phosphatidylinositol glycan anchor biosynthesis class P [Source:NCBI gene;Acc:767951]	6.33634	1.66621e-09	9.74761e-07	0.267121
rs524698898	1	149236093	ENSBTAG00000055107	PIGP	phosphatidylinositol glycan anchor biosynthesis class P [Source:NCBI gene;Acc:767951]	4.26979	3.0874e-05	0.00433884	0.240969
rs133698909	1	149302211	ENSBTAG00000055107	PIGP	phosphatidylinositol glycan anchor biosynthesis class P [Source:NCBI gene;Acc:767951]	-4.48785	1.24481e-05	0.00209498	-0.235921
rs525668575	1	149302282	ENSBTAG00000055107	PIGP	phosphatidylinositol glycan anchor biosynthesis class P [Source:NCBI gene;Acc:767951]	10.5747	7.56258e-21	3.28873e-17	0.280914
rs1117686519	1	149302498	ENSBTAG00000055107	PIGP	phosphatidylinositol glycan anchor biosynthesis class P [Source:NCBI gene;Acc:767951]	-4.57709	8.50226e-06	0.00153612	-0.201191
rs438203557	1	149302765	ENSBTAG00000055107	PIGP	phosphatidylinositol glycan anchor biosynthesis class P [Source:NCBI gene;Acc:767951]	4.14848	5.04375e-05	0.00640245	0.132559
rs471494848	1	149302827	ENSBTAG00000055107	PIGP	phosphatidylinositol glycan anchor biosynthesis class P [Source:NCBI gene;Acc:767951]	9.20591	6.23945e-17	1.52467e-13	0.265239
rs451157048	1	149302923	ENSBTAG00000055107	PIGP	phosphatidylinositol glycan anchor biosynthesis class P [Source:NCBI gene;Acc:767951]	-5.55881	9.1008e-08	3.28293e-05	-0.275052
rs715138559	1	149303820	ENSBTAG00000055107	PIGP	phosphatidylinositol glycan anchor biosynthesis class P [Source:NCBI gene;Acc:767951]	-4.37563	1.99485e-05	0.00306658	-0.209223
rs450348863	1	149303878	ENSBTAG00000014306	DOP1B	DOP1 leucine zipper like protein B [Source:VGNC Symbol;Acc:VGNC:28173]	4.06542	7.01593e-05	0.00828338	0.148754
rs136009055	1	149304621	ENSBTAG00000055107	PIGP	phosphatidylinositol glycan anchor biosynthesis class P [Source:NCBI gene;Acc:767951]	-5.66044	5.50008e-08	2.11187e-05	-0.290058
rs442719978	1	149304684	ENSBTAG00000055107	PIGP	phosphatidylinositol glycan anchor biosynthesis class P [Source:NCBI gene;Acc:767951]	8.17672	4.06138e-14	6.33123e-11	0.243952
rs134311889	1	149317715	ENSBTAG00000055107	PIGP	phosphatidylinositol glycan anchor biosynthesis class P [Source:NCBI gene;Acc:767951]	-8.44038	7.96424e-15	1.3984e-11	-0.346594
rs444047307	1	149340505	ENSBTAG00000055107	PIGP	phosphatidylinositol glycan anchor biosynthesis class P [Source:NCBI gene;Acc:767951]	8.77755	9.60527e-16	1.9551e-12	0.262233
rs449546448	1	149388996	ENSBTAG00000055107	PIGP	phosphatidylinositol glycan anchor biosynthesis class P [Source:NCBI gene;Acc:767951]	4.09688	6.19523e-05	0.00752485	0.159087
rs469563404	1	149389068	ENSBTAG00000055107	PIGP	phosphatidylinositol glycan anchor biosynthesis class P [Source:NCBI gene;Acc:767951]	3.79567	0.000197917	0.0182428	0.146088
rs109067350	1	149399062	ENSBTAG00000055107	PIGP	phosphatidylinositol glycan anchor biosynthesis class P [Source:NCBI gene;Acc:767951]	8.14016	5.08158e-14	7.78231e-11	0.312187
rs526262089	1	149402855	ENSBTAG00000004791	VPS26C	VPS26 endosomal protein sorting factor C [Source:VGNC Symbol;Acc:VGNC:28218]	5.03761	1.0924e-06	0.000277571	0.24202
rs432176820	1	149403204	ENSBTAG00000055107	PIGP	phosphatidylinositol glycan anchor biosynthesis class P [Source:NCBI gene;Acc:767951]	9.68357	2.80238e-18	8.21193e-15	0.279493
rs432176820	1	149403204	ENSBTAG00000004791	VPS26C	VPS26 endosomal protein sorting factor C [Source:VGNC Symbol;Acc:VGNC:28218]	-5.58778	7.88863e-08	2.90176e-05	-0.111334
rs439028214	1	149407291	ENSBTAG00000055107	PIGP	phosphatidylinositol glycan anchor biosynthesis class P [Source:NCBI gene;Acc:767951]	4.77284	3.61555e-06	0.000759605	0.18468
rs439028214	1	149407291	ENSBTAG00000004791	VPS26C	VPS26 endosomal protein sorting factor C [Source:VGNC Symbol;Acc:VGNC:28218]	-4.27633	3.00591e-05	0.00424679	-0.101937
rs1116204733	1	149417966	ENSBTAG00000055107	PIGP	phosphatidylinositol glycan anchor biosynthesis class P [Source:NCBI gene;Acc:767951]	-6.18147	3.79448e-09	2.00587e-06	-0.270991
rs133698033	1	149422948	ENSBTAG00000055107	PIGP	phosphatidylinositol glycan anchor biosynthesis class P [Source:NCBI gene;Acc:767951]	8.46369	6.88807e-15	1.22258e-11	0.34752
rs473327754	1	149425579	ENSBTAG00000055107	PIGP	phosphatidylinositol glycan anchor biosynthesis class P [Source:NCBI gene;Acc:767951]	4.78088	3.48884e-06	0.000737218	0.180643
rs473327754	1	149425579	ENSBTAG00000004791	VPS26C	VPS26 endosomal protein sorting factor C [Source:VGNC Symbol;Acc:VGNC:28218]	-4.29916	2.73714e-05	0.00394038	-0.100044
rs379619730	1	149428320	ENSBTAG00000055107	PIGP	phosphatidylinositol glycan anchor biosynthesis class P [Source:NCBI gene;Acc:767951]	-8.51569	4.98011e-15	9.02322e-12	-0.358279
rs136841140	1	149430687	ENSBTAG00000055107	PIGP	phosphatidylinositol glycan anchor biosynthesis class P [Source:NCBI gene;Acc:767951]	7.67952	8.21347e-13	1.01147e-09	0.283447
rs458207067	1	149430706	ENSBTAG00000004791	VPS26C	VPS26 endosomal protein sorting factor C [Source:VGNC Symbol;Acc:VGNC:28218]	4.85445	2.51231e-06	0.000560698	0.233817
rs524405397	1	149434200	ENSBTAG00000055107	PIGP	phosphatidylinositol glycan anchor biosynthesis class P [Source:NCBI gene;Acc:767951]	8.64738	2.1823e-15	4.21847e-12	0.262708
rs524405397	1	149434200	ENSBTAG00000004791	VPS26C	VPS26 endosomal protein sorting factor C [Source:VGNC Symbol;Acc:VGNC:28218]	-4.06841	6.93367e-05	0.00820777	-0.0852952
rs519028043	1	149437386	ENSBTAG00000008167	TTC3	tetratricopeptide repeat domain 3 [Source:VGNC Symbol;Acc:VGNC:36469]	-3.89099	0.000138034	0.0139218	-0.230064
rs519028043	1	149437386	ENSBTAG00000004791	VPS26C	VPS26 endosomal protein sorting factor C [Source:VGNC Symbol;Acc:VGNC:28218]	4.71108	4.74835e-06	0.000951846	0.222528
rs134220842	1	149437528	ENSBTAG00000055107	PIGP	phosphatidylinositol glycan anchor biosynthesis class P [Source:NCBI gene;Acc:767951]	8.04234	9.23445e-14	1.35361e-10	0.333241
rs719487287	1	149437612	ENSBTAG00000004791	VPS26C	VPS26 endosomal protein sorting factor C [Source:VGNC Symbol;Acc:VGNC:28218]	4.89318	2.1105e-06	0.000484562	0.235443
rs518570181	1	149461939	ENSBTAG00000055107	PIGP	phosphatidylinositol glycan anchor biosynthesis class P [Source:NCBI gene;Acc:767951]	7.32539	6.60319e-12	6.70962e-09	0.286217
rs522027968	1	149461941	ENSBTAG00000055107	PIGP	phosphatidylinositol glycan anchor biosynthesis class P [Source:NCBI gene;Acc:767951]	5.11495	7.63556e-07	0.00020535	0.192383
rs522027968	1	149461941	ENSBTAG00000004791	VPS26C	VPS26 endosomal protein sorting factor C [Source:VGNC Symbol;Acc:VGNC:28218]	-3.84859	0.000162163	0.0157083	-0.0906412
rs527037785	1	149461984	ENSBTAG00000055107	PIGP	phosphatidylinositol glycan anchor biosynthesis class P [Source:NCBI gene;Acc:767951]	5.51632	1.1214e-07	3.93419e-05	0.188029
rs208559463	1	149462377	ENSBTAG00000055107	PIGP	phosphatidylinositol glycan anchor biosynthesis class P [Source:NCBI gene;Acc:767951]	7.8445	3.05877e-13	4.05832e-10	0.283312
rs1114332954	1	149462518	ENSBTAG00000055107	PIGP	phosphatidylinositol glycan anchor biosynthesis class P [Source:NCBI gene;Acc:767951]	-5.48699	1.29439e-07	4.45518e-05	-0.245372
rs1116293330	1	149462946	ENSBTAG00000055107	PIGP	phosphatidylinositol glycan anchor biosynthesis class P [Source:NCBI gene;Acc:767951]	-5.65209	5.73365e-08	2.1897e-05	-0.244196
rs480531719	1	149463269	ENSBTAG00000004791	VPS26C	VPS26 endosomal protein sorting factor C [Source:VGNC Symbol;Acc:VGNC:28218]	4.10794	5.92893e-05	0.00726828	0.0944448
rs210522863	1	149463346	ENSBTAG00000004791	VPS26C	VPS26 endosomal protein sorting factor C [Source:VGNC Symbol;Acc:VGNC:28218]	4.29355	2.80091e-05	0.0040136	0.0934246
rs1116780456	1	149463445	ENSBTAG00000055107	PIGP	phosphatidylinositol glycan anchor biosynthesis class P [Source:NCBI gene;Acc:767951]	-5.94958	1.27059e-08	5.83583e-06	-0.267576
rs379099042	1	149463486	ENSBTAG00000055107	PIGP	phosphatidylinositol glycan anchor biosynthesis class P [Source:NCBI gene;Acc:767951]	6.70636	2.22029e-10	1.60247e-07	0.23582
rs481988399	1	149463503	ENSBTAG00000055107	PIGP	phosphatidylinositol glycan anchor biosynthesis class P [Source:NCBI gene;Acc:767951]	7.62899	1.10922e-12	1.33182e-09	0.220502
rs481988399	1	149463503	ENSBTAG00000004791	VPS26C	VPS26 endosomal protein sorting factor C [Source:VGNC Symbol;Acc:VGNC:28218]	-5.0473	1.04467e-06	0.000267359	-0.095432
rs716704623	1	149463516	ENSBTAG00000055107	PIGP	phosphatidylinositol glycan anchor biosynthesis class P [Source:NCBI gene;Acc:767951]	-4.79742	3.2416e-06	0.00069411	-0.218515
rs136879646	1	149463542	ENSBTAG00000055107	PIGP	phosphatidylinositol glycan anchor biosynthesis class P [Source:NCBI gene;Acc:767951]	-5.75655	3.39716e-08	1.38182e-05	-0.274072
rs459608556	1	149465826	ENSBTAG00000055107	PIGP	phosphatidylinositol glycan anchor biosynthesis class P [Source:NCBI gene;Acc:767951]	6.75264	1.71749e-10	1.27595e-07	0.246048
rs210992713	1	149466065	ENSBTAG00000055107	PIGP	phosphatidylinositol glycan anchor biosynthesis class P [Source:NCBI gene;Acc:767951]	7.2674	9.24395e-12	9.11519e-09	0.273719
rs461504179	1	149466092	ENSBTAG00000055107	PIGP	phosphatidylinositol glycan anchor biosynthesis class P [Source:NCBI gene;Acc:767951]	7.57501	1.52728e-12	1.78266e-09	0.225418
rs461504179	1	149466092	ENSBTAG00000004791	VPS26C	VPS26 endosomal protein sorting factor C [Source:VGNC Symbol;Acc:VGNC:28218]	-5.44627	1.57842e-07	5.29008e-05	-0.104833
rs723218832	1	149467564	ENSBTAG00000055107	PIGP	phosphatidylinositol glycan anchor biosynthesis class P [Source:NCBI gene;Acc:767951]	-5.76081	3.32507e-08	1.35639e-05	-0.26701
rs444464047	1	149709397	ENSBTAG00000055107	PIGP	phosphatidylinositol glycan anchor biosynthesis class P [Source:NCBI gene;Acc:767951]	6.00557	9.5156e-09	4.51663e-06	0.263293
rs447058579	1	149710557	ENSBTAG00000055107	PIGP	phosphatidylinositol glycan anchor biosynthesis class P [Source:NCBI gene;Acc:767951]	-8.6173	2.63621e-15	5.01719e-12	-0.285672
rs447058579	1	149710557	ENSBTAG00000008167	TTC3	tetratricopeptide repeat domain 3 [Source:VGNC Symbol;Acc:VGNC:36469]	4.09892	6.14511e-05	0.00747675	0.115232
rs436844327	1	151495506	ENSBTAG00000020787	PIK3R4	phosphoinositide-3-kinase regulatory subunit 4 [Source:VGNC Symbol;Acc:VGNC:32895]	4.54252	9.8616e-06	0.00173359	0.0819865
rs134086473	1	151502146	ENSBTAG00000020787	PIK3R4	phosphoinositide-3-kinase regulatory subunit 4 [Source:VGNC Symbol;Acc:VGNC:32895]	3.91661	0.000125148	0.0129314	0.0864865
rs714899758	1	151503293	ENSBTAG00000049122	COL6A5	collagen type VI alpha 5 chain [Source:NCBI gene;Acc:785805]	3.83791	0.000168849	0.01619	0.538095
rs714899758	1	151503293	ENSBTAG00000020787	PIK3R4	phosphoinositide-3-kinase regulatory subunit 4 [Source:VGNC Symbol;Acc:VGNC:32895]	3.80301	0.000192551	0.0178685	0.0825374
rs110418496	1	151510921	ENSBTAG00000020787	PIK3R4	phosphoinositide-3-kinase regulatory subunit 4 [Source:VGNC Symbol;Acc:VGNC:32895]	4.26549	3.14208e-05	0.00440035	0.0722774
rs723555045	1	151522382	ENSBTAG00000049122	COL6A5	collagen type VI alpha 5 chain [Source:NCBI gene;Acc:785805]	4.57026	8.75568e-06	0.00157374	0.734068
novel_variant (1:151524518)	1	151524518	ENSBTAG00000006479	CAPN7	calpain 7 [Source:VGNC Symbol;Acc:VGNC:26750]	4.36026	2.12651e-05	0.00322217	0.237184
rs109648401	1	151526164	ENSBTAG00000020787	PIK3R4	phosphoinositide-3-kinase regulatory subunit 4 [Source:VGNC Symbol;Acc:VGNC:32895]	-4.10721	5.94612e-05	0.00728458	-0.092823
rs723752908	1	151544408	ENSBTAG00000049122	COL6A5	collagen type VI alpha 5 chain [Source:NCBI gene;Acc:785805]	4.57026	8.75568e-06	0.00157374	0.734068
rs209089842	1	151554827	ENSBTAG00000020787	PIK3R4	phosphoinositide-3-kinase regulatory subunit 4 [Source:VGNC Symbol;Acc:VGNC:32895]	3.95586	0.000107598	0.0115337	0.0838912
rs208220772	1	151562201	ENSBTAG00000049122	COL6A5	collagen type VI alpha 5 chain [Source:NCBI gene;Acc:785805]	4.57026	8.75568e-06	0.00157374	0.734068
rs43289170	1	151653608	ENSBTAG00000020787	PIK3R4	phosphoinositide-3-kinase regulatory subunit 4 [Source:VGNC Symbol;Acc:VGNC:32895]	3.98606	9.57172e-05	0.0105405	0.0663084
rs137597192	1	151725942	ENSBTAG00000020787	PIK3R4	phosphoinositide-3-kinase regulatory subunit 4 [Source:VGNC Symbol;Acc:VGNC:32895]	-4.11574	5.74783e-05	0.0070922	-0.081456
rs136109351	1	152062884	ENSBTAG00000006479	CAPN7	calpain 7 [Source:VGNC Symbol;Acc:VGNC:26750]	3.91453	0.000126149	0.0130131	0.156076
rs133357154	1	152091525	ENSBTAG00000006479	CAPN7	calpain 7 [Source:VGNC Symbol;Acc:VGNC:26750]	-3.96435	0.000104125	0.0112446	-0.151967
rs42774211	1	152102327	ENSBTAG00000006479	CAPN7	calpain 7 [Source:VGNC Symbol;Acc:VGNC:26750]	-4.00108	9.02831e-05	0.0100728	-0.15835
rs42774213	1	152103805	ENSBTAG00000006479	CAPN7	calpain 7 [Source:VGNC Symbol;Acc:VGNC:26750]	-4.00108	9.02831e-05	0.0100728	-0.15835
rs42774222	1	152114405	ENSBTAG00000006479	CAPN7	calpain 7 [Source:VGNC Symbol;Acc:VGNC:26750]	-4.04185	7.69767e-05	0.00890652	-0.165809
rs42774223	1	152116537	ENSBTAG00000006479	CAPN7	calpain 7 [Source:VGNC Symbol;Acc:VGNC:26750]	-4.04185	7.69767e-05	0.00890652	-0.165809
rs137127452	1	152139096	ENSBTAG00000006479	CAPN7	calpain 7 [Source:VGNC Symbol;Acc:VGNC:26750]	-4.0526	7.37926e-05	0.00861441	-0.158786
rs136124015	1	152199755	ENSBTAG00000006479	CAPN7	calpain 7 [Source:VGNC Symbol;Acc:VGNC:26750]	-4.01894	8.42055e-05	0.00955073	-0.152711
rs43167635	1	152232652	ENSBTAG00000006479	CAPN7	calpain 7 [Source:VGNC Symbol;Acc:VGNC:26750]	5.60625	7.19968e-08	2.67758e-05	0.269716
rs208563865	1	152255499	ENSBTAG00000006479	CAPN7	calpain 7 [Source:VGNC Symbol;Acc:VGNC:26750]	-5.37408	2.23803e-07	7.16929e-05	-0.158444
rs209141033	1	152260930	ENSBTAG00000006479	CAPN7	calpain 7 [Source:VGNC Symbol;Acc:VGNC:26750]	-4.87637	2.27661e-06	0.000516488	-0.117566
rs521039491	1	152260963	ENSBTAG00000006479	CAPN7	calpain 7 [Source:VGNC Symbol;Acc:VGNC:26750]	-4.11373	5.79406e-05	0.00713778	-0.121531
rs454816284	1	152261757	ENSBTAG00000006479	CAPN7	calpain 7 [Source:VGNC Symbol;Acc:VGNC:26750]	-4.88843	2.15616e-06	0.000493534	-0.125344
rs720308055	1	152261772	ENSBTAG00000006479	CAPN7	calpain 7 [Source:VGNC Symbol;Acc:VGNC:26750]	-4.20593	4.00298e-05	0.00533602	-0.105717
rs526584671	1	152283323	ENSBTAG00000006479	CAPN7	calpain 7 [Source:VGNC Symbol;Acc:VGNC:26750]	-5.92892	1.41307e-08	6.40381e-06	-0.171831
rs458962864	1	152283340	ENSBTAG00000006479	CAPN7	calpain 7 [Source:VGNC Symbol;Acc:VGNC:26750]	-4.96976	1.49092e-06	0.000361051	-0.147399
rs441301973	1	152283440	ENSBTAG00000006479	CAPN7	calpain 7 [Source:VGNC Symbol;Acc:VGNC:26750]	-4.27167	3.06379e-05	0.00431299	-0.127476
rs441301973	1	152283440	ENSBTAG00000003916	DPH3	diphthamide biosynthesis 3 [Source:VGNC Symbol;Acc:VGNC:53537]	4.1	6.1188e-05	0.00745224	0.110773
rs461103747	1	152283468	ENSBTAG00000006479	CAPN7	calpain 7 [Source:VGNC Symbol;Acc:VGNC:26750]	-3.91542	0.000125717	0.0129783	-0.117016
rs211183659	1	152283563	ENSBTAG00000006479	CAPN7	calpain 7 [Source:VGNC Symbol;Acc:VGNC:26750]	-4.21495	3.85934e-05	0.00518516	-0.107345
rs208070946	1	152283587	ENSBTAG00000006479	CAPN7	calpain 7 [Source:VGNC Symbol;Acc:VGNC:26750]	-4.90771	1.97638e-06	0.00045839	-0.145929
rs463682631	1	152283645	ENSBTAG00000006479	CAPN7	calpain 7 [Source:VGNC Symbol;Acc:VGNC:26750]	-4.33804	2.33165e-05	0.00346845	-0.108732
rs476983795	1	152283713	ENSBTAG00000006479	CAPN7	calpain 7 [Source:VGNC Symbol;Acc:VGNC:26750]	-4.90458	2.00452e-06	0.000463977	-0.144678
rs445560149	1	152283745	ENSBTAG00000006479	CAPN7	calpain 7 [Source:VGNC Symbol;Acc:VGNC:26750]	-5.30062	3.18265e-07	9.72686e-05	-0.134878
rs465778653	1	152283759	ENSBTAG00000006479	CAPN7	calpain 7 [Source:VGNC Symbol;Acc:VGNC:26750]	-5.2109	4.87079e-07	0.000140208	-0.132882
rs448205645	1	152283973	ENSBTAG00000006479	CAPN7	calpain 7 [Source:VGNC Symbol;Acc:VGNC:26750]	-5.37408	2.23803e-07	7.16929e-05	-0.158444
rs209963145	1	152284093	ENSBTAG00000006479	CAPN7	calpain 7 [Source:VGNC Symbol;Acc:VGNC:26750]	-5.22295	4.60168e-07	0.000133474	-0.150008
rs456656427	1	152284149	ENSBTAG00000006479	CAPN7	calpain 7 [Source:VGNC Symbol;Acc:VGNC:26750]	-5.25174	4.01563e-07	0.000118511	-0.132524
rs443481312	1	152285183	ENSBTAG00000006479	CAPN7	calpain 7 [Source:VGNC Symbol;Acc:VGNC:26750]	-4.81412	3.00906e-06	0.000652601	-0.133429
rs463568332	1	152285205	ENSBTAG00000006479	CAPN7	calpain 7 [Source:VGNC Symbol;Acc:VGNC:26750]	-5.26294	3.8077e-07	0.000113395	-0.130863
rs439492512	1	152285426	ENSBTAG00000006479	CAPN7	calpain 7 [Source:VGNC Symbol;Acc:VGNC:26750]	-4.2363	3.53912e-05	0.00483602	-0.108173
rs43280110	1	152285632	ENSBTAG00000006479	CAPN7	calpain 7 [Source:VGNC Symbol;Acc:VGNC:26750]	-6.3119	1.89891e-09	1.09685e-06	-0.265745
rs43280112	1	152286240	ENSBTAG00000006479	CAPN7	calpain 7 [Source:VGNC Symbol;Acc:VGNC:26750]	-6.55416	5.12865e-10	3.40298e-07	-0.285459
rs468577007	1	152286327	ENSBTAG00000006479	CAPN7	calpain 7 [Source:VGNC Symbol;Acc:VGNC:26750]	-5.75779	3.37597e-08	1.37441e-05	-0.142371
rs524904913	1	152286983	ENSBTAG00000006479	CAPN7	calpain 7 [Source:VGNC Symbol;Acc:VGNC:26750]	-5.75779	3.37597e-08	1.37441e-05	-0.142371
rs519285898	1	152292175	ENSBTAG00000006479	CAPN7	calpain 7 [Source:VGNC Symbol;Acc:VGNC:26750]	-5.2054	4.99878e-07	0.000143305	-0.133599
rs449491026	1	152292207	ENSBTAG00000006479	CAPN7	calpain 7 [Source:VGNC Symbol;Acc:VGNC:26750]	-3.84011	0.000167451	0.0160869	-0.0959729
rs453352358	1	152292217	ENSBTAG00000006479	CAPN7	calpain 7 [Source:VGNC Symbol;Acc:VGNC:26750]	-3.8522	0.000159966	0.015551	-0.0962869
rs519726425	1	152292232	ENSBTAG00000006479	CAPN7	calpain 7 [Source:VGNC Symbol;Acc:VGNC:26750]	-4.132	5.38725e-05	0.00674165	-0.107484
rs43280788	1	152308839	ENSBTAG00000006479	CAPN7	calpain 7 [Source:VGNC Symbol;Acc:VGNC:26750]	3.86566	0.000152002	0.0149688	0.15908
rs43280775	1	152317163	ENSBTAG00000006479	CAPN7	calpain 7 [Source:VGNC Symbol;Acc:VGNC:26750]	-3.86566	0.000152002	0.0149688	-0.15908
rs134100943	1	152330474	ENSBTAG00000006479	CAPN7	calpain 7 [Source:VGNC Symbol;Acc:VGNC:26750]	3.93383	0.000117137	0.0123072	0.137028
rs133364621	1	152333968	ENSBTAG00000006479	CAPN7	calpain 7 [Source:VGNC Symbol;Acc:VGNC:26750]	-4.14931	5.02711e-05	0.00638579	-0.141137
rs109918380	1	152335811	ENSBTAG00000006479	CAPN7	calpain 7 [Source:VGNC Symbol;Acc:VGNC:26750]	-4.66064	5.92116e-06	0.00114191	-0.137622
rs518486995	1	152335817	ENSBTAG00000006479	CAPN7	calpain 7 [Source:VGNC Symbol;Acc:VGNC:26750]	-5.56924	8.64485e-08	3.14275e-05	-0.138152
rs136759676	1	152337329	ENSBTAG00000006479	CAPN7	calpain 7 [Source:VGNC Symbol;Acc:VGNC:26750]	-4.27843	2.98015e-05	0.00421643	-0.161385
rs133716973	1	152340026	ENSBTAG00000006479	CAPN7	calpain 7 [Source:VGNC Symbol;Acc:VGNC:26750]	-4.54818	9.62573e-06	0.00170041	-0.149704
rs135000937	1	152340813	ENSBTAG00000006479	CAPN7	calpain 7 [Source:VGNC Symbol;Acc:VGNC:26750]	-4.04417	7.62781e-05	0.00884356	-0.136078
rs43280732	1	152344129	ENSBTAG00000006479	CAPN7	calpain 7 [Source:VGNC Symbol;Acc:VGNC:26750]	-4.1381	5.25764e-05	0.00661556	-0.153594
rs43280129	1	152345303	ENSBTAG00000006479	CAPN7	calpain 7 [Source:VGNC Symbol;Acc:VGNC:26750]	4.0568	7.25807e-05	0.00849988	0.149698
rs480846409	1	152598996	ENSBTAG00000003718	HACL1	2-hydroxyacyl-CoA lyase 1 [Source:VGNC Symbol;Acc:VGNC:29740]	6.70612	2.22326e-10	1.60422e-07	0.363611
rs524967668	1	152599048	ENSBTAG00000003718	HACL1	2-hydroxyacyl-CoA lyase 1 [Source:VGNC Symbol;Acc:VGNC:29740]	5.96818	1.15447e-08	5.36399e-06	0.428195
rs526936431	1	152599088	ENSBTAG00000003718	HACL1	2-hydroxyacyl-CoA lyase 1 [Source:VGNC Symbol;Acc:VGNC:29740]	7.52866	2.00816e-12	2.2784e-09	0.404324
rs520446380	1	152599106	ENSBTAG00000003718	HACL1	2-hydroxyacyl-CoA lyase 1 [Source:VGNC Symbol;Acc:VGNC:29740]	5.9729	1.1267e-08	5.24692e-06	0.431001
rs209424578	1	152599155	ENSBTAG00000003718	HACL1	2-hydroxyacyl-CoA lyase 1 [Source:VGNC Symbol;Acc:VGNC:29740]	6.92383	6.58587e-11	5.41096e-08	0.392397
rs523369018	1	152599239	ENSBTAG00000003718	HACL1	2-hydroxyacyl-CoA lyase 1 [Source:VGNC Symbol;Acc:VGNC:29740]	6.98079	4.77321e-11	4.03904e-08	0.375647
rs524056005	1	152599333	ENSBTAG00000003718	HACL1	2-hydroxyacyl-CoA lyase 1 [Source:VGNC Symbol;Acc:VGNC:29740]	6.46845	8.1771e-10	5.17695e-07	0.361097
rs524900968	1	152599379	ENSBTAG00000003718	HACL1	2-hydroxyacyl-CoA lyase 1 [Source:VGNC Symbol;Acc:VGNC:29740]	7.23128	1.13913e-11	1.10688e-08	0.392574
rs525170121	1	152599410	ENSBTAG00000003718	HACL1	2-hydroxyacyl-CoA lyase 1 [Source:VGNC Symbol;Acc:VGNC:29740]	6.89985	7.5384e-11	6.11738e-08	0.398268
rs524535337	1	152599473	ENSBTAG00000003718	HACL1	2-hydroxyacyl-CoA lyase 1 [Source:VGNC Symbol;Acc:VGNC:29740]	6.28683	2.17062e-09	1.2335e-06	0.365164
rs384452343	1	152599672	ENSBTAG00000003718	HACL1	2-hydroxyacyl-CoA lyase 1 [Source:VGNC Symbol;Acc:VGNC:29740]	7.4309	3.56724e-12	3.81972e-09	0.38941
rs526419528	1	152599673	ENSBTAG00000003718	HACL1	2-hydroxyacyl-CoA lyase 1 [Source:VGNC Symbol;Acc:VGNC:29740]	7.49155	2.49883e-12	2.77343e-09	0.391124
rs378643045	1	152599777	ENSBTAG00000003718	HACL1	2-hydroxyacyl-CoA lyase 1 [Source:VGNC Symbol;Acc:VGNC:29740]	7.19303	1.42021e-11	1.35442e-08	0.380502
rs517021967	1	152599790	ENSBTAG00000003718	HACL1	2-hydroxyacyl-CoA lyase 1 [Source:VGNC Symbol;Acc:VGNC:29740]	6.78039	1.47175e-10	1.11178e-07	0.371591
rs520720657	1	152599939	ENSBTAG00000003718	HACL1	2-hydroxyacyl-CoA lyase 1 [Source:VGNC Symbol;Acc:VGNC:29740]	6.85418	9.74283e-11	7.70244e-08	0.398583
rs525853335	1	152601281	ENSBTAG00000003718	HACL1	2-hydroxyacyl-CoA lyase 1 [Source:VGNC Symbol;Acc:VGNC:29740]	6.38552	1.27967e-09	7.71362e-07	0.357327
rs209538842	1	152601416	ENSBTAG00000003718	HACL1	2-hydroxyacyl-CoA lyase 1 [Source:VGNC Symbol;Acc:VGNC:29740]	7.20756	1.30611e-11	1.25477e-08	0.388699
rs453073639	1	152614261	ENSBTAG00000003718	HACL1	2-hydroxyacyl-CoA lyase 1 [Source:VGNC Symbol;Acc:VGNC:29740]	6.6381	3.23652e-10	2.24823e-07	0.398001
rs471480455	1	152615345	ENSBTAG00000003718	HACL1	2-hydroxyacyl-CoA lyase 1 [Source:VGNC Symbol;Acc:VGNC:29740]	6.6381	3.23652e-10	2.24823e-07	0.398001
rs433149469	1	152616369	ENSBTAG00000003718	HACL1	2-hydroxyacyl-CoA lyase 1 [Source:VGNC Symbol;Acc:VGNC:29740]	6.31529	1.86478e-09	1.07895e-06	0.386509
rs208549094	1	152627234	ENSBTAG00000003718	HACL1	2-hydroxyacyl-CoA lyase 1 [Source:VGNC Symbol;Acc:VGNC:29740]	-6.29423	2.08666e-09	1.19045e-06	-0.378866
rs380822172	1	152627259	ENSBTAG00000003718	HACL1	2-hydroxyacyl-CoA lyase 1 [Source:VGNC Symbol;Acc:VGNC:29740]	-6.29423	2.08666e-09	1.19045e-06	-0.378866
rs718228355	1	152631224	ENSBTAG00000003718	HACL1	2-hydroxyacyl-CoA lyase 1 [Source:VGNC Symbol;Acc:VGNC:29740]	5.90355	1.60944e-08	7.18257e-06	0.426978
rs207679702	1	152638191	ENSBTAG00000003718	HACL1	2-hydroxyacyl-CoA lyase 1 [Source:VGNC Symbol;Acc:VGNC:29740]	7.17314	1.59241e-11	1.50611e-08	0.41106
rs209193732	1	152638204	ENSBTAG00000003718	HACL1	2-hydroxyacyl-CoA lyase 1 [Source:VGNC Symbol;Acc:VGNC:29740]	7.17314	1.59241e-11	1.50611e-08	0.41106
rs715582238	1	152638280	ENSBTAG00000003718	HACL1	2-hydroxyacyl-CoA lyase 1 [Source:VGNC Symbol;Acc:VGNC:29740]	5.46976	1.4079e-07	4.79484e-05	0.453143
rs517962830	1	152638433	ENSBTAG00000003718	HACL1	2-hydroxyacyl-CoA lyase 1 [Source:VGNC Symbol;Acc:VGNC:29740]	4.59156	7.98849e-06	0.00146036	0.414407
rs521516023	1	152638507	ENSBTAG00000003718	HACL1	2-hydroxyacyl-CoA lyase 1 [Source:VGNC Symbol;Acc:VGNC:29740]	4.57209	8.68724e-06	0.00156376	0.454305
rs526498371	1	152698825	ENSBTAG00000049122	COL6A5	collagen type VI alpha 5 chain [Source:NCBI gene;Acc:785805]	-4.22746	3.66853e-05	0.00497826	-0.446217
rs440039289	1	152698895	ENSBTAG00000004891	OXNAD1	oxidoreductase NAD binding domain containing 1 [Source:VGNC Symbol;Acc:VGNC:32512]	-4.30188	2.7067e-05	0.0039062	-0.19247
rs451617096	1	152700079	ENSBTAG00000004891	OXNAD1	oxidoreductase NAD binding domain containing 1 [Source:VGNC Symbol;Acc:VGNC:32512]	-4.08788	6.42012e-05	0.00773386	-0.125636
rs450723743	1	152700557	ENSBTAG00000004891	OXNAD1	oxidoreductase NAD binding domain containing 1 [Source:VGNC Symbol;Acc:VGNC:32512]	-5.02078	1.18035e-06	0.000296654	-0.151234
rs437600492	1	152701283	ENSBTAG00000004891	OXNAD1	oxidoreductase NAD binding domain containing 1 [Source:VGNC Symbol;Acc:VGNC:32512]	-4.80899	3.07871e-06	0.000664946	-0.146223
rs521225793	1	152745031	ENSBTAG00000049122	COL6A5	collagen type VI alpha 5 chain [Source:NCBI gene;Acc:785805]	4.16105	4.79603e-05	0.00614712	0.486769
rs523163499	1	152745070	ENSBTAG00000049122	COL6A5	collagen type VI alpha 5 chain [Source:NCBI gene;Acc:785805]	4.12489	5.54215e-05	0.00689009	0.483141
rs527099726	1	153223996	ENSBTAG00000003916	DPH3	diphthamide biosynthesis 3 [Source:VGNC Symbol;Acc:VGNC:53537]	-3.83047	0.000173657	0.0165347	-0.146962
rs722564314	1	153260471	ENSBTAG00000004891	OXNAD1	oxidoreductase NAD binding domain containing 1 [Source:VGNC Symbol;Acc:VGNC:32512]	4.8383	2.70096e-06	0.000596213	0.238049
rs520681527	1	153260498	ENSBTAG00000003916	DPH3	diphthamide biosynthesis 3 [Source:VGNC Symbol;Acc:VGNC:53537]	-3.85707	0.000157037	0.0153379	-0.1042
rs520681527	1	153260498	ENSBTAG00000004891	OXNAD1	oxidoreductase NAD binding domain containing 1 [Source:VGNC Symbol;Acc:VGNC:32512]	5.26962	3.68895e-07	0.000110346	0.174523
rs525817858	1	153260637	ENSBTAG00000003916	DPH3	diphthamide biosynthesis 3 [Source:VGNC Symbol;Acc:VGNC:53537]	-4.3606	2.12349e-05	0.00321825	-0.0958007
rs435757836	1	153260936	ENSBTAG00000003916	DPH3	diphthamide biosynthesis 3 [Source:VGNC Symbol;Acc:VGNC:53537]	-4.90954	1.96012e-06	0.000455233	-0.133718
rs435757836	1	153260936	ENSBTAG00000004891	OXNAD1	oxidoreductase NAD binding domain containing 1 [Source:VGNC Symbol;Acc:VGNC:32512]	5.94395	1.30798e-08	5.98736e-06	0.199453
rs455891115	1	153261031	ENSBTAG00000003916	DPH3	diphthamide biosynthesis 3 [Source:VGNC Symbol;Acc:VGNC:53537]	-5.2863	3.40743e-07	0.000103098	-0.121822
rs455706250	1	153261083	ENSBTAG00000003916	DPH3	diphthamide biosynthesis 3 [Source:VGNC Symbol;Acc:VGNC:53537]	-4.12359	5.57095e-05	0.00691878	-0.1145
rs455706250	1	153261083	ENSBTAG00000004891	OXNAD1	oxidoreductase NAD binding domain containing 1 [Source:VGNC Symbol;Acc:VGNC:32512]	6.40847	1.13088e-09	6.91782e-07	0.212871
rs521960072	1	153261103	ENSBTAG00000003916	DPH3	diphthamide biosynthesis 3 [Source:VGNC Symbol;Acc:VGNC:53537]	-4.12359	5.57095e-05	0.00691878	-0.1145
rs521960072	1	153261103	ENSBTAG00000004891	OXNAD1	oxidoreductase NAD binding domain containing 1 [Source:VGNC Symbol;Acc:VGNC:32512]	6.40847	1.13088e-09	6.91782e-07	0.212871
rs526885263	1	153261204	ENSBTAG00000004891	OXNAD1	oxidoreductase NAD binding domain containing 1 [Source:VGNC Symbol;Acc:VGNC:32512]	4.8383	2.70096e-06	0.000596213	0.238049
rs210694342	1	153261428	ENSBTAG00000003916	DPH3	diphthamide biosynthesis 3 [Source:VGNC Symbol;Acc:VGNC:53537]	-5.20796	4.93884e-07	0.000141805	-0.120243
rs471794297	1	153261546	ENSBTAG00000003916	DPH3	diphthamide biosynthesis 3 [Source:VGNC Symbol;Acc:VGNC:53537]	-5.93889	1.34247e-08	6.12208e-06	-0.13156
rs516685664	1	153261560	ENSBTAG00000003916	DPH3	diphthamide biosynthesis 3 [Source:VGNC Symbol;Acc:VGNC:53537]	-5.84638	2.15522e-08	9.26897e-06	-0.153142
rs516685664	1	153261560	ENSBTAG00000004891	OXNAD1	oxidoreductase NAD binding domain containing 1 [Source:VGNC Symbol;Acc:VGNC:32512]	6.31496	1.86809e-09	1.08057e-06	0.206462
rs518699161	1	153261561	ENSBTAG00000003916	DPH3	diphthamide biosynthesis 3 [Source:VGNC Symbol;Acc:VGNC:53537]	-5.84638	2.15522e-08	9.26897e-06	-0.153142
rs518699161	1	153261561	ENSBTAG00000004891	OXNAD1	oxidoreductase NAD binding domain containing 1 [Source:VGNC Symbol;Acc:VGNC:32512]	6.31496	1.86809e-09	1.08057e-06	0.206462
rs440521814	1	153261597	ENSBTAG00000003916	DPH3	diphthamide biosynthesis 3 [Source:VGNC Symbol;Acc:VGNC:53537]	-6.16358	4.16968e-09	2.1776e-06	-0.13812
rs207735452	1	153261640	ENSBTAG00000003916	DPH3	diphthamide biosynthesis 3 [Source:VGNC Symbol;Acc:VGNC:53537]	-6.16358	4.16968e-09	2.1776e-06	-0.13812
rs480488850	1	153261658	ENSBTAG00000003916	DPH3	diphthamide biosynthesis 3 [Source:VGNC Symbol;Acc:VGNC:53537]	-6.16358	4.16968e-09	2.1776e-06	-0.13812
rs524503729	1	153261710	ENSBTAG00000003916	DPH3	diphthamide biosynthesis 3 [Source:VGNC Symbol;Acc:VGNC:53537]	-4.18346	4.3829e-05	0.00572891	-0.148103
rs516378538	1	153261836	ENSBTAG00000003916	DPH3	diphthamide biosynthesis 3 [Source:VGNC Symbol;Acc:VGNC:53537]	-4.90303	2.0186e-06	0.00046656	-0.133436
rs516378538	1	153261836	ENSBTAG00000004891	OXNAD1	oxidoreductase NAD binding domain containing 1 [Source:VGNC Symbol;Acc:VGNC:32512]	6.3979	1.19718e-09	7.27678e-07	0.211867
rs521490107	1	153261858	ENSBTAG00000003916	DPH3	diphthamide biosynthesis 3 [Source:VGNC Symbol;Acc:VGNC:53537]	-4.93848	1.71913e-06	0.000407494	-0.134166
rs521490107	1	153261858	ENSBTAG00000004891	OXNAD1	oxidoreductase NAD binding domain containing 1 [Source:VGNC Symbol;Acc:VGNC:32512]	6.40838	1.13145e-09	6.91786e-07	0.211955
rs722337612	1	153261865	ENSBTAG00000004891	OXNAD1	oxidoreductase NAD binding domain containing 1 [Source:VGNC Symbol;Acc:VGNC:32512]	5.39437	2.02945e-07	6.58837e-05	0.259763
rs109914735	1	153262098	ENSBTAG00000003916	DPH3	diphthamide biosynthesis 3 [Source:VGNC Symbol;Acc:VGNC:53537]	-4.14756	5.06253e-05	0.00642254	-0.113991
rs445146551	1	153262432	ENSBTAG00000003916	DPH3	diphthamide biosynthesis 3 [Source:VGNC Symbol;Acc:VGNC:53537]	-4.32055	2.50641e-05	0.00367496	-0.101928
rs517686652	1	153262433	ENSBTAG00000003916	DPH3	diphthamide biosynthesis 3 [Source:VGNC Symbol;Acc:VGNC:53537]	-3.86481	0.000152495	0.0150058	-0.109295
rs517686652	1	153262433	ENSBTAG00000004891	OXNAD1	oxidoreductase NAD binding domain containing 1 [Source:VGNC Symbol;Acc:VGNC:32512]	6.08604	6.26146e-09	3.11297e-06	0.206672
rs464999115	1	153262662	ENSBTAG00000003916	DPH3	diphthamide biosynthesis 3 [Source:VGNC Symbol;Acc:VGNC:53537]	-4.23169	3.6061e-05	0.00490889	-0.117222
rs464999115	1	153262662	ENSBTAG00000004891	OXNAD1	oxidoreductase NAD binding domain containing 1 [Source:VGNC Symbol;Acc:VGNC:32512]	6.29889	2.03545e-09	1.16715e-06	0.209822
rs208134320	1	153262799	ENSBTAG00000003916	DPH3	diphthamide biosynthesis 3 [Source:VGNC Symbol;Acc:VGNC:53537]	-4.40267	1.78199e-05	0.00279971	-0.103017
rs518793553	1	153266487	ENSBTAG00000003916	DPH3	diphthamide biosynthesis 3 [Source:VGNC Symbol;Acc:VGNC:53537]	-5.20945	4.90427e-07	0.000140992	-0.118741
rs525411263	1	153266910	ENSBTAG00000003916	DPH3	diphthamide biosynthesis 3 [Source:VGNC Symbol;Acc:VGNC:53537]	-3.98015	9.79405e-05	0.0107336	-0.106894
rs525411263	1	153266910	ENSBTAG00000004891	OXNAD1	oxidoreductase NAD binding domain containing 1 [Source:VGNC Symbol;Acc:VGNC:32512]	6.4525	8.91523e-10	5.59599e-07	0.206471
rs210604887	1	153274465	ENSBTAG00000003916	DPH3	diphthamide biosynthesis 3 [Source:VGNC Symbol;Acc:VGNC:53537]	-4.5013	1.17571e-05	0.00200007	-0.0999131
rs210604887	1	153274465	ENSBTAG00000004891	OXNAD1	oxidoreductase NAD binding domain containing 1 [Source:VGNC Symbol;Acc:VGNC:32512]	4.39293	1.85603e-05	0.00289293	0.123524
rs208176282	1	153274471	ENSBTAG00000003916	DPH3	diphthamide biosynthesis 3 [Source:VGNC Symbol;Acc:VGNC:53537]	-4.50222	1.1711e-05	0.00199404	-0.099304
rs208176282	1	153274471	ENSBTAG00000004891	OXNAD1	oxidoreductase NAD binding domain containing 1 [Source:VGNC Symbol;Acc:VGNC:32512]	4.36743	2.06414e-05	0.00314855	0.1221
rs209331689	1	153274497	ENSBTAG00000003916	DPH3	diphthamide biosynthesis 3 [Source:VGNC Symbol;Acc:VGNC:53537]	-5.07865	9.03759e-07	0.000236825	-0.112337
rs209331689	1	153274497	ENSBTAG00000004891	OXNAD1	oxidoreductase NAD binding domain containing 1 [Source:VGNC Symbol;Acc:VGNC:32512]	4.32613	2.44931e-05	0.00360532	0.122979
rs211288594	1	153274520	ENSBTAG00000003916	DPH3	diphthamide biosynthesis 3 [Source:VGNC Symbol;Acc:VGNC:53537]	-4.87874	2.25246e-06	0.000511881	-0.107395
rs211288594	1	153274520	ENSBTAG00000004891	OXNAD1	oxidoreductase NAD binding domain containing 1 [Source:VGNC Symbol;Acc:VGNC:32512]	4.49736	1.19554e-05	0.00202755	0.126186
rs519175613	1	153276768	ENSBTAG00000003916	DPH3	diphthamide biosynthesis 3 [Source:VGNC Symbol;Acc:VGNC:53537]	-4.54358	9.81721e-06	0.00172751	-0.100783
rs524234129	1	153276806	ENSBTAG00000003916	DPH3	diphthamide biosynthesis 3 [Source:VGNC Symbol;Acc:VGNC:53537]	-4.65732	6.00724e-06	0.0011557	-0.105758
rs209645577	1	153316351	ENSBTAG00000004891	OXNAD1	oxidoreductase NAD binding domain containing 1 [Source:VGNC Symbol;Acc:VGNC:32512]	6.11639	5.34231e-09	2.70332e-06	0.186582
rs516894870	1	153316401	ENSBTAG00000004891	OXNAD1	oxidoreductase NAD binding domain containing 1 [Source:VGNC Symbol;Acc:VGNC:32512]	6.16303	4.18167e-09	2.18334e-06	0.220968
rs207753177	1	153318120	ENSBTAG00000003916	DPH3	diphthamide biosynthesis 3 [Source:VGNC Symbol;Acc:VGNC:53537]	-4.83012	2.80157e-06	0.000614744	-0.108951
rs207753177	1	153318120	ENSBTAG00000004891	OXNAD1	oxidoreductase NAD binding domain containing 1 [Source:VGNC Symbol;Acc:VGNC:32512]	3.84276	0.000165778	0.0159684	0.111822
rs43234874	1	153336561	ENSBTAG00000004891	OXNAD1	oxidoreductase NAD binding domain containing 1 [Source:VGNC Symbol;Acc:VGNC:32512]	-4.377	1.98353e-05	0.00305254	-0.135029
rs448948574	1	153383330	ENSBTAG00000003916	DPH3	diphthamide biosynthesis 3 [Source:VGNC Symbol;Acc:VGNC:53537]	-4.35828	2.14412e-05	0.00324351	-0.108738
rs208706934	1	153397401	ENSBTAG00000004891	OXNAD1	oxidoreductase NAD binding domain containing 1 [Source:VGNC Symbol;Acc:VGNC:32512]	4.37278	2.01864e-05	0.00309462	0.298305
rs42915952	1	153448669	ENSBTAG00000004891	OXNAD1	oxidoreductase NAD binding domain containing 1 [Source:VGNC Symbol;Acc:VGNC:32512]	-3.81368	0.000184989	0.0173417	-0.126555
rs135334147	1	153450834	ENSBTAG00000004891	OXNAD1	oxidoreductase NAD binding domain containing 1 [Source:VGNC Symbol;Acc:VGNC:32512]	-3.81368	0.000184989	0.0173417	-0.126555
rs110387892	1	153451376	ENSBTAG00000004891	OXNAD1	oxidoreductase NAD binding domain containing 1 [Source:VGNC Symbol;Acc:VGNC:32512]	-3.81368	0.000184989	0.0173417	-0.126555
rs41255213	1	154009214	ENSBTAG00000009942	PLCL2	phospholipase C like 2 [Source:VGNC Symbol;Acc:VGNC:32992]	4.20123	4.07969e-05	0.00541087	0.178114
rs519597702	1	154093704	ENSBTAG00000004891	OXNAD1	oxidoreductase NAD binding domain containing 1 [Source:VGNC Symbol;Acc:VGNC:32512]	4.05722	7.24623e-05	0.00848884	0.219193
rs135998508	1	154095643	ENSBTAG00000004891	OXNAD1	oxidoreductase NAD binding domain containing 1 [Source:VGNC Symbol;Acc:VGNC:32512]	3.81794	0.000182049	0.0171329	0.103532
rs518627894	1	154097402	ENSBTAG00000004891	OXNAD1	oxidoreductase NAD binding domain containing 1 [Source:VGNC Symbol;Acc:VGNC:32512]	3.87312	0.000147757	0.0146477	0.220021
rs523601314	1	154097405	ENSBTAG00000004891	OXNAD1	oxidoreductase NAD binding domain containing 1 [Source:VGNC Symbol;Acc:VGNC:32512]	3.87312	0.000147757	0.0146477	0.220021
rs43288859	1	154368685	ENSBTAG00000030581	TBC1D5	TBC1 domain family member 5 [Source:VGNC Symbol;Acc:VGNC:53608]	4.07257	6.82068e-05	0.00810708	0.188634
rs109483760	1	154574089	ENSBTAG00000030581	TBC1D5	TBC1 domain family member 5 [Source:VGNC Symbol;Acc:VGNC:53608]	5.4191	1.80073e-07	5.93195e-05	0.163669
rs133192494	1	156403032	ENSBTAG00000013806	EFHB	EF-hand domain family member B [Source:VGNC Symbol;Acc:VGNC:28350]	-4.53765	1.00692e-05	0.00176381	-0.339364
rs42908214	1	156445996	ENSBTAG00000013806	EFHB	EF-hand domain family member B [Source:VGNC Symbol;Acc:VGNC:28350]	-4.53765	1.00692e-05	0.00176381	-0.339364
rs42909835	1	156465276	ENSBTAG00000013806	EFHB	EF-hand domain family member B [Source:VGNC Symbol;Acc:VGNC:28350]	4.03462	7.91911e-05	0.00910596	0.259606
rs43755443	1	156496121	ENSBTAG00000013806	EFHB	EF-hand domain family member B [Source:VGNC Symbol;Acc:VGNC:28350]	-4.07094	6.86457e-05	0.00814786	-0.304277
rs43753192	1	156518003	ENSBTAG00000013806	EFHB	EF-hand domain family member B [Source:VGNC Symbol;Acc:VGNC:28350]	-4.07094	6.86457e-05	0.00814786	-0.304277
rs43758123	1	156518936	ENSBTAG00000013806	EFHB	EF-hand domain family member B [Source:VGNC Symbol;Acc:VGNC:28350]	-4.07094	6.86457e-05	0.00814786	-0.304277
rs42975401	1	156525139	ENSBTAG00000013806	EFHB	EF-hand domain family member B [Source:VGNC Symbol;Acc:VGNC:28350]	-4.07094	6.86457e-05	0.00814786	-0.304277
rs136950064	1	156902670	ENSBTAG00000013806	EFHB	EF-hand domain family member B [Source:VGNC Symbol;Acc:VGNC:28350]	4.0158	8.52449e-05	0.00963683	0.270726
rs42859403	1	156942192	ENSBTAG00000013806	EFHB	EF-hand domain family member B [Source:VGNC Symbol;Acc:VGNC:28350]	-4.9242	1.83417e-06	0.000430791	-0.298278
rs42859401	1	156943013	ENSBTAG00000013806	EFHB	EF-hand domain family member B [Source:VGNC Symbol;Acc:VGNC:28350]	-5.14116	6.75714e-07	0.000185009	-0.31938
rs42859407	1	156980557	ENSBTAG00000013806	EFHB	EF-hand domain family member B [Source:VGNC Symbol;Acc:VGNC:28350]	5.03626	1.09919e-06	0.000279016	0.310587
rs132922878	1	156990997	ENSBTAG00000013806	EFHB	EF-hand domain family member B [Source:VGNC Symbol;Acc:VGNC:28350]	-5.41197	1.86404e-07	6.11644e-05	-0.336478
rs110006146	1	156995213	ENSBTAG00000013806	EFHB	EF-hand domain family member B [Source:VGNC Symbol;Acc:VGNC:28350]	-5.39087	2.0641e-07	6.68559e-05	-0.335753
rs109121501	1	156997315	ENSBTAG00000013806	EFHB	EF-hand domain family member B [Source:VGNC Symbol;Acc:VGNC:28350]	4.54446	9.78012e-06	0.00172235	0.284422
rs110598482	1	156998310	ENSBTAG00000013806	EFHB	EF-hand domain family member B [Source:VGNC Symbol;Acc:VGNC:28350]	-4.92074	1.86322e-06	0.000436374	-0.313182
rs43286819	1	157009019	ENSBTAG00000013806	EFHB	EF-hand domain family member B [Source:VGNC Symbol;Acc:VGNC:28350]	4.34231	2.29086e-05	0.0034194	0.25196
rs43286822	1	157011605	ENSBTAG00000013806	EFHB	EF-hand domain family member B [Source:VGNC Symbol;Acc:VGNC:28350]	-5.45181	1.53645e-07	5.16836e-05	-0.34636
rs135887078	1	157019589	ENSBTAG00000013806	EFHB	EF-hand domain family member B [Source:VGNC Symbol;Acc:VGNC:28350]	-4.82582	2.85593e-06	0.000624679	-0.309828
rs109726408	1	157021863	ENSBTAG00000013806	EFHB	EF-hand domain family member B [Source:VGNC Symbol;Acc:VGNC:28350]	-5.05314	1.01691e-06	0.000261349	-0.330551
rs109140458	1	157024159	ENSBTAG00000013806	EFHB	EF-hand domain family member B [Source:VGNC Symbol;Acc:VGNC:28350]	5.40648	1.91418e-07	6.26054e-05	0.342088
rs133386445	1	157042166	ENSBTAG00000013806	EFHB	EF-hand domain family member B [Source:VGNC Symbol;Acc:VGNC:28350]	3.91834	0.000124318	0.0128664	0.246964
rs136068789	1	157113364	ENSBTAG00000013806	EFHB	EF-hand domain family member B [Source:VGNC Symbol;Acc:VGNC:28350]	5.1527	6.4021e-07	0.00017683	0.32973
rs136992949	1	157116671	ENSBTAG00000013806	EFHB	EF-hand domain family member B [Source:VGNC Symbol;Acc:VGNC:28350]	5.12616	7.2471e-07	0.00019648	0.314675
rs136573920	1	157124020	ENSBTAG00000013806	EFHB	EF-hand domain family member B [Source:VGNC Symbol;Acc:VGNC:28350]	5.36238	2.36768e-07	7.51605e-05	0.330731
rs208039699	1	157125194	ENSBTAG00000013806	EFHB	EF-hand domain family member B [Source:VGNC Symbol;Acc:VGNC:28350]	-11.4924	1.5069e-23	9.0217e-20	-0.537747
rs468548905	1	157132228	ENSBTAG00000013806	EFHB	EF-hand domain family member B [Source:VGNC Symbol;Acc:VGNC:28350]	-13.2312	9.45242e-29	1.08507e-24	-0.624216
rs433929006	1	157132266	ENSBTAG00000013806	EFHB	EF-hand domain family member B [Source:VGNC Symbol;Acc:VGNC:28350]	-10.6012	6.32952e-21	2.77654e-17	-0.567928
rs135666314	1	157152578	ENSBTAG00000013806	EFHB	EF-hand domain family member B [Source:VGNC Symbol;Acc:VGNC:28350]	4.02806	8.1252e-05	0.00928768	0.470222
rs137302935	1	157196472	ENSBTAG00000013806	EFHB	EF-hand domain family member B [Source:VGNC Symbol;Acc:VGNC:28350]	4.20881	3.95649e-05	0.00528632	0.524495
rs434257034	1	157231108	ENSBTAG00000013806	EFHB	EF-hand domain family member B [Source:VGNC Symbol;Acc:VGNC:28350]	4.05111	7.42249e-05	0.00865482	0.265346
rs434257034	1	157231108	ENSBTAG00000046385	RAB5A	RAB5A, member RAS oncogene family [Source:VGNC Symbol;Acc:VGNC:33658]	-4.0468	7.54927e-05	0.0087704	-0.0648592
rs132894019	1	157241318	ENSBTAG00000013806	EFHB	EF-hand domain family member B [Source:VGNC Symbol;Acc:VGNC:28350]	-4.22801	3.66035e-05	0.00496952	-0.285552
rs110244667	1	157257985	ENSBTAG00000013806	EFHB	EF-hand domain family member B [Source:VGNC Symbol;Acc:VGNC:28350]	3.89911	0.000133816	0.0136094	0.26438
rs42195428	1	157266274	ENSBTAG00000013806	EFHB	EF-hand domain family member B [Source:VGNC Symbol;Acc:VGNC:28350]	4.09946	6.132e-05	0.00746581	0.275995
rs109888064	1	157372286	ENSBTAG00000046385	RAB5A	RAB5A, member RAS oncogene family [Source:VGNC Symbol;Acc:VGNC:33658]	-3.90764	0.000129521	0.0132805	-0.0643666
rs110249820	1	157372315	ENSBTAG00000046385	RAB5A	RAB5A, member RAS oncogene family [Source:VGNC Symbol;Acc:VGNC:33658]	-3.83911	0.000168081	0.0161291	-0.0626993
rs522484770	2	733681	ENSBTAG00000015841	CCDC115	coiled-coil domain containing 115 [Source:NCBI gene;Acc:513406]	-4.54535	9.74295e-06	0.0017174	-0.131034
rs515809031	2	739542	ENSBTAG00000015841	CCDC115	coiled-coil domain containing 115 [Source:NCBI gene;Acc:513406]	-4.26922	3.09465e-05	0.00434791	-0.126304
rs453653041	2	801093	ENSBTAG00000015841	CCDC115	coiled-coil domain containing 115 [Source:NCBI gene;Acc:513406]	-3.92702	0.000120246	0.0125574	-0.113524
rs41257069	2	1064938	ENSBTAG00000000941	PLEKHB2	pleckstrin homology domain containing B2 [Source:VGNC Symbol;Acc:VGNC:33010]	4.04266	7.67305e-05	0.00888402	0.12098
rs515882088	2	1065490	ENSBTAG00000015841	CCDC115	coiled-coil domain containing 115 [Source:NCBI gene;Acc:513406]	-3.91326	0.000126765	0.0130602	-0.119445
rs517446674	2	1067218	ENSBTAG00000015841	CCDC115	coiled-coil domain containing 115 [Source:NCBI gene;Acc:513406]	-4.12985	5.43358e-05	0.00678483	-0.128385
rs523860922	2	1071577	ENSBTAG00000000941	PLEKHB2	pleckstrin homology domain containing B2 [Source:VGNC Symbol;Acc:VGNC:33010]	4.20189	4.06887e-05	0.00540013	0.100677
rs110515635	2	1116337	ENSBTAG00000034978	FAM168B	family with sequence similarity 168 member B [Source:VGNC Symbol;Acc:VGNC:28753]	3.91867	0.000124159	0.0128551	0.0670083
novel_variant (2:1234868)	2	1234868	ENSBTAG00000000941	PLEKHB2	pleckstrin homology domain containing B2 [Source:VGNC Symbol;Acc:VGNC:33010]	-4.25356	3.29891e-05	0.0045762	-0.170541
rs519739118	2	1314291	ENSBTAG00000015841	CCDC115	coiled-coil domain containing 115 [Source:NCBI gene;Acc:513406]	9.48327	1.03618e-17	2.82592e-14	0.315885
novel_variant (2:1314419)	2	1314419	ENSBTAG00000015841	CCDC115	coiled-coil domain containing 115 [Source:NCBI gene;Acc:513406]	-6.36141	1.4567e-09	8.65533e-07	-0.251228
rs714657267	2	1314632	ENSBTAG00000015841	CCDC115	coiled-coil domain containing 115 [Source:NCBI gene;Acc:513406]	-5.22581	4.53987e-07	0.000131968	-0.226891
rs714657267	2	1314632	ENSBTAG00000000941	PLEKHB2	pleckstrin homology domain containing B2 [Source:VGNC Symbol;Acc:VGNC:33010]	5.00255	1.28336e-06	0.000318329	0.148964
rs524180496	2	1314699	ENSBTAG00000015841	CCDC115	coiled-coil domain containing 115 [Source:NCBI gene;Acc:513406]	-5.93118	1.39673e-08	6.33987e-06	-0.229566
rs524180496	2	1314699	ENSBTAG00000000941	PLEKHB2	pleckstrin homology domain containing B2 [Source:VGNC Symbol;Acc:VGNC:33010]	3.94776	0.000111014	0.0118103	0.109098
rs721251471	2	1314741	ENSBTAG00000015841	CCDC115	coiled-coil domain containing 115 [Source:NCBI gene;Acc:513406]	-5.92031	1.47691e-08	6.65984e-06	-0.23032
rs721251471	2	1314741	ENSBTAG00000000941	PLEKHB2	pleckstrin homology domain containing B2 [Source:VGNC Symbol;Acc:VGNC:33010]	3.97897	9.83908e-05	0.0107714	0.110426
novel_variant (2:1314940)	2	1314940	ENSBTAG00000015841	CCDC115	coiled-coil domain containing 115 [Source:NCBI gene;Acc:513406]	8.15773	4.563e-14	7.05261e-11	0.285844
rs520143399	2	1315150	ENSBTAG00000015841	CCDC115	coiled-coil domain containing 115 [Source:NCBI gene;Acc:513406]	-4.52718	1.05297e-05	0.00183016	-0.126245
rs520143399	2	1315150	ENSBTAG00000003225	IMP4	IMP U3 small nucleolar ribonucleoprotein 4 [Source:VGNC Symbol;Acc:VGNC:30183]	-4.54001	9.96841e-06	0.00174926	-0.0946578
rs523862003	2	1315492	ENSBTAG00000003225	IMP4	IMP U3 small nucleolar ribonucleoprotein 4 [Source:VGNC Symbol;Acc:VGNC:30183]	-5.14085	6.76683e-07	0.000185205	-0.114934
rs520987010	2	1317028	ENSBTAG00000015841	CCDC115	coiled-coil domain containing 115 [Source:NCBI gene;Acc:513406]	10.3071	4.53551e-20	1.72739e-16	0.410623
rs518668139	2	1318029	ENSBTAG00000003225	IMP4	IMP U3 small nucleolar ribonucleoprotein 4 [Source:VGNC Symbol;Acc:VGNC:30183]	3.9253	0.000121039	0.0126124	0.125161
rs518668139	2	1318029	ENSBTAG00000011658	PTPN18	protein tyrosine phosphatase non-receptor type 18 [Source:VGNC Symbol;Acc:VGNC:33533]	-6.43518	9.7905e-10	6.08284e-07	-0.379598
rs471203362	2	1318374	ENSBTAG00000015841	CCDC115	coiled-coil domain containing 115 [Source:NCBI gene;Acc:513406]	-5.61865	6.77053e-08	2.53923e-05	-0.192375
rs471203362	2	1318374	ENSBTAG00000000941	PLEKHB2	pleckstrin homology domain containing B2 [Source:VGNC Symbol;Acc:VGNC:33010]	4.25994	3.21422e-05	0.00448052	0.102665
rs475283286	2	1322549	ENSBTAG00000003225	IMP4	IMP U3 small nucleolar ribonucleoprotein 4 [Source:VGNC Symbol;Acc:VGNC:30183]	4.3827	1.93697e-05	0.00299464	0.103522
rs523485284	2	1323091	ENSBTAG00000011658	PTPN18	protein tyrosine phosphatase non-receptor type 18 [Source:VGNC Symbol;Acc:VGNC:33533]	-6.0098	9.30965e-09	4.43143e-06	-0.399969
novel_variant (2:1323339)	2	1323339	ENSBTAG00000015841	CCDC115	coiled-coil domain containing 115 [Source:NCBI gene;Acc:513406]	-6.61533	3.66839e-10	2.51453e-07	-0.255377
novel_variant (2:1323339)	2	1323339	ENSBTAG00000000941	PLEKHB2	pleckstrin homology domain containing B2 [Source:VGNC Symbol;Acc:VGNC:33010]	4.19218	4.23148e-05	0.00557179	0.117167
rs516573370	2	1352205	ENSBTAG00000015841	CCDC115	coiled-coil domain containing 115 [Source:NCBI gene;Acc:513406]	6.71349	2.13432e-10	1.54761e-07	0.240627
rs517233501	2	1352546	ENSBTAG00000015841	CCDC115	coiled-coil domain containing 115 [Source:NCBI gene;Acc:513406]	8.22248	3.0662e-14	4.90632e-11	0.270356
rs521081575	2	1352704	ENSBTAG00000015841	CCDC115	coiled-coil domain containing 115 [Source:NCBI gene;Acc:513406]	4.77272	3.61751e-06	0.000759874	0.259554
rs720401643	2	1353010	ENSBTAG00000003225	IMP4	IMP U3 small nucleolar ribonucleoprotein 4 [Source:VGNC Symbol;Acc:VGNC:30183]	-5.61715	6.82113e-08	2.55469e-05	-0.113292
rs524752176	2	1353068	ENSBTAG00000015841	CCDC115	coiled-coil domain containing 115 [Source:NCBI gene;Acc:513406]	5.49035	1.27336e-07	4.39167e-05	0.209438
rs135079762	2	1867206	ENSBTAG00000000941	PLEKHB2	pleckstrin homology domain containing B2 [Source:VGNC Symbol;Acc:VGNC:33010]	4.13584	5.30527e-05	0.00666165	0.114248
rs108954832	2	1867981	ENSBTAG00000000941	PLEKHB2	pleckstrin homology domain containing B2 [Source:VGNC Symbol;Acc:VGNC:33010]	3.96691	0.000103095	0.0111635	0.110351
rs717147565	2	1936233	ENSBTAG00000000941	PLEKHB2	pleckstrin homology domain containing B2 [Source:VGNC Symbol;Acc:VGNC:33010]	-4.62819	6.81815e-06	0.00128156	-0.155992
rs451530541	2	1937990	ENSBTAG00000015841	CCDC115	coiled-coil domain containing 115 [Source:NCBI gene;Acc:513406]	3.95631	0.000107413	0.0115172	0.122511
rs451530541	2	1937990	ENSBTAG00000000941	PLEKHB2	pleckstrin homology domain containing B2 [Source:VGNC Symbol;Acc:VGNC:33010]	-6.61794	3.61606e-10	2.48152e-07	-0.131125
rs471523257	2	1938048	ENSBTAG00000015841	CCDC115	coiled-coil domain containing 115 [Source:NCBI gene;Acc:513406]	3.97081	0.000101553	0.0110358	0.1231
rs471523257	2	1938048	ENSBTAG00000000941	PLEKHB2	pleckstrin homology domain containing B2 [Source:VGNC Symbol;Acc:VGNC:33010]	-6.6495	3.03958e-10	2.12294e-07	-0.13182
rs463144968	2	1938059	ENSBTAG00000015841	CCDC115	coiled-coil domain containing 115 [Source:NCBI gene;Acc:513406]	4.21939	3.79062e-05	0.00510944	0.130407
rs463144968	2	1938059	ENSBTAG00000000941	PLEKHB2	pleckstrin homology domain containing B2 [Source:VGNC Symbol;Acc:VGNC:33010]	-6.51204	6.45318e-10	4.18242e-07	-0.129838
rs478579028	2	1967059	ENSBTAG00000015841	CCDC115	coiled-coil domain containing 115 [Source:NCBI gene;Acc:513406]	4.38449	1.92258e-05	0.00297776	0.132359
rs478579028	2	1967059	ENSBTAG00000000941	PLEKHB2	pleckstrin homology domain containing B2 [Source:VGNC Symbol;Acc:VGNC:33010]	-6.10442	5.68772e-09	2.85972e-06	-0.120629
rs468330470	2	1967074	ENSBTAG00000015841	CCDC115	coiled-coil domain containing 115 [Source:NCBI gene;Acc:513406]	-3.83987	0.000167599	0.0160978	-0.133676
rs468330470	2	1967074	ENSBTAG00000000941	PLEKHB2	pleckstrin homology domain containing B2 [Source:VGNC Symbol;Acc:VGNC:33010]	5.23806	4.2844e-07	0.000125435	0.120719
rs520053665	2	1967136	ENSBTAG00000015841	CCDC115	coiled-coil domain containing 115 [Source:NCBI gene;Acc:513406]	4.91511	1.91129e-06	0.000445795	0.141298
rs520053665	2	1967136	ENSBTAG00000000941	PLEKHB2	pleckstrin homology domain containing B2 [Source:VGNC Symbol;Acc:VGNC:33010]	-6.38362	1.29286e-09	7.78808e-07	-0.120614
rs471525169	2	1967267	ENSBTAG00000015841	CCDC115	coiled-coil domain containing 115 [Source:NCBI gene;Acc:513406]	5.01342	1.22093e-06	0.000305068	0.144707
rs471525169	2	1967267	ENSBTAG00000000941	PLEKHB2	pleckstrin homology domain containing B2 [Source:VGNC Symbol;Acc:VGNC:33010]	-6.61765	3.62187e-10	2.48521e-07	-0.125006
rs517237074	2	1967373	ENSBTAG00000015841	CCDC115	coiled-coil domain containing 115 [Source:NCBI gene;Acc:513406]	4.30644	2.6564e-05	0.00384712	0.129789
rs517237074	2	1967373	ENSBTAG00000000941	PLEKHB2	pleckstrin homology domain containing B2 [Source:VGNC Symbol;Acc:VGNC:33010]	-5.89868	1.65013e-08	7.33962e-06	-0.116819
rs798076853	2	1967481	ENSBTAG00000015841	CCDC115	coiled-coil domain containing 115 [Source:NCBI gene;Acc:513406]	5.12552	7.26865e-07	0.000196967	0.146288
rs798076853	2	1967481	ENSBTAG00000000941	PLEKHB2	pleckstrin homology domain containing B2 [Source:VGNC Symbol;Acc:VGNC:33010]	-6.27323	2.33371e-09	1.3152e-06	-0.118615
novel_variant (2:1967499)	2	1967499	ENSBTAG00000015841	CCDC115	coiled-coil domain containing 115 [Source:NCBI gene;Acc:513406]	4.98071	1.41825e-06	0.000346135	0.143454
novel_variant (2:1967499)	2	1967499	ENSBTAG00000000941	PLEKHB2	pleckstrin homology domain containing B2 [Source:VGNC Symbol;Acc:VGNC:33010]	-6.39427	1.22084e-09	7.39858e-07	-0.121191
rs208480427	2	1967515	ENSBTAG00000000941	PLEKHB2	pleckstrin homology domain containing B2 [Source:VGNC Symbol;Acc:VGNC:33010]	-4.99286	1.34159e-06	0.000330339	-0.19811
rs436958089	2	1967536	ENSBTAG00000015841	CCDC115	coiled-coil domain containing 115 [Source:NCBI gene;Acc:513406]	4.91511	1.91129e-06	0.000445795	0.141298
rs436958089	2	1967536	ENSBTAG00000000941	PLEKHB2	pleckstrin homology domain containing B2 [Source:VGNC Symbol;Acc:VGNC:33010]	-6.38362	1.29286e-09	7.78808e-07	-0.120614
rs526195498	2	1967754	ENSBTAG00000015841	CCDC115	coiled-coil domain containing 115 [Source:NCBI gene;Acc:513406]	4.38449	1.92258e-05	0.00297776	0.132359
rs526195498	2	1967754	ENSBTAG00000000941	PLEKHB2	pleckstrin homology domain containing B2 [Source:VGNC Symbol;Acc:VGNC:33010]	-6.10442	5.68772e-09	2.85972e-06	-0.120629
rs462016738	2	1968221	ENSBTAG00000000941	PLEKHB2	pleckstrin homology domain containing B2 [Source:VGNC Symbol;Acc:VGNC:33010]	4.09203	6.3153e-05	0.00763589	0.0883585
rs469896098	2	1968359	ENSBTAG00000015841	CCDC115	coiled-coil domain containing 115 [Source:NCBI gene;Acc:513406]	4.45891	1.40695e-05	0.0023151	0.134687
rs469896098	2	1968359	ENSBTAG00000000941	PLEKHB2	pleckstrin homology domain containing B2 [Source:VGNC Symbol;Acc:VGNC:33010]	-7.77951	4.51926e-13	5.82796e-10	-0.146739
rs435305554	2	1968567	ENSBTAG00000015841	CCDC115	coiled-coil domain containing 115 [Source:NCBI gene;Acc:513406]	4.39962	1.80489e-05	0.00282805	0.134271
rs435305554	2	1968567	ENSBTAG00000000941	PLEKHB2	pleckstrin homology domain containing B2 [Source:VGNC Symbol;Acc:VGNC:33010]	-7.77465	4.65279e-13	5.98479e-10	-0.148001
rs473886250	2	1968609	ENSBTAG00000000941	PLEKHB2	pleckstrin homology domain containing B2 [Source:VGNC Symbol;Acc:VGNC:33010]	-4.85885	2.46315e-06	0.000551302	-0.0990674
rs455311216	2	1968719	ENSBTAG00000000941	PLEKHB2	pleckstrin homology domain containing B2 [Source:VGNC Symbol;Acc:VGNC:33010]	-5.81685	2.50418e-08	1.05663e-05	-0.115753
rs720009770	2	1969649	ENSBTAG00000015841	CCDC115	coiled-coil domain containing 115 [Source:NCBI gene;Acc:513406]	4.0568	7.25812e-05	0.00849988	0.133208
rs720009770	2	1969649	ENSBTAG00000000941	PLEKHB2	pleckstrin homology domain containing B2 [Source:VGNC Symbol;Acc:VGNC:33010]	-5.41216	1.86226e-07	6.11153e-05	-0.117639
rs134035605	2	3904008	ENSBTAG00000039803	MYO7B	myosin VIIB [Source:VGNC Symbol;Acc:VGNC:31831]	4.00685	8.82766e-05	0.00989666	0.841937
rs29013334	2	3911185	ENSBTAG00000039803	MYO7B	myosin VIIB [Source:VGNC Symbol;Acc:VGNC:31831]	4.00685	8.82766e-05	0.00989666	0.841937
rs136676718	2	4030812	ENSBTAG00000005444	UGGT1	UDP-glucose glycoprotein glucosyltransferase 1 [Source:VGNC Symbol;Acc:VGNC:36649]	3.97194	0.000101107	0.010999	0.273442
rs133686394	2	4163701	ENSBTAG00000039803	MYO7B	myosin VIIB [Source:VGNC Symbol;Acc:VGNC:31831]	-4.02684	8.16431e-05	0.0093239	-0.532362
rs109043482	2	4193717	ENSBTAG00000039803	MYO7B	myosin VIIB [Source:VGNC Symbol;Acc:VGNC:31831]	-4.20976	3.94137e-05	0.00527091	-0.480749
rs110334569	2	4195057	ENSBTAG00000039803	MYO7B	myosin VIIB [Source:VGNC Symbol;Acc:VGNC:31831]	-3.90569	0.00013049	0.0133554	-0.927864
rs136309759	2	4196170	ENSBTAG00000039803	MYO7B	myosin VIIB [Source:VGNC Symbol;Acc:VGNC:31831]	-4.33982	2.31457e-05	0.00344754	-0.49654
rs135073368	2	4203674	ENSBTAG00000039803	MYO7B	myosin VIIB [Source:VGNC Symbol;Acc:VGNC:31831]	-4.34901	2.2281e-05	0.00334399	-0.503916
rs133712855	2	4222612	ENSBTAG00000039803	MYO7B	myosin VIIB [Source:VGNC Symbol;Acc:VGNC:31831]	-3.92197	0.000122601	0.0127331	-0.542776
rs110805112	2	4223275	ENSBTAG00000039803	MYO7B	myosin VIIB [Source:VGNC Symbol;Acc:VGNC:31831]	-3.92197	0.000122601	0.0127331	-0.542776
rs109495489	2	4224275	ENSBTAG00000050824	HS6ST1	heparan sulfate 6-O-sulfotransferase 1 [Source:NCBI gene;Acc:518563]	4.1484	5.04538e-05	0.00640439	0.0894805
rs109495489	2	4224275	ENSBTAG00000039803	MYO7B	myosin VIIB [Source:VGNC Symbol;Acc:VGNC:31831]	-4.58188	8.32888e-06	0.00151125	-0.606268
rs110062847	2	4224497	ENSBTAG00000050824	HS6ST1	heparan sulfate 6-O-sulfotransferase 1 [Source:NCBI gene;Acc:518563]	4.10872	5.91055e-05	0.00724915	0.085327
rs110062847	2	4224497	ENSBTAG00000039803	MYO7B	myosin VIIB [Source:VGNC Symbol;Acc:VGNC:31831]	-3.80498	0.000191126	0.0177685	-0.49201
rs136627910	2	4224575	ENSBTAG00000050824	HS6ST1	heparan sulfate 6-O-sulfotransferase 1 [Source:NCBI gene;Acc:518563]	3.86795	0.000150689	0.0148673	0.0771254
rs109864524	2	4224843	ENSBTAG00000050824	HS6ST1	heparan sulfate 6-O-sulfotransferase 1 [Source:NCBI gene;Acc:518563]	3.98837	9.4862e-05	0.0104664	0.0862221
rs109864524	2	4224843	ENSBTAG00000039803	MYO7B	myosin VIIB [Source:VGNC Symbol;Acc:VGNC:31831]	-4.42158	1.64631e-05	0.00262646	-0.586537
rs136294218	2	4224870	ENSBTAG00000039803	MYO7B	myosin VIIB [Source:VGNC Symbol;Acc:VGNC:31831]	-3.92197	0.000122601	0.0127331	-0.542776
rs133209520	2	4224985	ENSBTAG00000050824	HS6ST1	heparan sulfate 6-O-sulfotransferase 1 [Source:NCBI gene;Acc:518563]	3.98837	9.4862e-05	0.0104664	0.0862221
rs133209520	2	4224985	ENSBTAG00000039803	MYO7B	myosin VIIB [Source:VGNC Symbol;Acc:VGNC:31831]	-4.42158	1.64631e-05	0.00262646	-0.586537
rs110220609	2	4225145	ENSBTAG00000050824	HS6ST1	heparan sulfate 6-O-sulfotransferase 1 [Source:NCBI gene;Acc:518563]	-4.39002	1.87869e-05	0.00292142	-0.121121
rs110220609	2	4225145	ENSBTAG00000039803	MYO7B	myosin VIIB [Source:VGNC Symbol;Acc:VGNC:31831]	4.12318	5.58022e-05	0.00692729	0.708041
rs110220609	2	4225145	ENSBTAG00000053244	POLR2D	RNA polymerase II subunit D [Source:NCBI gene;Acc:617422]	-4.09603	6.21606e-05	0.00754411	-0.142991
rs110181130	2	4225180	ENSBTAG00000050824	HS6ST1	heparan sulfate 6-O-sulfotransferase 1 [Source:NCBI gene;Acc:518563]	3.98837	9.4862e-05	0.0104664	0.0862221
rs110181130	2	4225180	ENSBTAG00000039803	MYO7B	myosin VIIB [Source:VGNC Symbol;Acc:VGNC:31831]	-4.42158	1.64631e-05	0.00262646	-0.586537
rs134968077	2	4225376	ENSBTAG00000050824	HS6ST1	heparan sulfate 6-O-sulfotransferase 1 [Source:NCBI gene;Acc:518563]	3.98837	9.4862e-05	0.0104664	0.0862221
rs134968077	2	4225376	ENSBTAG00000039803	MYO7B	myosin VIIB [Source:VGNC Symbol;Acc:VGNC:31831]	-4.42158	1.64631e-05	0.00262646	-0.586537
rs136507773	2	4225377	ENSBTAG00000050824	HS6ST1	heparan sulfate 6-O-sulfotransferase 1 [Source:NCBI gene;Acc:518563]	3.98837	9.4862e-05	0.0104664	0.0862221
rs136507773	2	4225377	ENSBTAG00000039803	MYO7B	myosin VIIB [Source:VGNC Symbol;Acc:VGNC:31831]	-4.42158	1.64631e-05	0.00262646	-0.586537
rs109023871	2	4225462	ENSBTAG00000050824	HS6ST1	heparan sulfate 6-O-sulfotransferase 1 [Source:NCBI gene;Acc:518563]	3.98837	9.4862e-05	0.0104664	0.0862221
rs109023871	2	4225462	ENSBTAG00000039803	MYO7B	myosin VIIB [Source:VGNC Symbol;Acc:VGNC:31831]	-4.42158	1.64631e-05	0.00262646	-0.586537
rs135687637	2	4225561	ENSBTAG00000050824	HS6ST1	heparan sulfate 6-O-sulfotransferase 1 [Source:NCBI gene;Acc:518563]	3.91825	0.000124362	0.0128691	0.0837395
rs135687637	2	4225561	ENSBTAG00000039803	MYO7B	myosin VIIB [Source:VGNC Symbol;Acc:VGNC:31831]	-4.31305	2.58512e-05	0.00376619	-0.566131
rs136612091	2	4225577	ENSBTAG00000050824	HS6ST1	heparan sulfate 6-O-sulfotransferase 1 [Source:NCBI gene;Acc:518563]	3.91825	0.000124362	0.0128691	0.0837395
rs136612091	2	4225577	ENSBTAG00000039803	MYO7B	myosin VIIB [Source:VGNC Symbol;Acc:VGNC:31831]	-4.31305	2.58512e-05	0.00376619	-0.566131
rs137518588	2	4225582	ENSBTAG00000050824	HS6ST1	heparan sulfate 6-O-sulfotransferase 1 [Source:NCBI gene;Acc:518563]	3.91825	0.000124362	0.0128691	0.0837395
rs137518588	2	4225582	ENSBTAG00000039803	MYO7B	myosin VIIB [Source:VGNC Symbol;Acc:VGNC:31831]	-4.31305	2.58512e-05	0.00376619	-0.566131
rs132901070	2	4225793	ENSBTAG00000050824	HS6ST1	heparan sulfate 6-O-sulfotransferase 1 [Source:NCBI gene;Acc:518563]	3.97569	9.96505e-05	0.0108799	0.0847576
rs132901070	2	4225793	ENSBTAG00000039803	MYO7B	myosin VIIB [Source:VGNC Symbol;Acc:VGNC:31831]	-4.20275	4.05475e-05	0.00538705	-0.552145
rs109552069	2	4225856	ENSBTAG00000050824	HS6ST1	heparan sulfate 6-O-sulfotransferase 1 [Source:NCBI gene;Acc:518563]	3.98837	9.4862e-05	0.0104664	0.0862221
rs109552069	2	4225856	ENSBTAG00000039803	MYO7B	myosin VIIB [Source:VGNC Symbol;Acc:VGNC:31831]	-4.42158	1.64631e-05	0.00262646	-0.586537
rs524078593	2	4226192	ENSBTAG00000053244	POLR2D	RNA polymerase II subunit D [Source:NCBI gene;Acc:617422]	4.85561	2.49925e-06	0.000558195	0.109318
rs136787650	2	4226337	ENSBTAG00000053244	POLR2D	RNA polymerase II subunit D [Source:NCBI gene;Acc:617422]	4.00176	9.00461e-05	0.0100509	0.0934977
rs110688306	2	4226487	ENSBTAG00000050824	HS6ST1	heparan sulfate 6-O-sulfotransferase 1 [Source:NCBI gene;Acc:518563]	-4.19237	4.2283e-05	0.00556873	-0.112972
rs110688306	2	4226487	ENSBTAG00000039803	MYO7B	myosin VIIB [Source:VGNC Symbol;Acc:VGNC:31831]	4.07042	6.87885e-05	0.00815825	0.680628
rs110688306	2	4226487	ENSBTAG00000053244	POLR2D	RNA polymerase II subunit D [Source:NCBI gene;Acc:617422]	-4.21596	3.84363e-05	0.00516756	-0.142819
rs41255328	2	4226799	ENSBTAG00000050824	HS6ST1	heparan sulfate 6-O-sulfotransferase 1 [Source:NCBI gene;Acc:518563]	-4.41844	1.66811e-05	0.00265443	-0.11597
rs41255328	2	4226799	ENSBTAG00000039803	MYO7B	myosin VIIB [Source:VGNC Symbol;Acc:VGNC:31831]	3.94745	0.000111149	0.0118191	0.647468
rs41255328	2	4226799	ENSBTAG00000053244	POLR2D	RNA polymerase II subunit D [Source:NCBI gene;Acc:617422]	-4.9662	1.51535e-06	0.000366127	-0.161966
rs109888012	2	4283452	ENSBTAG00000039803	MYO7B	myosin VIIB [Source:VGNC Symbol;Acc:VGNC:31831]	4.60527	7.52949e-06	0.00139058	0.575524
rs452552833	2	4297658	ENSBTAG00000039803	MYO7B	myosin VIIB [Source:VGNC Symbol;Acc:VGNC:31831]	-4.10474	6.00491e-05	0.0073411	-0.514283
rs464575616	2	4297803	ENSBTAG00000039803	MYO7B	myosin VIIB [Source:VGNC Symbol;Acc:VGNC:31831]	-4.23958	3.49223e-05	0.00478715	-0.549119
rs434979004	2	4297889	ENSBTAG00000039803	MYO7B	myosin VIIB [Source:VGNC Symbol;Acc:VGNC:31831]	-4.58615	8.17705e-06	0.00148833	-0.588428
rs453331979	2	4298120	ENSBTAG00000039803	MYO7B	myosin VIIB [Source:VGNC Symbol;Acc:VGNC:31831]	-4.61832	7.11622e-06	0.00132762	-0.585513
rs43283741	2	4298243	ENSBTAG00000050824	HS6ST1	heparan sulfate 6-O-sulfotransferase 1 [Source:NCBI gene;Acc:518563]	4.37888	1.96804e-05	0.00303328	0.112738
rs43283741	2	4298243	ENSBTAG00000053244	POLR2D	RNA polymerase II subunit D [Source:NCBI gene;Acc:617422]	4.02398	8.25595e-05	0.00940389	0.131241
rs457357252	2	4298274	ENSBTAG00000039803	MYO7B	myosin VIIB [Source:VGNC Symbol;Acc:VGNC:31831]	-4.27107	3.07126e-05	0.0043209	-0.532904
rs109528477	2	4298452	ENSBTAG00000050824	HS6ST1	heparan sulfate 6-O-sulfotransferase 1 [Source:NCBI gene;Acc:518563]	-3.83661	0.000169675	0.0162477	-0.106992
rs458050048	2	4298539	ENSBTAG00000053244	POLR2D	RNA polymerase II subunit D [Source:NCBI gene;Acc:617422]	4.30226	2.70252e-05	0.0039012	0.0983784
rs477453081	2	4298543	ENSBTAG00000053244	POLR2D	RNA polymerase II subunit D [Source:NCBI gene;Acc:617422]	4.26639	3.13065e-05	0.00438752	0.0978226
rs447713776	2	4298560	ENSBTAG00000006261	GPR17	G protein-coupled receptor 17 [Source:VGNC Symbol;Acc:VGNC:29568]	-3.9801	9.79575e-05	0.0107347	-0.355062
rs447713776	2	4298560	ENSBTAG00000050824	HS6ST1	heparan sulfate 6-O-sulfotransferase 1 [Source:NCBI gene;Acc:518563]	4.62156	7.01691e-06	0.00131213	0.093405
rs447713776	2	4298560	ENSBTAG00000039803	MYO7B	myosin VIIB [Source:VGNC Symbol;Acc:VGNC:31831]	-3.89875	0.000134001	0.0136224	-0.49503
rs722824916	2	4298598	ENSBTAG00000039803	MYO7B	myosin VIIB [Source:VGNC Symbol;Acc:VGNC:31831]	-4.184	4.37331e-05	0.00572003	-0.561894
rs383561262	2	4298599	ENSBTAG00000050824	HS6ST1	heparan sulfate 6-O-sulfotransferase 1 [Source:NCBI gene;Acc:518563]	4.04638	7.56183e-05	0.00878264	0.0761438
rs383561262	2	4298599	ENSBTAG00000039803	MYO7B	myosin VIIB [Source:VGNC Symbol;Acc:VGNC:31831]	-4.00471	8.90137e-05	0.00996066	-0.466871
rs383561262	2	4298599	ENSBTAG00000053244	POLR2D	RNA polymerase II subunit D [Source:NCBI gene;Acc:617422]	3.87271	0.000147987	0.0146643	0.0919649
rs134559419	2	4298607	ENSBTAG00000006261	GPR17	G protein-coupled receptor 17 [Source:VGNC Symbol;Acc:VGNC:29568]	-4.10512	5.99569e-05	0.0073332	-0.345033
rs134559419	2	4298607	ENSBTAG00000050824	HS6ST1	heparan sulfate 6-O-sulfotransferase 1 [Source:NCBI gene;Acc:518563]	4.65805	5.98821e-06	0.0011525	0.0888435
rs134559419	2	4298607	ENSBTAG00000039803	MYO7B	myosin VIIB [Source:VGNC Symbol;Acc:VGNC:31831]	-3.92636	0.00012055	0.012579	-0.470604
novel_variant (2:4298624)	2	4298624	ENSBTAG00000050824	HS6ST1	heparan sulfate 6-O-sulfotransferase 1 [Source:NCBI gene;Acc:518563]	4.87064	2.33609e-06	0.000528092	0.147533
rs136281086	2	4298631	ENSBTAG00000050824	HS6ST1	heparan sulfate 6-O-sulfotransferase 1 [Source:NCBI gene;Acc:518563]	4.38851	1.89057e-05	0.00293701	0.0847081
rs136281086	2	4298631	ENSBTAG00000039803	MYO7B	myosin VIIB [Source:VGNC Symbol;Acc:VGNC:31831]	-4.34565	2.25934e-05	0.00338101	-0.519703
rs459340926	2	4298849	ENSBTAG00000039803	MYO7B	myosin VIIB [Source:VGNC Symbol;Acc:VGNC:31831]	-3.98327	9.67607e-05	0.0106326	-0.465845
rs481160534	2	4298856	ENSBTAG00000039803	MYO7B	myosin VIIB [Source:VGNC Symbol;Acc:VGNC:31831]	-4.00839	8.77469e-05	0.00985181	-0.471383
rs447955870	2	4298969	ENSBTAG00000039803	MYO7B	myosin VIIB [Source:VGNC Symbol;Acc:VGNC:31831]	-4.676	5.53726e-06	0.00107965	-0.620245
rs469623352	2	4299035	ENSBTAG00000039803	MYO7B	myosin VIIB [Source:VGNC Symbol;Acc:VGNC:31831]	-5.2821	3.47631e-07	0.000104861	-0.62604
rs208763272	2	4299043	ENSBTAG00000050824	HS6ST1	heparan sulfate 6-O-sulfotransferase 1 [Source:NCBI gene;Acc:518563]	-4.22911	3.64395e-05	0.00495169	-0.11386
rs208763272	2	4299043	ENSBTAG00000039803	MYO7B	myosin VIIB [Source:VGNC Symbol;Acc:VGNC:31831]	4.13273	5.37159e-05	0.00672515	0.690091
rs208763272	2	4299043	ENSBTAG00000053244	POLR2D	RNA polymerase II subunit D [Source:NCBI gene;Acc:617422]	-4.28063	2.95344e-05	0.00418715	-0.144797
rs481656805	2	4299281	ENSBTAG00000039803	MYO7B	myosin VIIB [Source:VGNC Symbol;Acc:VGNC:31831]	-4.29873	2.74201e-05	0.00394617	-0.557345
rs446279859	2	4299405	ENSBTAG00000039803	MYO7B	myosin VIIB [Source:VGNC Symbol;Acc:VGNC:31831]	-4.20588	4.00372e-05	0.00533687	-0.555373
rs464741266	2	4299502	ENSBTAG00000039803	MYO7B	myosin VIIB [Source:VGNC Symbol;Acc:VGNC:31831]	-4.59188	7.97774e-06	0.0014588	-0.60061
rs209675996	2	4299710	ENSBTAG00000053244	POLR2D	RNA polymerase II subunit D [Source:NCBI gene;Acc:617422]	3.97217	0.000101019	0.0109913	0.0890214
rs210982115	2	4300647	ENSBTAG00000050824	HS6ST1	heparan sulfate 6-O-sulfotransferase 1 [Source:NCBI gene;Acc:518563]	-4.40451	1.76839e-05	0.00278223	-0.122583
rs210982115	2	4300647	ENSBTAG00000039803	MYO7B	myosin VIIB [Source:VGNC Symbol;Acc:VGNC:31831]	4.34352	2.2794e-05	0.00340564	0.749261
rs210982115	2	4300647	ENSBTAG00000053244	POLR2D	RNA polymerase II subunit D [Source:NCBI gene;Acc:617422]	-3.99781	9.14424e-05	0.0101709	-0.141096
rs464187407	2	4301284	ENSBTAG00000039803	MYO7B	myosin VIIB [Source:VGNC Symbol;Acc:VGNC:31831]	-3.87896	0.000144508	0.0144084	-0.556415
rs110768013	2	4311587	ENSBTAG00000006261	GPR17	G protein-coupled receptor 17 [Source:VGNC Symbol;Acc:VGNC:29568]	3.9841	9.64484e-05	0.010604	0.47213
rs110768013	2	4311587	ENSBTAG00000050824	HS6ST1	heparan sulfate 6-O-sulfotransferase 1 [Source:NCBI gene;Acc:518563]	-4.36586	2.07764e-05	0.00316397	-0.117864
rs110768013	2	4311587	ENSBTAG00000039803	MYO7B	myosin VIIB [Source:VGNC Symbol;Acc:VGNC:31831]	3.8921	0.000137446	0.0138766	0.656599
rs211304336	2	4311599	ENSBTAG00000006261	GPR17	G protein-coupled receptor 17 [Source:VGNC Symbol;Acc:VGNC:29568]	3.9841	9.64484e-05	0.010604	0.47213
rs211304336	2	4311599	ENSBTAG00000050824	HS6ST1	heparan sulfate 6-O-sulfotransferase 1 [Source:NCBI gene;Acc:518563]	-4.36586	2.07764e-05	0.00316397	-0.117864
rs211304336	2	4311599	ENSBTAG00000039803	MYO7B	myosin VIIB [Source:VGNC Symbol;Acc:VGNC:31831]	3.8921	0.000137446	0.0138766	0.656599
rs207795637	2	4311602	ENSBTAG00000006261	GPR17	G protein-coupled receptor 17 [Source:VGNC Symbol;Acc:VGNC:29568]	3.9841	9.64484e-05	0.010604	0.47213
rs207795637	2	4311602	ENSBTAG00000050824	HS6ST1	heparan sulfate 6-O-sulfotransferase 1 [Source:NCBI gene;Acc:518563]	-4.36586	2.07764e-05	0.00316397	-0.117864
rs207795637	2	4311602	ENSBTAG00000039803	MYO7B	myosin VIIB [Source:VGNC Symbol;Acc:VGNC:31831]	3.8921	0.000137446	0.0138766	0.656599
rs208725411	2	4318690	ENSBTAG00000050824	HS6ST1	heparan sulfate 6-O-sulfotransferase 1 [Source:NCBI gene;Acc:518563]	-3.86487	0.000152461	0.0150032	-0.107197
rs210664348	2	4338285	ENSBTAG00000050824	HS6ST1	heparan sulfate 6-O-sulfotransferase 1 [Source:NCBI gene;Acc:518563]	-4.24321	3.44097e-05	0.00473318	-0.118931
rs210664348	2	4338285	ENSBTAG00000039803	MYO7B	myosin VIIB [Source:VGNC Symbol;Acc:VGNC:31831]	4.42415	1.62867e-05	0.00260282	0.764719
rs211108675	2	4390414	ENSBTAG00000039803	MYO7B	myosin VIIB [Source:VGNC Symbol;Acc:VGNC:31831]	-4.72118	4.5421e-06	0.000916803	-0.563562
rs135299098	2	4396269	ENSBTAG00000039803	MYO7B	myosin VIIB [Source:VGNC Symbol;Acc:VGNC:31831]	-4.84025	2.67743e-06	0.000591899	-0.644237
rs109779063	2	4433422	ENSBTAG00000039803	MYO7B	myosin VIIB [Source:VGNC Symbol;Acc:VGNC:31831]	-4.61717	7.15169e-06	0.00133336	-0.455559
rs135774562	2	4446100	ENSBTAG00000039803	MYO7B	myosin VIIB [Source:VGNC Symbol;Acc:VGNC:31831]	-4.00786	8.79299e-05	0.00986608	-0.451116
[truncated: 69,042 more rows]

## Sheet: trans-eQTL
Supplementary Table 8. Complete list of cis and trans-eQTL (expression Quantitative Trait Loci, FDR < 0.05) identified in the Longissimus thoracis muscle of a Nellore cattle population.
trans-eQTL	chr	pos	Ensembl Gene ID	Gene Name*	Gene Description	statistic	p-value	FDR	beta
rs110080576	1	851174	ENSBTAG00000038115	FLYWCH2	FLYWCH family member 2 [Source:VGNC Symbol;Acc:VGNC:50104]	5.41555	1.83199e-07	0.0411885	0.242902
novel_variant (1:1000731)	1	1000731	ENSBTAG00000027412	ENSBTAG00000027412	_	-5.46246	1.45889e-07	0.03624	-0.842231
rs476845667	1	1001682	ENSBTAG00000027412	ENSBTAG00000027412	_	-5.5992	7.45562e-08	0.0245454	-0.860952
rs1117330914	1	1001777	ENSBTAG00000027412	ENSBTAG00000027412	_	-5.5992	7.45562e-08	0.0245454	-0.860952
rs136415572	1	1171794	ENSBTAG00000038115	FLYWCH2	FLYWCH family member 2 [Source:VGNC Symbol;Acc:VGNC:50104]	-5.75378	3.4449e-08	0.0152089	-0.280032
rs110126671	1	1834502	ENSBTAG00000027412	ENSBTAG00000027412	_	6.45921	8.5968e-10	0.000982796	0.576458
rs385997246	1	1947290	ENSBTAG00000027412	ENSBTAG00000027412	_	8.92466	3.77729e-16	1.26384e-09	0.859245
rs209125907	1	1953717	ENSBTAG00000027412	ENSBTAG00000027412	_	8.14389	4.96686e-14	1.33761e-07	0.70853
rs209943159	1	1961535	ENSBTAG00000027412	ENSBTAG00000027412	_	8.22091	3.09589e-14	8.55988e-08	0.760995
rs210034393	1	1974340	ENSBTAG00000027412	ENSBTAG00000027412	_	9.0355	1.86241e-16	6.40109e-10	0.861299
rs383602796	1	1974640	ENSBTAG00000027412	ENSBTAG00000027412	_	9.0355	1.86241e-16	6.40109e-10	0.861299
rs378031240	1	1974889	ENSBTAG00000027412	ENSBTAG00000027412	_	7.33527	6.23448e-12	1.22272e-05	0.708244
rs207832015	1	1975241	ENSBTAG00000027412	ENSBTAG00000027412	_	8.58735	3.18076e-15	9.7713e-09	0.814009
rs207832015	1	1975241	ENSBTAG00000014357	SDC2	syndecan 2 [Source:VGNC Symbol;Acc:VGNC:34379]	5.39392	2.03392e-07	0.0436006	0.170799
rs382900518	1	1975274	ENSBTAG00000027412	ENSBTAG00000027412	_	9.0355	1.86241e-16	6.40109e-10	0.861299
rs384718925	1	1988844	ENSBTAG00000027412	ENSBTAG00000027412	_	-8.91833	3.93257e-16	1.31263e-09	-0.843133
rs109845946	1	2008012	ENSBTAG00000027412	ENSBTAG00000027412	_	9.11326	1.13179e-16	3.96855e-10	0.879498
rs110802752	1	2010326	ENSBTAG00000027412	ENSBTAG00000027412	_	8.9976	2.37271e-16	8.09884e-10	0.861565
rs109675678	1	2029712	ENSBTAG00000027412	ENSBTAG00000027412	_	9.27586	3.97441e-17	1.45611e-10	0.883068
rs385128225	1	2029892	ENSBTAG00000027412	ENSBTAG00000027412	_	-9.76526	1.63985e-18	6.88332e-12	-0.916758
rs210515673	1	2030202	ENSBTAG00000027412	ENSBTAG00000027412	_	8.87492	5.18233e-16	1.706e-09	0.803578
rs382484756	1	2030288	ENSBTAG00000027412	ENSBTAG00000027412	_	9.40362	1.73851e-17	6.63549e-11	0.885873
rs382853256	1	2030863	ENSBTAG00000027412	ENSBTAG00000027412	_	8.66142	1.99797e-15	6.24835e-09	0.778109
rs382853256	1	2030863	ENSBTAG00000054445	ENSBTAG00000054445	_	5.36029	2.39161e-07	0.047525	0.394809
rs384746899	1	2030912	ENSBTAG00000027412	ENSBTAG00000027412	_	8.79275	8.72489e-16	2.81088e-09	0.797144
rs380208843	1	2031047	ENSBTAG00000027412	ENSBTAG00000027412	_	9.0355	1.86241e-16	6.40109e-10	0.861299
rs382920399	1	2031149	ENSBTAG00000027412	ENSBTAG00000027412	_	8.83319	6.75348e-16	2.19203e-09	0.785957
rs378195882	1	2031194	ENSBTAG00000027412	ENSBTAG00000027412	_	8.83644	6.61545e-16	2.14823e-09	0.74555
rs208486276	1	2046814	ENSBTAG00000027412	ENSBTAG00000027412	_	7.23047	1.14442e-11	2.13759e-05	0.600834
rs41255293	1	2082139	ENSBTAG00000027412	ENSBTAG00000027412	_	8.23495	2.83965e-14	7.89227e-08	0.692817
rs109575793	1	2082277	ENSBTAG00000027412	ENSBTAG00000027412	_	5.40548	1.92348e-07	0.0422534	0.453545
rs110912541	1	2082416	ENSBTAG00000027412	ENSBTAG00000027412	_	6.62723	3.4361e-10	0.000449518	0.561226
rs385863672	1	2082498	ENSBTAG00000027412	ENSBTAG00000027412	_	6.2746	2.31674e-09	0.00219403	0.543088
rs110933970	1	2082734	ENSBTAG00000027412	ENSBTAG00000027412	_	6.61301	3.71538e-10	0.000480262	0.567663
rs110196429	1	2082773	ENSBTAG00000027412	ENSBTAG00000027412	_	6.58698	4.28564e-10	0.000543451	0.566025
rs109094806	1	2082827	ENSBTAG00000027412	ENSBTAG00000027412	_	6.2746	2.31674e-09	0.00219403	0.543088
rs110023271	1	2082933	ENSBTAG00000027412	ENSBTAG00000027412	_	6.61301	3.71538e-10	0.000480262	0.567663
rs109181963	1	2082999	ENSBTAG00000027412	ENSBTAG00000027412	_	6.61301	3.71538e-10	0.000480262	0.567663
rs108979282	1	2083007	ENSBTAG00000027412	ENSBTAG00000027412	_	6.61301	3.71538e-10	0.000480262	0.567663
rs110257750	1	2083037	ENSBTAG00000027412	ENSBTAG00000027412	_	6.61301	3.71538e-10	0.000480262	0.567663
rs110677686	1	2083070	ENSBTAG00000027412	ENSBTAG00000027412	_	6.76981	1.56105e-10	0.000225227	0.565819
rs110385146	1	2083469	ENSBTAG00000027412	ENSBTAG00000027412	_	6.17718	3.88139e-09	0.00328747	0.513286
rs133002877	1	2098709	ENSBTAG00000027412	ENSBTAG00000027412	_	8.97786	2.69125e-16	9.12778e-10	0.862779
rs109579937	1	2099073	ENSBTAG00000027412	ENSBTAG00000027412	_	8.97786	2.69125e-16	9.12778e-10	0.862779
rs110689128	1	2099166	ENSBTAG00000027412	ENSBTAG00000027412	_	9.04021	1.80709e-16	6.23254e-10	0.865139
rs134255525	1	2176003	ENSBTAG00000020266	SLC19A2	solute carrier family 19 member 2 [Source:VGNC Symbol;Acc:VGNC:34710]	-5.34525	2.57074e-07	0.0494361	-0.257267
rs109452025	1	2256758	ENSBTAG00000020266	SLC19A2	solute carrier family 19 member 2 [Source:VGNC Symbol;Acc:VGNC:34710]	5.52316	1.0844e-07	0.0305971	0.282125
rs109710007	1	2257731	ENSBTAG00000020266	SLC19A2	solute carrier family 19 member 2 [Source:VGNC Symbol;Acc:VGNC:34710]	-5.52316	1.0844e-07	0.0305971	-0.282125
rs110428281	1	2261566	ENSBTAG00000020266	SLC19A2	solute carrier family 19 member 2 [Source:VGNC Symbol;Acc:VGNC:34710]	-5.52316	1.0844e-07	0.0305971	-0.282125
rs134880975	1	2275507	ENSBTAG00000020266	SLC19A2	solute carrier family 19 member 2 [Source:VGNC Symbol;Acc:VGNC:34710]	-5.52316	1.0844e-07	0.0305971	-0.282125
rs110456647	1	2276379	ENSBTAG00000020266	SLC19A2	solute carrier family 19 member 2 [Source:VGNC Symbol;Acc:VGNC:34710]	5.52316	1.0844e-07	0.0305971	0.282125
rs135360418	1	2305259	ENSBTAG00000027412	ENSBTAG00000027412	_	-9.18054	7.34641e-17	2.62214e-10	-0.887894
rs135360418	1	2305259	ENSBTAG00000011528	SMIM11A	small integral membrane protein 11A [Source:NCBI gene;Acc:615202]	-6.71397	2.12874e-10	0.000295054	-0.328761
rs526565863	1	2314032	ENSBTAG00000027412	ENSBTAG00000027412	_	5.44921	1.55599e-07	0.0375829	0.429167
rs207622094	1	2315753	ENSBTAG00000027412	ENSBTAG00000027412	_	7.87962	2.47543e-13	6.07716e-07	0.732026
rs207622094	1	2315753	ENSBTAG00000011528	SMIM11A	small integral membrane protein 11A [Source:NCBI gene;Acc:615202]	6.13624	4.81413e-09	0.00385994	0.281175
rs383087450	1	2316091	ENSBTAG00000027412	ENSBTAG00000027412	_	7.90774	2.08912e-13	5.1782e-07	0.681509
rs383087450	1	2316091	ENSBTAG00000011528	SMIM11A	small integral membrane protein 11A [Source:NCBI gene;Acc:615202]	6.06183	7.10438e-09	0.00516046	0.25842
rs383087450	1	2316091	ENSBTAG00000014082	CHST9	carbohydrate sulfotransferase 9 [Source:VGNC Symbol;Acc:VGNC:27349]	-5.46604	1.43367e-07	0.0358716	-0.561049
rs209371614	1	2316129	ENSBTAG00000027412	ENSBTAG00000027412	_	7.64906	9.84515e-13	2.18797e-06	0.698872
rs209371614	1	2316129	ENSBTAG00000011528	SMIM11A	small integral membrane protein 11A [Source:NCBI gene;Acc:615202]	5.55756	9.15711e-08	0.0277494	0.252449
rs454645376	1	2316609	ENSBTAG00000027412	ENSBTAG00000027412	_	5.59625	7.56521e-08	0.024767	0.442068
rs110957120	1	3074019	ENSBTAG00000050386	MGMT	O-6-methylguanine-DNA methyltransferase [Source:NCBI gene;Acc:616091]	5.80901	2.60586e-08	0.0126542	0.168381
rs110957120	1	3074019	ENSBTAG00000019953	CYBB	cytochrome b-245 beta chain [Source:VGNC Symbol;Acc:VGNC:50265]	-5.70691	4.35998e-08	0.0176225	-0.15946
rs110957120	1	3074019	ENSBTAG00000016779	CLIP1	CAP-Gly domain containing linker protein 1 [Source:VGNC Symbol;Acc:VGNC:27444]	-5.34502	2.57361e-07	0.0494653	-0.144884
rs520424126	1	3173623	ENSBTAG00000009685	ERI1	exoribonuclease 1 [Source:NCBI gene;Acc:540728]	-5.45809	1.49023e-07	0.0366538	-0.254097
rs41594256	1	3230359	ENSBTAG00000000417	MRPL12	mitochondrial ribosomal protein L12 [Source:NCBI gene;Acc:399560]	5.51178	1.14661e-07	0.0315734	0.187802
rs384309250	1	3799193	ENSBTAG00000027412	ENSBTAG00000027412	_	-6.91527	6.91133e-11	0.000109426	-0.970972
rs208348470	1	3821418	ENSBTAG00000027412	ENSBTAG00000027412	_	13.0622	3.04572e-28	2.84215e-21	0.802514
rs208348470	1	3821418	ENSBTAG00000011528	SMIM11A	small integral membrane protein 11A [Source:NCBI gene;Acc:615202]	6.04999	7.55595e-09	0.00540769	0.219785
rs442121867	1	3824676	ENSBTAG00000027412	ENSBTAG00000027412	_	17.632	7.41864e-42	1.81998e-34	1.04501
rs442121867	1	3824676	ENSBTAG00000011528	SMIM11A	small integral membrane protein 11A [Source:NCBI gene;Acc:615202]	6.27318	2.3343e-09	0.00220856	0.257536
rs525045070	1	3824909	ENSBTAG00000027412	ENSBTAG00000027412	_	13.7981	1.86269e-30	2.03016e-23	0.867537
rs525045070	1	3824909	ENSBTAG00000011528	SMIM11A	small integral membrane protein 11A [Source:NCBI gene;Acc:615202]	5.74512	3.59845e-08	0.0156314	0.221125
rs464890497	1	3826708	ENSBTAG00000027412	ENSBTAG00000027412	_	16.5462	1.14054e-38	2.22428e-31	1.01753
rs464890497	1	3826708	ENSBTAG00000011528	SMIM11A	small integral membrane protein 11A [Source:NCBI gene;Acc:615202]	6.30335	1.98754e-09	0.00195286	0.258155
rs42318868	1	5716523	ENSBTAG00000038115	FLYWCH2	FLYWCH family member 2 [Source:VGNC Symbol;Acc:VGNC:50104]	-5.5431	9.83259e-08	0.0289639	-0.271975
rs110500702	1	5726481	ENSBTAG00000038115	FLYWCH2	FLYWCH family member 2 [Source:VGNC Symbol;Acc:VGNC:50104]	-5.5431	9.83259e-08	0.0289639	-0.271975
rs136388494	1	6099808	ENSBTAG00000001694	TYRO3	TYRO3 protein tyrosine kinase [Source:VGNC Symbol;Acc:VGNC:36551]	5.37941	2.18131e-07	0.0452079	0.278103
rs135363975	1	6518228	ENSBTAG00000013282	NECAP2	NECAP endocytosis associated 2 [Source:VGNC Symbol;Acc:VGNC:31981]	-5.99514	1.00435e-08	0.00665608	-0.116462
rs724052717	1	6813973	ENSBTAG00000035175	DONSON	downstream neighbor of SON [Source:VGNC Symbol;Acc:VGNC:56216]	-5.91436	1.52271e-08	0.0088741	-0.250441
rs724052717	1	6813973	ENSBTAG00000027412	ENSBTAG00000027412	_	-5.5835	8.05748e-08	0.0257412	-0.639296
rs208900075	1	6814407	ENSBTAG00000007696	TRAPPC8	trafficking protein particle complex 8 [Source:NCBI gene;Acc:538805]	5.63668	6.19052e-08	0.021927	0.263472
rs208900075	1	6814407	ENSBTAG00000008577	GRSF1	G-rich RNA sequence binding factor 1 [Source:VGNC Symbol;Acc:VGNC:29667]	5.62009	6.72233e-08	0.0230714	0.274524
rs208900075	1	6814407	ENSBTAG00000023279	N4BP2L2	NEDD4 binding protein 2 like 2 [Source:VGNC Symbol;Acc:VGNC:53827]	5.41614	1.82674e-07	0.041109	0.340635
rs208900075	1	6814407	ENSBTAG00000006898	EPRS1	glutamyl-prolyl-tRNA synthetase 1 [Source:VGNC Symbol;Acc:VGNC:28552]	5.38838	2.08899e-07	0.0441715	0.192526
novel_variant (1:6814438)	1	6814438	ENSBTAG00000014082	CHST9	carbohydrate sulfotransferase 9 [Source:VGNC Symbol;Acc:VGNC:27349]	5.48929	1.27993e-07	0.0335988	0.736704
novel_variant (1:6814438)	1	6814438	ENSBTAG00000035175	DONSON	downstream neighbor of SON [Source:VGNC Symbol;Acc:VGNC:56216]	-5.48699	1.29444e-07	0.0338593	-0.247173
rs716244248	1	6814990	ENSBTAG00000027412	ENSBTAG00000027412	_	-5.8318	2.32116e-08	0.0117749	-0.684493
rs716244248	1	6814990	ENSBTAG00000035175	DONSON	downstream neighbor of SON [Source:VGNC Symbol;Acc:VGNC:56216]	-5.61371	6.93847e-08	0.0235226	-0.247147
novel_variant (1:6815419)	1	6815419	ENSBTAG00000035175	DONSON	downstream neighbor of SON [Source:VGNC Symbol;Acc:VGNC:56216]	-5.60296	7.31802e-08	0.0242643	-0.223305
novel_variant (1:6815419)	1	6815419	ENSBTAG00000027412	ENSBTAG00000027412	_	-5.41401	1.8457e-07	0.0413801	-0.581227
rs137110392	1	7027570	ENSBTAG00000039075	ZNF527	zinc finger protein 527 [Source:VGNC Symbol;Acc:VGNC:37298]	5.40918	1.88936e-07	0.0418884	0.262286
rs524092073	1	7114265	ENSBTAG00000039130	ENSBTAG00000039130	_	8.12147	5.69743e-14	1.52137e-07	0.663772
rs714286504	1	7119845	ENSBTAG00000039130	ENSBTAG00000039130	_	8.10815	6.18058e-14	1.64155e-07	0.664345
rs133578679	1	7120042	ENSBTAG00000039130	ENSBTAG00000039130	_	14.7635	2.33922e-33	3.1658e-26	0.834137
rs135865741	1	7121930	ENSBTAG00000039130	ENSBTAG00000039130	_	15.6825	4.17378e-36	6.93238e-29	0.841811
rs452290181	1	7127395	ENSBTAG00000039130	ENSBTAG00000039130	_	15.6825	4.17378e-36	6.93238e-29	0.841811
rs723430853	1	7127396	ENSBTAG00000039130	ENSBTAG00000039130	_	15.6825	4.17378e-36	6.93238e-29	0.841811
rs480652832	1	7129742	ENSBTAG00000039130	ENSBTAG00000039130	_	13.9538	6.33333e-31	7.16132e-24	0.786022
rs715861288	1	7135197	ENSBTAG00000039130	ENSBTAG00000039130	_	8.10815	6.18058e-14	1.64155e-07	0.664345
rs443810774	1	7135214	ENSBTAG00000039130	ENSBTAG00000039130	_	15.6825	4.17378e-36	6.93238e-29	0.841811
rs447482044	1	7138016	ENSBTAG00000039130	ENSBTAG00000039130	_	6.04709	7.671e-09	0.00546067	0.585751
rs522367525	1	7144227	ENSBTAG00000039130	ENSBTAG00000039130	_	5.81962	2.46929e-08	0.0122638	0.552588
rs448752680	1	7145512	ENSBTAG00000039130	ENSBTAG00000039130	_	14.7821	2.05633e-33	2.79932e-26	0.813122
rs467505707	1	7145571	ENSBTAG00000039130	ENSBTAG00000039130	_	14.9587	6.0804e-34	8.52819e-27	0.826107
rs457618741	1	7146873	ENSBTAG00000039130	ENSBTAG00000039130	_	5.89656	1.66815e-08	0.00942426	0.56111
rs136370814	1	7163182	ENSBTAG00000039130	ENSBTAG00000039130	_	13.5528	1.01915e-29	1.04515e-22	0.803065
rs452169589	1	7167933	ENSBTAG00000039130	ENSBTAG00000039130	_	6.28941	2.14098e-09	0.0020639	0.607626
rs714919420	1	7168579	ENSBTAG00000039130	ENSBTAG00000039130	_	6.54476	5.39888e-10	0.000658751	0.589584
rs456082483	1	7168731	ENSBTAG00000039130	ENSBTAG00000039130	_	5.90062	1.63379e-08	0.00928059	0.523164
rs721793710	1	7168786	ENSBTAG00000039130	ENSBTAG00000039130	_	6.29543	2.07331e-09	0.0020149	0.494003
rs448746526	1	7169157	ENSBTAG00000039130	ENSBTAG00000039130	_	5.51068	1.15281e-07	0.0316801	0.512828
rs442182897	1	7169230	ENSBTAG00000039130	ENSBTAG00000039130	_	5.48654	1.29727e-07	0.0339065	0.502862
rs520004450	1	7169809	ENSBTAG00000039130	ENSBTAG00000039130	_	5.38963	2.07643e-07	0.0440486	0.482295
rs109333455	1	7169899	ENSBTAG00000039130	ENSBTAG00000039130	_	-8.93746	3.48159e-16	1.16998e-09	-0.494094
rs717942631	1	7170217	ENSBTAG00000039130	ENSBTAG00000039130	_	5.48532	1.30503e-07	0.0340304	0.472776
rs714073860	1	7170860	ENSBTAG00000039130	ENSBTAG00000039130	_	6.29056	2.12792e-09	0.00205502	0.578055
rs719010135	1	7170883	ENSBTAG00000039130	ENSBTAG00000039130	_	6.47009	8.1047e-10	0.000935317	0.591294
rs468659987	1	7170955	ENSBTAG00000039130	ENSBTAG00000039130	_	7.30279	7.52926e-12	1.45893e-05	0.632391
rs722673838	1	7171053	ENSBTAG00000039130	ENSBTAG00000039130	_	6.15128	4.4483e-09	0.00364061	0.564697
rs519829940	1	7171154	ENSBTAG00000039130	ENSBTAG00000039130	_	7.36019	5.39214e-12	1.07328e-05	0.627878
rs520283981	1	7171409	ENSBTAG00000039130	ENSBTAG00000039130	_	7.07387	2.81172e-11	4.84752e-05	0.61251
rs715442954	1	7171448	ENSBTAG00000039130	ENSBTAG00000039130	_	6.10824	5.57524e-09	0.0043056	0.575161
rs719863651	1	7171589	ENSBTAG00000039130	ENSBTAG00000039130	_	-7.67681	8.34692e-13	1.87967e-06	-0.469128
rs448340058	1	7171816	ENSBTAG00000039130	ENSBTAG00000039130	_	7.15115	1.80681e-11	3.24306e-05	0.6003
rs459850593	1	7190208	ENSBTAG00000039130	ENSBTAG00000039130	_	6.11212	5.46298e-09	0.00424582	0.552024
rs481478801	1	7235943	ENSBTAG00000039130	ENSBTAG00000039130	_	7.03446	3.51954e-11	5.94819e-05	0.604535
rs474985427	1	7241365	ENSBTAG00000039130	ENSBTAG00000039130	_	6.41544	1.08918e-09	0.00119272	0.553299
rs460696213	1	7241574	ENSBTAG00000039130	ENSBTAG00000039130	_	6.94403	5.87635e-11	9.44612e-05	0.60012
rs136648089	1	8128827	ENSBTAG00000011516	LRP12	LDL receptor related protein 12 [Source:VGNC Symbol;Acc:VGNC:30989]	-5.58315	8.07121e-08	0.0257685	-0.168015
rs110617679	1	8908159	ENSBTAG00000006647	RCBTB2	RCC1 and BTB domain containing protein 2 [Source:VGNC Symbol;Acc:VGNC:33824]	5.36695	2.31622e-07	0.0467264	0.131544
rs133674007	1	9583980	ENSBTAG00000039130	ENSBTAG00000039130	_	5.42619	1.73992e-07	0.0400109	0.380867
rs109000678	1	9588018	ENSBTAG00000039130	ENSBTAG00000039130	_	-5.60351	7.29804e-08	0.0242246	-0.390207
rs714407683	1	9592487	ENSBTAG00000039130	ENSBTAG00000039130	_	-5.50857	1.1648e-07	0.0318695	-0.388607
rs1116264431	1	9984502	ENSBTAG00000021558	LSM14B	LSM family member 14B [Source:NCBI gene;Acc:529294]	6.00933	9.33214e-09	0.0062885	0.241932
rs720525396	1	10300446	ENSBTAG00000027412	ENSBTAG00000027412	_	-5.62713	6.49141e-08	0.0226041	-0.663364
rs720525396	1	10300446	ENSBTAG00000016385	F10	coagulation factor X [Source:VGNC Symbol;Acc:VGNC:28677]	5.34989	2.51415e-07	0.0488285	0.828797
rs134997250	1	10356569	ENSBTAG00000003092	ANAPC5	anaphase promoting complex subunit 5 [Source:VGNC Symbol;Acc:VGNC:25885]	5.34226	2.6079e-07	0.0497935	0.179955
rs134704885	1	10434847	ENSBTAG00000027412	ENSBTAG00000027412	_	-5.56103	9.00193e-08	0.0274414	-0.67414
rs460682379	1	10654857	ENSBTAG00000019017	ENSBTAG00000019017	interferon-induced transmembrane protein 1-like [Source:NCBI gene;Acc:112444847]	5.62935	6.42012e-08	0.022447	0.339673
rs450728569	1	10655494	ENSBTAG00000019948	AFAP1L1	actin filament associated protein 1 like 1 [Source:VGNC Symbol;Acc:VGNC:25707]	5.36654	2.32075e-07	0.0467874	0.180232
rs718526753	1	10694063	ENSBTAG00000015911	RWDD2A	RWD domain containing 2A [Source:VGNC Symbol;Acc:VGNC:34226]	-5.92413	1.4482e-08	0.00858498	-0.228531
rs519410506	1	10703095	ENSBTAG00000004869	CXADR	CXADR Ig-like cell adhesion molecule [Source:VGNC Symbol;Acc:VGNC:53521]	-5.43896	1.63546e-07	0.0386012	-0.315554
rs475922219	1	10703943	ENSBTAG00000004869	CXADR	CXADR Ig-like cell adhesion molecule [Source:VGNC Symbol;Acc:VGNC:53521]	-5.6294	6.41872e-08	0.0224438	-0.325589
rs467575537	1	10705214	ENSBTAG00000004869	CXADR	CXADR Ig-like cell adhesion molecule [Source:VGNC Symbol;Acc:VGNC:53521]	-5.98002	1.08602e-08	0.00703543	-0.364593
rs434465179	1	10705314	ENSBTAG00000004869	CXADR	CXADR Ig-like cell adhesion molecule [Source:VGNC Symbol;Acc:VGNC:53521]	-5.76726	3.2185e-08	0.0145581	-0.358343
rs452973446	1	10705329	ENSBTAG00000004869	CXADR	CXADR Ig-like cell adhesion molecule [Source:VGNC Symbol;Acc:VGNC:53521]	-5.76726	3.2185e-08	0.0145581	-0.358343
rs464898530	1	10705473	ENSBTAG00000004869	CXADR	CXADR Ig-like cell adhesion molecule [Source:VGNC Symbol;Acc:VGNC:53521]	-5.76598	3.2394e-08	0.0146221	-0.360887
rs524641862	1	10705514	ENSBTAG00000004869	CXADR	CXADR Ig-like cell adhesion molecule [Source:VGNC Symbol;Acc:VGNC:53521]	-5.96485	1.17448e-08	0.00741094	-0.367491
rs456787571	1	10705547	ENSBTAG00000004869	CXADR	CXADR Ig-like cell adhesion molecule [Source:VGNC Symbol;Acc:VGNC:53521]	-5.55914	9.0862e-08	0.0276122	-0.346081
rs475883574	1	10705586	ENSBTAG00000004869	CXADR	CXADR Ig-like cell adhesion molecule [Source:VGNC Symbol;Acc:VGNC:53521]	-5.69375	4.65691e-08	0.0183709	-0.35176
rs109216259	1	21164418	ENSBTAG00000038682	FAM83H	family with sequence similarity 83 member H [Source:VGNC Symbol;Acc:VGNC:28839]	5.71284	4.23223e-08	0.0173076	0.308629
rs526400779	1	21165067	ENSBTAG00000038682	FAM83H	family with sequence similarity 83 member H [Source:VGNC Symbol;Acc:VGNC:28839]	-5.40188	1.95724e-07	0.0426844	-0.242779
rs521512490	1	21186740	ENSBTAG00000038682	FAM83H	family with sequence similarity 83 member H [Source:VGNC Symbol;Acc:VGNC:28839]	-6.24657	2.68886e-09	0.00246768	-0.278796
rs137634516	1	21593553	ENSBTAG00000019734	CD276	CD276 molecule [Source:VGNC Symbol;Acc:VGNC:27020]	5.49838	1.22435e-07	0.032812	0.192361
rs519739991	1	22192163	ENSBTAG00000027074	SV2B	synaptic vesicle glycoprotein 2B [Source:VGNC Symbol;Acc:VGNC:35495]	-5.7319	3.84594e-08	0.0163221	-0.683678
rs481479757	1	22195444	ENSBTAG00000027074	SV2B	synaptic vesicle glycoprotein 2B [Source:VGNC Symbol;Acc:VGNC:35495]	-5.69513	4.62479e-08	0.0182986	-0.675654
rs458600864	1	22195565	ENSBTAG00000027074	SV2B	synaptic vesicle glycoprotein 2B [Source:VGNC Symbol;Acc:VGNC:35495]	-5.91778	1.49618e-08	0.00877103	-0.696394
rs448608170	1	22195665	ENSBTAG00000027074	SV2B	synaptic vesicle glycoprotein 2B [Source:VGNC Symbol;Acc:VGNC:35495]	-5.46692	1.42756e-07	0.0357896	-0.658724
rs1114592209	1	22195666	ENSBTAG00000027074	SV2B	synaptic vesicle glycoprotein 2B [Source:VGNC Symbol;Acc:VGNC:35495]	-5.46692	1.42756e-07	0.0357896	-0.658724
rs1116810360	1	22195688	ENSBTAG00000027074	SV2B	synaptic vesicle glycoprotein 2B [Source:VGNC Symbol;Acc:VGNC:35495]	-5.54258	9.85758e-08	0.0290152	-0.659532
rs134973829	1	25018581	ENSBTAG00000051836	ENSBTAG00000051836	ankyrin repeat domain protein [Source:NCBI gene;Acc:526041]	-5.87339	1.87788e-08	0.0102119	-0.997232
rs718437975	1	26125897	ENSBTAG00000000186	FLAD1	flavin adenine dinucleotide synthetase 1 [Source:VGNC Symbol;Acc:VGNC:55191]	-5.35981	2.39716e-07	0.0475898	-0.256166
rs43220835	1	29115919	ENSBTAG00000011067	IL17RA	interleukin 17 receptor A [Source:VGNC Symbol;Acc:VGNC:30122]	-5.42932	1.71378e-07	0.0396463	-0.162974
rs482070758	1	29116162	ENSBTAG00000019369	TSPAN4	tetraspanin 4 [Source:VGNC Symbol;Acc:VGNC:36439]	-5.46551	1.4374e-07	0.0359366	-0.353492
rs482070758	1	29116162	ENSBTAG00000011527	NT5C	5', 3'-nucleotidase, cytosolic [Source:VGNC Symbol;Acc:VGNC:32289]	-5.45242	1.53192e-07	0.0372397	-0.522975
rs718607683	1	29202856	ENSBTAG00000001558	PATL2	PAT1 homolog 2 [Source:VGNC Symbol;Acc:VGNC:32594]	-5.34693	2.55011e-07	0.0492126	-0.47345
rs211643412	1	29352791	ENSBTAG00000010562	CD34	CD34 molecule [Source:VGNC Symbol;Acc:VGNC:27025]	-5.5317	1.03991e-07	0.0298799	-0.163805
rs134951343	1	29397222	ENSBTAG00000049133	ENSBTAG00000049133	_	5.82797	2.36673e-08	0.0119173	0.280164
rs135205975	1	29890577	ENSBTAG00000019457	MRPL22	mitochondrial ribosomal protein L22 [Source:VGNC Symbol;Acc:VGNC:31626]	5.34152	2.6172e-07	0.0498886	0.23936
rs135205975	1	29890577	ENSBTAG00000037393	ZNF639	zinc finger protein 639 [Source:VGNC Symbol;Acc:VGNC:52853]	5.78022	3.01459e-08	0.0139453	0.343455
rs43219235	1	30380975	ENSBTAG00000010372	MTMR7	myotubularin related protein 7 [Source:VGNC Symbol;Acc:VGNC:31745]	5.38714	2.10156e-07	0.0443027	0.398725
rs43219278	1	30396634	ENSBTAG00000010372	MTMR7	myotubularin related protein 7 [Source:VGNC Symbol;Acc:VGNC:31745]	-5.3977	1.99716e-07	0.0431739	-0.399511
rs43219280	1	30400098	ENSBTAG00000010372	MTMR7	myotubularin related protein 7 [Source:VGNC Symbol;Acc:VGNC:31745]	5.42793	1.72538e-07	0.0398034	0.40681
rs109852210	1	35060342	ENSBTAG00000019916	CLMN	calmin [Source:VGNC Symbol;Acc:VGNC:27452]	5.92188	1.46504e-08	0.00864692	0.316987
rs379427591	1	35068831	ENSBTAG00000015779	PML	promyelocytic leukemia [Source:NCBI gene;Acc:100138545]	5.36646	2.32172e-07	0.0468007	0.297747
rs42671516	1	41204425	ENSBTAG00000006021	CEP250	centrosomal protein 250 [Source:VGNC Symbol;Acc:VGNC:27200]	5.34509	2.57271e-07	0.0494528	0.197298
rs42957004	1	41823621	ENSBTAG00000021048	ADM	adrenomedullin [Source:VGNC Symbol;Acc:VGNC:25681]	-5.46255	1.4582e-07	0.0362381	-0.301459
rs458630617	1	42154660	ENSBTAG00000010015	NMRAL1	NmrA like redox sensor 1 [Source:VGNC Symbol;Acc:VGNC:32134]	-6.10333	5.7204e-09	0.00439278	-0.752004
rs435607470	1	42195153	ENSBTAG00000010109	CDK1	cyclin dependent kinase 1 [Source:VGNC Symbol;Acc:VGNC:27115]	5.97477	1.11586e-08	0.00716695	0.590372
rs435607470	1	42195153	ENSBTAG00000008142	IFIH1	interferon induced with helicase C domain 1 [Source:VGNC Symbol;Acc:VGNC:30048]	5.82871	2.3578e-08	0.0118878	0.392352
rs435607470	1	42195153	ENSBTAG00000016656	PARP14	poly(ADP-ribose) polymerase family member 14 [Source:NCBI gene;Acc:540789]	5.74141	3.66625e-08	0.0158294	0.427748
rs435607470	1	42195153	ENSBTAG00000003366	DDX58	DExD/H-box helicase 58 [Source:VGNC Symbol;Acc:VGNC:27979]	5.53363	1.03009e-07	0.029736	0.357988
rs435607470	1	42195153	ENSBTAG00000053807	OAS1X	2',5'-oligoadenylate synthetase 1, 40/46kDa [Source:NCBI gene;Acc:347699]	5.45833	1.4885e-07	0.0366241	0.739039
rs435607470	1	42195153	ENSBTAG00000017091	CMTR1	cap methyltransferase 1 [Source:VGNC Symbol;Acc:VGNC:27489]	5.36536	2.33397e-07	0.0469076	0.124185
rs716472582	1	42202833	ENSBTAG00000031834	LOC514011	uncharacterized protein LOC514011 [Source:NCBI gene;Acc:514011]	-5.75523	3.41983e-08	0.0151446	-0.738095
rs517352167	1	42217084	ENSBTAG00000031834	LOC514011	uncharacterized protein LOC514011 [Source:NCBI gene;Acc:514011]	-5.61544	6.87921e-08	0.0234064	-0.71416
rs475460437	1	42889844	ENSBTAG00000015482	ANKRD13C	ankyrin repeat domain 13C [Source:VGNC Symbol;Acc:VGNC:54877]	5.55804	9.13562e-08	0.0277175	0.0902029
rs1115069314	1	42893753	ENSBTAG00000001153	TLE2	TLE family member 2, transcriptional corepressor [Source:VGNC Symbol;Acc:VGNC:49981]	-5.42691	1.73392e-07	0.039938	-0.307946
rs109811851	1	43096181	ENSBTAG00000003278	HOXC10	homeobox C10 [Source:VGNC Symbol;Acc:VGNC:56206]	5.58627	7.94782e-08	0.0255243	0.848162
rs109811851	1	43096181	ENSBTAG00000002261	LBX1	ladybird homeobox 1 [Source:VGNC Symbol;Acc:VGNC:30805]	5.36599	2.32696e-07	0.0468301	0.616663
rs43229085	1	43099118	ENSBTAG00000003278	HOXC10	homeobox C10 [Source:VGNC Symbol;Acc:VGNC:56206]	5.58627	7.94782e-08	0.0255243	0.848162
rs43229085	1	43099118	ENSBTAG00000002261	LBX1	ladybird homeobox 1 [Source:VGNC Symbol;Acc:VGNC:30805]	5.36599	2.32696e-07	0.0468301	0.616663
rs377855295	1	44072177	ENSBTAG00000031834	LOC514011	uncharacterized protein LOC514011 [Source:NCBI gene;Acc:514011]	-5.60762	7.15111e-08	0.0239476	-0.803576
rs381413343	1	44072179	ENSBTAG00000031834	LOC514011	uncharacterized protein LOC514011 [Source:NCBI gene;Acc:514011]	-5.60762	7.15111e-08	0.0239476	-0.803576
rs209483995	1	44676014	ENSBTAG00000019729	COQ3	coenzyme Q3, methyltransferase [Source:VGNC Symbol;Acc:VGNC:27612]	-5.72413	3.99902e-08	0.0167526	-0.269132
rs41257165	1	45188057	ENSBTAG00000033291	SPAG6	sperm associated antigen 6 [Source:VGNC Symbol;Acc:VGNC:35167]	-5.57919	8.2309e-08	0.0260775	-1.23261
rs133158588	1	46114987	ENSBTAG00000039075	ZNF527	zinc finger protein 527 [Source:VGNC Symbol;Acc:VGNC:37298]	-5.39735	2.00046e-07	0.0432183	-0.354479
rs134878221	1	49256468	ENSBTAG00000001725	CXCL10	C-X-C motif chemokine ligand 10 [Source:VGNC Symbol;Acc:VGNC:27846]	5.47639	1.36316e-07	0.0348698	0.748051
rs209844998	1	50130664	ENSBTAG00000033298	LYRM9	LYR motif containing 9 [Source:NCBI gene;Acc:615250]	-5.46321	1.45354e-07	0.0361677	-0.223851
rs137004177	1	50697168	ENSBTAG00000009139	LDLRAD4	low density lipoprotein receptor class A domain containing 4 [Source:VGNC Symbol;Acc:VGNC:30829]	5.65936	5.52978e-08	0.0204461	0.248235
rs133851875	1	50708152	ENSBTAG00000009139	LDLRAD4	low density lipoprotein receptor class A domain containing 4 [Source:VGNC Symbol;Acc:VGNC:30829]	-5.67169	5.19968e-08	0.0196452	-0.249098
rs137571371	1	50731048	ENSBTAG00000009139	LDLRAD4	low density lipoprotein receptor class A domain containing 4 [Source:VGNC Symbol;Acc:VGNC:30829]	-5.57423	8.43486e-08	0.0264555	-0.248803
rs109205512	1	50739583	ENSBTAG00000009139	LDLRAD4	low density lipoprotein receptor class A domain containing 4 [Source:VGNC Symbol;Acc:VGNC:30829]	5.57533	8.38916e-08	0.0263808	0.249476
rs42609895	1	50857445	ENSBTAG00000001280	CLPB	ClpB homolog, mitochondrial AAA ATPase chaperonin [Source:VGNC Symbol;Acc:VGNC:27458]	-5.47703	1.35887e-07	0.0348206	-0.144443
rs43233583	1	51670188	ENSBTAG00000004155	SPATA20	spermatogenesis associated 20 [Source:VGNC Symbol;Acc:VGNC:35179]	5.50137	1.20658e-07	0.0325409	0.279438
novel_variant (1:54849561)	1	54849561	ENSBTAG00000018452	ANKRA2	ankyrin repeat family A member 2 [Source:VGNC Symbol;Acc:VGNC:25907]	5.76025	3.33436e-08	0.0148843	0.138433
rs465320139	1	57409544	ENSBTAG00000034662	ENSBTAG00000034662	_	-5.80687	2.63417e-08	0.0127445	-1.05351
rs134876529	1	57971722	ENSBTAG00000001308	LOC522763	uncharacterized protein [Source:NCBI gene;Acc:522763]	5.68447	4.87826e-08	0.0188966	0.79504
rs134693917	1	58045896	ENSBTAG00000001308	LOC522763	uncharacterized protein [Source:NCBI gene;Acc:522763]	-5.4859	1.30132e-07	0.0339773	-0.787749
rs717683570	1	58344099	ENSBTAG00000021077	BOLA-DQB	major histocompatibility complex, class II, DQ beta [Source:NCBI gene;Acc:282495]	-6.96486	5.22351e-11	8.48908e-05	-1.85319
rs717683570	1	58344099	ENSBTAG00000009656	HLA-DQA2	major histocompatibility complex, class II, DQ alpha 2 [Source:NCBI gene;Acc:282535]	-5.74057	3.68189e-08	0.0158792	-2.61365
rs382873332	1	58493669	ENSBTAG00000006556	COPB1	COPI coat complex subunit beta 1 [Source:VGNC Symbol;Acc:VGNC:27593]	5.70523	4.3967e-08	0.0176946	0.279458
rs382873332	1	58493669	ENSBTAG00000027980	TAF9	TATA-box binding protein associated factor 9 [Source:VGNC Symbol;Acc:VGNC:35582]	5.67386	5.14377e-08	0.0195114	0.339873
rs382873332	1	58493669	ENSBTAG00000018690	RPAP3	RNA polymerase II associated protein 3 [Source:VGNC Symbol;Acc:VGNC:34100]	5.63025	6.39153e-08	0.0223831	0.377855
rs382873332	1	58493669	ENSBTAG00000013842	ACTR6	actin related protein 6 [Source:VGNC Symbol;Acc:VGNC:25588]	5.54368	9.80438e-08	0.0289274	0.469774
rs382873332	1	58493669	ENSBTAG00000002076	STAU2	staufen double-stranded RNA binding protein 2 [Source:NCBI gene;Acc:100125233]	5.50376	1.19251e-07	0.0323231	0.265244
rs382873332	1	58493669	ENSBTAG00000003748	CNOT2	CCR4-NOT transcription complex subunit 2 [Source:VGNC Symbol;Acc:VGNC:27517]	5.45615	1.50434e-07	0.0368702	0.27442
rs382873332	1	58493669	ENSBTAG00000018427	NCK1	NCK adaptor protein 1 [Source:VGNC Symbol;Acc:VGNC:52804]	5.34592	2.56252e-07	0.0493501	0.207307
rs210705539	1	58955470	ENSBTAG00000021941	DPP6	dipeptidyl peptidase like 6 [Source:NCBI gene;Acc:281123]	-5.34892	2.52591e-07	0.0489455	-1.4387
rs208527526	1	58957244	ENSBTAG00000011823	CLSTN1	calsyntenin 1 [Source:VGNC Symbol;Acc:VGNC:27466]	5.65932	5.53072e-08	0.0204474	0.257051
rs208527526	1	58957244	ENSBTAG00000021941	DPP6	dipeptidyl peptidase like 6 [Source:NCBI gene;Acc:281123]	-5.45489	1.51364e-07	0.0369949	-1.37754
rs209899770	1	58957295	ENSBTAG00000021941	DPP6	dipeptidyl peptidase like 6 [Source:NCBI gene;Acc:281123]	-5.4199	1.79379e-07	0.0406867	-1.37024
rs109237381	1	58957674	ENSBTAG00000012779	FAM49A	family with sequence similarity 49 member A [Source:VGNC Symbol;Acc:VGNC:28818]	5.40818	1.89851e-07	0.0419772	0.426999
rs109237381	1	58957674	ENSBTAG00000011823	CLSTN1	calsyntenin 1 [Source:VGNC Symbol;Acc:VGNC:27466]	5.38187	2.15565e-07	0.0449256	0.246552
rs721662921	1	58967130	ENSBTAG00000052232	ENSBTAG00000052232	_	-5.72264	4.02911e-08	0.0168421	-0.425285
rs43237643	1	59817809	ENSBTAG00000025898	TBC1D8	TBC1 domain family member 8 [Source:VGNC Symbol;Acc:VGNC:35645]	5.34579	2.56408e-07	0.0493696	0.10391
rs43237641	1	59818512	ENSBTAG00000025898	TBC1D8	TBC1 domain family member 8 [Source:VGNC Symbol;Acc:VGNC:35645]	5.35221	2.48633e-07	0.0485416	0.104484
rs43238289	1	60576273	ENSBTAG00000015636	SHFL	shiftless antiviral inhibitor of ribosomal frameshifting [Source:VGNC Symbol;Acc:VGNC:55202]	-5.43456	1.67074e-07	0.0390963	-0.285845
rs43238286	1	60577229	ENSBTAG00000015636	SHFL	shiftless antiviral inhibitor of ribosomal frameshifting [Source:VGNC Symbol;Acc:VGNC:55202]	5.43456	1.67074e-07	0.0390963	0.285845
rs473483272	1	64230912	ENSBTAG00000003531	ABCA13	ATP binding cassette subfamily A member 13 [Source:VGNC Symbol;Acc:VGNC:59317]	-5.77022	3.17083e-08	0.0144226	-0.800661
rs716251778	1	64240421	ENSBTAG00000003531	ABCA13	ATP binding cassette subfamily A member 13 [Source:VGNC Symbol;Acc:VGNC:59317]	-5.44007	1.62666e-07	0.0384872	-0.694614
rs436912991	1	64268716	ENSBTAG00000052031	ENSBTAG00000052031	_	-5.60781	7.14434e-08	0.0239307	-0.136122
novel_variant (1:65139037)	1	65139037	ENSBTAG00000013192	CEP19	centrosomal protein 19 [Source:VGNC Symbol;Acc:VGNC:27198]	-5.39854	1.98902e-07	0.0430776	-0.335086
rs463879666	1	65139544	ENSBTAG00000021077	BOLA-DQB	major histocompatibility complex, class II, DQ beta [Source:NCBI gene;Acc:282495]	6.40883	1.12869e-09	0.00122882	0.826533
rs463879666	1	65139544	ENSBTAG00000009656	HLA-DQA2	major histocompatibility complex, class II, DQ alpha 2 [Source:NCBI gene;Acc:282535]	6.00277	9.65469e-09	0.00646132	1.29498
rs209332646	1	65145909	ENSBTAG00000021077	BOLA-DQB	major histocompatibility complex, class II, DQ beta [Source:NCBI gene;Acc:282495]	5.8332	2.3047e-08	0.0117257	0.781443
rs209332646	1	65145909	ENSBTAG00000009656	HLA-DQA2	major histocompatibility complex, class II, DQ alpha 2 [Source:NCBI gene;Acc:282535]	5.55959	9.06618e-08	0.0275743	1.24084
rs210435106	1	66178338	ENSBTAG00000019322	HABP2	hyaluronan binding protein 2 [Source:VGNC Symbol;Acc:VGNC:55955]	-5.36663	2.31978e-07	0.0467764	-0.335884
rs457877201	1	66180298	ENSBTAG00000019322	HABP2	hyaluronan binding protein 2 [Source:VGNC Symbol;Acc:VGNC:55955]	-5.45361	1.52311e-07	0.0371453	-0.357332
rs210609135	1	66180925	ENSBTAG00000019322	HABP2	hyaluronan binding protein 2 [Source:VGNC Symbol;Acc:VGNC:55955]	-5.39338	2.03921e-07	0.0436655	-0.346973
rs211047104	1	66184511	ENSBTAG00000019322	HABP2	hyaluronan binding protein 2 [Source:VGNC Symbol;Acc:VGNC:55955]	-5.68614	4.83772e-08	0.018793	-0.363918
rs523970159	1	67222997	ENSBTAG00000002898	UNC45B	unc-45 myosin chaperone B [Source:VGNC Symbol;Acc:VGNC:36668]	5.55625	9.21666e-08	0.0278588	0.231003
rs515936957	1	67223001	ENSBTAG00000002898	UNC45B	unc-45 myosin chaperone B [Source:VGNC Symbol;Acc:VGNC:36668]	5.55625	9.21666e-08	0.0278588	0.231003
novel_variant (1:67864652)	1	67864652	ENSBTAG00000052232	ENSBTAG00000052232	_	-5.56432	8.85742e-08	0.027213	-0.443714
rs132989618	1	68351711	ENSBTAG00000012774	RAB7B	RAB7B, member RAS oncogene family [Source:VGNC Symbol;Acc:VGNC:33661]	-6.06556	6.9676e-09	0.00509072	-0.505727
rs135748230	1	68586144	ENSBTAG00000009208	TCTN1	tectonic family member 1 [Source:VGNC Symbol;Acc:VGNC:35708]	-5.36908	2.29258e-07	0.0464786	-0.252946
rs516683575	1	69470485	ENSBTAG00000009169	XPR1	xenotropic and polytropic retrovirus receptor 1 [Source:NCBI gene;Acc:536550]	5.38575	2.11573e-07	0.0444513	0.293316
rs464583647	1	70230351	ENSBTAG00000049281	ENSBTAG00000049281	_	5.4881	1.28742e-07	0.0337401	1.04113
rs516181113	1	70606476	ENSBTAG00000012041	SPG7	SPG7 matrix AAA peptidase subunit, paraplegin [Source:VGNC Symbol;Acc:VGNC:35209]	-5.64103	6.05809e-08	0.0216245	-0.189087
rs209810060	1	70619175	ENSBTAG00000052232	ENSBTAG00000052232	_	-5.5536	9.33732e-08	0.0280889	-0.388821
rs525239882	1	71401205	ENSBTAG00000053433	ENSBTAG00000053433	MHC class I polypeptide-related sequence B-like [Source:NCBI gene;Acc:112443864]	-5.6397	6.09836e-08	0.0217213	-0.615288
rs449461233	1	71404048	ENSBTAG00000053433	ENSBTAG00000053433	MHC class I polypeptide-related sequence B-like [Source:NCBI gene;Acc:112443864]	-5.81096	2.58014e-08	0.0125879	-0.642237
rs524030416	1	71404516	ENSBTAG00000053433	ENSBTAG00000053433	MHC class I polypeptide-related sequence B-like [Source:NCBI gene;Acc:112443864]	-5.59473	7.62225e-08	0.0248785	-0.626605
rs722861287	1	71404740	ENSBTAG00000053433	ENSBTAG00000053433	MHC class I polypeptide-related sequence B-like [Source:NCBI gene;Acc:112443864]	-5.92687	1.428e-08	0.00851296	-0.647646
rs41628914	1	71443933	ENSBTAG00000023928	RDH14	retinol dehydrogenase 14 (all-trans/9-cis/11-cis) [Source:NCBI gene;Acc:505949]	-5.62308	6.62312e-08	0.0228393	-0.154603
rs210855438	1	72076067	ENSBTAG00000009863	BHLHE40	basic helix-loop-helix family member e40 [Source:VGNC Symbol;Acc:VGNC:26486]	-5.37913	2.18427e-07	0.0452358	-0.407307
rs454067354	1	72117375	ENSBTAG00000007000	ENOSF1	enolase superfamily member 1 [Source:VGNC Symbol;Acc:VGNC:28501]	-5.39449	2.02837e-07	0.0435281	-0.243455
rs716546099	1	72150470	ENSBTAG00000007000	ENOSF1	enolase superfamily member 1 [Source:VGNC Symbol;Acc:VGNC:28501]	-5.40387	1.93846e-07	0.0424592	-0.327204
rs720329324	1	72150482	ENSBTAG00000007000	ENOSF1	enolase superfamily member 1 [Source:VGNC Symbol;Acc:VGNC:28501]	-5.41637	1.82477e-07	0.0411045	-0.327801
rs443498297	1	72281298	ENSBTAG00000007000	ENOSF1	enolase superfamily member 1 [Source:VGNC Symbol;Acc:VGNC:28501]	-5.61821	6.78533e-08	0.0232119	-0.351646
rs523562935	1	72303999	ENSBTAG00000007000	ENOSF1	enolase superfamily member 1 [Source:VGNC Symbol;Acc:VGNC:28501]	-5.75636	3.40041e-08	0.0150815	-0.377728
rs459199688	1	72305215	ENSBTAG00000007000	ENOSF1	enolase superfamily member 1 [Source:VGNC Symbol;Acc:VGNC:28501]	-5.69295	4.6756e-08	0.0184189	-0.357429
rs432837683	1	72319969	ENSBTAG00000007000	ENOSF1	enolase superfamily member 1 [Source:VGNC Symbol;Acc:VGNC:28501]	-5.55714	9.17599e-08	0.0277817	-0.389585
rs475285031	1	72321551	ENSBTAG00000018765	SEMA5B	semaphorin 5B [Source:VGNC Symbol;Acc:VGNC:34440]	6.82812	1.12743e-10	0.000169462	0.389092
rs133567394	1	72410068	ENSBTAG00000015018	FSD2	fibronectin type III and SPRY domain containing 2 [Source:VGNC Symbol;Acc:VGNC:29131]	5.73274	3.82979e-08	0.0162854	0.224444
rs471030334	1	73125607	ENSBTAG00000023487	ENSBTAG00000023487	_	5.437	1.65104e-07	0.0388343	0.360322
rs455426017	1	73127212	ENSBTAG00000008300	FN1	fibronectin 1 [Source:VGNC Symbol;Acc:VGNC:29056]	-5.35579	2.44384e-07	0.0480594	-0.378743
rs1115037281	1	73365142	ENSBTAG00000021077	BOLA-DQB	major histocompatibility complex, class II, DQ beta [Source:NCBI gene;Acc:282495]	-6.0098	9.30956e-09	0.00627694	-1.50038
rs110655697	1	75353816	ENSBTAG00000003059	CFAP298	cilia and flagella associated protein 298 [Source:NCBI gene;Acc:535482]	-5.56503	8.82644e-08	0.0271557	-0.123022
rs133149089	1	75364155	ENSBTAG00000003059	CFAP298	cilia and flagella associated protein 298 [Source:NCBI gene;Acc:535482]	5.56503	8.82644e-08	0.0271557	0.123022
rs134380887	1	75368267	ENSBTAG00000003059	CFAP298	cilia and flagella associated protein 298 [Source:NCBI gene;Acc:535482]	-5.35813	2.41654e-07	0.0477946	-0.106907
rs136437923	1	75497461	ENSBTAG00000003059	CFAP298	cilia and flagella associated protein 298 [Source:NCBI gene;Acc:535482]	5.59169	7.73755e-08	0.0251344	0.125123
rs720863264	1	78436687	ENSBTAG00000019625	EHHADH	enoyl-CoA hydratase and 3-hydroxyacyl CoA dehydrogenase [Source:VGNC Symbol;Acc:VGNC:53541]	-5.41509	1.83609e-07	0.0412544	-0.319499
rs718462726	1	80469878	ENSBTAG00000032366	SLC23A2	solute carrier family 23 member 2 [Source:VGNC Symbol;Acc:VGNC:34734]	-5.60311	7.3127e-08	0.0242546	-0.312448
rs718462726	1	80469878	ENSBTAG00000021805	RAB5IF	RAB5 interacting factor [Source:NCBI gene;Acc:512377]	5.56763	8.71369e-08	0.0269439	0.203078
rs718462726	1	80469878	ENSBTAG00000004856	RNF130	ring finger protein 130 [Source:VGNC Symbol;Acc:VGNC:34021]	5.49185	1.26407e-07	0.0333911	0.21867
rs718462726	1	80469878	ENSBTAG00000050135	TRIM4	tripartite motif containing 4 [Source:NCBI gene;Acc:527577]	-5.38888	2.08394e-07	0.0441304	-0.262064
rs714923784	1	80644767	ENSBTAG00000030198	TMEM232	transmembrane protein 232 [Source:VGNC Symbol;Acc:VGNC:36046]	5.40873	1.89347e-07	0.0419347	1.09767
rs516279062	1	81295341	ENSBTAG00000025494	PAQR8	progestin and adipoQ receptor family member 8 [Source:VGNC Symbol;Acc:VGNC:32580]	-5.37701	2.20672e-07	0.0454996	-0.297417
rs209166825	1	81586500	ENSBTAG00000049281	ENSBTAG00000049281	_	-5.34789	2.53836e-07	0.0490814	-1.10761
rs385610291	1	81704727	ENSBTAG00000049281	ENSBTAG00000049281	_	-6.57561	4.56108e-10	0.000572213	-1.33485
rs523360275	1	81704728	ENSBTAG00000049281	ENSBTAG00000049281	_	-6.57561	4.56108e-10	0.000572213	-1.33485
rs525289143	1	81929571	ENSBTAG00000021077	BOLA-DQB	major histocompatibility complex, class II, DQ beta [Source:NCBI gene;Acc:282495]	-6.52347	6.06357e-10	0.00072909	-1.36684
rs454061318	1	81929668	ENSBTAG00000049281	ENSBTAG00000049281	_	-7.52349	2.07039e-12	4.37037e-06	-1.66831
rs210660950	1	81931068	ENSBTAG00000049281	ENSBTAG00000049281	_	-8.99295	2.44414e-16	8.33857e-10	-1.42829
rs449698557	1	81931220	ENSBTAG00000021077	BOLA-DQB	major histocompatibility complex, class II, DQ beta [Source:NCBI gene;Acc:282495]	-5.35806	2.41734e-07	0.0478036	-1.311
rs524163813	1	81931352	ENSBTAG00000021077	BOLA-DQB	major histocompatibility complex, class II, DQ beta [Source:NCBI gene;Acc:282495]	-5.92742	1.42399e-08	0.00849707	-1.45039
rs472305120	1	81931944	ENSBTAG00000036111	ENSBTAG00000036111	_	5.78081	3.00564e-08	0.013919	0.25204
novel_variant (1:82105358)	1	82105358	ENSBTAG00000025071	TENM2	teneurin transmembrane protein 2 [Source:VGNC Symbol;Acc:VGNC:35742]	-5.62176	6.66689e-08	0.022947	-0.523191
rs518462063	1	83145995	ENSBTAG00000019625	EHHADH	enoyl-CoA hydratase and 3-hydroxyacyl CoA dehydrogenase [Source:VGNC Symbol;Acc:VGNC:53541]	-6.52243	6.09829e-10	0.000732377	-0.405295
rs458991386	1	83160648	ENSBTAG00000019625	EHHADH	enoyl-CoA hydratase and 3-hydroxyacyl CoA dehydrogenase [Source:VGNC Symbol;Acc:VGNC:53541]	5.35074	2.5039e-07	0.048723	0.321682
rs716447450	1	83176299	ENSBTAG00000019625	EHHADH	enoyl-CoA hydratase and 3-hydroxyacyl CoA dehydrogenase [Source:VGNC Symbol;Acc:VGNC:53541]	-5.86393	1.97079e-08	0.0105772	-0.379896
rs460495777	1	83445213	ENSBTAG00000014520	LIAS	lipoic acid synthetase [Source:VGNC Symbol;Acc:VGNC:30879]	6.25402	2.5846e-09	0.00239351	0.401166
rs460495777	1	83445213	ENSBTAG00000010124	ATG4C	autophagy related 4C cysteine peptidase [Source:VGNC Symbol;Acc:VGNC:26259]	5.46767	1.42236e-07	0.0357134	0.339698
rs460495777	1	83445213	ENSBTAG00000026290	PIK3C3	phosphatidylinositol 3-kinase catalytic subunit type 3 [Source:VGNC Symbol;Acc:VGNC:32888]	5.3999	1.97596e-07	0.042908	0.260612
rs461303178	1	83445683	ENSBTAG00000021077	BOLA-DQB	major histocompatibility complex, class II, DQ beta [Source:NCBI gene;Acc:282495]	-6.02292	8.69723e-09	0.00595495	-1.08887
rs1115287843	1	83456582	ENSBTAG00000019625	EHHADH	enoyl-CoA hydratase and 3-hydroxyacyl CoA dehydrogenase [Source:VGNC Symbol;Acc:VGNC:53541]	-6.36829	1.40383e-09	0.00146977	-0.464352
rs137073255	1	84026919	ENSBTAG00000006650	ZNF668	zinc finger protein 668 [Source:VGNC Symbol;Acc:VGNC:37326]	5.42323	1.76513e-07	0.0403342	0.169214
rs454103088	1	84053893	ENSBTAG00000019625	EHHADH	enoyl-CoA hydratase and 3-hydroxyacyl CoA dehydrogenase [Source:VGNC Symbol;Acc:VGNC:53541]	5.52076	1.09724e-07	0.0308078	0.277535
rs476755006	1	84055748	ENSBTAG00000019625	EHHADH	enoyl-CoA hydratase and 3-hydroxyacyl CoA dehydrogenase [Source:VGNC Symbol;Acc:VGNC:53541]	-5.72194	4.04333e-08	0.0168739	-0.3951
rs459133975	1	84056393	ENSBTAG00000019625	EHHADH	enoyl-CoA hydratase and 3-hydroxyacyl CoA dehydrogenase [Source:VGNC Symbol;Acc:VGNC:53541]	5.37748	2.20171e-07	0.0454355	0.271389
rs477660389	1	84056401	ENSBTAG00000019625	EHHADH	enoyl-CoA hydratase and 3-hydroxyacyl CoA dehydrogenase [Source:VGNC Symbol;Acc:VGNC:53541]	5.37748	2.20171e-07	0.0454355	0.271389
rs441356685	1	84057015	ENSBTAG00000019625	EHHADH	enoyl-CoA hydratase and 3-hydroxyacyl CoA dehydrogenase [Source:VGNC Symbol;Acc:VGNC:53541]	5.93125	1.3962e-08	0.00836791	0.296335
rs460266818	1	84057065	ENSBTAG00000019625	EHHADH	enoyl-CoA hydratase and 3-hydroxyacyl CoA dehydrogenase [Source:VGNC Symbol;Acc:VGNC:53541]	5.91815	1.49339e-08	0.00876133	0.301695
rs134975757	1	84652344	ENSBTAG00000010801	CMBL	carboxymethylenebutenolidase homolog [Source:VGNC Symbol;Acc:VGNC:27477]	5.38788	2.09405e-07	0.0442193	0.228082
rs478780837	1	86035568	ENSBTAG00000011758	ENSBTAG00000011758	J domain-containing protein	10.7168	2.90973e-21	1.49529e-14	0.667354
rs208306455	1	86039233	ENSBTAG00000011758	ENSBTAG00000011758	J domain-containing protein	10.7371	2.53758e-21	1.30987e-14	0.681074
rs481745702	1	86042168	ENSBTAG00000011758	ENSBTAG00000011758	J domain-containing protein	9.12948	1.01994e-16	3.58902e-10	0.571212
rs448474926	1	86042203	ENSBTAG00000011758	ENSBTAG00000011758	J domain-containing protein	8.13565	5.22393e-14	1.40411e-07	0.510308
rs519145563	1	86042205	ENSBTAG00000011758	ENSBTAG00000011758	J domain-containing protein	8.13565	5.22393e-14	1.40411e-07	0.510308
rs470217652	1	86042244	ENSBTAG00000011758	ENSBTAG00000011758	J domain-containing protein	9.74346	1.89228e-18	7.89993e-12	0.630774
rs516200945	1	86042485	ENSBTAG00000011758	ENSBTAG00000011758	J domain-containing protein	9.74993	1.81361e-18	7.57603e-12	0.635156
rs437290377	1	86042519	ENSBTAG00000011758	ENSBTAG00000011758	J domain-containing protein	9.06083	1.58371e-16	5.49214e-10	0.581723
rs465126209	1	86042704	ENSBTAG00000011758	ENSBTAG00000011758	J domain-containing protein	10.2341	7.38009e-20	3.4714e-13	0.650913
rs436294042	1	86042705	ENSBTAG00000011758	ENSBTAG00000011758	J domain-containing protein	10.2341	7.38009e-20	3.4714e-13	0.650913
rs520458625	1	86043006	ENSBTAG00000004679	WARS1	tryptophanyl-tRNA synthetase 1 [Source:VGNC Symbol;Acc:VGNC:36863]	5.73569	3.77345e-08	0.0161467	0.279229
rs432186648	1	86043390	ENSBTAG00000011758	ENSBTAG00000011758	J domain-containing protein	7.36245	5.32176e-12	1.06019e-05	0.459449
novel_variant (1:86043425)	1	86043425	ENSBTAG00000011758	ENSBTAG00000011758	J domain-containing protein	9.89111	7.16338e-19	3.09036e-12	0.613921
novel_variant (1:86043443)	1	86043443	ENSBTAG00000011758	ENSBTAG00000011758	J domain-containing protein	8.09709	6.61303e-14	1.74904e-07	0.501084
novel_variant (1:86043807)	1	86043807	ENSBTAG00000011758	ENSBTAG00000011758	J domain-containing protein	7.84962	2.96589e-13	7.17719e-07	0.503242
novel_variant (1:86043892)	1	86043892	ENSBTAG00000011758	ENSBTAG00000011758	J domain-containing protein	9.04069	1.80158e-16	6.21663e-10	0.549953
rs476020339	1	86045153	ENSBTAG00000011758	ENSBTAG00000011758	J domain-containing protein	10.2341	7.38009e-20	3.4714e-13	0.650913
rs1118145010	1	86045210	ENSBTAG00000019625	EHHADH	enoyl-CoA hydratase and 3-hydroxyacyl CoA dehydrogenase [Source:VGNC Symbol;Acc:VGNC:53541]	-5.81002	2.59247e-08	0.0126183	-0.392076
rs719831284	1	86045385	ENSBTAG00000019625	EHHADH	enoyl-CoA hydratase and 3-hydroxyacyl CoA dehydrogenase [Source:VGNC Symbol;Acc:VGNC:53541]	-5.81002	2.59247e-08	0.0126183	-0.392076
rs210308735	1	86045482	ENSBTAG00000011758	ENSBTAG00000011758	J domain-containing protein	-7.2807	8.55843e-12	1.63733e-05	-0.61663
rs723995139	1	86046160	ENSBTAG00000011758	ENSBTAG00000011758	J domain-containing protein	10.3477	3.46004e-20	1.65669e-13	0.653524
rs481966397	1	86046163	ENSBTAG00000011758	ENSBTAG00000011758	J domain-containing protein	10.2341	7.38009e-20	3.4714e-13	0.650913
rs458595275	1	86046236	ENSBTAG00000011758	ENSBTAG00000011758	J domain-containing protein	10.048	2.53906e-19	1.14319e-12	0.631999
rs477611174	1	86046301	ENSBTAG00000011758	ENSBTAG00000011758	J domain-containing protein	10.1082	1.70396e-19	7.80909e-13	0.645982
rs446427749	1	86046620	ENSBTAG00000011758	ENSBTAG00000011758	J domain-containing protein	10.2341	7.38009e-20	3.4714e-13	0.650913
rs459256201	1	86047260	ENSBTAG00000011758	ENSBTAG00000011758	J domain-containing protein	10.2115	8.57409e-20	4.00858e-13	0.6516
rs42464270	1	87351475	ENSBTAG00000052055	PRSS35	serine protease 35 [Source:NCBI gene;Acc:614940]	5.61199	6.99763e-08	0.0236411	1.24988
rs208010734	1	87351476	ENSBTAG00000036183	FBXW8	F-box and WD repeat domain containing 8 [Source:VGNC Symbol;Acc:VGNC:58599]	-6.48124	7.62922e-10	0.000887972	-0.265915
rs208010734	1	87351476	ENSBTAG00000001294	PPP1R15A	protein phosphatase 1 regulatory subunit 15A [Source:VGNC Symbol;Acc:VGNC:33228]	-5.65352	5.69302e-08	0.0207917	-0.928461
rs208010734	1	87351476	ENSBTAG00000021077	BOLA-DQB	major histocompatibility complex, class II, DQ beta [Source:NCBI gene;Acc:282495]	-5.4421	1.61073e-07	0.038258	-1.59299
rs720018924	1	87351635	ENSBTAG00000036183	FBXW8	F-box and WD repeat domain containing 8 [Source:VGNC Symbol;Acc:VGNC:58599]	-6.48124	7.62922e-10	0.000887972	-0.265915
rs720018924	1	87351635	ENSBTAG00000001294	PPP1R15A	protein phosphatase 1 regulatory subunit 15A [Source:VGNC Symbol;Acc:VGNC:33228]	-5.65352	5.69302e-08	0.0207917	-0.928461
rs720018924	1	87351635	ENSBTAG00000021077	BOLA-DQB	major histocompatibility complex, class II, DQ beta [Source:NCBI gene;Acc:282495]	-5.4421	1.61073e-07	0.038258	-1.59299
rs42464271	1	87351804	ENSBTAG00000052055	PRSS35	serine protease 35 [Source:NCBI gene;Acc:614940]	-5.61199	6.99763e-08	0.0236411	-1.24988
rs721039801	1	87351887	ENSBTAG00000036183	FBXW8	F-box and WD repeat domain containing 8 [Source:VGNC Symbol;Acc:VGNC:58599]	-6.48124	7.62922e-10	0.000887972	-0.265915
rs721039801	1	87351887	ENSBTAG00000001294	PPP1R15A	protein phosphatase 1 regulatory subunit 15A [Source:VGNC Symbol;Acc:VGNC:33228]	-5.65352	5.69302e-08	0.0207917	-0.928461
rs721039801	1	87351887	ENSBTAG00000021077	BOLA-DQB	major histocompatibility complex, class II, DQ beta [Source:NCBI gene;Acc:282495]	-5.4421	1.61073e-07	0.038258	-1.59299
rs517855480	1	87352473	ENSBTAG00000036183	FBXW8	F-box and WD repeat domain containing 8 [Source:VGNC Symbol;Acc:VGNC:58599]	-6.48124	7.62922e-10	0.000887972	-0.265915
rs517855480	1	87352473	ENSBTAG00000001294	PPP1R15A	protein phosphatase 1 regulatory subunit 15A [Source:VGNC Symbol;Acc:VGNC:33228]	-5.65352	5.69302e-08	0.0207917	-0.928461
rs517855480	1	87352473	ENSBTAG00000021077	BOLA-DQB	major histocompatibility complex, class II, DQ beta [Source:NCBI gene;Acc:282495]	-5.4421	1.61073e-07	0.038258	-1.59299
rs719417206	1	87354331	ENSBTAG00000036183	FBXW8	F-box and WD repeat domain containing 8 [Source:VGNC Symbol;Acc:VGNC:58599]	-6.48124	7.62922e-10	0.000887972	-0.265915
rs719417206	1	87354331	ENSBTAG00000001294	PPP1R15A	protein phosphatase 1 regulatory subunit 15A [Source:VGNC Symbol;Acc:VGNC:33228]	-5.65352	5.69302e-08	0.0207917	-0.928461
rs719417206	1	87354331	ENSBTAG00000021077	BOLA-DQB	major histocompatibility complex, class II, DQ beta [Source:NCBI gene;Acc:282495]	-5.4421	1.61073e-07	0.038258	-1.59299
rs522693981	1	87354936	ENSBTAG00000036183	FBXW8	F-box and WD repeat domain containing 8 [Source:VGNC Symbol;Acc:VGNC:58599]	-6.48124	7.62922e-10	0.000887972	-0.265915
rs522693981	1	87354936	ENSBTAG00000001294	PPP1R15A	protein phosphatase 1 regulatory subunit 15A [Source:VGNC Symbol;Acc:VGNC:33228]	-5.65352	5.69302e-08	0.0207917	-0.928461
rs522693981	1	87354936	ENSBTAG00000021077	BOLA-DQB	major histocompatibility complex, class II, DQ beta [Source:NCBI gene;Acc:282495]	-5.4421	1.61073e-07	0.038258	-1.59299
rs42945573	1	87716750	ENSBTAG00000005773	PGM2	phosphoglucomutase 2 [Source:VGNC Symbol;Acc:VGNC:32794]	-5.38155	2.15898e-07	0.0449693	-0.414057
rs715328310	1	87775561	ENSBTAG00000053097	ENSBTAG00000053097	_	-5.49527	1.2431e-07	0.0331013	-0.470816
rs377915958	1	88043250	ENSBTAG00000019625	EHHADH	enoyl-CoA hydratase and 3-hydroxyacyl CoA dehydrogenase [Source:VGNC Symbol;Acc:VGNC:53541]	-6.10903	5.55221e-09	0.00429498	-0.382812
novel_variant (1:88360397)	1	88360397	ENSBTAG00000047418	SLC25A6	solute carrier family 25 member 6 [Source:VGNC Symbol;Acc:VGNC:49967]	-7.51075	2.2318e-12	4.69111e-06	-0.455761
novel_variant (1:88360427)	1	88360427	ENSBTAG00000047418	SLC25A6	solute carrier family 25 member 6 [Source:VGNC Symbol;Acc:VGNC:49967]	-7.51075	2.2318e-12	4.69111e-06	-0.455761
rs43254334	1	90252040	ENSBTAG00000010096	SLC5A2	solute carrier family 5 member 2 [Source:VGNC Symbol;Acc:VGNC:34906]	5.34566	2.56569e-07	0.0493908	0.19977
rs42464825	1	91333527	ENSBTAG00000021791	PARP9	poly(ADP-ribose) polymerase family member 9 [Source:VGNC Symbol;Acc:VGNC:53596]	-5.35262	2.48135e-07	0.0484812	-0.294658
rs135626158	1	91402810	ENSBTAG00000002277	MLLT1	MLLT1 super elongation complex subunit [Source:VGNC Symbol;Acc:VGNC:31501]	5.54928	9.53838e-08	0.0284477	0.0984823
rs137001239	1	91944184	ENSBTAG00000010957	LHPP	phospholysine phosphohistidine inorganic pyrophosphate phosphatase [Source:VGNC Symbol;Acc:VGNC:30870]	-5.52986	1.04935e-07	0.0300353	-0.302956
rs133451088	1	91976540	ENSBTAG00000010957	LHPP	phospholysine phosphohistidine inorganic pyrophosphate phosphatase [Source:VGNC Symbol;Acc:VGNC:30870]	5.35366	2.46904e-07	0.0483318	0.301635
rs110742572	1	92118515	ENSBTAG00000017211	SERINC4	serine incorporator 4 [Source:NCBI gene;Acc:107131629]	5.37608	2.21667e-07	0.045614	0.199104
novel_variant (1:92661312)	1	92661312	ENSBTAG00000014728	TAPBPL	TAP binding protein like [Source:VGNC Symbol;Acc:VGNC:35600]	6.97276	4.99517e-11	8.16276e-05	0.184284
rs459858110	1	92661482	ENSBTAG00000006779	LDHD	lactate dehydrogenase D [Source:VGNC Symbol;Acc:VGNC:30825]	-5.56882	8.66301e-08	0.0268516	-0.600578
rs132918783	1	94804961	ENSBTAG00000004797	TRMT44	tRNA methyltransferase 44 homolog [Source:VGNC Symbol;Acc:VGNC:49586]	5.4281	1.7239e-07	0.0397823	0.428005
rs137129111	1	94807971	ENSBTAG00000004797	TRMT44	tRNA methyltransferase 44 homolog [Source:VGNC Symbol;Acc:VGNC:49586]	5.4281	1.7239e-07	0.0397823	0.428005
rs133761923	1	94829321	ENSBTAG00000004797	TRMT44	tRNA methyltransferase 44 homolog [Source:VGNC Symbol;Acc:VGNC:49586]	-5.4281	1.7239e-07	0.0397823	-0.428005
rs110473861	1	94883093	ENSBTAG00000004797	TRMT44	tRNA methyltransferase 44 homolog [Source:VGNC Symbol;Acc:VGNC:49586]	-5.3487	2.52851e-07	0.0489752	-0.414503
rs108974879	1	94894970	ENSBTAG00000004797	TRMT44	tRNA methyltransferase 44 homolog [Source:VGNC Symbol;Acc:VGNC:49586]	-5.3487	2.52851e-07	0.0489752	-0.414503
rs133525585	1	94901338	ENSBTAG00000004797	TRMT44	tRNA methyltransferase 44 homolog [Source:VGNC Symbol;Acc:VGNC:49586]	5.3487	2.52851e-07	0.0489752	0.414503
rs134807303	1	95001474	ENSBTAG00000026637	ENSBTAG00000026637	_	5.83385	2.29704e-08	0.0117047	0.628435
rs137731044	1	95004813	ENSBTAG00000026637	ENSBTAG00000026637	_	5.4375	1.64704e-07	0.0387774	0.493595
rs716619528	1	95122346	ENSBTAG00000019625	EHHADH	enoyl-CoA hydratase and 3-hydroxyacyl CoA dehydrogenase [Source:VGNC Symbol;Acc:VGNC:53541]	-6.63531	3.28674e-10	0.00043382	-0.415688
rs721041268	1	96428184	ENSBTAG00000020066	ZW10	zw10 kinetochore protein [Source:VGNC Symbol;Acc:VGNC:37390]	-5.93167	1.39322e-08	0.0083544	-0.258167
rs721041268	1	96428184	ENSBTAG00000019625	EHHADH	enoyl-CoA hydratase and 3-hydroxyacyl CoA dehydrogenase [Source:VGNC Symbol;Acc:VGNC:53541]	-5.51323	1.13849e-07	0.0314322	-0.411576
rs476838506	1	96576469	ENSBTAG00000049281	ENSBTAG00000049281	_	-6.17068	4.01654e-09	0.00337436	-0.94557
rs383446578	1	96576699	ENSBTAG00000049281	ENSBTAG00000049281	_	-6.34615	1.58093e-09	0.00161744	-1.03871
rs377854176	1	96576725	ENSBTAG00000049281	ENSBTAG00000049281	_	-6.04381	7.80297e-09	0.00552474	-0.932477
rs715251464	1	97056117	ENSBTAG00000017490	PLD1	phospholipase D1 [Source:VGNC Symbol;Acc:VGNC:50244]	5.57908	8.23527e-08	0.0260832	0.289941
rs445198004	1	97273891	ENSBTAG00000025383	ENSBTAG00000025383	_	5.58617	7.9518e-08	0.0255269	0.993603
rs467052177	1	97273965	ENSBTAG00000025383	ENSBTAG00000025383	_	5.40238	1.95251e-07	0.0426481	0.942612
rs523609417	1	97273966	ENSBTAG00000025383	ENSBTAG00000025383	_	5.40238	1.95251e-07	0.0426481	0.942612
rs438245850	1	97274682	ENSBTAG00000025383	ENSBTAG00000025383	_	5.65527	5.64353e-08	0.0206828	0.903693
rs456786772	1	97274784	ENSBTAG00000025383	ENSBTAG00000025383	_	5.41993	1.79351e-07	0.0406856	0.963387
rs438342742	1	97275274	ENSBTAG00000025383	ENSBTAG00000025383	_	5.37087	2.27297e-07	0.0462625	0.98829
rs442568431	1	97276014	ENSBTAG00000025383	ENSBTAG00000025383	_	5.63437	6.26217e-08	0.0220816	0.998551
rs445221343	1	97277894	ENSBTAG00000025383	ENSBTAG00000025383	_	5.44631	1.57813e-07	0.0378698	0.998282
rs466980475	1	97277939	ENSBTAG00000025383	ENSBTAG00000025383	_	5.67998	4.98882e-08	0.0191454	0.955931
rs478891291	1	97278197	ENSBTAG00000025383	ENSBTAG00000025383	_	5.38953	2.07743e-07	0.0440599	0.991655
rs714935319	1	97278198	ENSBTAG00000025383	ENSBTAG00000025383	_	5.38953	2.07743e-07	0.0440599	0.991655
rs449330509	1	97278438	ENSBTAG00000025383	ENSBTAG00000025383	_	5.407	1.90932e-07	0.0421032	1.01378
rs440828314	1	97388606	ENSBTAG00000025383	ENSBTAG00000025383	_	5.35082	2.50298e-07	0.0487093	0.985803
rs132836056	1	98578631	ENSBTAG00000018456	ZNF7	zinc finger protein 7 [Source:VGNC Symbol;Acc:VGNC:37332]	-5.35124	2.49792e-07	0.0486652	-0.213336
rs135949643	1	98585830	ENSBTAG00000018456	ZNF7	zinc finger protein 7 [Source:VGNC Symbol;Acc:VGNC:37332]	5.39663	2.00746e-07	0.0433129	0.213276
rs133520099	1	98597003	ENSBTAG00000018456	ZNF7	zinc finger protein 7 [Source:VGNC Symbol;Acc:VGNC:37332]	-5.39663	2.00746e-07	0.0433129	-0.213276
rs135392948	1	98601138	ENSBTAG00000018456	ZNF7	zinc finger protein 7 [Source:VGNC Symbol;Acc:VGNC:37332]	-5.50498	1.18545e-07	0.0322148	-0.249939
rs133456625	1	98607400	ENSBTAG00000018456	ZNF7	zinc finger protein 7 [Source:VGNC Symbol;Acc:VGNC:37332]	5.4843	1.31152e-07	0.0341274	0.252563
rs137348256	1	98620054	ENSBTAG00000018456	ZNF7	zinc finger protein 7 [Source:VGNC Symbol;Acc:VGNC:37332]	5.50498	1.18545e-07	0.0322148	0.249939
rs133869561	1	98697493	ENSBTAG00000018456	ZNF7	zinc finger protein 7 [Source:VGNC Symbol;Acc:VGNC:37332]	5.4843	1.31152e-07	0.0341274	0.252563
rs109225929	1	99044966	ENSBTAG00000020927	HSD17B8	hydroxysteroid 17-beta dehydrogenase 8 [Source:VGNC Symbol;Acc:VGNC:29977]	-5.47066	1.40178e-07	0.035427	-0.138328
rs110440206	1	99073822	ENSBTAG00000020927	HSD17B8	hydroxysteroid 17-beta dehydrogenase 8 [Source:VGNC Symbol;Acc:VGNC:29977]	5.38942	2.07859e-07	0.0440763	0.138553
rs137555177	1	99074936	ENSBTAG00000020927	HSD17B8	hydroxysteroid 17-beta dehydrogenase 8 [Source:VGNC Symbol;Acc:VGNC:29977]	5.3411	2.6225e-07	0.0499538	0.137582
rs109964935	1	99186741	ENSBTAG00000020927	HSD17B8	hydroxysteroid 17-beta dehydrogenase 8 [Source:VGNC Symbol;Acc:VGNC:29977]	-5.39031	2.06967e-07	0.0439828	-0.136164
rs474355341	1	99444952	ENSBTAG00000006548	MCCC1	methylcrotonoyl-CoA carboxylase 1 [Source:VGNC Symbol;Acc:VGNC:31298]	-5.52063	1.09796e-07	0.0308191	-0.21284
rs42293657	1	101176005	ENSBTAG00000048722	NDUFA12	NADH dehydrogenase [ubiquinone] 1 alpha subcomplex subunit 12 [Source:NCBI gene;Acc:101906178]	5.66325	5.42334e-08	0.020201	0.70389
rs135735018	1	102272986	ENSBTAG00000025313	DYNLL2	dynein light chain LC8-type 2 [Source:VGNC Symbol;Acc:VGNC:28275]	-5.38989	2.0739e-07	0.0440214	-0.155395
rs133232046	1	102621400	ENSBTAG00000009123	ING5	inhibitor of growth family member 5 [Source:VGNC Symbol;Acc:VGNC:30198]	5.46062	1.47201e-07	0.0364019	0.173073
rs110279201	1	102622100	ENSBTAG00000009123	ING5	inhibitor of growth family member 5 [Source:VGNC Symbol;Acc:VGNC:30198]	-5.46062	1.47201e-07	0.0364019	-0.173073
rs42699472	1	102713879	ENSBTAG00000009123	ING5	inhibitor of growth family member 5 [Source:VGNC Symbol;Acc:VGNC:30198]	5.67739	5.05399e-08	0.0193059	0.14408
rs133989710	1	102720648	ENSBTAG00000009123	ING5	inhibitor of growth family member 5 [Source:VGNC Symbol;Acc:VGNC:30198]	5.67739	5.05399e-08	0.0193059	0.14408
rs135181387	1	102741702	ENSBTAG00000009123	ING5	inhibitor of growth family member 5 [Source:VGNC Symbol;Acc:VGNC:30198]	-5.67739	5.05399e-08	0.0193059	-0.14408
rs43259159	1	103147227	ENSBTAG00000009123	ING5	inhibitor of growth family member 5 [Source:VGNC Symbol;Acc:VGNC:30198]	5.71474	4.19209e-08	0.0172216	0.161122
rs135869566	1	105222145	ENSBTAG00000001631	KIFC1	kinesin family member C1 [Source:VGNC Symbol;Acc:VGNC:30611]	5.57675	8.33043e-08	0.026266	0.568807
rs137525962	1	105239570	ENSBTAG00000001631	KIFC1	kinesin family member C1 [Source:VGNC Symbol;Acc:VGNC:30611]	5.54484	9.74867e-08	0.0288329	0.56568
rs133201619	1	105753902	ENSBTAG00000052151	ENSBTAG00000052151	_	5.35372	2.46831e-07	0.0483217	0.154649
rs132652633	1	106184646	ENSBTAG00000021077	BOLA-DQB	major histocompatibility complex, class II, DQ beta [Source:NCBI gene;Acc:282495]	-5.71477	4.19146e-08	0.01722	-1.5415
rs134852483	1	106184727	ENSBTAG00000021077	BOLA-DQB	major histocompatibility complex, class II, DQ beta [Source:NCBI gene;Acc:282495]	-5.71477	4.19146e-08	0.01722	-1.5415
rs481392254	1	106377243	ENSBTAG00000011932	PRG4	proteoglycan 4 [Source:VGNC Symbol;Acc:VGNC:33314]	5.54284	9.84513e-08	0.0289897	0.464312
rs481392254	1	106377243	ENSBTAG00000010379	CRTC1	CREB regulated transcription coactivator 1 [Source:VGNC Symbol;Acc:VGNC:27728]	-5.44424	1.59406e-07	0.0380692	-0.280907
rs209391400	1	106378059	ENSBTAG00000009336	LXN	latexin [Source:VGNC Symbol;Acc:VGNC:31087]	-5.3688	2.2957e-07	0.0464961	-0.292689
rs208201426	1	106378160	ENSBTAG00000009336	LXN	latexin [Source:VGNC Symbol;Acc:VGNC:31087]	-6.24493	2.71233e-09	0.00248429	-0.317399
rs1114658827	1	106397996	ENSBTAG00000000898	F2RL2	coagulation factor II thrombin receptor like 2 [Source:VGNC Symbol;Acc:VGNC:28685]	-5.82802	2.36611e-08	0.0119159	-0.571976
rs134068072	1	106398005	ENSBTAG00000000898	F2RL2	coagulation factor II thrombin receptor like 2 [Source:VGNC Symbol;Acc:VGNC:28685]	-5.59772	7.51016e-08	0.0246611	-0.504138
rs210641378	1	106399915	ENSBTAG00000021928	DIPK1B	divergent protein kinase domain 1B [Source:VGNC Symbol;Acc:VGNC:28825]	5.52576	1.07065e-07	0.0303687	0.322517
rs210641378	1	106399915	ENSBTAG00000005280	ADA	adenosine deaminase [Source:VGNC Symbol;Acc:VGNC:25600]	5.40036	1.97164e-07	0.0428505	0.171554
rs517695581	1	106727457	ENSBTAG00000012471	ILF2	interleukin enhancer binding factor 2 [Source:VGNC Symbol;Acc:VGNC:30175]	-5.71533	4.17969e-08	0.017189	-0.16806
rs134213656	1	108448859	ENSBTAG00000020684	ENSBTAG00000020684	_	-5.43129	1.69743e-07	0.0394231	-0.679592
rs208000147	1	108719200	ENSBTAG00000020066	ZW10	zw10 kinetochore protein [Source:VGNC Symbol;Acc:VGNC:37390]	-5.70474	4.40759e-08	0.0177261	-0.264823
rs133430698	1	110209768	ENSBTAG00000011319	SLTM	SAFB like transcription modulator [Source:VGNC Symbol;Acc:VGNC:34970]	5.70054	4.50139e-08	0.0179712	0.277761
rs133430698	1	110209768	ENSBTAG00000054322	ZNF665	zinc finger protein 665 [Source:NCBI gene;Acc:100299712]	5.64299	5.99926e-08	0.0214874	0.412791
rs133430698	1	110209768	ENSBTAG00000011916	USP8	ubiquitin specific peptidase 8 [Source:VGNC Symbol;Acc:VGNC:36739]	5.63579	6.21788e-08	0.0219857	0.284607
rs133430698	1	110209768	ENSBTAG00000013830	LEO1	LEO1 homolog, Paf1/RNA polymerase II complex component [Source:VGNC Symbol;Acc:VGNC:30841]	5.37085	2.27318e-07	0.0462654	0.330833
rs133430698	1	110209768	ENSBTAG00000016900	TRAPPC13	trafficking protein particle complex 13 [Source:VGNC Symbol;Acc:VGNC:53304]	5.36197	2.37241e-07	0.0473194	0.400962
rs133430698	1	110209768	ENSBTAG00000031871	NKAPL	NFKB activating protein like [Source:VGNC Symbol;Acc:VGNC:54230]	5.35393	2.46581e-07	0.0483121	0.422323
rs133430698	1	110209768	ENSBTAG00000021083	RECQL	RecQ like helicase [Source:VGNC Symbol;Acc:VGNC:33848]	5.34274	2.60186e-07	0.0497494	0.405624
rs133430698	1	110209768	ENSBTAG00000015348	ZNF189	zinc finger protein 189 [Source:VGNC Symbol;Acc:VGNC:37220]	5.36282	2.36271e-07	0.047221	0.350761
rs433580992	1	111110359	ENSBTAG00000019910	SDCBP	syndecan binding protein [Source:VGNC Symbol;Acc:VGNC:34382]	5.50067	1.21072e-07	0.0326117	0.110765
rs520203556	1	111772599	ENSBTAG00000020066	ZW10	zw10 kinetochore protein [Source:VGNC Symbol;Acc:VGNC:37390]	-5.63355	6.28771e-08	0.0221458	-0.248795
novel_variant (1:111803341)	1	111803341	ENSBTAG00000006730	SUSD2	sushi domain containing 2 [Source:VGNC Symbol;Acc:VGNC:35487]	5.47355	1.38215e-07	0.0351717	0.466173
rs719495213	1	111829540	ENSBTAG00000013294	DYRK3	dual specificity tyrosine phosphorylation regulated kinase 3 [Source:VGNC Symbol;Acc:VGNC:28281]	-5.62407	6.59069e-08	0.0227841	-0.343685
rs798518493	1	112365950	ENSBTAG00000020583	AASDH	aminoadipate-semialdehyde dehydrogenase [Source:VGNC Symbol;Acc:VGNC:25450]	-7.39758	4.33515e-12	8.75189e-06	-0.683909
rs798518493	1	112365950	ENSBTAG00000013515	INTS13	integrator complex subunit 13 [Source:VGNC Symbol;Acc:VGNC:30226]	-7.06332	2.98611e-11	5.11516e-05	-0.470621
rs798518493	1	112365950	ENSBTAG00000051897	NMNAT1	nicotinamide nucleotide adenylyltransferase 1 [Source:NCBI gene;Acc:522863]	-7.04849	3.24958e-11	5.52692e-05	-0.382098
rs798518493	1	112365950	ENSBTAG00000011354	NUDT9	nudix hydrolase 9 [Source:VGNC Symbol;Acc:VGNC:32343]	-6.67748	2.60487e-10	0.000353152	-0.270787
rs798518493	1	112365950	ENSBTAG00000001016	NAA35	N(alpha)-acetyltransferase 35, NatC auxiliary subunit [Source:VGNC Symbol;Acc:VGNC:56977]	-6.58839	4.25265e-10	0.000539466	-0.302704
rs798518493	1	112365950	ENSBTAG00000019085	SRP54	signal recognition particle 54 [Source:VGNC Symbol;Acc:VGNC:35285]	-6.53495	5.69571e-10	0.000689996	-0.274097
rs798518493	1	112365950	ENSBTAG00000016457	FXR1	FMR1 autosomal homolog 1 [Source:VGNC Symbol;Acc:VGNC:56218]	-6.39198	1.23594e-09	0.00132644	-0.292263
rs798518493	1	112365950	ENSBTAG00000000678	CSDE1	cold shock domain containing E1 [Source:VGNC Symbol;Acc:VGNC:27751]	-6.38487	1.28414e-09	0.00136907	-0.370646
rs798518493	1	112365950	ENSBTAG00000002487	UBE3A	ubiquitin protein ligase E3A [Source:VGNC Symbol;Acc:VGNC:36599]	-6.35514	1.50656e-09	0.00155698	-0.394134
rs798518493	1	112365950	ENSBTAG00000004804	RRN3	RRN3 homolog, RNA polymerase I transcription factor [Source:NCBI gene;Acc:515964]	-6.30683	1.95096e-09	0.00192127	-0.229094
rs798518493	1	112365950	ENSBTAG00000031895	TFB1M	transcription factor B1, mitochondrial [Source:VGNC Symbol;Acc:VGNC:35782]	-6.24967	2.64505e-09	0.00244005	-0.297882
rs798518493	1	112365950	ENSBTAG00000013830	LEO1	LEO1 homolog, Paf1/RNA polymerase II complex component [Source:VGNC Symbol;Acc:VGNC:30841]	-6.23696	2.82953e-09	0.00256759	-0.379357
rs798518493	1	112365950	ENSBTAG00000049309	TAF13	TATA-box binding protein associated factor 13 [Source:NCBI gene;Acc:513065]	-6.21449	3.18713e-09	0.00281375	-0.439151
rs798518493	1	112365950	ENSBTAG00000000288	UPF2	UPF2 regulator of nonsense mediated mRNA decay [Source:VGNC Symbol;Acc:VGNC:36681]	-6.20307	3.38565e-09	0.00295557	-0.31052
rs798518493	1	112365950	ENSBTAG00000012790	TRIAP1	TP53 regulated inhibitor of apoptosis 1 [Source:VGNC Symbol;Acc:VGNC:36307]	-6.19971	3.44624e-09	0.00299324	-0.542503
rs798518493	1	112365950	ENSBTAG00000039121	PTP4A2	protein tyrosine phosphatase 4A2 [Source:VGNC Symbol;Acc:VGNC:33524]	-6.13501	4.84524e-09	0.00388129	-0.477565
rs798518493	1	112365950	ENSBTAG00000016445	YME1L1	YME1 like 1 ATPase [Source:VGNC Symbol;Acc:VGNC:37032]	-6.10122	5.78393e-09	0.00443128	-0.212422
rs798518493	1	112365950	ENSBTAG00000004745	NAA15	N(alpha)-acetyltransferase 15, NatA auxiliary subunit [Source:VGNC Symbol;Acc:VGNC:53913]	-6.07759	6.54386e-09	0.00487426	-0.333538
rs798518493	1	112365950	ENSBTAG00000008150	PKIA	cAMP-dependent protein kinase inhibitor alpha [Source:VGNC Symbol;Acc:VGNC:32940]	-6.05692	7.28826e-09	0.00525696	-0.447961
rs798518493	1	112365950	ENSBTAG00000020635	VPS45	vacuolar protein sorting 45 homolog [Source:VGNC Symbol;Acc:VGNC:36824]	-6.0399	7.96326e-09	0.00560092	-0.33648
rs798518493	1	112365950	ENSBTAG00000000974	IARS1	isoleucyl-tRNA synthetase 1 [Source:VGNC Symbol;Acc:VGNC:30018]	-6.00426	9.58073e-09	0.00642588	-0.373805
rs798518493	1	112365950	ENSBTAG00000015556	UBA3	ubiquitin like modifier activating enzyme 3 [Source:VGNC Symbol;Acc:VGNC:36563]	-5.99889	9.85066e-09	0.00656274	-0.277845
rs798518493	1	112365950	ENSBTAG00000020174	HBS1L	HBS1 like translational GTPase [Source:VGNC Symbol;Acc:VGNC:29768]	-5.98763	1.04414e-08	0.00683752	-0.352445
rs798518493	1	112365950	ENSBTAG00000019366	POLR2B	RNA polymerase II subunit B [Source:VGNC Symbol;Acc:VGNC:33136]	-5.9596	1.20668e-08	0.0075507	-0.346319
rs798518493	1	112365950	ENSBTAG00000014960	SCHIP1	schwannomin interacting protein 1 [Source:NCBI gene;Acc:535716]	-5.95507	1.23518e-08	0.00767869	-0.327489
rs798518493	1	112365950	ENSBTAG00000052606	TRIM5	tripartite motif containing 5 [Source:NCBI gene;Acc:505265]	-5.92289	1.45745e-08	0.00861968	-0.530226
rs798518493	1	112365950	ENSBTAG00000007234	PLRG1	pleiotropic regulator 1 [Source:VGNC Symbol;Acc:VGNC:33050]	-5.90505	1.59709e-08	0.0091403	-0.225216
rs798518493	1	112365950	ENSBTAG00000019071	COMMD10	COMM domain containing 10 [Source:VGNC Symbol;Acc:VGNC:27582]	-5.89431	1.68745e-08	0.00949856	-0.316716
rs798518493	1	112365950	ENSBTAG00000018447	RABGGTB	Rab geranylgeranyltransferase subunit beta [Source:VGNC Symbol;Acc:VGNC:33671]	-5.88739	1.74825e-08	0.00973874	-0.495673
rs798518493	1	112365950	ENSBTAG00000016709	NT5C3A	5'-nucleotidase, cytosolic IIIA [Source:VGNC Symbol;Acc:VGNC:32292]	-5.8843	1.77607e-08	0.00983939	-0.544714
rs798518493	1	112365950	ENSBTAG00000009067	DDX6	DEAD-box helicase 6 [Source:VGNC Symbol;Acc:VGNC:27981]	-5.87944	1.82076e-08	0.00999787	-0.309439
rs798518493	1	112365950	ENSBTAG00000003550	C29H11orf54	chromosome 29 C11orf54 homolog [Source:VGNC Symbol;Acc:VGNC:52699]	-5.87807	1.83351e-08	0.0100533	-0.340458
rs798518493	1	112365950	ENSBTAG00000019514	OPA1	OPA1 mitochondrial dynamin like GTPase [Source:VGNC Symbol;Acc:VGNC:32432]	-5.87781	1.83599e-08	0.0100558	-0.321124
rs798518493	1	112365950	ENSBTAG00000021762	ZC3H15	zinc finger CCCH-type containing 15 [Source:VGNC Symbol;Acc:VGNC:37103]	-5.87538	1.85895e-08	0.0101428	-0.234326
rs798518493	1	112365950	ENSBTAG00000025589	CDKAL1	CDK5 regulatory subunit associated protein 1 like 1 [Source:VGNC Symbol;Acc:VGNC:27137]	-5.86347	1.97541e-08	0.0105961	-0.320787
rs798518493	1	112365950	ENSBTAG00000012447	PPP1CB	protein phosphatase 1 catalytic subunit beta [Source:VGNC Symbol;Acc:VGNC:33220]	-5.86091	2.00143e-08	0.0106877	-0.275156
rs798518493	1	112365950	ENSBTAG00000014601	SGCB	sarcoglycan beta [Source:VGNC Symbol;Acc:VGNC:34536]	-5.85918	2.01911e-08	0.01076	-0.275222
rs798518493	1	112365950	ENSBTAG00000007847	EED	embryonic ectoderm development [Source:VGNC Symbol;Acc:VGNC:28332]	-5.85528	2.0597e-08	0.0108977	-0.229206
rs798518493	1	112365950	ENSBTAG00000011285	TRMT1L	tRNA methyltransferase 1 like [Source:VGNC Symbol;Acc:VGNC:36371]	-5.81086	2.58151e-08	0.0125879	-0.236575
rs798518493	1	112365950	ENSBTAG00000053598	RAB21	RAB21, member RAS oncogene family [Source:NCBI gene;Acc:507488]	-5.80883	2.60818e-08	0.0126628	-0.301667
rs798518493	1	112365950	ENSBTAG00000010227	CPSF2	cleavage and polyadenylation specific factor 2 [Source:VGNC Symbol;Acc:VGNC:27671]	-5.7996	2.73302e-08	0.0130742	-0.30768
rs798518493	1	112365950	ENSBTAG00000050888	DNAJC24	DnaJ heat shock protein family (Hsp40) member C24 [Source:VGNC Symbol;Acc:VGNC:54631]	-5.79678	2.77245e-08	0.0132037	-0.463371
rs798518493	1	112365950	ENSBTAG00000018646	ATP6V1B2	ATPase H+ transporting V1 subunit B2 [Source:VGNC Symbol;Acc:VGNC:26318]	-5.75725	3.38529e-08	0.0150314	-0.208806
rs798518493	1	112365950	ENSBTAG00000009522	EIF4E	eukaryotic translation initiation factor 4E [Source:VGNC Symbol;Acc:VGNC:28408]	-5.75424	3.43705e-08	0.0151845	-0.496179
rs798518493	1	112365950	ENSBTAG00000006702	EIF3E	eukaryotic translation initiation factor 3 subunit E [Source:VGNC Symbol;Acc:VGNC:28395]	-5.74965	3.51742e-08	0.0154082	-0.476379
rs798518493	1	112365950	ENSBTAG00000015732	PSMC6	proteasome 26S subunit, ATPase 6 [Source:VGNC Symbol;Acc:VGNC:33460]	-5.74582	3.58579e-08	0.0156033	-0.416631
rs798518493	1	112365950	ENSBTAG00000054299	ENSBTAG00000054299	_	-5.72707	3.94034e-08	0.0165899	-0.501921
rs798518493	1	112365950	ENSBTAG00000023416	PPP2R3A	protein phosphatase 2 regulatory subunit B''alpha [Source:VGNC Symbol;Acc:VGNC:33258]	-5.71321	4.22428e-08	0.0172907	-0.376243
rs798518493	1	112365950	ENSBTAG00000008033	PPP6C	protein phosphatase 6 catalytic subunit [Source:VGNC Symbol;Acc:VGNC:33273]	-5.68717	4.81278e-08	0.0187255	-0.396826
rs798518493	1	112365950	ENSBTAG00000015265	TIGD2	tigger transposable element derived 2 [Source:VGNC Symbol;Acc:VGNC:35864]	-5.6727	5.17376e-08	0.0195867	-0.385551
rs798518493	1	112365950	ENSBTAG00000016377	IPP	intracisternal A particle-promoted polypeptide [Source:VGNC Symbol;Acc:VGNC:30247]	-5.66769	5.30469e-08	0.0199123	-0.412543
rs798518493	1	112365950	ENSBTAG00000002493	VPS35	VPS35 retromer complex component [Source:VGNC Symbol;Acc:VGNC:36818]	-5.66076	5.49106e-08	0.0203768	-0.326994
rs798518493	1	112365950	ENSBTAG00000013859	SCYL2	SCY1 like pseudokinase 2 [Source:VGNC Symbol;Acc:VGNC:34375]	-5.65402	5.67877e-08	0.0207605	-0.315512
rs798518493	1	112365950	ENSBTAG00000000806	ATAD1	ATPase family AAA domain containing 1 [Source:VGNC Symbol;Acc:VGNC:26232]	-5.64701	5.88053e-08	0.0212275	-0.377345
rs798518493	1	112365950	ENSBTAG00000013425	COPS2	COP9 signalosome subunit 2 [Source:VGNC Symbol;Acc:VGNC:27599]	-5.6466	5.89259e-08	0.0212445	-0.399353
rs798518493	1	112365950	ENSBTAG00000000022	NUP37	nucleoporin 37 [Source:VGNC Symbol;Acc:VGNC:32360]	-5.63726	6.1726e-08	0.0218825	-0.348908
rs798518493	1	112365950	ENSBTAG00000016563	GOLGA4	golgin A4 [Source:VGNC Symbol;Acc:VGNC:29485]	-5.62182	6.6648e-08	0.0229409	-0.3838
rs798518493	1	112365950	ENSBTAG00000046712	PSMC2	proteasome 26S subunit, ATPase 2 [Source:VGNC Symbol;Acc:VGNC:33455]	-5.5929	7.69165e-08	0.0250321	-0.250169
rs798518493	1	112365950	ENSBTAG00000010577	PAICS	phosphoribosylaminoimidazole carboxylase, phosphoribosylaminoimidazole succinocarboxamide synthetase [Source:NCBI gene;Acc:404170]	-5.59121	7.7562e-08	0.0251784	-0.284023
rs798518493	1	112365950	ENSBTAG00000002076	STAU2	staufen double-stranded RNA binding protein 2 [Source:NCBI gene;Acc:100125233]	-5.5861	7.9545e-08	0.025532	-0.282082
rs798518493	1	112365950	ENSBTAG00000008577	GRSF1	G-rich RNA sequence binding factor 1 [Source:VGNC Symbol;Acc:VGNC:29667]	-5.58528	7.98685e-08	0.0255933	-0.312338
rs798518493	1	112365950	ENSBTAG00000021845	STRN3	striatin 3 [Source:VGNC Symbol;Acc:VGNC:35425]	-5.58232	8.10454e-08	0.0258333	-0.243006
rs798518493	1	112365950	ENSBTAG00000003747	PTGR2	prostaglandin reductase 2 [Source:NCBI gene;Acc:506263]	-5.55999	9.04813e-08	0.0275432	-0.298057
rs798518493	1	112365950	ENSBTAG00000019457	MRPL22	mitochondrial ribosomal protein L22 [Source:VGNC Symbol;Acc:VGNC:31626]	-5.55775	9.14887e-08	0.0277361	-0.322373
rs798518493	1	112365950	ENSBTAG00000047434	TSNAX	translin associated factor X [Source:NCBI gene;Acc:533927]	-5.5538	9.32836e-08	0.0280753	-0.306796
rs798518493	1	112365950	ENSBTAG00000016311	EIF2S1	eukaryotic translation initiation factor 2 subunit alpha [Source:VGNC Symbol;Acc:VGNC:28390]	-5.55289	9.37027e-08	0.0281551	-0.430894
rs798518493	1	112365950	ENSBTAG00000009598	CHM	CHM Rab escort protein [Source:VGNC Symbol;Acc:VGNC:27297]	-5.55128	9.44496e-08	0.0282807	-0.408846
rs798518493	1	112365950	ENSBTAG00000011505	RABEP1	rabaptin, RAB GTPase binding effector protein 1 [Source:VGNC Symbol;Acc:VGNC:33667]	-5.54874	9.56364e-08	0.0284914	-0.263901
rs798518493	1	112365950	ENSBTAG00000002275	PTP4A1	protein tyrosine phosphatase 4A1 [Source:VGNC Symbol;Acc:VGNC:33523]	-5.5468	9.65508e-08	0.0286623	-0.368968
rs798518493	1	112365950	ENSBTAG00000003784	DNAJC2	DnaJ heat shock protein family (Hsp40) member C2 [Source:VGNC Symbol;Acc:VGNC:53636]	-5.53351	1.0307e-07	0.0297454	-0.254507
rs798518493	1	112365950	ENSBTAG00000002725	RNGTT	RNA guanylyltransferase and 5'-phosphatase [Source:VGNC Symbol;Acc:VGNC:34076]	-5.52336	1.08336e-07	0.0305824	-0.237324
rs798518493	1	112365950	ENSBTAG00000005119	PSMD1	proteasome 26S subunit, non-ATPase 1 [Source:VGNC Symbol;Acc:VGNC:33461]	-5.52294	1.08561e-07	0.0306173	-0.249399
rs798518493	1	112365950	ENSBTAG00000019232	TYW5	tRNA-yW synthesizing protein 5 [Source:VGNC Symbol;Acc:VGNC:36555]	-5.50781	1.16912e-07	0.0319348	-0.315782
rs798518493	1	112365950	ENSBTAG00000010741	KLHL41	kelch like family member 41 [Source:VGNC Symbol;Acc:VGNC:30666]	-5.48979	1.27683e-07	0.0335729	-0.40724
rs798518493	1	112365950	ENSBTAG00000008548	FAM98A	family with sequence similarity 98 member A [Source:VGNC Symbol;Acc:VGNC:28848]	-5.48954	1.27841e-07	0.0335853	-0.198212
rs798518493	1	112365950	ENSBTAG00000013620	UCHL5	ubiquitin C-terminal hydrolase L5 [Source:VGNC Symbol;Acc:VGNC:36633]	-5.47507	1.37193e-07	0.0350155	-0.480041
rs798518493	1	112365950	ENSBTAG00000006733	PPP1R3A	protein phosphatase 1 regulatory subunit 3A [Source:VGNC Symbol;Acc:VGNC:33242]	-5.47235	1.39026e-07	0.0352798	-0.507385
rs798518493	1	112365950	ENSBTAG00000016584	RPF2	ribosome production factor 2 homolog [Source:VGNC Symbol;Acc:VGNC:34103]	-5.45689	1.49896e-07	0.0367747	-0.390366
rs798518493	1	112365950	ENSBTAG00000004230	AIMP1	aminoacyl tRNA synthetase complex interacting multifunctional protein 1 [Source:VGNC Symbol;Acc:VGNC:25765]	-5.4458	1.58198e-07	0.0379181	-0.41759
rs798518493	1	112365950	ENSBTAG00000021769	CUL3	cullin 3 [Source:VGNC Symbol;Acc:VGNC:27831]	-5.44475	1.59013e-07	0.0380074	-0.265122
rs798518493	1	112365950	ENSBTAG00000010132	NAE1	NEDD8 activating enzyme E1 subunit 1 [Source:VGNC Symbol;Acc:VGNC:31866]	-5.4444	1.5928e-07	0.0380483	-0.483045
rs798518493	1	112365950	ENSBTAG00000010919	USP47	ubiquitin specific peptidase 47 [Source:VGNC Symbol;Acc:VGNC:36732]	-5.44072	1.6215e-07	0.038401	-0.256099
rs798518493	1	112365950	ENSBTAG00000000199	PDP1	pyruvate dehyrogenase phosphatase catalytic subunit 1 [Source:VGNC Symbol;Acc:VGNC:32713]	-5.43878	1.63686e-07	0.038612	-0.325283
rs798518493	1	112365950	ENSBTAG00000045617	MTERF1	mitochondrial transcription termination factor 1 [Source:VGNC Symbol;Acc:VGNC:53661]	-5.43443	1.67178e-07	0.03911	-0.365696
rs798518493	1	112365950	ENSBTAG00000008810	GPBP1L1	GC-rich promoter binding protein 1 like 1 [Source:VGNC Symbol;Acc:VGNC:59184]	-5.43068	1.70249e-07	0.0394957	-0.163783
rs798518493	1	112365950	ENSBTAG00000020969	DCAF6	DDB1 and CUL4 associated factor 6 [Source:VGNC Symbol;Acc:VGNC:27906]	-5.42665	1.73606e-07	0.0399649	-0.213767
rs798518493	1	112365950	ENSBTAG00000018036	CNOT7	CCR4-NOT transcription complex subunit 7 [Source:VGNC Symbol;Acc:VGNC:27522]	-5.41457	1.8407e-07	0.0413167	-0.279827
rs798518493	1	112365950	ENSBTAG00000014874	FYTTD1	forty-two-three domain containing 1 [Source:VGNC Symbol;Acc:VGNC:29164]	-5.4056	1.92234e-07	0.0422413	-0.484175
rs798518493	1	112365950	ENSBTAG00000011096	ERGIC2	ERGIC and golgi 2 [Source:VGNC Symbol;Acc:VGNC:28579]	-5.40261	1.95029e-07	0.0426139	-0.3535
rs798518493	1	112365950	ENSBTAG00000007214	ELL2	elongation factor for RNA polymerase II 2 [Source:VGNC Symbol;Acc:VGNC:28436]	-5.38438	2.12969e-07	0.0446189	-0.335491
rs798518493	1	112365950	ENSBTAG00000005526	COG5	component of oligomeric golgi complex 5 [Source:VGNC Symbol;Acc:VGNC:53634]	-5.38297	2.14422e-07	0.0447815	-0.296848
rs798518493	1	112365950	ENSBTAG00000011104	RTN4	reticulon 4 [Source:NCBI gene;Acc:359718]	-5.37133	2.2679e-07	0.0462093	-0.342694
rs798518493	1	112365950	ENSBTAG00000019116	MOB4	MOB family member 4, phocein [Source:NCBI gene;Acc:781884]	-5.36241	2.36739e-07	0.0472632	-0.35428
rs798518493	1	112365950	ENSBTAG00000010118	HAT1	histone acetyltransferase 1 [Source:VGNC Symbol;Acc:VGNC:49063]	-5.35954	2.40029e-07	0.0476211	-0.40693
rs798518493	1	112365950	ENSBTAG00000004850	KPNA3	karyopherin subunit alpha 3 [Source:VGNC Symbol;Acc:VGNC:30702]	-5.35893	2.40732e-07	0.0477047	-0.365093
[truncated: 35,967 more rows]
